# Supplementary material for: Establishment and Validation of a Ferroptosis-Related lncRNA Signature for Prognosis Prediction in Lower-Grade Glioma
Source: Front Neurol. 2022 Jun 27;13:861438. doi: 10.3389/fneur.2022.861438 (PMC9271629; doi:10.3389/fneur.2022.861438)
Supplement: Supplementary file 3 [file Data_Sheet_1.ZIP]

Archive with 24 entries (13 files):
- Expression_and_clinical_data/
- Expression_and_clinical_data/CGGA_data/
- Expression_and_clinical_data/CGGA_data/CGGA_clinical_data/
- Expression_and_clinical_data/CGGA_data/CGGA_clinical_data/CGGA_clinical_data.txt
- Expression_and_clinical_data/CGGA_data/CGGA_expression_data/
- Expression_and_clinical_data/CGGA_data/CGGA_expression_data/FerroptosisGeneExp.txt
- Expression_and_clinical_data/CGGA_data/CGGA_expression_data/lcnRNA.txt
- Expression_and_clinical_data/Gravendeel_data/
- Expression_and_clinical_data/Gravendeel_data/Gravendeel_clinical_data/
- Expression_and_clinical_data/Gravendeel_data/Gravendeel_clinical_data/Gravendeel_clinical_data.txt
- Expression_and_clinical_data/Gravendeel_data/Gravendeel_expression_data/
- Expression_and_clinical_data/Gravendeel_data/Gravendeel_expression_data/FerroptosisGeneExp.txt
- Expression_and_clinical_data/Gravendeel_data/Gravendeel_expression_data/lncRNA.txt
- Expression_and_clinical_data/TCGA_data/
- Expression_and_clinical_data/TCGA_data/TCGA_clinical_data/
- Expression_and_clinical_data/TCGA_data/TCGA_clinical_data/TCGA_clinical_data.txt
- Expression_and_clinical_data/TCGA_data/TCGA_expression_data/
- Expression_and_clinical_data/TCGA_data/TCGA_expression_data/FerrptosisGeneExp.txt
- Expression_and_clinical_data/TCGA_data/TCGA_expression_data/lncRNA.txt
- ferroptosis-related_genes/
- ferroptosis-related_genes/1_info_driver.xlsx
- ferroptosis-related_genes/1_info_marker.xlsx
- ferroptosis-related_genes/1_info_suppressor.xlsx
- ferroptosis-related_genes/uniq_ferroptosis-related_gene.txt
