# Supplementary material for: Establishment and Validation of a Ferroptosis-Related lncRNA Signature for Prognosis Prediction in Lower-Grade Glioma
Source: Front Neurol. 2022 Jun 27;13:861438. doi: 10.3389/fneur.2022.861438 (PMC9271629; doi:10.3389/fneur.2022.861438)
Supplement: Supplementary file 3 [file Data_Sheet_1.ZIP › Expression_and_clinical_data/CGGA_data/CGGA_clinical_data/CGGA_clinical_data.txt]

id	futime	fustat	PR_type	Grade	Gender	Age	IDH_mutation_status	1p19q_codeletion_status	MGMTp_methylation_status
CGGA_1006	0.695890411	1	Primary	WHO III	Male	42	Wildtype	Non-codel	un-methylated
CGGA_1022	1.419178082	0	Recurrent	WHO II	Female	62	Wildtype	Non-codel	un-methylated
CGGA_1034	2.063013699	1	Primary	WHO III	Male	23	Wildtype	Non-codel	un-methylated
CGGA_1079	1.290410959	1	Primary	WHO III	Male	38	Wildtype	Non-codel	un-methylated
CGGA_1081	0.591780822	1	Recurrent	WHO III	Female	30	Wildtype	Non-codel	un-methylated
CGGA_1140	2.523287671	1	Recurrent	WHO III	Female	49	Wildtype	Non-codel	methylated
CGGA_1145	0.654794521	1	Recurrent	WHO III	Male	41	Wildtype	Non-codel	methylated
CGGA_1263	2.115068493	1	Primary	WHO III	Male	50	Wildtype	Non-codel	un-methylated
CGGA_1280	1.224657534	1	Primary	WHO III	Male	74	Wildtype	Non-codel	un-methylated
CGGA_1281	7.969863014	0	Primary	WHO III	Male	45	Wildtype	Codel	methylated
CGGA_1284	0.265753425	1	Primary	WHO III	Male	73	Wildtype	Non-codel	un-methylated
CGGA_1292	7.947945205	0	Primary	WHO III	Male	17	Wildtype	Non-codel	methylated
CGGA_1340	3.038356164	1	Primary	WHO III	Male	35	Wildtype	Non-codel	un-methylated
CGGA_1408	3.731506849	1	Primary	WHO III	Female	64	Wildtype	Non-codel	un-methylated
CGGA_1411	0.901369863	1	Recurrent	WHO III	Female	40	Wildtype	Non-codel	methylated
CGGA_235	6.410958904	1	Primary	WHO II	Male	24	Mutant	Codel	methylated
CGGA_269	8.032876712	0	Primary	WHO II	Female	45	Wildtype	Non-codel	un-methylated
CGGA_276	1.449315068	0	Primary	WHO II	Male	44	Mutant	Non-codel	methylated
CGGA_323	11.88493151	0	Primary	WHO II	Female	48	Wildtype	Non-codel	un-methylated
CGGA_330	3.071232877	1	Primary	WHO III	Male	45	Wildtype	Non-codel	un-methylated
CGGA_426	4.273972603	1	Primary	WHO III	Male	50	Wildtype	Non-codel	un-methylated
CGGA_448	0.969863014	1	Primary	WHO III	Male	64	Wildtype	Non-codel	un-methylated
CGGA_488	1.191780822	1	Primary	WHO III	Male	23	Wildtype	Non-codel	un-methylated
CGGA_493	6.526027397	1	Primary	WHO II	Female	32	Mutant	Non-codel	un-methylated
CGGA_541	11.9890411	0	Primary	WHO II	Female	36	Wildtype	Non-codel	un-methylated
CGGA_564	1.860273973	1	Primary	WHO III	Male	47	Wildtype	Non-codel	methylated
CGGA_565	9.876712329	0	Primary	WHO III	Male	51	Wildtype	Non-codel	un-methylated
CGGA_578	0.991780822	1	Primary	WHO III	Female	61	Wildtype	Non-codel	methylated
CGGA_599	1.145205479	1	Primary	WHO III	Female	66	Wildtype	Non-codel	un-methylated
CGGA_616	2.608219178	1	Primary	WHO III	Male	43	Wildtype	Non-codel	methylated
CGGA_630	11.78082192	0	Recurrent	WHO III	Male	43	Mutant	Codel	methylated
CGGA_633	4.964383562	1	Primary	WHO II	Female	56	Wildtype	Non-codel	un-methylated
CGGA_638	6.536986301	0	Primary	WHO II	Male	42	Mutant	Codel	un-methylated
CGGA_643	0.906849315	1	Primary	WHO III	Male	56	Wildtype	Non-codel	un-methylated
CGGA_659	2	0	Primary	WHO II	Female	50	Wildtype	Non-codel	un-methylated
CGGA_678	1.057534247	1	Recurrent	WHO III	Male	56	Wildtype	Non-codel	un-methylated
CGGA_727	2.802739726	1	Primary	WHO III	Male	45	Wildtype	Non-codel	methylated
CGGA_766	11.24109589	0	Primary	WHO II	Male	32	Mutant	Codel	methylated
CGGA_791	0.690410959	1	Primary	WHO III	Male	55	Wildtype	Non-codel	un-methylated
CGGA_796	1.531506849	0	Primary	WHO II	Male	60	Wildtype	Non-codel	un-methylated
CGGA_807	11.06849315	0	Primary	WHO II	Male	42	Wildtype	Non-codel	NA
CGGA_871	10.86027397	0	Primary	WHO II	Male	37	Mutant	Codel	methylated
CGGA_D11	2.265753425	1	Primary	WHO III	Female	53	Wildtype	Non-codel	methylated
CGGA_D16	0.715068493	1	Primary	WHO III	Female	59	Wildtype	Non-codel	methylated
CGGA_D44	0.857534247	1	Primary	WHO III	Female	18	Wildtype	Non-codel	NA
CGGA_D58	0.495890411	1	Recurrent	WHO III	Male	24	Wildtype	Codel	un-methylated
CGGA_J030	9.284931507	0	Primary	WHO II	Male	38	Mutant	Codel	NA
CGGA_J130	8.536986301	0	Recurrent	WHO II	Male	40	Wildtype	Non-codel	NA
CGGA_1005	10.45205479	0	Primary	WHO II	Female	41	Mutant	Non-codel	methylated
CGGA_1013	4.726027397	1	Primary	WHO II	Female	38	Mutant	Non-codel	methylated
CGGA_1020	3.068493151	1	Primary	WHO II	Female	38	Mutant	Non-codel	un-methylated
CGGA_1027	7.364383562	0	Primary	WHO III	Male	37	Mutant	Codel	methylated
CGGA_1031	6.731506849	1	Primary	WHO II	Female	31	Mutant	Non-codel	un-methylated
CGGA_1046	9.750684932	0	Primary	WHO II	Male	21	NA	NA	methylated
CGGA_1061	1.457534247	1	Recurrent	WHO III	Female	43	Mutant	Non-codel	un-methylated
CGGA_1094	0.690410959	1	Recurrent	WHO III	Female	40	Mutant	Non-codel	methylated
CGGA_1113	3.465753425	1	Primary	WHO III	Male	34	Mutant	Codel	methylated
CGGA_1146	6.843835616	0	Primary	WHO III	Male	35	Mutant	Non-codel	methylated
CGGA_1160	1.167123288	1	Primary	WHO III	Female	43	Mutant	Non-codel	un-methylated
CGGA_1189	8.443835616	0	Primary	WHO III	Female	34	Mutant	Codel	methylated
CGGA_1190	8.443835616	0	Primary	WHO III	Female	45	Mutant	Non-codel	methylated
CGGA_1231	6.243835616	1	Recurrent	WHO III	Female	31	Wildtype	Non-codel	un-methylated
CGGA_1307	2.643835616	0	Primary	WHO III	Female	25	Mutant	Non-codel	un-methylated
CGGA_1322	0.693150685	1	Primary	WHO III	Male	10	Mutant	Non-codel	methylated
CGGA_1329	0.893150685	1	Recurrent	WHO III	Female	43	Mutant	Non-codel	methylated
CGGA_1330	7.797260274	0	Primary	WHO II	Male	47	Mutant	Non-codel	methylated
CGGA_1374	0.38630137	1	Recurrent	WHO III	Male	22	Mutant	Non-codel	methylated
CGGA_1388	1.328767123	1	Recurrent	WHO III	Male	37	Mutant	Non-codel	methylated
CGGA_1406	5.901369863	1	Primary	WHO II	Male	34	Mutant	Non-codel	methylated
CGGA_236	1.934246575	0	Primary	WHO II	Male	47	Mutant	Codel	methylated
CGGA_241	13.17534247	0	Primary	WHO II	Male	34	Mutant	Non-codel	methylated
CGGA_245	0.871232877	1	Recurrent	WHO III	Female	39	Mutant	Non-codel	NA
CGGA_251	3.55890411	0	Primary	WHO II	Male	45	Mutant	Non-codel	methylated
CGGA_252	0.452054795	0	Primary	WHO II	Female	24	Mutant	Non-codel	un-methylated
CGGA_254	13.13150685	0	Primary	WHO II	Male	38	Mutant	Codel	methylated
CGGA_256	0.432876712	0	Primary	WHO II	Male	39	Mutant	Non-codel	un-methylated
CGGA_261	11.31506849	0	Primary	WHO II	Male	27	Mutant	Non-codel	un-methylated
CGGA_267	3.764383562	1	Primary	WHO II	Male	36	Mutant	Non-codel	un-methylated
CGGA_273	7.219178082	1	Primary	WHO II	Female	35	Mutant	Non-codel	un-methylated
CGGA_283	9.506849315	1	Primary	WHO II	Female	47	Mutant	Codel	methylated
CGGA_300	6.024657534	1	Primary	WHO II	Female	35	Mutant	Non-codel	un-methylated
CGGA_314	7.035616438	1	Recurrent	WHO III	Male	39	Mutant	Codel	un-methylated
CGGA_333	4.884931507	0	Primary	WHO II	Male	40	Mutant	Non-codel	un-methylated
CGGA_337	2.761643836	1	Primary	WHO III	Female	50	Mutant	Non-codel	methylated
CGGA_400	3.619178082	1	Recurrent	WHO III	Female	38	Mutant	Non-codel	methylated
CGGA_431	12.36986301	0	Recurrent	WHO III	Male	41	Mutant	Codel	methylated
CGGA_446	12.35068493	0	Primary	WHO II	Female	35	Mutant	Codel	un-methylated
CGGA_458	1.147945205	1	Recurrent	WHO II	Male	51	Mutant	Non-codel	methylated
CGGA_479	12.17808219	0	Primary	WHO II	Female	36	Mutant	Codel	un-methylated
CGGA_485	6.676712329	0	Primary	WHO II	Male	31	Mutant	Codel	un-methylated
CGGA_490	10.42191781	0	Primary	WHO III	Female	37	Mutant	Codel	methylated
CGGA_501	12.12876712	0	Primary	WHO II	Male	40	Mutant	Codel	methylated
CGGA_502	12.09315068	0	Primary	WHO II	Male	39	Mutant	Non-codel	methylated
CGGA_510	12.0630137	0	Primary	WHO III	Male	42	Mutant	Codel	methylated
CGGA_543	11.97534247	0	Primary	WHO II	Male	43	Mutant	Codel	methylated
CGGA_551	11.95342466	0	Primary	WHO II	Male	44	Mutant	Codel	un-methylated
CGGA_560	11.92876712	0	Primary	WHO III	Male	43	Mutant	Non-codel	methylated
CGGA_580	3.819178082	1	Primary	WHO II	Male	43	Mutant	Non-codel	methylated
CGGA_591	4.531506849	1	Primary	WHO III	Female	50	Mutant	Non-codel	methylated
CGGA_598	10.0739726	1	Primary	WHO III	Female	61	Mutant	Codel	methylated
CGGA_601	3.104109589	1	Primary	WHO II	Male	36	Mutant	Non-codel	un-methylated
CGGA_603	0.460273973	0	Recurrent	WHO III	Male	32	Mutant	Non-codel	methylated
CGGA_605	11.78082192	0	Recurrent	WHO III	Male	43	Mutant	Non-codel	methylated
CGGA_607	3.805479452	0	Primary	WHO II	Male	25	Mutant	Non-codel	un-methylated
CGGA_632	1.578082192	1	Primary	WHO II	Female	29	Mutant	Non-codel	un-methylated
CGGA_635	11.67945205	0	Primary	WHO II	Male	45	Mutant	Codel	un-methylated
CGGA_641	9.345205479	1	Primary	WHO III	Female	51	Mutant	Codel	un-methylated
CGGA_642	11.64109589	0	Primary	WHO II	Male	29	Mutant	Non-codel	un-methylated
CGGA_655	11.59178082	0	Primary	WHO II	Male	35	Mutant	Codel	un-methylated
CGGA_662	0.778082192	1	Primary	WHO II	Female	59	Mutant	Codel	un-methylated
CGGA_666	6.846575342	1	Primary	WHO II	Female	45	Mutant	Codel	methylated
CGGA_671	11.54794521	0	Primary	WHO II	Female	36	Mutant	Codel	un-methylated
CGGA_675	11.53424658	0	Primary	WHO II	Female	23	Mutant	Codel	un-methylated
CGGA_685	8.873972603	1	Primary	WHO II	Female	20	Mutant	Non-codel	methylated
CGGA_689	11.49041096	0	Primary	WHO II	Female	36	Mutant	Codel	methylated
CGGA_694	3.271232877	1	Recurrent	WHO II	Male	34	Mutant	Non-codel	un-methylated
CGGA_698	5.071232877	1	Primary	WHO II	Female	61	Mutant	Non-codel	un-methylated
CGGA_704	7.046575342	1	Primary	WHO II	Male	36	Mutant	Non-codel	methylated
CGGA_715	9.394520548	0	Primary	WHO II	Male	43	Mutant	Codel	methylated
CGGA_725	11.36164384	0	Primary	WHO II	Male	58	Mutant	Codel	un-methylated
CGGA_752	10.08219178	0	Primary	WHO II	Male	39	Mutant	Codel	methylated
CGGA_757	2.868493151	1	Primary	WHO II	Male	45	Mutant	Non-codel	un-methylated
CGGA_760	11.26027397	0	Primary	WHO II	Female	34	Mutant	Codel	methylated
CGGA_762	11.24657534	0	Primary	WHO II	Female	40	Mutant	Codel	un-methylated
CGGA_785	9.635616438	1	Primary	WHO II	Male	43	Mutant	Codel	methylated
CGGA_812	11.05479452	0	Primary	WHO II	Male	27	Mutant	Codel	NA
CGGA_815	6.079452055	1	Primary	WHO II	Female	53	Mutant	Non-codel	un-methylated
CGGA_818	11.03287671	0	Primary	WHO II	Male	46	Mutant	Non-codel	NA
CGGA_834	10.99452055	0	Primary	WHO II	Male	24	Wildtype	Non-codel	methylated
CGGA_835	1.416438356	0	Primary	WHO II	Male	31	Mutant	Codel	methylated
CGGA_838	10.9890411	0	Primary	WHO II	Female	36	Mutant	Codel	un-methylated
CGGA_843	10.97260274	0	Primary	WHO II	Male	29	Mutant	Codel	NA
CGGA_856	3.553424658	0	Primary	WHO II	Male	53	Mutant	Codel	methylated
CGGA_858	10.91506849	0	Primary	WHO II	Male	42	Mutant	Codel	un-methylated
CGGA_864	10.89589041	0	Primary	WHO II	Male	34	Mutant	Codel	NA
CGGA_884	3.098630137	1	Primary	WHO II	Female	48	Mutant	Non-codel	methylated
CGGA_892	1.22739726	0	Primary	WHO II	Male	34	Mutant	Codel	methylated
CGGA_893	8.657534247	1	Primary	WHO II	Female	36	Mutant	Non-codel	methylated
CGGA_898	4.556164384	1	Primary	WHO II	Male	38	Mutant	Non-codel	un-methylated
CGGA_904	2.120547945	1	Primary	WHO II	Male	33	Mutant	Non-codel	methylated
CGGA_905	8.695890411	1	Primary	WHO II	Male	46	Mutant	Non-codel	NA
CGGA_908	6.673972603	1	Primary	WHO II	Male	35	Mutant	Non-codel	methylated
CGGA_909	10.73972603	0	Primary	WHO II	Female	39	Mutant	Non-codel	methylated
CGGA_D04	10.12876712	0	Primary	WHO II	Male	37	Mutant	Non-codel	methylated
CGGA_D07	10.11232877	0	Primary	WHO II	Male	36	Mutant	Codel	NA
CGGA_D15	10.05205479	0	Primary	WHO II	Female	38	Mutant	Codel	methylated
CGGA_D20	6.484931507	1	Primary	WHO II	Female	40	Mutant	Non-codel	un-methylated
CGGA_D21	3.309589041	1	Primary	WHO III	Female	37	Mutant	Non-codel	NA
CGGA_D24	2.293150685	1	Primary	WHO III	Female	37	Mutant	Non-codel	NA
CGGA_D27	10	0	Recurrent	WHO III	Male	33	Mutant	Codel	un-methylated
CGGA_D29	9.980821918	0	Primary	WHO II	Male	36	Mutant	Codel	methylated
CGGA_D33	0.317808219	1	Recurrent	WHO III	Male	38	Mutant	Non-codel	methylated
CGGA_D40	9.745205479	0	Recurrent	WHO II	Male	44	Mutant	Non-codel	methylated
CGGA_D45	2.345205479	0	Recurrent	WHO III	Male	32	Mutant	Non-codel	methylated
CGGA_D46	0.821917808	1	Recurrent	WHO III	Female	36	Mutant	Non-codel	methylated
CGGA_D47	2.871232877	1	Primary	WHO II	Male	36	Mutant	Codel	methylated
CGGA_D48	0.605479452	1	Recurrent	WHO III	Female	23	Mutant	Non-codel	methylated
CGGA_D52	9.668493151	0	Primary	WHO III	Male	46	Mutant	Codel	un-methylated
CGGA_D56	0.175342466	1	Recurrent	WHO III	Male	45	Mutant	Non-codel	methylated
CGGA_277	12.98356164	0	Primary	WHO III	Male	40	Mutant	NA	methylated
CGGA_J023	2.816438356	1	Primary	WHO III	Male	36	Mutant	Non-codel	NA
CGGA_J024	9.342465753	0	Recurrent	WHO II	Female	29	Mutant	Non-codel	NA
CGGA_J042	3.860273973	1	Recurrent	WHO II	Male	38	Mutant	Non-codel	NA
CGGA_1004	2.463013699	1	Primary	WHO II	Female	63	Wildtype	Non-codel	methylated
CGGA_1071	8.909589041	1	Primary	WHO II	Male	42	Wildtype	Non-codel	un-methylated
CGGA_1118	1.090410959	1	Recurrent	WHO III	Male	31	Mutant	Non-codel	methylated
CGGA_1246	8.142465753	0	Primary	WHO III	Male	53	Mutant	Codel	methylated
CGGA_243	8.156164384	0	Primary	WHO II	Female	30	Mutant	Codel	methylated
CGGA_247	1.668493151	1	Primary	WHO III	Male	60	Mutant	Non-codel	methylated
CGGA_738	11.32054795	0	Primary	WHO II	Male	43	Mutant	Non-codel	un-methylated
CGGA_1002	0.835616438	1	Primary	WHO III	Female	43	Wildtype	Non-codel	methylated
CGGA_1003	10.45753425	0	Primary	WHO II	Female	47	Mutant	Codel	un-methylated
CGGA_1010	0.673972603	1	Primary	WHO II	Male	45	Mutant	NA	un-methylated
CGGA_1012	10.07945205	1	Recurrent	WHO II	Male	45	Mutant	Non-codel	un-methylated
CGGA_1014	0.720547945	1	Primary	WHO II	Male	42	Wildtype	Non-codel	un-methylated
CGGA_1018	6.923287671	1	Recurrent	WHO II	Male	50	Mutant	Codel	methylated
CGGA_103	3.254794521	1	Primary	WHO III	Male	56	Mutant	Non-codel	un-methylated
CGGA_1030	10.03835616	0	Primary	WHO II	Female	40	Mutant	Non-codel	methylated
CGGA_1032	1.761643836	1	Primary	WHO II	Female	41	Wildtype	NA	methylated
CGGA_1033	3.621917808	0	Primary	WHO II	Male	44	NA	Non-codel	un-methylated
CGGA_1037	2.136986301	0	Primary	WHO II	Male	44	NA	Codel	methylated
CGGA_1048	1.926027397	0	Primary	WHO II	Female	27	Wildtype	Non-codel	NA
CGGA_1051	2.295890411	1	Primary	WHO II	Male	47	Wildtype	Codel	NA
CGGA_1055	4.41369863	1	Primary	WHO III	Male	43	Mutant	Non-codel	un-methylated
CGGA_1057	4.243835616	1	Primary	WHO II	Female	57	Wildtype	Non-codel	un-methylated
CGGA_1058	2.726027397	1	Recurrent	WHO II	Male	34	Mutant	Non-codel	un-methylated
CGGA_106	13.77534247	0	Recurrent	WHO II	Male	30	Wildtype	Non-codel	un-methylated
CGGA_1065	9.347945205	0	Primary	WHO II	Female	48	Mutant	Codel	un-methylated
CGGA_1066	1.980821918	1	Primary	WHO II	Female	34	Mutant	Non-codel	un-methylated
CGGA_107	5.906849315	1	Recurrent	WHO III	Female	38	Wildtype	Non-codel	un-methylated
CGGA_108	1.002739726	1	Recurrent	WHO III	Male	44	Wildtype	Non-codel	un-methylated
CGGA_1087	1.920547945	0	Primary	WHO II	Female	36	Mutant	Codel	un-methylated
CGGA_1097	3.775342466	1	Primary	WHO II	Male	30	Wildtype	Non-codel	methylated
CGGA_1100	9.079452055	0	Primary	WHO II	Female	61	Mutant	NA	methylated
CGGA_1101	0.58630137	1	Primary	WHO II	Female	35	Wildtype	NA	un-methylated
CGGA_1108	1.873972603	1	Primary	WHO III	Female	39	Wildtype	Non-codel	un-methylated
CGGA_1111	7.38630137	1	Primary	WHO III	Male	45	Mutant	Non-codel	methylated
CGGA_112	4.202739726	1	Primary	WHO II	Male	17	Mutant	Non-codel	un-methylated
CGGA_1120	1.156164384	1	Primary	WHO III	Female	58	Mutant	NA	methylated
CGGA_1121	8.980821918	0	Recurrent	WHO III	Female	29	Mutant	Non-codel	methylated
CGGA_1126	2.147945205	1	Primary	WHO III	Male	44	Mutant	Non-codel	methylated
CGGA_1127	7.205479452	1	Primary	WHO II	Male	33	NA	Codel	un-methylated
CGGA_1131	8.906849315	0	Primary	WHO III	Female	46	Mutant	Non-codel	methylated
CGGA_1132	8.906849315	0	Recurrent	WHO III	Female	33	Mutant	Codel	methylated
CGGA_1137	8.868493151	0	Primary	WHO III	Male	58	Wildtype	NA	methylated
CGGA_1141	1.183561644	1	Primary	WHO III	Male	65	Wildtype	Non-codel	un-methylated
CGGA_1144	6.863013699	0	Primary	WHO III	Female	39	Wildtype	Non-codel	un-methylated
CGGA_1147	8.808219178	0	Primary	WHO II	Male	36	Mutant	Non-codel	un-methylated
CGGA_1148	1.632876712	1	Primary	WHO II	Male	37	Mutant	Non-codel	un-methylated
CGGA_1152	8.769863014	0	Primary	WHO II	Male	13	Wildtype	Non-codel	un-methylated
CGGA_1154	1.010958904	1	Recurrent	WHO III	Female	33	Mutant	Non-codel	un-methylated
CGGA_1155	3.761643836	1	Primary	WHO III	Male	43	Mutant	Codel	methylated
CGGA_1156	8.750684932	0	Primary	WHO II	Female	41	Mutant	Non-codel	methylated
CGGA_1157	1.991780822	1	Primary	WHO II	Male	64	Wildtype	Non-codel	methylated
CGGA_1158	8.734246575	0	Primary	WHO II	Male	39	Mutant	Codel	un-methylated
CGGA_1159	8.715068493	0	Primary	WHO II	Male	51	Mutant	Non-codel	un-methylated
CGGA_1161	8.712328767	0	Primary	WHO III	Male	36	Mutant	Non-codel	un-methylated
CGGA_1162	8.695890411	0	Primary	WHO III	Male	39	NA	Codel	un-methylated
CGGA_1169	4.835616438	1	Primary	WHO III	Male	30	Mutant	Non-codel	un-methylated
CGGA_1178	1.156164384	1	Recurrent	WHO III	Male	41	Mutant	Non-codel	un-methylated
CGGA_1181	0.871232877	0	Primary	WHO II	Male	36	Mutant	Non-codel	methylated
CGGA_1183	1.117808219	1	Primary	WHO III	Female	25	Wildtype	Non-codel	un-methylated
CGGA_1184	0.42739726	1	Recurrent	WHO III	Male	46	Mutant	Non-codel	methylated
CGGA_1185	2.002739726	1	Recurrent	WHO III	Female	50	Wildtype	Non-codel	un-methylated
CGGA_1191	8.443835616	0	Primary	WHO III	Male	53	Mutant	Codel	methylated
CGGA_1192	8.438356164	0	Primary	WHO II	Female	43	Mutant	Non-codel	methylated
CGGA_1195	1.304109589	1	Primary	WHO III	Male	43	Mutant	Non-codel	un-methylated
CGGA_1198	8.4	0	Primary	WHO II	Male	30	Mutant	NA	un-methylated
CGGA_1204	8.37260274	0	Primary	WHO II	Male	53	Mutant	Codel	methylated
CGGA_1205	2.545205479	1	Primary	WHO III	Female	59	Wildtype	NA	un-methylated
CGGA_1207	8.353424658	0	Primary	WHO III	Female	49	NA	Codel	methylated
CGGA_1211	8.334246575	0	Primary	WHO II	Male	40	Mutant	Codel	un-methylated
CGGA_1212	6.279452055	1	Primary	WHO III	Male	31	Mutant	Non-codel	methylated
CGGA_1223	1.868493151	1	Primary	WHO III	Male	42	Wildtype	Non-codel	un-methylated
CGGA_1226	1.835616438	1	Primary	WHO II	Female	33	Wildtype	Non-codel	un-methylated
CGGA_1228	7.194520548	0	Primary	WHO II	Male	34	Wildtype	Non-codel	NA
CGGA_1232	5.663013699	1	Primary	WHO III	Male	39	Mutant	Non-codel	methylated
CGGA_1235	8.230136986	0	Primary	WHO III	Female	32	Mutant	Non-codel	methylated
CGGA_1238	8.208219178	0	Primary	WHO II	Female	11	Wildtype	Non-codel	un-methylated
CGGA_1239	8.210958904	0	Primary	WHO II	Female	44	Mutant	Codel	methylated
CGGA_1264	8.024657534	0	Primary	WHO III	Female	37	Mutant	Codel	methylated
CGGA_1269	8.008219178	0	Primary	WHO III	Female	35	Mutant	Codel	methylated
CGGA_1273	6.679452055	0	Recurrent	WHO III	Male	64	Mutant	Non-codel	un-methylated
CGGA_1286	7.961643836	0	Primary	WHO II	Female	52	Mutant	Codel	un-methylated
CGGA_1291	6.635616438	0	Primary	WHO III	Male	41	NA	Codel	un-methylated
CGGA_1295	0.849315068	1	Recurrent	WHO III	Male	40	Mutant	Non-codel	methylated
CGGA_1300	4.912328767	1	Primary	WHO III	Male	35	Mutant	Non-codel	methylated
CGGA_1303	7.838356164	0	Primary	WHO III	Female	45	Mutant	NA	methylated
CGGA_1305	7.402739726	1	Primary	WHO III	Male	43	Mutant	Non-codel	methylated
CGGA_1309	2.64109589	0	Primary	WHO III	Male	65	NA	Codel	methylated
CGGA_1311	2.95890411	1	Recurrent	WHO III	Female	29	Mutant	Codel	methylated
CGGA_1317	7.846575342	0	Primary	WHO II	Male	45	Mutant	NA	methylated
CGGA_1318	4.101369863	0	Primary	WHO II	Male	39	Mutant	Non-codel	methylated
CGGA_1319	7.838356164	0	Primary	WHO III	Female	42	Wildtype	Non-codel	methylated
CGGA_1321	1.923287671	1	Primary	WHO III	Male	46	Mutant	Non-codel	methylated
CGGA_1334	0.4	1	Primary	WHO II	Female	33	Wildtype	Non-codel	methylated
CGGA_1335	7.778082192	0	Primary	WHO II	Female	43	Mutant	Codel	un-methylated
CGGA_1339	7.75890411	0	Primary	WHO II	Male	41	Mutant	Codel	un-methylated
CGGA_1345	7.739726027	0	Primary	WHO II	Male	56	Mutant	Codel	methylated
CGGA_135	5.271232877	1	Primary	WHO III	Female	41	Wildtype	Non-codel	un-methylated
CGGA_1350	7.723287671	0	Primary	WHO II	Male	36	Mutant	NA	methylated
CGGA_1356	2.597260274	1	Recurrent	WHO III	Male	52	Mutant	Non-codel	methylated
CGGA_1359	0.939726027	1	Recurrent	WHO III	Male	21	Wildtype	Non-codel	methylated
CGGA_1361	7.682191781	0	Primary	WHO II	Male	40	Mutant	Non-codel	methylated
CGGA_1362	7.682191781	0	Primary	WHO III	Female	64	Wildtype	Non-codel	un-methylated
CGGA_1368	7.663013699	0	Primary	WHO II	Male	49	Mutant	NA	methylated
CGGA_1369	0.98630137	0	Primary	WHO III	Female	37	Mutant	Non-codel	methylated
CGGA_1377	7.616438356	0	Primary	WHO III	Male	28	Mutant	Non-codel	methylated
CGGA_1383	2.421917808	0	Recurrent	WHO III	Female	47	Mutant	Codel	methylated
CGGA_1386	7.589041096	0	Primary	WHO III	Male	34	NA	Codel	methylated
CGGA_1389	4.57260274	1	Primary	WHO III	Female	67	Mutant	Codel	methylated
CGGA_1390	5.616438356	0	Recurrent	WHO III	Male	50	Mutant	Non-codel	un-methylated
CGGA_1398	1.517808219	1	Recurrent	WHO III	Male	43	Mutant	Non-codel	methylated
CGGA_1400	7.512328767	0	Recurrent	WHO III	Female	53	NA	Codel	un-methylated
CGGA_1401	4.602739726	1	Primary	WHO III	Male	39	Mutant	Non-codel	methylated
CGGA_1404	7.509589041	0	Primary	WHO III	Female	56	Mutant	Codel	methylated
CGGA_1407	7.473972603	0	Primary	WHO III	Female	29	Mutant	Codel	methylated
CGGA_1413	7.452054795	0	Primary	WHO III	Male	35	Mutant	Codel	methylated
CGGA_1416	5.295890411	1	Primary	WHO III	Male	42	Mutant	Codel	un-methylated
CGGA_1417	7.432876712	0	Primary	WHO III	Male	56	Mutant	Codel	methylated
CGGA_1421	7.394520548	0	Primary	WHO III	Male	35	NA	Non-codel	methylated
CGGA_1424	7.375342466	0	Primary	WHO III	Female	41	Mutant	NA	methylated
CGGA_1427	0.928767123	0	Primary	WHO II	Female	30	NA	Non-codel	un-methylated
CGGA_1431	5.610958904	1	Primary	WHO III	Male	48	Mutant	Non-codel	methylated
CGGA_1434	0.183561644	1	Recurrent	WHO III	Male	61	Wildtype	Non-codel	un-methylated
CGGA_1435	4.539726027	1	Primary	WHO III	Female	46	Mutant	Non-codel	un-methylated
CGGA_1437	2.84109589	1	Recurrent	WHO III	Male	48	Wildtype	Non-codel	un-methylated
CGGA_1440	7.315068493	0	Primary	WHO II	Female	29	Mutant	Codel	methylated
CGGA_1443	7.301369863	0	Recurrent	WHO II	Male	41	Wildtype	Non-codel	NA
CGGA_1445	7.298630137	0	Recurrent	WHO III	Male	37	Wildtype	NA	methylated
CGGA_1446	7.298630137	0	Primary	WHO II	Male	29	Mutant	NA	un-methylated
CGGA_1447	0.843835616	1	Recurrent	WHO III	Male	48	Wildtype	NA	methylated
CGGA_1454	7.273972603	0	Primary	WHO II	Female	42	Wildtype	Non-codel	methylated
CGGA_1455	7.273972603	0	Primary	WHO II	Male	40	Mutant	NA	un-methylated
CGGA_1458	0.347945205	1	Recurrent	WHO III	Female	54	Mutant	Codel	methylated
CGGA_1459	1.378082192	1	Recurrent	WHO III	Male	55	Wildtype	Non-codel	un-methylated
CGGA_1463	7.21369863	0	Primary	WHO II	Female	69	Mutant	Codel	methylated
CGGA_1469	7.194520548	0	Primary	WHO III	Male	46	Mutant	NA	methylated
CGGA_1471	7.18630137	0	Primary	WHO II	Male	45	Mutant	Non-codel	methylated
CGGA_1473	0.726027397	1	Recurrent	WHO III	Female	28	NA	Non-codel	un-methylated
CGGA_1474	0.912328767	0	Primary	WHO III	Female	50	Mutant	NA	methylated
CGGA_1477	3.271232877	1	Primary	WHO II	Male	43	NA	Non-codel	un-methylated
CGGA_1482	7.101369863	0	Primary	WHO III	Male	38	NA	Codel	methylated
CGGA_1487	1.424657534	1	Recurrent	WHO III	Female	49	Wildtype	Non-codel	un-methylated
CGGA_1488	7.084931507	0	Primary	WHO II	Male	31	Mutant	Non-codel	methylated
CGGA_1497	3.22739726	1	Primary	WHO III	Female	24	Mutant	Non-codel	un-methylated
CGGA_1502	7.02739726	0	Primary	WHO II	Female	27	Mutant	Codel	methylated
CGGA_1504	7.008219178	0	Primary	WHO III	Female	44	Mutant	Non-codel	methylated
CGGA_1508	2.873972603	1	Primary	WHO III	Male	39	Mutant	Non-codel	methylated
CGGA_1510	0.742465753	1	Recurrent	WHO III	Male	40	Mutant	Non-codel	methylated
CGGA_1513	6.443835616	1	Recurrent	WHO III	Female	36	Mutant	Codel	methylated
CGGA_1514	0.208219178	1	Primary	WHO II	Female	57	Wildtype	NA	methylated
CGGA_1516	6.931506849	0	Primary	WHO II	Male	46	Mutant	Codel	methylated
CGGA_1517	6.931506849	0	Primary	WHO II	Male	42	Mutant	Codel	methylated
CGGA_1518	1.126027397	1	Primary	WHO III	Female	19	Wildtype	Non-codel	methylated
CGGA_1523	6.871232877	0	Primary	WHO II	Male	50	Mutant	Non-codel	methylated
CGGA_1524	2.750684932	1	Recurrent	WHO III	Male	36	Mutant	Codel	methylated
CGGA_1525	4.619178082	1	Primary	WHO III	Male	41	NA	Non-codel	methylated
CGGA_1526	6.854794521	0	Primary	WHO III	Male	39	Mutant	Codel	methylated
CGGA_1527	4.695890411	1	Primary	WHO III	Male	47	Mutant	Non-codel	methylated
CGGA_1528	6.84109589	0	Primary	WHO II	Female	27	Mutant	Codel	methylated
CGGA_1530	6.84109589	0	Primary	WHO III	Male	41	NA	Non-codel	un-methylated
CGGA_1533	3.334246575	1	Recurrent	WHO III	Female	61	Wildtype	Non-codel	methylated
CGGA_1536	2.301369863	1	Primary	WHO II	Male	53	Mutant	Non-codel	methylated
CGGA_1544	0.569863014	1	Primary	WHO III	Female	38	Mutant	Non-codel	methylated
CGGA_1552	6.663013699	0	Primary	WHO III	Male	39	Mutant	Codel	methylated
CGGA_1553	1.479452055	1	Recurrent	WHO III	Male	30	Mutant	Non-codel	un-methylated
CGGA_1554	2.257534247	1	Recurrent	WHO III	Male	34	Mutant	Codel	methylated
CGGA_1557	6.649315068	0	Primary	WHO III	Male	47	Mutant	Codel	methylated
CGGA_1562	5.567123288	1	Primary	WHO III	Male	51	Mutant	Codel	methylated
CGGA_1563	6.638356164	0	Primary	WHO II	Female	32	Wildtype	Non-codel	methylated
CGGA_1565	3.882191781	0	Primary	WHO III	Female	23	Mutant	Non-codel	methylated
CGGA_1566	6.630136986	0	Primary	WHO III	Female	43	Mutant	Codel	methylated
CGGA_1567	2.301369863	1	Primary	WHO III	Female	48	Mutant	Non-codel	methylated
CGGA_1568	0.945205479	0	Primary	WHO III	Female	26	NA	Non-codel	methylated
CGGA_1569	3.852054795	0	Primary	WHO III	Female	27	Wildtype	Codel	methylated
CGGA_157	2.504109589	1	Recurrent	WHO II	Male	34	NA	Non-codel	un-methylated
CGGA_1575	0.353424658	1	Recurrent	WHO III	Male	37	Mutant	Non-codel	methylated
CGGA_1579	6.569863014	0	Primary	WHO II	Male	37	Wildtype	Non-codel	methylated
CGGA_1580	4.331506849	1	Primary	WHO III	Female	34	Mutant	Non-codel	un-methylated
CGGA_1583	4.4	1	Primary	WHO II	Female	51	NA	Non-codel	methylated
CGGA_1587	2.054794521	1	Primary	WHO III	Female	30	Mutant	Non-codel	methylated
CGGA_1588	5.487671233	0	Primary	WHO III	Female	24	Wildtype	Non-codel	methylated
CGGA_1589	0.936986301	1	Recurrent	WHO II	Male	49	Wildtype	Non-codel	methylated
CGGA_1591	3.104109589	1	Recurrent	WHO III	Male	54	Mutant	Non-codel	methylated
CGGA_1592	4.350684932	1	Recurrent	WHO III	Male	37	Mutant	Codel	methylated
CGGA_1594	1.315068493	0	Recurrent	WHO II	Male	25	NA	Non-codel	methylated
CGGA_1598	1.545205479	1	Primary	WHO III	Male	31	Wildtype	Non-codel	un-methylated
CGGA_1606	1.290410959	1	Primary	WHO III	Female	28	Wildtype	Non-codel	un-methylated
CGGA_1607	3.652054795	1	Recurrent	WHO II	Female	35	Mutant	Codel	methylated
CGGA_1608	5.350684932	0	Recurrent	WHO III	Male	38	Mutant	Non-codel	methylated
CGGA_1610	2.898630137	1	Recurrent	WHO III	Male	39	NA	Codel	methylated
CGGA_1614	2.956164384	1	Recurrent	WHO III	Male	51	Mutant	Non-codel	methylated
CGGA_1617	6.328767123	0	Primary	WHO II	Female	35	NA	Codel	methylated
CGGA_1618	6.353424658	0	Primary	WHO III	Male	31	Mutant	Non-codel	un-methylated
CGGA_1619	2.098630137	1	Primary	WHO III	Male	44	Mutant	Non-codel	methylated
CGGA_1620	6.334246575	0	Primary	WHO III	Male	51	Mutant	Codel	methylated
CGGA_1621	6.331506849	0	Primary	WHO II	Female	48	Mutant	Non-codel	un-methylated
CGGA_1623	6.320547945	0	Primary	WHO III	Female	16	Wildtype	Non-codel	methylated
CGGA_1627	6.304109589	0	Primary	WHO III	Male	37	Mutant	Non-codel	un-methylated
CGGA_1630	5.917808219	0	Primary	WHO II	Male	26	NA	Codel	un-methylated
CGGA_1640	6.210958904	0	Primary	WHO III	Male	55	NA	Non-codel	un-methylated
CGGA_1642	6.208219178	0	Primary	WHO II	Male	48	Mutant	Non-codel	methylated
CGGA_1645	5.468493151	0	Primary	WHO III	Male	59	Mutant	Non-codel	methylated
CGGA_1647	6.106849315	0	Primary	WHO II	Male	40	NA	Codel	methylated
CGGA_1648	4.78630137	0	Primary	WHO III	Female	45	NA	Codel	un-methylated
CGGA_1649	6.095890411	0	Primary	WHO II	Male	36	Mutant	Codel	un-methylated
CGGA_165	0.501369863	0	Primary	WHO II	Male	34	NA	Non-codel	un-methylated
CGGA_1651	2.306849315	1	Recurrent	WHO II	Female	44	Mutant	Non-codel	methylated
CGGA_1653	6.073972603	0	Primary	WHO II	Female	47	NA	Non-codel	methylated
CGGA_1655	3.312328767	0	Primary	WHO II	Male	48	Mutant	Non-codel	un-methylated
CGGA_1657	6.068493151	0	Primary	WHO III	Female	20	NA	Non-codel	methylated
CGGA_1661	6.052054795	0	Primary	WHO III	Female	42	NA	Non-codel	methylated
CGGA_1662	4.090410959	0	Primary	WHO II	Female	55	Mutant	Codel	methylated
CGGA_1664	4.18630137	1	Primary	WHO II	Female	40	Mutant	Non-codel	methylated
CGGA_1667	5.97260274	0	Primary	WHO III	Female	40	Mutant	Codel	un-methylated
CGGA_1669	0.380821918	1	Primary	WHO III	Female	44	Wildtype	Non-codel	methylated
CGGA_1670	1	1	Recurrent	WHO III	Female	30	Wildtype	Non-codel	methylated
CGGA_1671	5.939726027	0	Primary	WHO III	Female	26	Mutant	Non-codel	un-methylated
CGGA_1673	5.917808219	0	Primary	WHO II	Female	23	Mutant	Non-codel	methylated
CGGA_1675	5.901369863	0	Primary	WHO III	Male	38	Mutant	Non-codel	methylated
CGGA_1679	5.879452055	0	Primary	WHO III	Female	52	Mutant	Codel	methylated
CGGA_1680	1.632876712	1	Primary	WHO III	Male	45	Mutant	Non-codel	methylated
CGGA_1685	0.616438356	1	Recurrent	WHO III	Male	33	Mutant	Non-codel	methylated
CGGA_1686	2.04109589	1	Primary	WHO III	Male	27	Wildtype	Non-codel	un-methylated
CGGA_1688	0.139726027	1	Recurrent	WHO III	Female	51	Wildtype	Non-codel	methylated
CGGA_1689	5.802739726	0	Primary	WHO II	Male	45	Mutant	Non-codel	methylated
CGGA_1693	1.416438356	1	Primary	WHO III	Male	61	NA	Non-codel	un-methylated
CGGA_1695	5.736986301	0	Recurrent	WHO III	Male	45	Mutant	Non-codel	un-methylated
CGGA_1696	3.301369863	0	Primary	WHO III	Male	72	Wildtype	NA	un-methylated
CGGA_1700	5.687671233	0	Primary	WHO III	Male	49	Mutant	Codel	un-methylated
CGGA_1701	4.646575342	0	Primary	WHO III	Male	44	Mutant	Codel	methylated
CGGA_1703	4.361643836	0	Primary	WHO II	Female	30	Mutant	Non-codel	un-methylated
CGGA_1704	5.654794521	0	Primary	WHO II	Female	32	Wildtype	Non-codel	un-methylated
CGGA_1714	5.57260274	0	Primary	WHO III	Female	37	NA	Codel	un-methylated
CGGA_1715	5.569863014	0	Primary	WHO II	Female	12	Wildtype	Non-codel	methylated
CGGA_1716	2.605479452	1	Recurrent	WHO III	Male	38	Mutant	Non-codel	methylated
CGGA_1718	5.468493151	0	Primary	WHO III	Female	37	Mutant	Non-codel	methylated
CGGA_1720	5.463013699	0	Primary	WHO II	Male	35	Mutant	Non-codel	methylated
CGGA_1721	5.463013699	0	Primary	WHO III	Female	46	NA	Codel	un-methylated
CGGA_1723	5.44109589	0	Primary	WHO III	Female	39	Mutant	Codel	un-methylated
CGGA_1725	5.432876712	0	Primary	WHO III	Female	33	Mutant	Codel	un-methylated
CGGA_1731	5.41369863	0	Primary	WHO III	Female	45	Mutant	Non-codel	methylated
CGGA_1737	5.347945205	0	Primary	WHO III	Male	33	Mutant	Codel	methylated
CGGA_1738	1.284931507	1	Primary	WHO III	Male	49	Wildtype	Non-codel	methylated
CGGA_1739	1.410958904	1	Recurrent	WHO III	Male	45	Mutant	Non-codel	un-methylated
CGGA_1743	3.728767123	1	Primary	WHO III	Female	47	Mutant	Non-codel	un-methylated
CGGA_1745	5.284931507	0	Primary	WHO III	Female	45	Mutant	NA	methylated
CGGA_1747	0.802739726	1	Primary	WHO III	Female	27	NA	Non-codel	un-methylated
CGGA_1760	1.257534247	1	Recurrent	WHO II	Male	51	Wildtype	Non-codel	un-methylated
CGGA_1771	2.926027397	1	Recurrent	WHO III	Male	38	Mutant	Non-codel	un-methylated
CGGA_1786	4.978082192	0	Recurrent	WHO III	Female	54	Mutant	Codel	NA
CGGA_1791	2.342465753	1	Primary	WHO III	Male	55	Wildtype	NA	un-methylated
CGGA_1809	0.939726027	1	Primary	WHO III	Male	27	Wildtype	Non-codel	un-methylated
CGGA_1829	2.194520548	0	Primary	WHO II	Male	23	Wildtype	Non-codel	methylated
CGGA_1850	2.054794521	0	Primary	WHO II	Male	29	Mutant	Non-codel	methylated
CGGA_1854	4.454794521	0	Primary	WHO III	Male	36	Mutant	Non-codel	methylated
CGGA_1862	0.301369863	1	Primary	WHO III	Male	40	Wildtype	Non-codel	methylated
CGGA_1863	4.367123288	0	Recurrent	WHO III	Female	50	Mutant	Codel	un-methylated
CGGA_1875	4.268493151	0	Primary	WHO II	Female	22	Wildtype	Non-codel	methylated
CGGA_1880	3.567123288	0	Recurrent	WHO III	Female	37	Mutant	Non-codel	NA
CGGA_1882	4.194520548	0	Primary	WHO III	Male	33	Mutant	Codel	methylated
CGGA_1902	4.052054795	0	Primary	WHO II	Male	33	Mutant	Non-codel	methylated
CGGA_1903	4.038356164	0	Primary	WHO III	Female	24	NA	Codel	methylated
CGGA_1906	2.887671233	1	Recurrent	WHO III	Male	57	Mutant	Non-codel	methylated
CGGA_194	6.312328767	1	Recurrent	WHO III	Female	43	Mutant	Codel	methylated
CGGA_1994	3.389041096	0	Recurrent	WHO III	Female	32	Mutant	Non-codel	methylated
CGGA_2002	1.567123288	1	Recurrent	WHO II	Male	40	Mutant	Non-codel	un-methylated
CGGA_2006	1.715068493	1	Recurrent	WHO III	Male	43	Mutant	Non-codel	methylated
CGGA_2013	0.380821918	1	Recurrent	WHO II	Male	41	Mutant	Codel	un-methylated
CGGA_2046	0.687671233	1	Recurrent	WHO III	Male	46	Mutant	Non-codel	NA
CGGA_2079	2.64109589	0	Recurrent	WHO III	Male	45	Mutant	Codel	NA
CGGA_2081	2.632876712	0	Recurrent	WHO III	Female	39	Mutant	Codel	NA
CGGA_2121	0.947945205	1	Recurrent	WHO II	Female	41	Mutant	Non-codel	un-methylated
CGGA_2129	2.268493151	0	Recurrent	WHO III	Male	48	Mutant	Non-codel	NA
CGGA_265	10.84657534	0	Recurrent	WHO II	Male	43	Mutant	Non-codel	methylated
CGGA_279	3.6	1	Recurrent	WHO III	Female	49	Mutant	Non-codel	methylated
CGGA_28	3.021917808	1	Primary	WHO II	Male	25	Mutant	Codel	un-methylated
CGGA_288	2.895890411	1	Recurrent	WHO II	Male	49	Mutant	Codel	un-methylated
CGGA_290	12.94520548	0	Primary	WHO II	Female	37	Mutant	Codel	un-methylated
CGGA_320	8.232876712	1	Primary	WHO II	Male	31	Mutant	Codel	NA
CGGA_336	6.983561644	1	Recurrent	WHO III	Female	57	Mutant	Codel	un-methylated
CGGA_358	0.334246575	1	Recurrent	WHO III	Female	30	Mutant	Non-codel	methylated
CGGA_369	12.61917808	0	Recurrent	WHO II	Male	33	Mutant	Non-codel	NA
CGGA_406	0.246575342	1	Recurrent	WHO III	Female	24	Mutant	Non-codel	un-methylated
CGGA_42	7.75890411	1	Primary	WHO II	Male	38	Mutant	Codel	un-methylated
CGGA_420	9.62739726	0	Recurrent	WHO III	Female	39	Mutant	Codel	methylated
CGGA_457	0.205479452	1	Recurrent	WHO III	Male	32	Mutant	Non-codel	methylated
CGGA_474	5.55890411	0	Primary	WHO III	Male	NA	Wildtype	Non-codel	un-methylated
CGGA_482	6.879452055	1	Primary	WHO II	Male	45	Mutant	Codel	methylated
CGGA_492	1.78630137	0	Recurrent	WHO III	Male	27	Wildtype	Non-codel	un-methylated
CGGA_503	12.08219178	0	Primary	WHO II	Male	51	Mutant	Non-codel	un-methylated
CGGA_507	0.82739726	1	Recurrent	WHO III	Female	53	Mutant	Non-codel	methylated
CGGA_521	1.408219178	1	Primary	WHO III	Male	32	Wildtype	Non-codel	un-methylated
CGGA_554	0.367123288	1	Recurrent	WHO III	Female	46	NA	Non-codel	methylated
CGGA_583	8.512328767	1	Primary	WHO II	Female	36	Mutant	NA	un-methylated
CGGA_619	1.506849315	1	Recurrent	WHO II	Male	40	Wildtype	Non-codel	NA
CGGA_625	6.753424658	1	Recurrent	WHO III	Female	33	Mutant	Codel	un-methylated
CGGA_634	7.21369863	1	Primary	WHO III	Female	35	Mutant	Non-codel	un-methylated
CGGA_652	1.304109589	1	Recurrent	WHO III	Male	42	Mutant	Non-codel	methylated
CGGA_663	11.53424658	0	Primary	WHO II	Female	29	Mutant	Non-codel	un-methylated
CGGA_703	3.712328767	1	Recurrent	WHO III	Female	31	Mutant	Non-codel	NA
CGGA_705	4.128767123	1	Primary	WHO III	Male	41	Mutant	Non-codel	un-methylated
CGGA_707	9.038356164	1	Primary	WHO II	Female	39	Mutant	Codel	NA
CGGA_720	3.446575342	1	Recurrent	WHO II	Female	46	Mutant	Non-codel	un-methylated
CGGA_721	6.991780822	1	Primary	WHO II	Male	45	Mutant	Non-codel	un-methylated
CGGA_724	11.36164384	0	Recurrent	WHO II	Male	32	Mutant	Non-codel	un-methylated
CGGA_730	5.802739726	1	Recurrent	WHO II	Female	51	Mutant	Codel	NA
CGGA_763	0.873972603	0	Recurrent	WHO III	Male	52	Wildtype	Non-codel	un-methylated
CGGA_780	2.528767123	1	Recurrent	WHO III	Female	64	Wildtype	Non-codel	un-methylated
CGGA_799	5.117808219	1	Recurrent	WHO III	Male	53	Mutant	Codel	methylated
CGGA_809	3.430136986	1	Primary	WHO II	Male	26	Mutant	Non-codel	un-methylated
CGGA_810	1.509589041	1	Recurrent	WHO III	Male	20	Wildtype	Non-codel	un-methylated
CGGA_825	2.290410959	1	Recurrent	WHO III	Male	36	Mutant	Non-codel	NA
CGGA_846	8.194520548	0	Recurrent	WHO II	Female	39	Wildtype	Non-codel	NA
CGGA_852	0.463013699	1	Primary	WHO III	Male	40	Wildtype	Non-codel	un-methylated
CGGA_861	2.446575342	1	Primary	WHO III	Male	29	Wildtype	Non-codel	NA
CGGA_863	5.679452055	1	Primary	WHO II	Female	42	Wildtype	Non-codel	un-methylated
CGGA_867	1.005479452	1	Recurrent	WHO III	Female	40	Mutant	Non-codel	methylated
CGGA_881	0.690410959	1	Recurrent	WHO III	Female	23	Wildtype	Non-codel	NA
CGGA_882	2.761643836	0	Recurrent	WHO III	Male	30	Mutant	Non-codel	NA
CGGA_888	1.832876712	1	Recurrent	WHO III	Male	29	Mutant	Codel	NA
CGGA_889	10.80273973	0	Primary	WHO II	Male	23	Mutant	Non-codel	NA
CGGA_890	8.169863014	1	Primary	WHO III	Male	39	Mutant	Non-codel	NA
CGGA_901	2.545205479	1	Primary	WHO III	Male	40	Mutant	Non-codel	NA
CGGA_903	3.98630137	1	Primary	WHO III	Female	27	Mutant	Non-codel	NA
CGGA_D19	0.81369863	1	Recurrent	WHO II	Female	64	Mutant	Codel	methylated
CGGA_D28	2.356164384	1	Primary	WHO III	Male	25	Mutant	Non-codel	NA
CGGA_D50	2.142465753	1	Recurrent	WHO II	Male	30	Mutant	Codel	NA
CGGA_J50	4.638356164	1	Recurrent	WHO II	Male	27	Mutant	NA	NA
CGGA_J73	3.106849315	1	Primary	WHO III	Female	34	Mutant	NA	NA
CGGA_P103	4.523287671	0	Primary	WHO II	Male	34	Mutant	Codel	NA
CGGA_P104	0.457534247	1	Recurrent	WHO III	Female	36	Mutant	NA	NA
CGGA_P108	4.504109589	0	Primary	WHO III	Female	30	Wildtype	Non-codel	NA
CGGA_P110	2.191780822	1	Primary	WHO III	Female	56	Wildtype	Non-codel	NA
CGGA_P111	4.487671233	0	Primary	WHO II	Female	44	Mutant	Codel	NA
CGGA_P113	4.679452055	0	Primary	WHO II	Male	32	Wildtype	Non-codel	NA
CGGA_P115	4.454794521	0	Primary	WHO II	Male	25	Wildtype	NA	NA
CGGA_P121	4.405479452	0	Primary	WHO II	Male	39	Wildtype	Non-codel	NA
CGGA_P122	4.487671233	0	Recurrent	WHO II	Male	43	Mutant	Codel	NA
CGGA_P128	4.345205479	0	Primary	WHO II	Male	41	Mutant	Non-codel	NA
CGGA_P13	5.309589041	0	Primary	WHO II	Female	40	Mutant	Codel	NA
CGGA_P131	4.37260274	0	Primary	WHO III	Female	45	Mutant	Codel	NA
CGGA_P132	4.391780822	0	Primary	WHO II	Male	42	Mutant	Codel	NA
CGGA_P137	4.180821918	0	Primary	WHO II	Male	42	Mutant	Non-codel	NA
CGGA_P142	4.268493151	0	Primary	WHO III	Male	45	Mutant	Codel	NA
CGGA_P144	4.271232877	0	Primary	WHO III	Male	44	Mutant	Non-codel	NA
CGGA_P145	0.843835616	1	Primary	WHO II	Male	53	Mutant	Non-codel	NA
CGGA_P147	2.364383562	1	Primary	WHO II	Male	52	Mutant	Non-codel	NA
CGGA_P151	4.334246575	0	Primary	WHO II	Female	46	Mutant	Non-codel	NA
CGGA_P153	4.065753425	0	Primary	WHO II	Male	45	Mutant	NA	NA
CGGA_P155	4.063013699	0	Primary	WHO II	Male	50	Wildtype	Non-codel	NA
CGGA_P156	4.076712329	0	Primary	WHO II	Male	30	Mutant	Codel	NA
CGGA_P157	1.287671233	1	Primary	WHO III	Female	55	Wildtype	Non-codel	NA
CGGA_P158	4.136986301	0	Primary	WHO II	Male	27	Mutant	NA	NA
CGGA_P159	0.578082192	1	Primary	WHO III	Male	59	Wildtype	Non-codel	NA
CGGA_P163	2.342465753	1	Recurrent	WHO III	Female	45	Mutant	Non-codel	un-methylated
CGGA_P165	1.638356164	1	Primary	WHO III	Female	51	Mutant	NA	NA
CGGA_P17	5.287671233	0	Primary	WHO III	Male	30	Mutant	Codel	NA
CGGA_P172	2.873972603	1	Primary	WHO III	Male	33	Mutant	NA	NA
CGGA_P173	3.967123288	0	Primary	WHO II	Male	31	Mutant	Non-codel	un-methylated
CGGA_P174	4.060273973	0	Primary	WHO II	Male	31	Mutant	Codel	NA
CGGA_P176	2.202739726	0	Primary	WHO II	Female	32	Mutant	Codel	NA
CGGA_P177	3.950684932	0	Primary	WHO II	Male	43	Wildtype	Non-codel	methylated
CGGA_P179	3.983561644	0	Primary	WHO II	Female	53	Mutant	Non-codel	methylated
CGGA_P18	1.060273973	1	Primary	WHO III	Male	40	Mutant	Non-codel	NA
CGGA_P181	0.652054795	1	Primary	WHO III	Female	21	Wildtype	Non-codel	NA
CGGA_P183	4.142465753	0	Primary	WHO III	Male	58	Mutant	Codel	NA
CGGA_P185	1.375342466	1	Recurrent	WHO III	Female	41	Mutant	Non-codel	NA
CGGA_P19	5.271232877	0	Primary	WHO II	Male	39	Mutant	Non-codel	NA
CGGA_P20	5.268493151	0	Primary	WHO II	Female	58	Mutant	Non-codel	NA
CGGA_P21	5.265753425	0	Primary	WHO II	Male	25	Mutant	Non-codel	NA
CGGA_P23	1.073972603	1	Primary	WHO III	Female	62	Wildtype	NA	NA
CGGA_P265	2.134246575	1	Primary	WHO III	Male	36	Wildtype	NA	methylated
CGGA_P266	0.693150685	1	Primary	WHO III	Female	28	Wildtype	NA	methylated
CGGA_P269	1.4	1	Recurrent	WHO III	Female	47	Wildtype	Codel	NA
CGGA_P27	1.131506849	0	Primary	WHO II	Female	37	Mutant	Non-codel	NA
CGGA_P271	3.769863014	0	Primary	WHO II	Male	42	Mutant	NA	methylated
CGGA_P279	3.654794521	0	Recurrent	WHO III	Female	47	Mutant	Codel	NA
CGGA_P286	1.802739726	0	Recurrent	WHO II	Female	57	Mutant	Codel	methylated
CGGA_P29	0.282191781	1	Recurrent	WHO III	Female	22	Mutant	NA	NA
CGGA_P3	5.824657534	0	Recurrent	WHO III	Male	32	Mutant	NA	NA
CGGA_P30	1.106849315	1	Primary	WHO II	Male	48	Wildtype	Non-codel	NA
CGGA_P306	2.526027397	1	Recurrent	WHO II	Male	49	Mutant	Codel	methylated
CGGA_P308	1.542465753	1	Recurrent	WHO III	Male	38	Mutant	Non-codel	methylated
CGGA_P31	5.15890411	0	Primary	WHO II	Male	42	Wildtype	Non-codel	NA
CGGA_P310	0.61369863	1	Recurrent	WHO III	Female	47	NA	Codel	methylated
CGGA_P311	3.416438356	0	Recurrent	WHO II	Male	36	Mutant	Non-codel	methylated
CGGA_P314	3.391780822	0	Recurrent	WHO III	Female	34	Mutant	Codel	methylated
CGGA_P315	1.235616438	1	Recurrent	WHO II	Female	47	Mutant	Non-codel	NA
CGGA_P316	1.553424658	0	Recurrent	WHO II	Male	44	NA	Non-codel	NA
CGGA_P319	1.391780822	1	Recurrent	WHO III	Male	37	Mutant	Non-codel	methylated
CGGA_P326	3.334246575	0	Recurrent	WHO III	Female	48	Mutant	Non-codel	methylated
CGGA_P328	1.589041096	1	Recurrent	WHO III	Female	54	Mutant	Non-codel	NA
CGGA_P337	1.887671233	1	Recurrent	WHO III	Female	61	Mutant	Codel	methylated
CGGA_P338	3.282191781	0	Recurrent	WHO II	Male	51	Wildtype	Non-codel	methylated
CGGA_P346	1.430136986	0	Recurrent	WHO II	Male	42	Mutant	Non-codel	NA
CGGA_P356	1.55890411	1	Recurrent	WHO II	Female	22	Mutant	Non-codel	methylated
CGGA_P358	3.2	0	Recurrent	WHO II	Male	44	Mutant	Non-codel	un-methylated
CGGA_P364	1.356164384	1	Recurrent	WHO III	Female	41	Mutant	Non-codel	methylated
CGGA_P388	0.802739726	1	Recurrent	WHO III	Female	37	Mutant	Non-codel	methylated
CGGA_P392	3.010958904	0	Recurrent	WHO II	Male	35	Mutant	Codel	methylated
CGGA_P399	2.98630137	0	Recurrent	WHO II	Female	41	Mutant	Codel	methylated
CGGA_P416	2.928767123	0	Recurrent	WHO III	Male	29	Mutant	Codel	methylated
CGGA_P421	0.843835616	1	Recurrent	WHO III	Male	26	Mutant	Non-codel	methylated
CGGA_P422	2.989041096	0	Primary	WHO II	Female	41	Mutant	Codel	methylated
CGGA_P437	2.802739726	0	Primary	WHO III	Female	47	Mutant	Codel	NA
CGGA_P438	2.802739726	0	Recurrent	WHO III	Male	41	Mutant	Codel	NA
CGGA_P439	2.8	0	Recurrent	WHO II	Male	45	Mutant	Non-codel	NA
CGGA_P446	2.764383562	0	Recurrent	WHO III	Female	47	Mutant	Codel	NA
CGGA_P461	1.64109589	1	Recurrent	WHO III	Male	28	Mutant	Non-codel	methylated
CGGA_P468	2.668493151	0	Primary	WHO III	Female	42	Mutant	Codel	methylated
CGGA_P483	0.819178082	1	Recurrent	WHO III	Male	41	Wildtype	Non-codel	methylated
CGGA_P492	2.569863014	0	Recurrent	WHO II	Female	44	Mutant	Codel	methylated
CGGA_P5	1.035616438	1	Recurrent	WHO III	Female	45	Mutant	Non-codel	NA
CGGA_P500	2.547945205	0	Recurrent	WHO II	Female	34	Mutant	Codel	methylated
CGGA_P501	2.536986301	0	Recurrent	WHO II	Male	27	Mutant	Non-codel	methylated
CGGA_P505	2.531506849	0	Recurrent	WHO II	Male	34	Mutant	Non-codel	methylated
CGGA_P508	1.032876712	1	Recurrent	WHO III	Male	40	Mutant	Non-codel	methylated
CGGA_P510	2.498630137	0	Recurrent	WHO III	Male	42	Mutant	Non-codel	methylated
CGGA_P520	2.421917808	0	Recurrent	WHO III	Female	44	Mutant	Codel	NA
CGGA_P568	0.597260274	1	Recurrent	WHO III	Female	23	Mutant	Codel	methylated
CGGA_P594	0.230136986	1	Recurrent	WHO III	Male	40	Wildtype	Non-codel	un-methylated
CGGA_P604	0.717808219	1	Recurrent	WHO III	Female	15	Wildtype	Non-codel	un-methylated
CGGA_P633	1.852054795	0	Recurrent	WHO III	Female	40	Mutant	Non-codel	NA
CGGA_P83	4.652054795	0	Primary	WHO II	Female	28	Mutant	Non-codel	NA
CGGA_P84	4.64109589	0	Primary	WHO II	Female	40	Mutant	Non-codel	NA
CGGA_P86	4.64109589	0	Primary	WHO II	Female	34	Mutant	Codel	NA
CGGA_P93	4.597260274	0	Primary	WHO II	Female	45	Mutant	Non-codel	NA
CGGA_P98	0.868493151	1	Recurrent	WHO III	Male	44	Mutant	Non-codel	NA
