# Supplementary material for: Establishment and Validation of a Ferroptosis-Related lncRNA Signature for Prognosis Prediction in Lower-Grade Glioma
Source: Front Neurol. 2022 Jun 27;13:861438. doi: 10.3389/fneur.2022.861438 (PMC9271629; doi:10.3389/fneur.2022.861438)
Supplement: Supplementary file 3 [file Data_Sheet_1.ZIP › Expression_and_clinical_data/CGGA_data/CGGA_expression_data/FerroptosisGeneExp.txt]

id	CGGA_1006	CGGA_1022	CGGA_1034	CGGA_1052	CGGA_1079	CGGA_1081	CGGA_1140	CGGA_1145	CGGA_1263	CGGA_1280	CGGA_1281	CGGA_1284	CGGA_1292	CGGA_1340	CGGA_1408	CGGA_1411	CGGA_235	CGGA_269	CGGA_276	CGGA_323	CGGA_330	CGGA_426	CGGA_448	CGGA_488	CGGA_493	CGGA_541	CGGA_564	CGGA_565	CGGA_578	CGGA_599	CGGA_616	CGGA_630	CGGA_633	CGGA_638	CGGA_643	CGGA_659	CGGA_661	CGGA_678	CGGA_727	CGGA_732	CGGA_766	CGGA_791	CGGA_796	CGGA_807	CGGA_871	CGGA_D06	CGGA_D11	CGGA_D16	CGGA_D18
PTGS2	1.40053793	5.157448	2.22342255	0.422233	2.75274859	0.35614381	2.19849415	0.37851162	0.49569516	0.48542683	1.46988598	1.07038933	0.27500705	1.53106949	0.60407132	0.97819563	0.62293035	3.64846544	0.78240856	1.7268312	3.61706334	2.14077866	2.12763328	1.35614381	1.54101915	1.4276062	1.1890338	1.70487196	0.25096157	0.49569516	1.87184365	2.28983447	1.30451104	0.59454855	0.641546	1.8318772	3.295723	1.36176836	2.9429836	1.13093087	1.15704371	0.74846123	1.1953476	0.97085365	0.8318772	2.31903982	0.99276843	3.54720302	2.38956681
DUSP1	5.73199779	9.37846827	6.71767642	5.25247621	8.14974712	5.11228311	6.48558783	4.64500988	2.22650853	3.55704242	4.41481206	6.54241284	4.41616416	5.62789862	3.3262497	5.5068431	4.35825559	8.29204549	3.97085365	4.9657843	7.50438204	6.97211822	6.57969306	5.48252564	5.63894267	4.8088998	5.4259292	5.230741	4.35895883	5.04264434	7.30241045	5.84974912	3.72246602	4.41278153	3.8688843	5.6746866	7.6865706	7.68818036	6.21451341	3.73660488	5.70459535	4.83592407	5.99435344	4.12845838	2.6064422	6.89433274	6.28521725	7.85735901	5.70431868
NOS2	3.59096124	0.62293035	0.28688115	0.70487196	0.68706069	0.67807191	1.03562391	0.52606881	0.18903382	0.5360529	1.077243	1.23878686	0.22650853	1.12432814	0.16349873	0.60407132	0.95605665	0.65076456	1	1.641546	0.35614381	0.33342373	0.89530262	0.87970577	0.45417589	1.8519988	0.7398481	1.11769504	0.37851162	0.79908731	1.84799691	0.65076456	0.3448285	0.43295941	0.6507646	1.7004397	2.8539956	3.35895883	0.69599381	1.65992456	0.70487196	0.46466827	0.80735492	1.57046293	0.2387869	0.55581616	2.64846544	1.60880924	0.55581616
NCF2	2.0071955	3.38128337	2.94110631	2.40871186	3.24792751	1.61823866	1.94110631	3.01435529	2.61588707	3.22650853	1.20789285	4.92931759	2.78659636	2.00360224	3.75702325	4.13422094	1.65076456	3.35473424	2.17951105	1.1243281	3.60050765	3.39643353	4.36317108	1.99276843	1.91456452	1.7655348	2.8836208	2.20476675	2.03210084	2.83390208	3.47638169	1.45417589	1.49569516	3.13257684	1.5310695	1.3219281	3.641546	2.78868571	2.81147103	2.27202319	2.3448285	2.48800077	2.58736499	1.83995959	1.7092906	1.57531233	3.63923216	3.39643353	3.20006486
MT3	8.68373154	8.90929309	9.36295199	11.25581936	9.82417912	8.88083855	10.77323813	10.33936012	11.7869761	8.75462031	9.95003092	7.55128529	8.63897886	8.73609746	9.92451562	9.04100199	9.36772051	10.57085186	8.6902774	9.9177152	8.88297923	7.3474885	9.13013293	6.06910063	9.4220858	10.0313015	10.3246081	10.06565847	8.51499014	10.04559586	8.92442655	8.28484723	9.66494499	7.21897486	8.9341921	9.865161	8.8346923	11.21866615	9.8083046	10.21513253	8.50945833	9.50866634	10.48122426	10.02225683	8.3584314	11.35329572	10.23327214	6.82222027	10.5508622
UBC	9.54336055	10.30665414	9.63363101	9.97142859	10.3195931	10.70243245	9.98925257	9.93304144	9.03050162	9.32136443	9.61928461	10.13590163	9.91032793	9.46131573	10.27541452	9.80272637	9.17462613	10.1119833	9.17659704	9.6365521	9.93175692	10.2917693	9.68062325	10.06056084	9.47463884	9.4652399	9.7198166	9.84949893	9.68360874	9.38499954	10.05100496	9.37807806	9.30777003	9.18962692	9.9288884	9.4351702	10.7292809	9.42959504	9.43617017	10.31047646	8.85711014	9.32925817	9.67359176	9.58944517	9.0625049	9.38130501	9.65906827	9.94041638	10.03592627
ALB	3.06867081	1.25096157	0.46466827	1.49057013	1.169925	0.73118324	1.22032995	0.45417589	2.08406426	0.49569516	0.3448285	0.27500705	0.20163386	0.46466827	0.89530262	0.70487196	0.59454855	0.44360665	2.02856915	1.5310695	0.91073266	0	0.91838623	0	0.71369581	2.1110313	1.9708537	0.31034012	0.82374936	0.65076456	1.31614574	0.82374936	2.78240856	0.77399633	1.4114263	1.4276062	1.2141248	1.78659636	0.22650853	0.44360665	1.02147973	0.23878686	0.73118324	0.81557543	2.1570437	1.28095631	0.422233	0.28688115	0.91838623
TXNRD1	5.17072628	5.61412087	5.48703608	4.88166462	4.23496109	5.06738058	4.54225805	5.29241367	3.31034012	4.92409989	4.3833587	5.54318652	5.38612116	5.23457796	4.77241355	5.41176519	4.86937792	5.74765593	4.48413813	4.3998547	4.65191274	5.73389661	5.59723319	3.94392133	4.28835856	4.0908534	4.9500018	4.13093087	3.93357264	4.30158765	4.47508488	4.70653055	4.89917563	4.67976157	5.2418402	4.0967678	5.4640147	4.77925972	5.02635745	4.95698592	5.16551002	5.22920336	4.85399565	3.96901231	4.7718856	3.83086376	5.08448952	5.08533967	4.57591736
SRXN1	4.81249823	4.50779464	4.422233	4.43829285	3.91073266	2.88166462	4.13586317	4.59633886	2.7506065	3.66334462	4.10433666	4.86195536	4.87676249	3.10601324	3.66334462	4.42760617	3.7803101	4.59753117	2.71589337	4.5033487	4.13504229	4.49761237	4.45811948	3.02680006	3.08576455	4.4148121	3.6587827	3.86195536	3.39780296	3.55458885	3.7506065	4.06091205	3.54843662	3.85199884	3.1634987	4.3066997	4.5716768	4.4475792	3.88752527	3.14567746	3.6622055	3.87282876	4.29351763	4.22573765	3.7527486	3.35049725	3.857981	3.45285896	3.58736499
GPX2	1.24488706	0.31034012	0.11103131	0	0.25096157	0.12432814	0.0976108	0	0.11103131	0	0	0	0.0976108	0	0.08406426	0	0.13750352	0	0.67807191	1.3276874	0.08406426	0	0	0.21412481	0	1.1890338	1.2141248	0.08406426	0	0.18903382	0.94860085	0	1.077243	0	1.4541759	0.8797058	1.0356239	0.99276843	0.20163386	0.08406426	0.3448285	0.08406426	0.12432814	0.33342373	0.9030383	0.94110631	0.13750352	0.18903382	0.37851162
BNIP3	4.35402894	5.61500424	5.25550073	6.07745665	5.36352154	5.56833618	7.00315245	4.56620629	4.69320815	5.88581837	6.37051305	7.06695024	5.91145191	5.89627185	4.81608766	6.12845838	6.30742853	5.3323499	5.82578563	7.0962408	4.39711841	5.36176836	5.42088657	3.63923216	5.8104431	6.6715764	5.5046204	6.00360224	5.91312877	5.82196527	6.25550073	5.88752527	5.8104431	5.32337007	6.0815101	6.792465	4.4114262	6.35860725	5.57893871	6.71973106	5.65621032	6.11207455	5.30414594	6.47069954	5.5493611	5.63865312	4.83187724	4.7322692	5.54751152
OXSR1	3.99457972	3.78868571	3.55213111	2.89724043	3.41142625	3.38128337	3.0617762	3.33199178	2.70708299	3.62643914	2.9800253	4.08915913	3.59335377	3.99276843	3.38128337	3.27500705	3.25247621	3.07382023	3.31903982	2.8419731	3.45549162	4.07038933	3.58976349	5.20867332	3.32337007	2.8298496	3.444932	3.1953476	3.03738222	3.29865832	4.13668358	3.49569516	3.3950628	3.36176836	3.6450099	2.857981	3.5643782	3.69599381	3.80735492	3.91838623	3.73768676	3.65764001	3.46074256	2.77610399	3.3729521	2.46988598	3.50334874	3.49313492	3.25247621
ANGPTL7	0.59454855	0.21412481	0	0	0	0.422233	0.07038933	0.04264434	0.50589093	0.04264434	0.11103131	0	0.37851162	0.16349873	0	0.02856915	0	0.68706069	0.25096157	0.5459684	0	0	0.02856915	0.02856915	0	0.9634741	0.6870607	0.15055968	0	0.13750352	0.33342373	0.04264434	0.80735492	0	0.5160151	0.3448285	0.5459684	0.422233	0.0976108	0	0	0.0976108	1.71369581	0.23878686	0.4114262	0.5849625	0.02856915	0	0.18903382
CHAC1	3.83491343	2.85199884	1.86789646	1.01435529	2.43028527	2.62993941	2.99276843	1.7441611	2.11436702	1.98185265	2.70487196	1.23266076	2.43562859	1.09085343	1.24488706	1.43829285	1.46466827	1.67355642	0.82374936	2.6758159	0.79077204	2.32768736	1.33342373	1.32768736	1.11769504	2.5897635	0.8399596	2.42760617	0.32192809	0.23878686	0.75702325	1.52105074	2.15055968	1.13750352	2.1375035	2.8797058	1.1440464	1.29278175	0.87970577	1.91838623	0.76553475	1.14404637	1.95977016	2.57046293	1.1570437	1.0071955	1.78659636	1.13750352	1.09085343
SLC7A11	2.33913738	3.10265813	2.3448285	3.17152711	4.59335377	2.14404637	2.92409989	3.46988598	1.64154603	4.47118746	4.04176865	2.31324585	2.40053793	3.03033608	4.27202319	4.11353382	2.49569516	4.19140473	3.02856915	2.6182387	5.09254574	2.85399565	3.06522762	0.88752527	2.5680321	2.7824086	4.3305584	2.81352469	2.06695024	3.78135971	1.75274859	2.36737107	1.16349873	2.71369581	1.0071955	3.0461418	2.587365	2.07382023	3.95140129	2.31614574	2.76128527	3.21101219	5.15380534	2.57046293	3.0806577	3.81762326	2.45154083	2.6825733	2.33913738
DDIT4	3.95884268	6.18784691	5.03913839	7.0006761	4.1675185	6.86740231	5.77267747	2.8559897	5.47864829	5.98230913	4.8514992	5.07852445	5.30888506	5.98800294	3.97269265	4.14567746	7.04122108	6.29020321	5.29057185	4.6501901	4.22958792	6.41667088	6.00405188	4.63923216	7.46278853	5.6019936	4.4508813	5.51127827	6.56285296	6.77623561	5.93121027	5.15340003	6.71685375	5.42425029	4.619413	4.790772	5.4192018	5.65792577	3.57167681	7.80767692	6.91253011	7.14343424	6.6923714	5.7604871	5.2399326	5.92172195	3.78240856	6.59618976	6.8043892
ASNS	5.90809234	5.26491169	4.27052894	4.62117275	5.59902018	4.97361128	5.71479501	4.18982456	5.30268461	4.62819033	5.138323	4.65764001	5.43429462	5.24792751	4.79649393	4.29645741	4.67525139	3.54101915	4.11686376	5.8984502	4.0505017	5	3.84899843	6.37242979	4.41481206	5.4940955	4.523562	4.643279	3.48800077	4.13668358	4.48542683	4.61647533	4.23189316	4.35332329	5.2121802	5.5933538	4.7004397	4.48800077	4.84197312	5.48478262	5.0878871	4.86344293	4.61353165	5.29792505	4.2063306	2.96162333	4.61353165	3.34198575	4.76553475
TSC22D3	4.73876784	6.28614187	4.9112122	7.16400182	5.357552	5.65334669	6.52246384	4.34553831	5.41210404	5.78633498	5.44460081	3.19219417	6.3231899	5.82476785	4.88313202	4.82273015	6.17971008	5.68481874	5.40973035	5.8733211	4.60347799	6.12350066	4.31179372	5.24944534	6.11707162	6.3043285	4.598127	5.90231481	6.21120693	6.42071818	6.16932375	5.2566333	5.26341006	5.08023127	4.510329	5.6308131	4.797013	4.79960542	4.798569	6.18010807	5.84373266	6.38853398	6.55320689	6.42609699	5.0703893	6.04154965	5.30815698	7.14567746	6.9670533
DDIT3	5.47183776	5.64472155	6.51364865	5.66334462	5.71808758	6.20359271	5.582556	5.4721628	5.13750352	4.07467669	4.84749588	5.76950729	5.02014657	4.39300426	8.49749262	5.1695242	4.86542398	4.64500988	5.00360224	4.962549	4.60644223	5.52763339	5.25096157	7.68180062	4.37155886	5.033423	6.6768034	4.33413918	4.31903982	4.61412087	5.40019634	4.66959375	4.17472599	4.51727569	4.9569859	4.9373444	5.5585738	5.64385619	7.3376219	5.82603996	4.58014548	4.68088692	5.36422222	4.67299099	4.3434078	4.39574833	5.27798475	5.0768156	5.30268461
JDP2	3.58014548	4.70818724	4.86888427	3.46858332	4.28243981	4.20554891	4.29351763	2.94860085	2.83187724	3.74308406	3.51096192	3.46597446	4.8514992	3.93828579	3.07038933	4.22032995	3.68706069	5.28762004	2.95419631	4.1977082	3.91360751	3.89336221	3.90496572	2.38681095	4.07980475	3.9800253	3.7257412	3.83895177	3.85897561	3.92124589	4.53294029	3.56559718	4.07638807	3.89239103	3.3504973	4.0933912	3.9551268	3.91169158	3.3729521	3.63691458	3.69153416	3.41683974	4.13339913	3.95884268	3.3262497	3.48026512	3.69710657	4.67750824	4.68144927
SESN2	4.0617762	4.13257684	2.81352469	2.22032995	2.89336221	3.30158765	2.78450398	3.04439412	2.16027483	2.27202319	2.57288967	3.88459792	1.94860085	2.01435529	3.30597052	2.91838623	2.70487196	3.52356196	1.81966818	2.4854268	2.85199884	3.27202319	2.80115866	3.69932953	2.7548875	2.4436066	3.1842803	2.7398481	2.39780296	1.91073266	2.592158	2.33628339	2.68706069	2.98732087	3.5447327	2.5655972	3.5147535	3.5533605	3.13422094	3.62527049	2.85996955	3.24640809	3.19849415	2.62058641	2.582556	1.78240856	3.82476785	2.72683122	2.35614381
SLC1A4	5.57349572	3.7548875	4.71753934	4.41345869	3.21101219	5.12474169	4.55213111	3.97177345	3.96809075	4.64038956	4.91312877	3.78868571	4.0591822	5.14323013	3.79597469	4.07038933	5.77478706	4.21179098	4.34269696	4.532317	3.46858332	3.52230689	3.71479501	4.78135971	5.70542504	4.5109619	5.523562	4.9518675	6.08852326	4.51790555	3.82476785	5.98436149	6.2313172	5.37364821	3.2387869	4.8232398	3.0738202	3.98185265	4.45483391	4.54473266	4.43295941	5.64645071	4.32840566	4.72900887	5.2604021	4.93545975	4.90062533	3.54843662	4.13668358
PCK2	3.58375975	3.03033608	3.20320116	2.97085365	2.68929916	3.04089243	2.78450398	3.31324585	2.31324585	2.04264434	1.96716861	3.38681095	1.80322704	2.24488706	2.98550043	3.51222689	2.57773093	3.03210084	1.89530262	2.65764	3.17472599	2.88947354	3.66448284	2.21723072	1.929791	2.4409522	3.2809563	2.22650853	1.66902677	2.40871186	2.67355642	1.70043972	2.81966818	3.15866018	2.6553518	2.2779847	3.8419731	3.16027483	2.50589093	3.23419472	1.21412481	2.05658353	3.03738222	2.53106949	2.3729521	2.82374936	3.75808993	3.30012372	3.22032995
TXNIP	3.82680268	5.88215392	6.00988459	6.53106949	5.97727992	5.20554891	5.31397137	5.21062264	5.62848199	5.53915881	5.03606369	5.81583157	5.68004299	6.63894267	5.58616425	5.84046323	6.04242547	6.94134111	6.68776058	4.4522001	6.41700859	5.7382274	4.82984956	6.90893297	7.02613609	4.6616356	6.6663305	5.63662462	6.51491126	6.8259128	6.03232129	6.66775023	5.18348651	6.33485427	5.4066727	4.2660369	6.2807708	4.74899785	6.5849625	6.71685375	6.88545235	6.20769767	6.65835432	4.24412594	6.2366839	6.03188037	4.35895883	6.02480723	6.84410942
VLDLR	1.86789646	3.24488706	2.57773093	2.43028527	2.13093087	3.17791779	2.94860085	1.17632277	1.24488706	2.31903982	2.62293035	2.74631277	2.86987141	2.9579146	2.31614574	3.36317108	2.99095486	1.85199884	3.67016051	3.2479275	2.30742853	2.10768787	3.26603689	2.90303827	2.76341157	2.7441611	3.1937717	2.66448284	2.15380534	2.91264986	3.18110255	3.08065766	3.42626475	2.63226822	2.448901	3.0857645	2.9486009	3.65535183	3.22032995	2.26002566	3.20163386	2.75274859	2.86195536	3.0583165	3.7322692	1.75274859	1.82781902	2.89724043	2.75702325
GPT2	5.68144927	3.8559897	5.65277328	4.80271022	4.60229058	4.78920758	4.44956137	4.31903982	5.28392177	5.82908844	5.11478345	4.83642913	5.33091688	5.15906401	5.26903315	4.49505553	5.0325417	4.43229134	4.9795681	4.139142	4.23342794	4.58195375	4.1210154	5.54318652	5.68594015	4.2295879	5.1751254	5.18665902	6.02724254	5.06738058	3.83895177	4.93073734	5.15096578	5.2090634	4.3701643	4.4409522	3.7718856	5.15421053	5.49729301	5.83035675	4.65764001	4.86492897	5.36036428	4.49505553	5.0574503	5.35931032	5.29314974	3.60050765	4.57773093
PSAT1	5.69932953	5.2566333	7.4897677	6.6396663	7.57485839	7.14077866	6.28854313	4.96439863	6.72178277	7.8321305	6.36824453	5.34624777	5.39711841	7.20359271	7.25795349	5.924575	6.39351917	6.27798475	7.15187911	5.5631581	5.88825618	4.21412481	4.96208625	4.43095427	7.02856915	5.6738391	7.8193488	5.99457972	6.61191007	7.17422663	4.95140129	7.13873257	6.63575439	6.95256654	6.351911	5.751678	4.4482402	5.22958792	7.30487605	7.94339393	6.2933337	8.08433007	7.02469644	5.46172499	6.7771567	6.49024921	5.73606363	5.37747084	6.96382088
LURAP1L	1.98913901	2.63691458	0.64154603	1.15704371	1.97819563	2.0071955	1.79908731	1.43295941	1.077243	1.69153416	1.44360665	1.71808758	1.40599236	0.51601515	1.70929064	2.53106949	1.52606881	0.46466827	1.97819563	2.0531113	1.58014548	2.01435529	2.25701062	1.49569516	0.98550043	1.6369146	1.7865964	1.31034012	1.3950628	1.27500705	2.43028527	1	1.40053793	0.50589093	0.9708537	1.7990873	1.5410191	2.5360529	1.94485845	2.05658353	1.01435529	1.38956681	0.77399633	1.51096192	1.169925	0.95605665	1.65076456	3.03562391	1.90303827
SLC7A5	5.74038793	4.97085365	5.69960715	4.643279	5.43061981	6.03210084	4.40735275	5.49441561	5.06781078	4.46074256	5.08108393	5.00405188	5.11061381	4.41074813	4.78607355	5.33306588	4.3729521	5.2222636	4.79597469	4.7262863	5.37399614	5.18070484	5.7232855	6.65334669	4.82374936	4.8639385	5.0548485	5.61264738	5.11977116	5.00898878	5.00674683	5.52418908	5.42693562	6.92837032	5.474436	5.2391689	5.283181	4.45746296	4.592158	5.61412087	3.34198575	5.42760617	4.84046323	4.79649393	5.7106687	5.71945727	6.2492557	4.44559429	6.08937103
HERPUD1	6.77228158	6.24126818	5.69348696	6.07467669	5.67891699	5.2790998	5.66277517	5.37016428	5.83339613	5.58856474	4.86888427	5.34376312	5.61500424	5.52136488	6.14710314	5.44724857	5.48188014	6.20143783	5.19219417	5.22265	6.07038933	6.25851892	4.59574234	7.24184018	5.47118746	5.6308131	5.2315092	5.80683958	5.47961861	5.67722633	6.20652602	4.79337571	5.17791779	5.12928302	5.0103323	5.2558783	6.1415963	6.13483699	5.10265813	5.5792405	5.31976243	5.81378119	5.7441611	5.43696134	4.8594727	5.66476726	5.4721628	6.19829769	5.84197312
XBP1	5.14323013	5.60021027	5.41785251	4.43295941	4.90400232	4.95140129	4.25550073	4.30451104	2.93922658	3.21723072	3.24336443	6.07189135	3.72683122	4.54349588	4.60466442	5.33913738	4.38612116	5.11061381	3.90592848	3.8678965	5.98481717	5.13750352	5.24450655	4.04526822	4.31469653	3.8459918	3.9231492	3.56193706	3.80632406	3.84498816	5.46825747	4.10433666	4.1473067	4.75221337	5.5279461	3.714795	5.7117702	5.25361115	4.10433666	5.31614574	4.40531168	4.39437694	4.42155994	3.63343121	4.1497471	3.62058641	4.99909803	5.39574833	4.78764141
ATF3	5.30742853	6.74011804	5.50366675	2.75274859	4.70265754	3.06004738	3.70708299	3.31614574	2.45154083	1.82374936	3.06867081	5.47346224	2.3248106	3.09085343	3.87970577	3.46988598	2.15055968	6.00741978	4.07382023	2.7026575	5.68341575	5.29020321	4.77346893	5.62614706	3.3175935	2.6369146	2.9927684	3.19849415	3.20163386	3.02856915	4.76659516	3.03738222	2.22032995	2.7676548	2.3504973	2.582556	4.6427016	6.65878273	4.54658583	3.21878117	3.16027483	4.60703435	3.96809075	1.79908731	2.4168397	4.16269343	3.67129337	5.40326772	3.54843662
SLC3A2	7.26875251	6.84812214	7.54797415	7.30478481	7.92035286	7.16822081	6.45154083	7.33744351	6.56544486	7.87535004	6.28558717	7.06317934	6.44310931	6.28077077	7.59238228	6.89687729	7.23735339	6.781622	5.94532678	6.0424255	6.81352469	7.21276386	6.85698569	7.01055608	6.33342373	6.1900222	7.1989852	6.25889576	7.01558231	6.52230689	7.39549129	6.668034	6.51143641	7.25738784	6.6859402	6.034964	6.9343986	6.91528187	6.59797804	7.68018368	7.28854313	7.16872225	7.33279743	5.85499302	6.8447371	6.50700173	7.00259002	6.27798475	6.89953819
CBS	6.96116026	4.1473067	6.56788004	5.60169652	4.8752886	5.58436125	4.70265754	4.32048468	6.32840566	5.86740231	4.55949181	4.71699089	5.62058641	5.417515	5.06393431	4.11353382	6.183685	4.28318098	5.54843662	4.5588799	3.24184018	4.34198575	3.68818036	7.42088657	5.94110631	4.7755774	4.9481336	5.53325185	4.58916424	5.88288755	4.64038956	7.15825623	6.11436702	6.94883443	5.9290808	5.0098846	4.2652869	6.19021976	5.83415498	6.07489072	6.32138698	6.45614903	4.43829285	4.46597446	7.3318127	5.47118746	5.94953493	3.47897181	5.62585493
ATF4	7.45680615	7.25568956	7.66249036	7.21101219	7.21616381	7.77419405	7.10328781	7.04919511	7.35173432	6.57742883	6.45038648	7.87915436	7.31415269	6.50716035	7.55612282	7.44650438	7.02414235	7.01446688	7.29305775	7.002365	6.98379168	8.33342373	7.44145028	8.6964112	6.88545235	7.0725346	6.9978569	6.92053151	7.02812708	6.97418512	7.61816523	7.13021017	7.03672311	7.3711232	8.2012418	6.9887983	7.4590217	7.66227672	7.10349764	8.2099894	6.8595969	7.92967266	6.92136492	6.86937792	6.8135247	6.48960716	7.6557096	7.87350563	7.69097574
ZNF419	2.90303827	2.96716861	2.7548875	2.08746284	3.30742853	3.20789285	2.80735492	2.53106949	3.48800077	3.33342373	2.38128337	2.93357264	2.97269265	3.357552	3.19061486	2.63691458	2.37016428	2.41953889	2.35895883	3.0755326	2.8559897	3.26453643	2.57288967	3.15055968	2.3950628	2.7268312	3.3132458	2.30742853	2.67355642	2.67129337	3.62527049	2.99276843	3.3448285	2.55581616	3.523562	2.65764	3.2942531	3.357552	3.48671437	2.58976349	2.65535183	3.33913738	2.24488706	2.81762326	2.9963887	1.81147103	2.17632277	2.24184018	2.93168306
KLHL24	4.07467669	3.62760684	3.28392177	3.19219417	3.09085343	2.99457972	2.84197312	2.89141919	3.30888506	3.14241344	2.82171022	2.92409989	3.25247621	4.15055968	3.64385619	3.25096157	3.55826763	3.70265754	4.41886458	3.0789513	3.20945337	2.62760684	2.75274859	3.15380534	3.90303827	2.9690123	3.6881804	3.32192809	3.83187724	5.15015346	3.30742853	3.66562016	3.52732061	3.88947354	3.3103401	2.6622055	3.3561438	3.87085786	3.89044669	3.31903982	4.07553263	3.65535183	3.76341157	3.23725777	4.0925457	2.83995959	4.83541884	3.68706069	3.34056227
TRIB3	4.64154603	3.59693514	3.62175886	2.71149491	2.21101219	3.53729607	1.62760684	1.63226822	1.077243	0.68706069	1.51601515	3.43162296	2.64385619	1.61823866	2.24792751	1.85199884	2.88947354	1.67355642	1.73552218	1.8439838	1.63691458	3.39231742	1.88362082	4.30451104	1.15055968	1.8479969	1.8639385	1.48542683	1.79493566	1.06350294	1.29865832	2.51349075	2.80322704	3.09254574	3.9136075	1.827819	2.2203299	4.46401472	1.46988598	2.1953476	2.84599177	1.86789646	1.73552218	1.50589093	2.811471	1.44890095	4.54720302	2.32768736	3.58856474
ZFP69B	2.76128527	1.02856915	1.60880924	0.67807191	0.60407132	1.22032995	0.82374936	0.92599942	0.57531233	1.15704371	1.46466827	0.98550043	2.46988598	2.1210154	0.64154603	1.20789285	1.57531233	0.49569516	1.47508488	1.6322682	0.79077204	1.32192809	1.31034012	1.64154603	1.28095631	1.7180876	1.2868811	1.13093087	1.83592407	1.0071955	1.17632277	1.45943162	2.11103131	0.86393845	1.9745293	1.5704629	1.2927818	1.32192809	1.3448285	1.72246602	1.61823866	1.52606881	0.51601515	1.70929064	1.6088092	0.57531233	1.70929064	1.20789285	1.41683974
ATP6V1G2	4.25550073	4.40599236	5.30085587	6.96889715	5.29792505	5.56224242	8.01870093	3.69488019	6.41413553	4.90352037	7.68355611	3.89141919	7.2022218	5.94157586	3.02856915	6.18030702	6.97085365	5.26341006	5.85922416	7.9584367	4.24488706	2.09085343	3.91169158	4.86641348	6.35649599	7.7568231	4.3964335	7.01469004	4.5052558	5.10810622	3.08065766	7.1068508	6.14241344	6.72355856	4.8021932	7.8308004	2.8933622	3.78972925	4.43229134	5.01033228	6.26622434	5.81275491	4.4918531	7.72649066	6.4863926	5.55458885	4.54039931	3.8738132	5.63314055
VEGFA	4.35473424	9.95832071	5.87627136	3.18745105	4.32264926	5.11769504	2.99638875	5.77715667	4.13339913	4.62058641	3.88947354	7.84887328	3.86789646	5.03210084	4.86641348	4.84649332	4.84849776	4.63517395	3.31469653	4.2141248	4.81915722	9.56029462	7.099716	7.44749655	4.58616425	4.422233	4.9809393	4.14974712	3.75274859	4.48928602	10.89184445	5.07980475	4.60169652	4.41818995	6.0232554	4.3805909	6.9067704	10.79080461	5.01970191	8.57980618	3.40735275	5.1949538	4.5855635	3.34766566	4.2311252	4.00360224	5.39746073	5.19652836	4.17392693
GDF15	4.96393645	3.45943162	3.45154083	2.32768736	3.12267272	4.05224198	1.06350294	4.75381844	1.26303441	0.25096157	0.65076456	3.63807384	1.36737107	0.25096157	4.21179098	3.3448285	0.23878686	3.78555055	0.50589093	0.8875253	4.06781078	2.71589337	2.5849625	1.59454855	0.48542683	0.7484612	2.3132458	1.32192809	0.21412481	0.8559897	2.08746284	0.40053793	0.94110631	1.09085343	1.2265085	1.077243	4.9569859	4.50080205	2.18903382	2.13093087	1.15055968	2.04963077	2.3950628	0.11103131	0.9183862	0.94860085	4.81966818	2.97819563	0.23878686
TUBE1	2.91838623	3.29719142	4.07980475	2.86987141	3.81147103	3.89044669	3.23419472	3.37989816	3.78764141	4.17152711	2.89724043	3.3305584	3.92504996	4.68873987	3.27351589	2.86591881	3.1826923	2.89336221	3.94392133	3.1440464	2.95977016	3.33913738	2.48026512	4.23342794	3.40053793	3.1906149	3.4168397	3.06522762	3.26453643	3.51601515	3.62410089	3.93262816	3.44625623	2.97269265	4.3298412	3.1937717	3.2509616	3.18110255	4.09423607	4.43162296	4.01435529	4.0583165	3.37155886	2.52356196	3.6848187	2.1210154	1.99638875	2.66448284	3.34198575
ARRDC3	3.56193706	5.29572302	4.18982456	3.55704242	3.56315813	4.53418614	3.77820858	4.138323	2.68032436	3.29278175	2.61588707	4.73660488	4.56071495	3.84699469	3.70487196	4.49313492	3.92789645	4.63691458	4.52857132	2.9781956	4.32048468	5.36876835	4.66959375	6.71836163	4.23035675	2.2809563	3.4195389	3.422233	5.27276973	4.49441561	5.38681095	3.62993941	3.63226822	3.19692173	4.5625477	2.7092906	5.182295	4.94813358	3.85499302	4.52669485	4.18348651	4.02856915	3.61823866	2.73552218	3.4195389	2.07382023	4.15866018	4.01970191	3.77188558
CEBPG	4.45417589	4.43629512	4.39574833	3.31034012	4.3526173	4.42021289	3.39780296	3.78345665	3.6904171	3.93545975	3.16510799	3.857981	3.89627185	4.03121873	4.48478262	3.16510799	3.2156786	3.66675659	3.06350294	3.5096958	3.87184365	3.9155209	3.74308406	4.06091205	3.47378691	3.5741015	3.7037652	3.03033608	3.23725777	3.24488706	3.94110631	3.0976108	3.7506065	3.25851892	4.0356239	3.3881895	3.9059285	4.23035675	3.90110824	4.138323	3.1826923	4.18745105	4.72792045	3.43696134	2.9873209	2.79701298	4.76181714	3.53853816	4.13339913
RGS4	4.63343121	4.92837032	3.01256867	3.32768736	3.81147103	1.95233357	6.69111537	6.34978987	3.63226822	4.35049725	6.71300839	4.28392177	2.6825733	4.35825559	1.3729521	6.69766263	6.22785657	2.50842865	2.4409522	7.9619705	3.66334462	2.90303827	5.10055722	2.66902677	4.85199884	7.6748984	3.2203299	6.57848591	2.66902677	0.80735492	1.69153416	5.93144669	4.90303827	1.79077204	1.6276068	7.4928146	5.174726	2.24184018	2.86987141	1.40599236	3.21101219	5.56071495	1.58014548	7.57523668	3.0721058	3.50589093	1.44890095	2.94485845	4.87921564
EIF2S1	6.08618931	5.00988459	5.83339613	5.10936056	5.00405188	4.77399633	4.98093927	5.13339913	3.48155728	5.08193608	4.82578563	5.752481	4.93026425	5.59155975	4.39231742	5.52136488	5.66704056	5.18863829	4.7676548	5.043082	5.20828314	6.09339115	5.6904171	4.86046626	5.26528686	4.8047764	5.0294529	4.50143915	5.51032902	4.88264305	5.48091135	5.47573343	5.36562256	4.35049725	4.5241891	4.598127	5.7766304	5.40394936	4.55581616	5.70487196	6.07767027	5.230741	4.71149491	4.79129315	5.2494453	4.12267272	4.9579146	5.43429462	5.61853233
IL6	3.04788733	4.42357817	3.94485845	0.13750352	1.09085343	1.169925	0.81557543	1.56071495	0.27500705	0.65076456	0.97085365	3.19692173	0.22650853	0.48542683	0.08406426	1.67807191	0.23878686	4.13586317	0.82374936	1.4276062	3.17312743	2.27500705	4.78711898	1.13750352	0.37851162	1.3617684	1.7949357	0.36737107	0.50589093	0.49569516	1.63226822	0.68706069	1.70929064	0.66902677	1.2509616	1.4059924	3.5631581	2.87184365	2.05658353	0.5849625	0.25096157	0.17632277	0.59454855	0	0.5058909	3.20320116	2.10433666	2.06350294	1.08406426
CXCL2	1.98185265	3.9068906	2.47508488	2.57046293	4.1675185	1.74846123	2.41142625	2.47767733	2.25398927	2.32768736	1.56071495	3.53231696	1.077243	3.16671544	1.3729521	2.65764001	0.90303827	3.86492897	1.36737107	1.6735564	2.93922658	2.95977016	2.72465027	1.61353165	3.04089243	2.2509616	4.3139714	0.91838623	0.99276843	2.65535183	3.39094277	2.26303441	2.45154083	1.85996955	1.4802651	1.8318772	2.5993178	3.03033608	3.50207596	1.76128527	2.97269265	3.12598165	2.03210084	0.29865832	2.2750071	4.04963077	1.60407132	3.14077866	1.80735492
RELA	5.58736499	5.01167453	5.51664556	4.39848719	4.62410089	4.95652136	3.65649637	4.74254523	4.57410151	4.89044669	3.9429836	5.31215689	4.04963077	4.83238372	5.24792751	4.83945577	5.27164977	5.0725346	4.86987141	3.7092906	4.7322692	5.98709344	5.23112516	6.98561427	5.1114487	3.7114949	4.8052925	4.55765515	5.05571626	4.9121708	5.54008928	5.01747656	5.29939121	5.49537538	5.3273281	3.6735564	5.227279	5.99390076	4.73063996	5.41244282	5.27500705	5.17352724	4.74953427	3.37851162	5.2433644	4.27127626	5.69571549	4.99909803	4.99909803
HSD17B11	4.10852446	4.74899785	5.31976243	4.32984118	4.60347799	5.60466442	4.92076967	5.03298242	4.83895177	4.53977919	4.63517395	5.28281044	5.32120657	4.89093302	4.82680268	5.02812708	3.98185265	4.27500705	4.45220005	4.429616	5.07167687	4.11103131	5.11311704	2.34198575	4.23572706	3.9560566	4.8349134	3.95140129	5.84498816	4.76606505	4.65019012	4.21878117	5.38128337	4.18428029	5.3729521	4.2839218	5.7009945	4.57712666	4.64500988	3.88068553	4.52732061	5.34553831	3.98276546	4.09508049	3.7750505	3.61470984	4.1218443	5.02989455	4.76128527
AGPAT3	5.28318098	4.99095486	5.3950628	4.48800077	4.39985467	4.74146699	4.78764141	5.47248777	4.26528686	5.50969584	5.1917995	5.38887834	4.69710657	4.61588707	4.51790555	5.57742883	4.82476785	5.86962469	5.44161627	4.7912931	4.92599942	5.34518345	5.02369892	4.30742853	5.14567746	4.9316831	5.0984533	5.34163001	4.12432814	5.82374936	4.23112516	4.91981677	5.28318098	5.39437694	4.1771205	4.7975318	4.7724135	5.49761237	5.54781996	5.13010718	4.76288029	5.41582626	5.93121027	5.00405188	4.820179	4.95373085	5.80658184	4.87430517	4.63284983
SETD1B	2.92409989	2.01435529	2.02856915	1.50589093	1.88362082	2.27798475	1.45417589	2.0071955	2.10768787	2.48542683	2.06350294	1.78659636	2.67129337	2.5360529	3.10601324	2.27798475	2.27500705	2.33913738	2.53853816	2.1984942	2.14077866	3.7803101	2.36737107	3.35895883	2.5849625	2.0531113	2.3895668	2.42760617	2.48542683	2.12432814	2.91456452	2.74846123	3.19849415	2.85199884	2.5704629	2.2779847	2.4059924	3.32337007	2.57046293	1.96347412	2.58736499	2.51853514	2.42760617	2.077243	2.8539956	1.91838623	3.16832112	2.54843662	2.45154083
HMOX1	5.06220808	6.74644714	5.99118168	5.35508676	3.87774425	3.36876835	3.66902677	5.23878686	3.99457972	3.73443867	2.83995959	6.84949893	3.41548827	3.78868571	5.09550252	10.57098464	3.43829285	7.03044644	3.35614381	2.1953476	6.00405188	7.48018432	8.89935692	3.53106949	3.83086376	2.3334237	4.7430841	3.73118324	2.85399565	4.08915913	6.7941559	3.56559718	2.20163386	5.48091135	3.4944156	2.2295879	7.1917008	6.7411973	4.46532151	4.64212392	4.24412594	4.11186596	4.37989816	1.89917563	3.9936744	2.94485845	5.53511982	6.34890516	5.16390121
TF	2.20789285	7.99853402	6.68594015	7.30332413	6.34642509	4.47832471	9.12838105	5.03386345	5.61382629	6.18507364	6.33109608	7.19100985	6.23227701	7.96387867	2.24792751	9.72261971	7.91701397	8.11056161	10.57203698	8.0344138	6.36964096	4.38474059	9.49561522	3.92219785	8.47293448	7.4506339	7.8638765	9.57438539	6.81813476	10.11982303	4.57531233	8.28822012	4.45154083	8.06436554	3.866908	7.076495	5.5713734	3.16349873	8.77307325	4.76818432	5.26566192	6.87307493	10.00176003	8.20647718	7.7760382	8.16093027	6.68594015	9.60527579	7.97246291
FTL	10.23129319	12.22814828	11.44994304	11.28704281	10.93791078	10.55217915	11.11796121	11.68797923	11.3619054	10.32676653	10.25838937	12.10068533	10.81266668	10.35495458	11.12133277	13.80142949	9.56968475	12.6841503	10.48206172	9.6186975	11.58036693	12.31493722	13.25061523	9.39666899	10.02279778	9.9726065	11.2437571	10.90625928	10.43449271	10.83601089	11.56923853	9.23809419	9.65230722	11.42472793	9.8834986	9.8194287	12.6505851	11.75758169	10.8199236	10.15561517	9.25148241	10.34398514	11.06268704	10.22362768	9.6928596	10.64382914	11.45459747	12.70625857	11.74989037
RPL8	11.09672174	9.80796665	8.81794297	10.30905565	9.75447	10.9323255	9.40977278	9.87571864	9.77914479	9.03413867	8.75284892	9.52032402	9.96136287	9.92476798	9.41443155	9.68835523	10.0322524	9.20586654	9.269454	8.5510161	8.8202428	10.22738731	9.81507903	8.80983243	10.05471284	8.6022906	9.0136856	8.85224859	9.73668943	9.28688115	9.22467703	9.55535604	9.06641215	9.69983269	9.8869159	8.7523806	9.6040528	9.65536972	8.95212968	10.01850621	10.08725066	9.05893877	9.18122681	8.79090233	9.3530807	8.73454028	10.02908013	9.72389981	9.78208088
TFRC	6.58886452	4.77925972	5.21179098	3.29572302	5.62117275	4.95326524	3.95512678	5.20750246	2.47508488	4.43362717	3.66334462	5.2790998	4.03298242	4.47313749	4.91981677	2.79908731	3.52481593	3.08915913	4.06004738	4.180307	4.97407037	5.10852446	4.48992822	4.74308406	3.38128337	4.6158871	5.7279205	4.8409667	3.36317108	3.83390208	4.46532151	4.14486214	5.15177765	3.27202319	4.3568481	4.6746866	4.5185351	4.75862298	4.74577515	5.25058266	4.67355642	3.87282876	4.77820858	3.47767733	4.1890338	4.39574833	4.28540222	4.15704371	4.9349882
MAFG	3.64731451	3.93922658	3.49569516	3.17951105	3.51979349	3.58736499	3.66334462	3.37712375	2.28392177	3.39369076	3.58736499	3.66902677	3.88264305	3.15218342	3.43429462	4.17632277	3.55458885	3.89336221	3.42626475	4.0950805	3.13586317	3.57652214	4.27276973	3.49057013	3.59931779	3.989139	3.0232553	3.52732061	3.23725777	3.13750352	3.76234882	3.89820835	3.51222689	3.63691458	4.714795	4.2705289	3.7527486	3.98550043	3.48928602	3.33485427	3.60050765	4.14486214	3.19692173	4.20163386	3.5521311	2.90110824	3.65764001	3.99638875	3.53480866
IL33	5.22920336	4.41142625	5.88386515	3.35049725	5.50620839	2.7803101	2.86195536	5.15137178	2.71808758	5.33127527	3.28392177	4.67750824	3.3248106	4.48284828	4.08151007	3.49313492	4.26528686	4.0617762	3.15218342	2.7026575	4.88313202	3.9155209	3.37434399	2.9202933	3.50716035	2.3895668	5.3788584	2.83187724	3.67581593	3.29572302	5.34731132	4.10517519	2.23266076	3.9155209	2.3840498	2.8519988	4.2824398	3.3729521	4.87627136	3.6904171	4.12432814	3.41548827	4.24184018	1.94485845	3.2078928	3.26453643	2.95977016	2.9981955	2.40871186
FTH1	10.36697784	11.93811668	11.02954951	11.6967937	11.08402439	10.60461809	11.4340235	11.06981895	9.98424755	10.15040736	10.87578006	11.14432047	10.95231172	10.53379693	11.30357529	11.88446437	10.8192211	11.70885972	11.42453899	10.6596303	11.11165735	12.24520803	12.2067061	10.31596467	10.68812789	10.9090455	11.3285347	11.86677278	10.44611146	11.36992445	10.94953493	10.1194729	10.67308819	11.47164981	10.2735625	10.8657565	11.5086069	10.63066757	10.44782712	9.78155643	9.89763372	9.87944541	11.49191321	11.29635416	9.9719171	11.21470767	10.74247787	11.84150931	11.26301679
SLC40A1	4.13586317	4.37920506	3.85499302	4.44228004	4.3175935	4.11603199	2.74200621	4.77399633	2.30158765	5.47897181	2.88752527	3.76871366	4.43829285	4.13422094	4.1562348	5.8740592	3.98913901	5.47864829	3.03738222	2.1953476	5.40190347	3.69265037	3.64846544	3.41142625	2.67581593	2.0461418	4.6633446	3.06522762	3.57893871	3.7676548	4.87774425	3.57167681	3.7676548	4.58856474	4.1811026	2.2203299	5.7636771	5.02014657	4.24792751	3.21878117	5.42155994	4.80838505	4.10768787	1.87184365	5.1898246	2.25096157	3.95884268	3.90303827	4.23112516
GPX4	9.21176665	7.9440385	7.43895815	7.93928536	7.73653723	7.63785655	7.96930017	7.87688525	8.33521168	7.14822234	7.94257315	7.20300534	6.80400192	7.18229503	7.81346056	8.34983409	7.81531925	7.94935984	7.53776198	7.9106128	7.41040895	7.81839044	7.54535064	6.94731549	7.82298502	7.9244562	7.6186057	7.82228402	7.11717555	7.58383495	7.34739991	7.44890095	6.89845023	7.98339268	7.8752271	7.9086328	8.0542516	7.98344969	7.49289467	7.55412834	7.22178043	7.46874621	7.96688032	7.77247954	7.2880817	7.4459253	8.66604643	7.93516505	8.31034012
HAMP	5.54132898	3.39094277	3.54349588	0.48542683	3.39643353	3.25550073	2.01435529	6.42307388	1.3950628	2.98913901	1.40599236	6.43446143	1.80322704	1.08406426	4.28169825	5.33628339	0.5849625	4.27127626	1.72683122	2.1538053	6.05939854	2.80322704	7.94561941	2.51601515	1.36176836	1.7782086	2.0874628	1.7441611	0.73118324	2.03210084	4.17871464	2.43562859	1.28095631	1.59454855	1.9963887	2.6735564	7.0684559	2.89530262	2.8738132	2.1473067	1.16349873	2.58976349	2.42492209	0.87184365	1.6276068	2.30158765	3.1489341	5.40973035	3.26002566
HSPB1	9.74604398	7.68720069	7.67185947	6.79064173	8.66572674	7.22110373	7.20730722	8.78855521	7.29020321	8.31524015	6.41447384	8.44704189	5.34411833	7.03650333	9.66916853	7.86919282	5.5533605	7.92451562	5.4442695	6.1466959	6.91420572	9.94718397	8.45754505	10.70429274	5.28651156	6.2426025	7.2123748	7.5992434	6.48155728	8.03716255	8.38521531	5.85897561	7.37269097	7.67362709	5.9366379	6.2403143	8.4095182	8.43128865	8.13493964	6.72492307	6.07767027	7.97962526	8.84999926	6.05463145	4.9740704	8.0148016	8.90110824	8.36924835	6.95930649
NFE2L2	5.56163163	6.0663045	6.26528686	5.27984269	5.92742243	5.76022095	5.11811051	5.9720033	4.47961861	5.48928602	4.94579496	6.03143931	5.39266088	5.49089098	5.72055209	5.49057013	5.43995552	5.70043972	5.81429406	4.2949883	6.2790998	6.22284319	5.96555343	6.16731778	5.2746344	4.4944156	5.8252768	5.23266076	5.24602798	5.50747753	6.20182987	5.13339913	5.31614574	5.30815698	5.1775192	4.3533233	6.1809037	5.82578563	6.08065766	6.06608919	5.23649262	5.49793165	5.4799419	4.25096157	5.1489341	5.0725346	5.58014548	5.7941559	5.83086376
STEAP3	4.78816366	5.55796143	4.57107	0.65076456	2.84999926	2.54349588	1.22650853	4.82934219	2.50334874	4.26228281	0.92599942	4.29425314	3.37851162	2.22342255	6.27220986	2.34198575	0.65076456	4.89141919	1.35614381	1.3504973	4.20633065	6.2330444	4.21490191	3.3729521	0.8559897	1.2630344	4.2675358	2.72246602	0.97085365	3.29425314	6.01457846	0.76553475	1.76977174	1.91838623	2.0143553	1.3729521	5.2993912	4.59693514	4.45943162	3.89336221	2.25701062	2.28983447	3.61470984	0.61353165	1.0214797	1.12432814	4.93168306	3.95046841	2.98185265
DRD5	0.32192809	0.04264434	0.04264434	0.21412481	0.27500705	0	0.96347412	0	0.12432814	0.20163386	1.48542683	0.02856915	0.65992456	1.01435529	0	0.95605665	0.57531233	0	0.47508488	2.1731274	0.02856915	0	0.05658353	0	1.01435529	1.3561438	0.6959938	1.11103131	0.0976108	0	0.25096157	0.73118324	0.86393845	0	0.4329594	1.8639385	0.2986583	0.21412481	0.27500705	0	0.13750352	0.33342373	0.04264434	2.04264434	0.4005379	0.47508488	0	0.02856915	0.15055968
DRD4	1.60407132	0.422233	2.49569516	1.03562391	1.05658353	0.40053793	0.40053793	1.07038933	2.35614381	0.67807191	0.36737107	0.46466827	0.68706069	0.5360529	0.22650853	0.84799691	0.37851162	0.76553475	0.95605665	1.169925	0.25096157	0.7398481	0.20163386	0.29865832	0.47508488	1.3103401	1.422233	1.11103131	0.422233	0.95605665	0.65992456	0.67807191	1.14404637	1.077243	0.9030383	1.3276874	0.7484612	0.93357264	0.20163386	0.65076456	0.5360529	0.48542683	1.25096157	0.54596837	0.8399596	1.18903382	0.76553475	0.71369581	0.45417589
MAP3K5	2.24792751	3.79701298	1.91838623	4.17232749	5.21994291	3.88655015	4.06004738	4.51032902	3.63575439	4.20163386	4.46270675	3.68818036	4.79701298	3.79285535	3.84699469	3.8738132	4.29645741	4.96162333	3.8559897	3.9845893	4.56559718	3.42492209	3.9579146	1.81966818	3.35191096	3.9945797	4.5686402	3.70154906	3.89336221	3.92504996	3.65191274	4.26378561	4.03386345	4.33485427	1.2927818	3.8972404	3.8698714	4.3554392	5.08236197	2.94110631	3.54225805	3.45549162	4.19377174	3.68706069	4.2750071	3.77082905	2.65306002	3.81966818	3.49057013
MAPK14	3.79701298	3.60050765	3.32768736	3.27649667	3.68481874	3.55458885	3.51979349	3.81557543	2.56315813	3.85299759	3.43295941	4.31542132	3.80632406	4.09592442	3.25550073	3.70265754	3.8409667	3.57652214	3.39094277	3.6915342	3.95977016	3.76977174	3.79597469	3.857981	3.60407132	3.4046307	3.5837598	3.077243	3.58014548	3.48928602	4.0259147	3.70154906	3.83592407	3.17632277	4.0045014	3.5033487	4.3950628	3.88264305	3.70708299	4.17232749	3.79908731	4.04264434	3.62293035	3.63226822	3.4828483	2.54349588	3.75167795	3.7398481	3.73335434
SLC2A1	4.92219785	4.90640962	5.11603199	5.02680006	5.1755246	5.08533967	4.64616266	5.02014657	4.48091135	4.46008724	4.87578006	5.75301613	4.27426166	4.64443315	4.34695689	5.40292678	4.77925972	5.45943162	5.47897181	4.7125958	4.88849974	5.69460165	5.91193121	4.77610399	5.40735275	5.2035927	4.7175393	5.84649332	4.76977174	5.43496176	6.67001884	4.9155209	4.6123525	4.81711157	4.0686708	5.0179219	4.2600257	5.68957873	4.63343121	6.183288	4.9579146	4.82934219	5.26190686	5.17951105	4.6564964	6.34553831	5.50175759	4.69821848	5.61647533
SLC2A3	3.82171022	4.81198472	3.72792045	2.56315813	3.58135125	3.13914202	4.40803247	3.99095486	2.65535183	3.10601324	4.48413813	5.30633516	3.24031433	3.36457243	1.81147103	4.59036249	3.08236197	3.87479697	2.31324585	4.9772799	5.15583017	5.20476675	5.62117275	5.13257684	3.46858332	4.2794713	3.3840498	4.05311134	5.08065766	2.8738132	5.03606369	3.71699089	3.83086376	2.67129337	2.4905701	4.8283269	5.3255303	5.01122726	3.37016428	3.64038956	2.90496572	3.89433274	2.03562391	4.52732061	2.7655348	2.70043972	3.33913738	4.6123525	3.61588707
SLC2A6	2.86591881	1.89917563	2.81557543	2.23878686	2.37016428	2.62527049	3.70929064	3.3448285	2.28095631	2.06350294	3.21723072	4.00360224	2.73768676	2.592158	2.49057013	3.31034012	2.92219785	2.99095486	2.3729521	3.7591558	1.83592407	2.37016428	3.10433666	1.35049725	2.80941444	3.6380738	2.7612853	3.08065766	2.26903315	2.38404981	1.46466827	2.90496572	2.40599236	2.80529246	3.4737869	3.8884997	2.9818526	1.26303441	1.84799691	3.26303441	2.48284828	3.3262497	2.60407132	3.7059779	2.523562	2.4409522	2.82781902	3.38818954	3.34624777
SLC2A8	4.14241344	3.65191274	4.23496109	3.70043972	3.98550043	4.47378691	4.11603199	4.10013667	3.27202319	3.96716861	3.36176836	3.58014548	3.30742853	3.73118324	3.68706069	4.34837408	3.54225805	4.03474395	4.18428029	3.9174318	3.28243981	3.93828579	3.80735492	3.04089243	3.75167795	3.8227301	3.8155754	3.67694436	3.69710657	4.22727899	3.61941301	3.45549162	3.63343121	4.25020366	4.4475792	3.797013	4.111866	4.04351949	4.05484848	4.31034012	3.7473874	4.29057185	3.92409989	3.90207358	3.7548875	3.33771109	4.53543091	4.04089243	3.86492897
SLC2A12	1.17632277	1.5360529	0.63226822	0.73118324	0.64154603	1.20789285	1.87578006	1.22650853	1.37851162	1.16349873	1.92599942	0.38956681	0.41142625	0.93357264	0.61353165	1.61353165	0.94110631	2.09085343	1.29865832	1.7655348	2.02856915	0.56559718	1.15704371	0.22650853	0.94860085	1.811471	1.5704629	1.1826923	0.8559897	1.08406426	1.40053793	0.91838623	1.56559718	0.31034012	0.4436066	1.9259994	1.3561438	1.66448284	0.94860085	0.8559897	0.57531233	1.18903382	1.91073266	1.48026512	0.8155754	2.11436702	1.32192809	0.52606881	0.83187724
SLC2A14	0.87184365	0.46466827	0.17632277	0.21412481	0.23878686	0.11103131	0.05658353	0.38956681	0.22650853	0.25096157	0.07038933	1.04963077	0.33342373	0	0	0.02856915	0	0	0.99276843	1.5655972	1.0071955	0.61353165	0.75702325	0.17632277	0.02856915	1.5360529	1.5558162	0	0.21412481	0.08406426	0.56559718	0	1.81557543	0	1.5945486	1.3561438	0.6507646	0.87184365	0.37851162	0.27500705	0.28688115	0.8559897	0.21412481	0.13750352	0.3219281	1.05658353	0.08406426	0.04264434	0
EIF2AK4	4.20241772	4.03210084	3.56437817	3.26603689	4.12432814	4.10601324	3.98823022	4.13750352	4.59155975	3.81249823	3.43429462	3.79908731	3.70708299	3.44360665	3.91360751	3.61353165	3.1953476	3.17791779	3.02856915	3.6496155	3.72027847	3.57046293	3.53480866	4.51349075	3.04439412	3.4711875	3.1984942	2.87970577	3.36036428	3.64961546	3.22958792	3.24488706	3.22032995	3.25851892	3.9420453	3.3448285	4.2318932	2.57531233	3.64154603	3.70376518	3.72683122	3.36036428	3.05658353	3.38681095	3.0356239	2.70487196	4.28466219	3.46597446	3.95046841
ALOX5	3.67355642	4.06522762	3.93734439	2.7676548	3.3262497	2.96532255	2.50334874	5.20672136	3.84398384	4.15542543	2.38128337	5.26190686	4.73660488	3.20320116	4.55826763	4.58736499	1.3448285	4.51853514	3.15866018	2.1602748	4.12432814	4.26678654	5.90857276	2.21101219	2.14077866	2.5558162	3.6848187	3.18745105	2.35614381	3.41953889	4.07638807	2.38681095	2.58014548	3.71808758	2.2779847	2.7420062	5.3733002	3.14241344	3.43028527	2.63459327	1.93734439	3.20006486	3.87872534	1.83592407	2.2539893	2.3248106	4.00180224	5.18824266	4.00539999
ALOX12	1.04963077	0.04264434	0.15055968	0.32192809	0.7398481	0.43295941	0.17632277	0.17632277	0.87970577	0.64154603	0.0976108	0.20163386	0	0.71369581	0.45417589	0.29865832	0.0976108	0.22650853	0.74846123	0.9183862	0.25096157	0.31034012	0.15055968	0.51601515	0.21412481	0.9030383	0.9030383	0.20163386	0.50589093	0.47508488	0.89530262	0.61353165	0.87184365	0.5360529	0.6135316	0.5558162	0.8797058	0.7398481	0.44360665	0.22650853	0.55581616	0.18903382	0.36737107	0	0.8073549	0.97085365	0.17632277	0.49569516	0.48542683
ALOX15	0.41142625	0.04264434	0.04264434	0.04264434	0.18903382	0.21412481	0.02856915	0	0.07038933	0	0.07038933	0.61353165	0.11103131	0	0.32192809	0.0976108	0.13750352	0	0.17632277	0.7136958	0.23878686	0.11103131	0.21412481	0.07038933	0.08406426	0.5753123	0.8073549	0.20163386	0.05658353	0.11103131	0.16349873	0	0.46466827	0.12432814	0.1505597	0.2387869	0.5459684	0.21412481	0.05658353	0.21412481	0	0.02856915	0	0.32192809	0.2630344	0.44360665	0.05658353	0	0.20163386
ACSF2	3.60644223	3.37712375	3.49825087	3.72900887	5.00180224	3.66789213	3.56315813	4.16349873	4.63284983	3.81659971	2.97085365	3.7059779	3.34340782	3.48928602	4.41142625	3.45285896	2.78659636	4.4587757	3.17791779	3.4982509	4.33270793	3.25096157	3.68032436	2.60407132	2.53356335	3.3785116	4.6870607	3.38543104	3.13750352	3.07382023	3.90207358	3.17791779	3.82273015	2.69599381	5.0303361	3.5397792	4.499527	4.15218342	4.04001568	3.71369581	2.68032436	3.34198575	4.66732447	2.47248777	3.2509616	4.05398017	4.02768488	3.33913738	2.54349588
IREB2	3.59574234	3.52732061	3.54596837	2.8559897	3.22496637	3.09254574	2.87970577	3.38543104	2.38956681	3.80838505	2.91838623	3.77188558	4.05398017	4.39574833	3.63575439	3.37155886	3.22496637	3.17152711	3.50207596	3.1127001	3.41953889	3.19377174	3.41818995	3.55704242	3.46988598	3.139142	3.3291236	2.71149491	3.70154906	3.0721058	3.30305008	3.28540222	3.39780296	3.17791779	3.5945485	2.9541963	3.6392322	3.3729521	3.52105074	3.83995959	4.1675185	3.69376571	3.24944534	2.69153416	3.3490822	2.33342373	3.60644223	3.16832112	2.98550043
HMGB1	7.63640711	8.15157473	8.60707135	7.95808866	8.38521531	8.13970482	7.29038754	7.79921685	8.1754747	8.53184929	7.26706756	7.68769061	7.70189555	7.96399423	7.63095872	7.40820234	8.24388801	7.30533218	7.91426553	7.1512703	7.16832112	7.64990282	7.60013592	9.26268214	7.81768721	6.9950322	8.0798581	7.33565832	7.42995066	7.90140998	7.94819199	7.93162397	7.73192993	7.62043979	7.8934229	6.9202933	7.8268027	7.78940323	7.67856493	8.26519308	8.4748416	7.55842071	7.40990003	7.0586412	7.8196043	6.82819997	7.9033396	7.48446041	8.19002217
ELAVL1	5.66590435	4.46139759	4.70763522	3.58736499	4.10181813	4.51349075	3.17312743	4.84649332	3.40326772	4.97269265	3.63110428	4.81352469	3.89820835	4.75702325	4.48155728	4.08321337	4.19140473	4.59812696	4.04264434	3.489286	4.41006969	5.35226417	4.68369645	5.12391446	4.34624777	3.2942531	4.704872	3.99548452	4.68650053	4.16510799	4.62585493	4.28983447	4.44028782	4.54720302	4.6334312	3.448901	4.8624514	4.72246602	4.6467387	4.54720302	4.422233	4.89530262	4.5855635	3.54720302	4.0992952	3.32337007	4.99954909	4.56681515	4.97177345
TFAP2C	1.21412481	0.5360529	0.18903382	0.27500705	0.11103131	0.32192809	0.82374936	0.82374936	1.66448284	0.05658353	0.38956681	0.23878686	0.60407132	0.17632277	0.21412481	0.36737107	0.21412481	3.24944534	0.35614381	1.4541759	0.37851162	0.22650853	0.422233	0.08406426	0.17632277	1.275007	1.7398481	0.18903382	0.16349873	0.41142625	0.48542683	0.22650853	1.21412481	0.0976108	0.9486009	0.7311832	0.9259994	0.87184365	0.35614381	0.93357264	0.08406426	0.0976108	0.63226822	0.27500705	0.4005379	1.37851162	0.04264434	0.22650853	0.26303441
SP1	3.85698569	3.89433274	3.90496572	2.41683974	3.00898878	3.39780296	2.11436702	3.79597469	3.03562391	4.04526822	2.45943162	4.0161397	2.89530262	3.75702325	3.54843662	3.4918531	3.40599236	3.36597243	3.72574116	2.2357271	3.61706334	4.46270675	3.64731451	4.04963077	3.55826763	2.3334237	3.1309309	3.48800077	3.90400232	3.57167681	3.89724043	3.30158765	3.87479697	3.57893871	3.5704629	2.1076879	3.9690123	3.94673086	3.48026512	3.81966818	3.6904171	3.90400232	3.43562859	2.20163386	3.7824086	2.71149491	4.13339913	3.84498816	3.46074256
HBA1	7.8595969	5.69376571	2.8559897	6.35244075	6.19633163	6.82692977	5.83844759	5.247168	7.62687714	6.95431265	6.83945577	5.3833587	6.40956065	5.52167895	4.84749588	6.30542339	4.74577515	5.7271036	6.86344293	6.1120745	5.87602573	6.03650333	6.40105016	12.45879876	7.0034898	8.12469	5.4346282	6.75848974	5.29425314	7.75100839	6.84184736	5.98367769	4.71644224	5.55366769	5.0022525	6.6370595	4.883132	8.67433353	7.58406053	1.84398384	3.92124589	4.88459792	7.14832404	6.31560246	9.3423192	10.16913581	10.21067134	13.52204079	5.26603689
NNMT	7.70735913	7.3966904	5.7676548	2.71369581	5.46532151	4.44360665	2.70929064	2.7548875	2.81147103	3.96624587	1.73118324	8.46033302	1.97819563	3.6622055	3.22958792	4.56010351	0.55581616	7.15926588	1.18903382	2.2110122	5.33199178	8.92528739	5.06436554	1.81557543	0.99276843	2.5160151	2.5533605	1.43829285	5.30158765	1.95977016	7.54109662	0.95605665	1.81147103	1.20789285	1.6461627	2.4776773	7.6992601	8.4009648	1.97819563	4.08746284	0.56559718	5.33664045	1.89530262	2.35332329	1.0976108	2.59931779	0.8559897	5.28540222	2.76553475
PLIN4	1.32192809	0.44360665	0.422233	0.56559718	0.77399633	0.422233	0.54596837	0.32192809	0.44360665	1.12432814	0.54596837	0.05658353	0.08406426	1.25701062	0.69599381	0.3448285	0.5360529	1.30451104	1.45417589	1.8599695	0.41142625	0.12432814	0.18903382	0.17632277	0.52606881	1.6507646	2.3074285	1.14404637	0.47508488	1.16349873	0.87184365	0.72246602	1.76977174	0.40053793	1.3103401	1.469886	1.1243281	0.83995959	0.7398481	0.48542683	0.73118324	0.47508488	0.82374936	0.71369581	1.077243	1.77399633	0.17632277	0.27500705	0.18903382
HIC1	3.02147973	1.46466827	1.45417589	0.79077204	1.82781902	1.71808758	1	2.96901231	1.93357264	1.13750352	1.35614381	2.0976108	0.71369581	0.33342373	1.22032995	2.34766566	0.68706069	2.20163386	1.44360665	2.0250288	1.71808758	2.45680615	3.12763328	1.59931779	0.98550043	1.2630344	2.4249221	1.41142625	0.75702325	0.83995959	1.95233357	1.44360665	1.7398481	2.36737107	2.0806577	2.1731274	3.3204847	2.54843662	1.83187724	2.61823866	1.43295941	0.95605665	1.3448285	0.61353165	1.4168397	1.9068906	2.47508488	3.91360751	1.35614381
STMN1	7.68530946	7.45343527	7.35455795	7.7671913	8.05365442	8.48900497	9.84225605	6.18646094	8.16425329	8.24255487	9.11779892	7.51640919	9.20080054	9.26249423	6.48767928	8.60121366	8.7406915	6.52356196	9.16636397	9.8669389	7.18863829	5.94930147	7.4226535	7.38706953	8.89296775	9.3335132	8.1728775	9.0009014	8.59480978	9.04135799	6.59618976	8.51135734	7.6501183	7.41996018	9.4564776	9.4791335	7.0086527	5.65535183	7.93593114	8.02552718	7.44393812	8.37560423	8.29558529	9.69010276	7.4495614	7.18070484	7.2981084	8.08709151	9.03174255
RRM2	5.40326772	2.40053793	2.44625623	0.99276843	1.85996955	3.63575439	0.47508488	3.60407132	0.83995959	3.94110631	0.17632277	4.45220005	2.64846544	2.69599381	2.89530262	3.26453643	1.50080205	0.83187724	1.82374936	1.4276062	2.82578563	3.22032995	3.69376571	6.30396336	1.63691458	1.0703893	3.4249221	2.48542683	4.22727899	2.43829285	3.08915913	1.22032995	1.38404981	3.18586655	4.7284648	0.8073549	3.9078521	3.30888506	3.64961546	3.9429836	3.63226822	4.37573454	0.69599381	0.3448285	1.4276062	1.16349873	5.33127527	3.81352469	4.66562016
CAPG	7.85424505	6.60050765	5.83238372	5.51254296	6.93769749	4.32768736	5.81762326	7.09940041	6.63154087	6.21237479	4.37642931	7.78496195	6.33360263	5.20045727	5.69627208	7.30578817	2.72465027	6.56376828	4.82578563	3.3589588	6.38387706	6.8660425	7.35367616	6.3003068	3.98823022	4.1834865	6.7299606	5.30669971	4.53231696	6.08767499	6.51727569	3.00180224	3.43162296	6.74698451	4.6088092	3.9476662	7.3805909	6.54256761	6.52214993	5.86814348	3.0721058	5.88215392	6.47135006	3.95884268	4.1473067	5.56590177	7.65026194	7.14465824	7.43529522
HNF4A	0.43295941	0	0	0.02856915	0	0	0.28688115	0	0.08406426	0	0.25096157	0.02856915	0	0.02856915	0	0.12432814	0	0	0.12432814	0.6690268	0	0	0	0	0.08406426	0.7570233	0.8797058	0.17632277	0	0	0.18903382	0.07038933	0.63226822	0	0.5260688	0.4114262	0.3561438	0.49569516	0	0	0.02856915	0.05658353	0.02856915	0.28688115	0.3334237	0.38956681	0	0	0.04264434
NGB	0.13750352	0.44360665	0.25096157	1.6825733	0.54596837	1.11769504	4.32192809	0.04264434	0.79077204	0.25096157	2.67581593	0	4.33842441	1.24488706	0.20163386	2.25398927	2.51096192	0.04264434	0.64154603	3.9726926	0	0	0.51601515	0.3448285	2.10433666	3.6848187	0.8479969	2.929791	0.76553475	0.31034012	0	1.77820858	3.68929916	0.43295941	1.0565835	4.4127815	0.1110313	0.16349873	0.21412481	0	0.48542683	0.32192809	0	3.77188558	0.5459684	2.07038933	0.07038933	0	1.69599381
YWHAE	8.88633675	8.73940934	8.90770188	9.44793041	9.48810122	9.37118856	9.58225491	9.38551732	9.44163702	9.83898327	9.12300913	9.41624863	9.48016412	9.61853233	8.45762712	8.93581331	10.00071835	9.23608597	9.62726028	9.2540129	9.16417785	9.11124002	9.24666935	9.49046985	9.62851845	8.9372855	9.4175783	9.2277122	9.00312433	9.51214786	8.96961676	9.57869346	9.75572215	9.43045255	8.205891	9.084649	8.8484978	9.60770019	9.52696865	10.06104711	9.55945357	8.84074646	10.14717948	9.4461735	9.6958547	8.65599575	9.78620427	8.80251637	9.524385
GABPB1	3.31324585	3.2675358	2.84999926	2.26903315	2.82781902	2.91264986	1.95977016	2.77610399	1.90303827	2.79701298	1.85199884	3.3291236	3.11935618	2.92219785	2.28983447	2.21723072	2.68032436	2.03562391	2.63459327	2.3219281	2.60407132	3.81147103	2.88557436	4.30085587	2.54843662	1.9781956	2.6825733	1.84799691	2.69599381	2.21101219	2.96162333	2.57531233	2.82984956	2.50589093	3.8865502	1.8678965	3.169925	3.53356335	2.68929916	3.077243	2.78450398	2.83794324	2.34198575	1.98185265	2.6438562	2.07038933	3.45549162	2.71149491	3.04963077
AURKA	3.05311134	1.91838623	1.27500705	1.0071955	1.26903315	2.58736499	1.25701062	2.29572302	0.83995959	2.38956681	0.52606881	3.5147535	1.55581616	2.22342255	1.33913738	1.5849625	0.93357264	1.03562391	1.57531233	0.8875253	1.45417589	1.71808758	2.22342255	3.68144927	1.04963077	0.6780719	2.2203299	0.92599942	2.30742853	1.76977174	2.11436702	1.02147973	0.78240856	1.55581616	3.7729413	0.6599246	2.9781956	2.36457243	2.11436702	2.80115866	2.13093087	3.1210154	1.04264434	0.97819563	1.0071955	0.68706069	1.63691458	2.38956681	3.2156786
RIPK1	3.80735492	3.82680268	3.82068956	2.37573454	3.35049725	3.67807191	2.09085343	3.99729241	2.70265754	3.5147535	2.25398927	4.17072628	2.87578006	2.87578006	2.95605665	3.25550073	2.27202319	3.30597052	2.52105074	2.0321008	3.79701298	4.4475792	3.9579146	2.85199884	2.422233	2.3015877	3.3715589	2.3729521	3.10433666	2.74200621	4.07296327	2.65764001	3.23112516	2.90110824	3.7191834	2.179511	4.1424134	3.78764141	3.41548827	3.84398384	2.3305584	3.1953476	3.21256934	1.84398384	2.8011587	2.31324585	3.88459792	3.82171022	3.80941444
PRDX1	8.51151548	8.04570506	7.73694305	7.72723978	9.30551459	8.44389669	8.45635442	8.55792315	8.90388185	8.57780645	7.15633594	8.37560423	8.84341861	8.25148241	8.4487358	8.61360532	7.20290742	8.91611831	8.08448952	7.6723546	8.46229777	7.41928606	8.37495252	6.89760347	7.85131179	7.429616	8.6037005	7.62993941	8.62764331	8.45557381	7.67108103	7.69835741	7.80658184	7.67736729	7.6425572	7.465648	8.1670166	8.00646634	8.37103605	8.79090233	7.23687525	8.77837287	8.54862928	7.51246394	5.8666608	7.81947659	8.35570347	8.35601172	8.36395951
CS	5.48155728	5.67440415	5.66760833	5.06953033	5.10977843	5.96509162	5.45384677	5.42054977	4.17152711	5.76261458	5.64990282	6.0675957	5.75167795	5.95953834	5.07467669	5.56040927	6.35508676	5.34801991	5.58195375	5.9875483	5.57410151	6.11997861	5.89917563	6.6674664	5.84348143	5.8183904	5.4760576	5.72055209	6.09529152	5.3110671	5.67157645	6.04875931	5.8245133	6.28762004	6.5485907	5.7230124	5.9555918	5.65592421	5.71836163	6.12060077	6.56239508	6.05961486	5.82349462	5.70818724	6.1546156	5.02458564	6.08491466	5.71121956	5.60318123
EMC2	5.18348651	5.519479	5.34943605	5.93428059	5.7057015	5.13051908	5.81429406	5.46858332	4.92837032	5.95000175	5.14689956	5.17512535	4.89917563	5.4708622	5.02812708	5.54039931	5.5792405	5.28281044	6.23897788	5.4266002	5.50175759	3.80322704	5.4359619	5.61500424	5.49984589	5.1830895	5.9703935	5.16791987	5.23189316	6.21431912	5.17232749	5.15906401	4.60466442	4.83086376	4.1301072	4.9387563	5.2399326	5.06004738	5.99684065	6.18467702	4.70984202	5.23534413	5.93215568	5.08406426	5.0417686	5.2090634	4.99367436	5.17990909	5.1917995
NOX1	0.15055968	0.04264434	0	0.28688115	0.0976108	0.07038933	0.0976108	0.0976108	0.04264434	0	0	0	0	0.13750352	0.13750352	0.02856915	0	0	0.04264434	0.1110313	0.13750352	0	0	0.25096157	0.02856915	0.1505597	0.2630344	0.26303441	0	0	0.36737107	0	0.05658353	0.13750352	0.1110313	0.1375035	0.1375035	0.13750352	0.12432814	0.08406426	0	0.12432814	0.04264434	0	0.1110313	0.08406426	0	0	0.07038933
CYBB	3.95046841	5.22766407	5.18547015	3.5533605	4.74685018	3.26153082	3.18903382	5.49089098	3.07382023	5.30414594	1.97819563	6.39711841	4.18507364	3.9155209	6.43095427	5.49441561	2.69153416	5.76101927	3.15218342	1.8836208	6.17352724	4.11769504	6.33217085	2.72900887	3.34624777	2	4.529821	3.24792751	3.19692173	3.92124589	4.70873904	3.53106949	2.37851162	4.63401236	3.2141248	2.2295879	6.3387809	4.30085587	4.74254523	2.98185265	2.89724043	4.46074256	4.32337007	1.86789646	3.5046204	1.44360665	4.9800253	5.05745027	4.30378075
NOX4	1.87184365	1.77399633	0.56559718	0.5360529	0.80735492	1.44890095	0.3448285	3.0071955	0.46466827	0.37851162	0.43295941	2.50334874	0.76553475	0.78240856	0.92599942	1.28688115	0.32192809	0.68706069	0.68706069	0.3785116	0.97085365	1.76977174	3.3175935	2.13093087	0.48542683	0.790772	0.9560566	0.21412481	1.04963077	0.83187724	2.51601515	0.25096157	1	1.11103131	2.0496308	0.9183862	2.7676548	1.5360529	0.26303441	3.20476675	0.25096157	1.077243	0.35614381	0.18903382	0.6040713	0.31034012	2.48026512	3.36597243	1.29278175
NOX5	0.32192809	0.01435529	0.12432814	0.02856915	0.13750352	0.12432814	0.12432814	0.01435529	0.07038933	0.422233	0.08406426	0.44360665	0.36737107	0.25096157	0.12432814	0.12432814	0.07038933	0.20163386	0.21412481	0.2387869	0.02856915	0.02856915	0.04264434	0.12432814	0.08406426	0.3895668	0.3334237	0.40053793	0.12432814	0.0976108	0.12432814	0.08406426	0.59454855	0.15055968	0.4541759	0.3448285	0.2265085	0.12432814	0.01435529	0.05658353	0.3448285	0.17632277	0.29865832	0.08406426	0.1890338	0.18903382	0.04264434	0.13750352	0.05658353
DUOX1	1.73118324	0.41142625	0.68706069	0.78240856	0.20163386	1.03562391	0.54596837	0.3448285	0.90303827	0.50589093	0.3448285	0.43295941	3.47118746	0.89530262	0.57531233	1.03562391	0.82374936	0.72246602	1.75702325	1.8359241	0.49569516	0.23878686	0.68706069	1.22650853	0.95605665	1.8237494	2.114367	1.0071955	0.422233	1.62760684	1.5360529	1.55581616	2.42492209	0.65992456	2.3895668	1.6870607	1.5008021	1.47508488	1.01435529	0.69599381	1.95605665	0.63226822	1.15704371	0.54596837	1.5058909	1.51601515	1.03562391	0.32192809	0.18903382
DUOX2	0.62293035	0.02856915	0.01435529	0	0.07038933	0.11103131	0.01435529	0.04264434	0.05658353	0	0.01435529	0.01435529	0.18903382	0.05658353	0.01435529	0.02856915	0.05658353	0.02856915	0.37851162	0.8797058	0.22650853	0	0.01435529	0.01435529	0.02856915	1.0976108	1.0285692	0.08406426	0.05658353	0.23878686	0.25096157	0.04264434	1.08406426	0.02856915	0.9486009	0.4005379	0.3785116	0.41142625	0.23878686	0.02856915	0.18903382	0.02856915	0.02856915	0.04264434	0.4005379	0.65992456	0.01435529	0.04264434	0.05658353
G6PD	5.73687542	4.41345869	4.79493566	3.76022095	4.03386345	4.91025296	4.28762004	4.59931779	3.57773093	4.17152711	4.04788733	5.11603199	3.08915913	3.94392133	4.40939094	5.48478262	4.12350066	5.46107011	4.27351589	4.5122269	4.03210084	5.03386345	5.32373034	4.82883465	4.27500705	4.3037807	4.1626934	4.90737141	4.17871464	4.33985	4.57349572	4.0161397	4.63517395	4.55642942	4.0557163	4.5185351	5.0552824	4.53543091	4.03474395	4.3262497	3.90496572	4.42827641	4.30085587	4.30597052	4.1093606	4.3305584	5.24450655	4.8752886	4.86690798
PGD	6.76831668	5.40667272	6.20163386	5.29204549	5.45318831	6.861211	5.4359619	6.26584942	4.82374936	6.43195719	4.93875626	6.37799133	5.54627713	6.03913839	5.57591736	6.45154083	5.45088132	6.70057843	5.16349873	5.3540289	5.67638026	6.00405188	6.60940039	7.91689458	5.76500425	5.1333991	6.0376019	5.63314055	6.39728958	5.74631277	5.72000479	5.39300426	5.37121034	5.30048984	6.6867806	5.1586602	6.2757521	5.3423414	5.37364821	6.21684284	5.54473266	6.39025496	6.2135417	4.99864684	5.0487593	4.70763522	7.04154965	5.83844759	6.44194819
VDAC2	6.43095427	6.36562256	6.56040927	6.59842476	5.8644338	6.63037635	6.89251246	6.00988459	6.10118782	5.48284828	6.44658709	7.04176865	6.9097731	6.36194377	5.3954056	6.53169336	7.03650333	6.29443695	6.39214566	6.9194593	5.89263388	5.32373034	6.31542132	6.00921279	6.56529252	6.6264391	5.7411973	5.92172195	6.63357652	6.01903467	5.91838623	6.75902264	6.03055679	6.29425314	6.7368754	6.6467387	6.0574503	5.7232855	5.67157645	6.81736744	7.0259147	6.44691786	5.8622034	6.68636045	6.5930549	5.82374936	5.79311556	6.09064175	6.65004648
PIK3CA	3.7441611	3.70376518	3.3262497	2.5849625	2.33342373	2.31903982	2.48800077	2.61353165	1.95605665	3.05311134	2.69376571	2.92599942	3.24944534	3.36737107	2.38128337	2.582556	3.81659971	3.24640809	3.15218342	2.8559897	3.12598165	3.81455042	2.98913901	2.69821848	3.47638169	2.4828483	2.3561438	2.57046293	3.74846123	3.60880924	3.84197312	3.39917109	4.01346226	2.8559897	2.8217102	2.5582676	3.4114262	3.5533605	3.04963077	4.00898878	3.60880924	3.60050765	3.10097765	2.37573454	3.6311043	2.6825733	4.36946648	3.62993941	3.2675358
FLT3	0.04264434	0.05658353	0.17632277	0.5849625	0.44360665	0.69599381	0.75702325	0.25096157	0.25096157	0.02856915	0.422233	0.17632277	0.05658353	0.48542683	0.25096157	0.48542683	0.46466827	0.28688115	0.13750352	0.6780719	0.83187724	0.17632277	0.07038933	0	0.25096157	0.8318772	0.2387869	0.5360529	0.07038933	0.18903382	0.04264434	0.422233	0.22650853	0.49569516	0.2141248	0.7824086	0.2141248	0.04264434	0.07038933	0.04264434	0.23878686	0.22650853	1.1826923	0.40053793	0.2265085	0.16349873	0.05658353	0.26303441	0.71369581
SCP2	6.55059289	6.53216108	7.33797863	6.02192384	7.36728369	7.0034898	6.36544759	7.20271156	7.09508049	6.89941735	5.79727243	6.81659971	6.38214845	7.26762943	6.57485839	6.27183649	5.72164608	6.41565727	6.02635745	5.6693103	7.04472197	5.79103262	6.76500425	6.20378845	6.24602798	5.4485706	7.129283	5.23419472	6.69195284	6.4429435	6.75555526	5.46008724	5.35402894	5.36737107	6.9639365	5.4643415	7.2491609	6.14486214	6.80348538	6.81851827	5.69292929	6.76897825	6.68509917	5.34553831	5.2709027	5.6108772	6.4771916	6.32876467	7.00225245
TP53	5.90833257	4.02059109	4.18110255	3.15542543	3.8738132	4.78972925	1.77820858	4.50906239	3.47638169	4.25171909	2.05311134	4.41345869	2.1826923	4.35895883	4.43496176	3.71369581	4.29351763	3.66448284	3.9429836	1.5410191	4.42357817	4.66902677	4.70542504	7.11987489	4.34056227	1.3785116	4.2809563	3.37573454	4.41953889	3.89724043	4.96023367	4.46858332	4.28318098	4.91886324	2.9597702	1.5310695	4.8252768	5.32264926	4.2395508	4.41548827	5.33163357	3.81966818	3.68481874	1.70043972	4.4342946	2.31324585	5.26153082	4.22496637	3.03386345
ACSL4	3.17632277	4.00450139	3.68032436	3.18903382	3.67016051	3.0161397	4.27202319	3.51727569	3.22958792	3.30597052	4.280214	4.13257684	5.51032902	3.80426012	3.27351589	4.12928302	3.85299759	3.62410089	3.71259578	4.7169909	3.79597469	3.95605665	4.19219417	4.20320116	3.76553475	4.3096128	3.2927818	3.56559718	3.24944534	3.35473424	3.50589093	3.97452931	2.92599942	3.4475792	3.3603643	4.3833587	4.1259816	2.81966818	2.95605665	2.28392177	3.6825733	3.4475792	3.27351589	4.28762004	3.6380738	2.28983447	2.49825087	3.857981	3.62527049
LPCAT3	3.7676548	4.20320116	3.85199884	3.20006486	3.87578006	3.65878273	2.8559897	4.13093087	4.61117238	4.09676785	2.81557543	4.2772409	2.857981	3.929791	4.21955577	4.02059109	3.24488706	3.68481874	3.47767733	2.8519988	4.80322704	5.28169825	3.94860085	4.40258576	3.78345665	2.6182387	4.0900065	3.26453643	5.74443023	3.48542683	4.53044535	3.80426012	4.02945289	4.12928302	3.5071603	2.6205864	4.4087119	4.14404637	4.0071955	4.26828467	3.98732087	3.85199884	3.9800253	2.37851162	3.9699333	2.36457243	3.48542683	3.53977919	4.77557736
NRAS	4.92314918	4.32120657	4.31831684	3.19692173	3.86492897	3.93640238	3.27202319	4.04614178	2.66675659	4.11186596	2.93168306	4.79285535	3.91360751	4.71424552	3.39780296	4.07895134	3.16188768	3.37434399	3.70154906	3.1969217	4.17232749	3.83995959	4.57531233	4.37155886	3.93357264	2.9708537	4.2622828	3.08746284	4.51664556	4.04351949	4.02236781	3.33342373	3.10097765	3.38818954	4.7382274	3.0531113	4.3334237	4.03826058	4.23266076	4.40394936	3.4502215	4.12018603	3.63807384	2.87970577	3.2509616	2.54349588	4.11935618	4.38128337	4.24792751
KRAS	2.22650853	3.25851892	3.3291236	2.72683122	2.98367769	3.18110255	3.51853514	2.68481874	3.14567746	3.50462039	3.64616266	3.36597243	3.96069704	3.67242534	3.57167681	3.10768787	2.97636364	2.95419631	3.02325535	4.0557163	3.41142625	3.09423607	3.1489341	3.10936056	3.11935618	3.3840498	3.3462478	2.8738132	2.65992456	3.00360224	3.08915913	3.47378691	3.62993941	3.17632277	3.7441611	3.6791986	2.9945797	3.03033608	3.40735275	3.08406426	3.42760617	3.57773093	2.79285535	3.55213111	3.3701643	2.32192809	2.82171022	2.89141919	3.52857132
HRAS	6.30048984	4.87921564	9.73957811	5.94813358	5.76579992	5.42760617	6.32373034	5.71204545	6.35931032	5.48574882	5.92623668	5.93404465	6.01212167	4.77610399	5.24526747	5.63662462	5.6441447	5.46336089	5.4409522	6.182295	4.78868571	5.48607074	5.47929524	4.37434399	5.5858639	6.2024177	5.3019534	5.53977919	4.9097731	5.65963919	4.88215392	5.52387555	4.9345165	5.04526822	6.2218771	6.33985	5.4663008	5.50906239	5.39574833	4.39300426	5.16671544	5.32192809	5.45417589	6.43529522	5.4066727	5.52512925	5.43396093	5.80606623	5.8199236
TFR2	3.02856915	2.17312743	0.8559897	1.24488706	0.65992456	1.98550043	2.01792191	0.92599942	0.91073266	0.36737107	2.72246602	1.22032995	2.61353165	3.22342255	0.83995959	2.1210154	1.06350294	0.12432814	1.72683122	3.0857645	0.57531233	0.72246602	2.13422094	3.23419472	1.46466827	2.6622055	2.6915342	1.87184365	0.7398481	0.46466827	3	1.62760684	2.41413553	1.23266076	2.641546	2.9126499	1.7180876	2.65076456	0.92599942	1.26903315	1.50589093	1.41683974	0.43295941	3.0513721	1.9107327	2.1473067	2.25701062	0.75702325	1.72683122
SLC38A1	3.89724043	3.14567746	4.87970577	4.28169825	2.65076456	4.8514992	4.06522762	2.73552218	2.59693514	2.05311134	4.3833587	2.82781902	6.26509929	4.9800253	2.98913901	3.86591881	4.77241355	4.00360224	5.36841916	4.5459684	3.85698569	2.91647664	2.46727948	5.50303065	4.35895883	4.3847406	2.6690268	3.64385619	4.29351763	4.47702965	2.13750352	4.8738132	4.79181407	5.37851162	5.1566393	4.4646683	2.9278964	1.08406426	3.45811948	2.34198575	5.46630083	4.47443604	2.46988598	4.21490191	5.0382606	3.44360665	2.9981955	2.97636364	4.39780296
SLC1A5	4.26528686	3.929791	3.77399633	2.51096192	2.60169652	3.64616266	1.422233	3.35895883	2.93545975	3.19219417	0.8559897	3.03210084	3.94392133	3.57410151	3.56071495	3.00898878	1.26903315	4.62585493	2.08746284	0.7398481	2.97636364	3.422233	3.52982095	3.04788733	2.80735492	1.7697717	2.2779847	2.41683974	2.20789285	2.93357264	3.22958792	1.46466827	2.95605665	3.1953476	3.9680907	1.0565835	3.2141248	2.70929064	2.51601515	3.27649667	1.36176836	3.62993941	3.72465027	1.37851162	1.9634741	1.76977174	3.97727992	4.30231905	2.7441611
GLS2	1.36176836	1.38404981	0.62293035	1.88362082	1.67355642	2.31614574	3.67242534	0.75702325	2.50842865	1.41142625	3.54843662	0.62293035	3.10936056	2.21412481	1.45417589	2.3448285	2.66448284	0.87970577	1.70929064	4.2757521	1.10433666	0.55581616	0.78240856	1.11769504	2.17632277	4.1795111	2.0071955	3.25701062	0.87970577	0.64154603	1.20789285	2.46727948	2.65992456	1.11769504	2.0356239	4.174726	0.7824086	1.36737107	1.27500705	0.40053793	2.07382023	1.87578006	1.28688115	3.98367769	2.1763228	1.73552218	0.96347412	0.44360665	1.94485845
GOT1	3.76871366	4.41818995	3.95233357	5.02502879	4.62175886	4.57954222	7.25020366	4.29939121	4.80115866	4.62760684	6.6396663	4.37225565	5.61382629	5.04788733	3.84498816	5.91480368	5.80992887	4.34553831	5.14282184	7.5397017	3.59812696	3.30012372	4.15461561	3.38818954	5.36492256	7.1564371	4.5594918	6.63589947	4.04439412	4.44890095	3.37434399	5.74631277	4.7829327	4.59633886	4.7059779	7.2827178	3.9791108	3.42894634	4.21878117	3.89239103	4.39848719	5.25625587	4.94860085	7.17032569	4.5285713	4.61588707	4.27202319	4.33771109	5.72873684
KEAP1	6.93121027	5.06350294	5.04439412	5.67581593	5.99118168	4.64443315	5.39231742	5.04657837	5.65105169	4.70929064	4.92884404	4.95930649	4.83794324	5.11436702	4.85549144	5.13381009	5.45779126	5.28466219	5.43162296	4.73064	4.9518675	5.92837032	5.24830712	5.32373034	5.40258576	4.5160152	5.3746918	5.21062264	5.21800615	5.39643353	5.39677601	5.36632221	4.51222689	5.42928119	5.8429788	4.7881637	5.4770297	6.18586655	5.20241772	5.53262866	5.61500424	4.88557436	5.3337815	4.90207358	5.4087119	4.48671437	5.98686597	5.09592442	5.58946389
ATG5	2.98732087	3.17312743	3.58135125	3.30158765	3.89239103	3.33485427	3.67016051	3.53853816	2.8738132	3.77820858	3.43162296	3.78659636	3.7322692	3.89724043	2.7803101	3.38681095	3.15704371	3.14567746	3.17951105	3.7708291	3.52230689	3.29572302	3.2156786	1.64616266	3.0721058	3.7125958	3.6993295	2.7506065	3.43162296	3.21878117	3.39780296	3.37155886	3.03738222	2.90496572	3.7387678	3.4776773	3.5058909	3.31324585	3.74523733	3.85499302	3.38543104	3.47248777	3.24488706	3.52105074	3.0600474	2.31614574	2.40599236	3.16188768	3.89724043
ATG7	4.29939121	3.68481874	3.88947354	3.12928302	3.31034012	3.09085343	3.75167795	4.11852585	2.99276843	3.85996955	3.50207596	4.27127626	3.24792751	3.48671437	3.70708299	4.30231905	3.52732061	3.75167795	3.44493205	4.0840643	4.01970191	3.22187708	4.00450139	3.26603689	3.74092756	3.6780719	4.0400157	3.40871186	4.71424552	3.37712375	3.38128337	3.60288441	3.82883465	3.59096124	2.776104	3.7527486	4.5674238	4.10265813	3.81966818	3.39094277	3.40053793	3.91360751	3.49313492	3.93168306	3.5521311	3.14077866	3.88752527	3.54596837	3.66675659
NCOA4	4.79077204	5.65219965	6.17072628	6.09064175	5.35473424	5.03165985	5.60199358	5.61470984	5.04439412	5.35438163	5.44327511	5.99796978	6.2772409	5.86170729	5.50969584	6.40701277	5.93475237	6.35032044	5.97682185	5.4056521	6.15177765	5.38922262	5.93002764	4.66902677	5.78842471	5.1695242	5.5210507	5.53449743	6.10349764	5.66135057	5.07937811	5.94532678	5.26828467	5.98527271	5.6976626	5.1723275	6.1979047	4.95652136	5.37260392	6.26359785	6.41413553	5.90376137	5.51222689	5.1210154	6.1284584	4.97039354	5.15542543	6.10139795	6.08979473
ALOX12B	0.49569516	0	0	0.28688115	0.31034012	0.02856915	0.57531233	0.16349873	0.3448285	0	0.50589093	0	0.04264434	0.67807191	0.0976108	0.35614381	0.29865832	0.11103131	0.22650853	0.9560566	0.13750352	0	0	0.0976108	0.32192809	1.077243	0.5160151	0.61353165	0.04264434	0.02856915	0.18903382	0.28688115	0.77399633	0.79077204	0.3673711	0.8155754	0.1110313	0.38956681	0.0976108	0	0.48542683	0.13750352	0.15055968	0.8559897	0.3785116	0.25096157	0.08406426	0.23878686	0.07038933
ALOX15B	0.18903382	2.32192809	0	2.47508488	2.52606881	0.02856915	0.37851162	0.02856915	3.36876835	0.88752527	0.17632277	0.73118324	1.91838623	0.40053793	0.29865832	1.41683974	0.37851162	0.51601515	0.13750352	0.722466	0.0976108	0.52606881	0.16349873	0.12432814	0.27500705	0.6780719	0.3895668	0.28688115	1.79077204	1.41683974	0.54596837	0.07038933	1.58976349	1.32768736	0.4750849	0.6507646	0.7570233	0.36737107	0	0.75702325	1.04264434	1.47508488	2.66902677	0.81557543	0.4436066	0.57531233	0.13750352	2.05658353	2.11103131
ALOXE3	0.47508488	0.12432814	0.02856915	0.20163386	0.36737107	0.18903382	0.5849625	0.17632277	0.88752527	0.29865832	0.73118324	0.12432814	0.05658353	0.22650853	0.12432814	1.01435529	0.23878686	0	0.31034012	0.9560566	0.02856915	0.05658353	0.15055968	0.11103131	0.22650853	0.6959938	0.3561438	0.38956681	0.15055968	0.0976108	0.0976108	0.20163386	0.50589093	0.13750352	0.1890338	1.0071955	0.275007	0.17632277	0.04264434	0.12432814	0.48542683	0.16349873	0	1	0.3219281	0.56559718	0.01435529	0.04264434	1.05658353
PHKG2	4.29351763	3.19377174	3.7506065	3.85698569	4.13093087	4.05484848	4.19770816	3.99004722	4.19298317	4.18189764	3.72465027	4.00180224	4.07638807	3.61470984	4.40871186	4.08576455	3.8609628	4.10852446	3.79181407	4.4718378	3.67242534	3.43696134	4.07809742	4.37155886	3.72792045	4.2630344	4.1570437	3.87970577	3.61353165	3.78240856	3.87774425	4.02945289	3.99095486	4.1268077	4.5084286	4.1961349	4.2288187	3.80632406	3.93734439	4.13093087	3.99457972	4.12515513	4.30305008	4.24640809	3.9579146	3.27351589	4.02147973	3.83895177	4.03298242
ACO1	2.90303827	3.29425314	3.48155728	2.99276843	4.17472599	1.63226822	3.25247621	3.96162333	2.97269265	3.63343121	3.32048468	3.69821848	2.20789285	3.83995959	3.41142625	3.24336443	3.60525726	3.9429836	3.42760617	2.7591558	3.83995959	3.28095631	3.81455042	2.93545975	3.77925972	2.9579146	4.2630344	2.96532255	3.79908731	3.08576455	3.0071955	3.72683122	3.79389588	3.50969584	4.2265085	2.9429836	3.6937657	3.62527049	3.65992456	3.92409989	3.93828579	3.26603689	3.56559718	2.58736499	3.6904171	3.40599236	3.17951105	3.31614574	3.89724043
ULK1	4.01077984	3.29572302	3.13750352	3.4409522	3.56193706	3.65535183	3.77188558	3.11935618	3.12928302	3.80012335	4.16912328	2.64154603	4.11769504	3.63343121	3.68818036	3.79597469	3.81864608	3.02502879	3.71259578	4.2555007	3.0071955	4.32553033	2.80735492	4.36876835	3.75595577	4.5046204	3.4396231	4.33628339	3.96439863	3.43962314	3.96532255	4.09085343	4.41413553	3.71699089	4.257765	4.5248159	3.8599696	4.2395508	3.24792751	3.72355856	4.08406426	4.24868663	3.47248777	4.63168637	4.0435195	3.22804905	4.17472599	3.35191096	3.64270157
ATG3	5.87578006	5.08151007	5.76871366	5.38266725	5.33664045	4.37155886	5.52293456	5.33485427	4.38543104	5.26903315	4.70984202	5.61470984	4.63343121	5.29975751	4.64385619	5.47053687	5.30924896	5.13791332	5.73118324	4.7718856	5.12474169	5.05354582	5.53231696	4.26077843	4.94766616	4.5484366	5.387845	5.09676785	5.04351949	5.56894414	5.04832339	5.13010718	4.84297883	5.14852743	5.0013519	4.6582115	5.3480199	5.16551002	5.50747753	5.643279	4.80787008	5.29057185	5.57258655	4.70431868	5.0089888	4.51412226	4.97085365	5.56742376	5.44062005
ATG4D	4.74146699	3.61470984	3.41006969	3.71259578	4.01524777	3.70043972	4.21723072	3.60407132	3.4918531	3.79908731	3.59454855	3.9429836	3.1953476	3.38543104	3.38956681	4.02325535	3.7506065	2.929791	3.92314918	4.3183168	3.26903315	4.13175409	3.64154603	4.39643353	3.92789645	4.2502037	4.0461418	3.96347412	3.88655015	3.85299759	4.18824266	3.75167795	3.75915583	3.81249823	4.9546616	4.3190398	4.1333991	4.65420638	3.857981	4.19927972	3.62993941	4.09592442	4.0259147	4.03826058	3.776104	3.27052894	4.5279461	3.81762326	4.07895134
BECN1	5.5680321	5.47767733	5.39746073	5.31542132	5.73579293	4.81864608	5.60139939	5.13627343	4.55581616	5.64212392	5.14118753	5.33664045	5.28540222	5.34978987	5.29535569	5.4409522	5.24488706	5.18348651	5.09508049	5.5555094	5.40803247	5.5686402	5.54008928	6.47767733	4.9518675	5.4114262	5.7254685	5.24906603	5.80889984	5.14608494	5.78004758	5.3954056	5.03650333	5.21645487	5.7920745	5.1739269	5.801676	5.5686402	5.40463068	5.36317108	5.13545278	4.80115866	4.78398041	5.41818995	5.2971914	4.56010351	5.41447384	5.42088657	5.96762975
MAP1LC3A	6.03650333	4.70265754	5.71149491	6.01390885	6.19751159	5.14282184	7.23591849	5.4426118	7.18596563	5.44691786	6.77925972	6.51301693	6.51506901	4.70542504	5.38266725	6.39848719	5.79701298	5.61911951	5.83263689	7.2619069	4.98048236	4.74953427	5.34091827	5.70348835	5.49537538	7.1808043	5.6732737	6.4684204	6.06522762	5.88923015	5.38024459	5.82043428	5.51633039	5.59753117	6.6741216	7.272863	5.9066501	6.11707162	5.98322165	4.74200621	5.06824086	5.88728155	5.43662827	7.34163001	4.946263	5.63807384	6.54674015	5.798569	5.89990066
GABARAPL2	6.60243906	6.56970374	7.86437189	8.140932	8.26973449	7.29498827	8.33445207	7.37773111	6.88947354	7.86913112	7.85574059	6.85024936	7.92510932	7.28290308	7.50716035	7.30669971	7.86814348	7.57788196	7.91091251	7.8381954	7.35499864	6.15684152	6.78306371	5.95814667	7.73247273	7.4454288	7.7656673	7.10055722	7.59006302	8.02502879	7.0071955	7.63415761	6.71410811	7.81095716	7.4044604	7.5340305	6.8608387	7.30213623	8.1060656	8.21388187	7.16972461	7.66426949	7.87042637	7.62446649	7.4110025	7.09834797	7.57091826	6.74106244	7.37729731
GABARAPL1	4.20398417	5.62585493	5.24031433	6.23496109	5.86913112	5.88776895	7.9248125	5.39437694	6.03979641	5.81787903	7.52583398	4.88166462	7.09824268	6.55550943	4.87430517	6.82209277	6.82247523	6.24431626	6.04636009	8.2421737	4.97131362	5.26828467	5.280214	6.30651745	6.28780471	7.8280095	5.6481778	7.19977048	7.79012038	5.52418908	4.84799691	6.90436367	6.15319733	5.45252954	5.4436067	7.8773148	5.198887	5.03650333	5.94813358	5.86962469	5.66732447	6.47848651	5.3733002	8.00185853	5.7103932	5.67722633	6.05484848	5.00943676	6.2317012
ATG16L1	4.27127626	3.26002566	3.19219417	2.79493566	3.05484848	3.33342373	3.70043972	3.62175886	2.38681095	3.45549162	3.12432814	3.41413553	3.71039319	3.38956681	3.0721058	3.42357817	3.38681095	3.03033608	3.26453643	3.8589756	3.1473067	3.85399565	3.26453643	3.01077984	3.21878117	3.722466	3.3248106	3.86789646	3.34340782	3.24792751	3.52732061	3.55826763	3.20945337	2.82374936	2.8659188	3.6052573	3.3659724	3.44493205	3.18745105	3.54720302	3.32337007	3.7548875	3.10097765	3.36876835	3.2555007	2.02147973	2.95977016	3.57410151	3.46205232
WIPI1	3.94953493	5.18150015	3.13422094	3.0161397	3.35332329	3.7506065	3.28983447	4.63284983	3.3305584	3.25550073	3.0617762	4.68313499	2.11103131	3.28392177	3.68032436	4.25398927	2.89141919	3.91743176	3.44228004	3.2927818	4.13093087	4.40190347	4.70763522	3.34198575	3.30451104	3.0891591	3.7591558	3.36036428	2.63691458	3.7676548	4.04264434	3.11270013	3.0976108	2.9068906	2.6803244	2.8298496	4.9995491	3.73009647	3.83491343	3.84799691	2.68706069	4.24640809	4.35825559	2.88362082	3.0232553	3.24944534	4.40463068	5.43496176	3.06695024
WIPI2	6.50620839	5.26828467	5.04832339	4.91360751	5.27798475	4.86641348	5.22342255	5.56651076	4.1068508	5.82171022	4.93215568	5.31940117	4.20006486	5.59096124	5.85099939	5.3077928	5.42861142	4.99729241	4.97131362	5.2422214	4.89433274	5.31976243	4.95233357	5.65535183	5.21878117	5.2731429	5.7865964	5.37989816	5.21606678	5.23802252	5.28318098	5.08448952	5.21295836	5.49217366	5.0031524	5.2772409	5.356496	5.25134038	5.56163163	5.63314055	5.63807384	5.47735353	5.75675645	5.40019634	5.0245856	4.20711196	5.92172195	5.09169983	5.45975947
SNX4	4.8242587	4.30742853	4.83390208	4	4.4429435	3.72465027	4.2772409	4.27202319	3.72246602	4.60703435	4.02945289	4.84197312	4.80735492	4.96993327	4.16188768	4.42626475	4.38681095	3.74523733	4.44890095	3.9560566	4.28392177	4.5855635	4.68818036	3.17791779	4.21955577	3.8904467	4.641546	3.88264305	4.89433274	4.10265813	4.35332329	4.05484848	3.99638875	3.99095486	5.0789513	3.9030383	4.3750394	4.6129422	4.73281187	5.01925712	4.5052558	4.49633451	4.39985467	3.98732087	4.0695303	3.25247621	4.86195536	4.57833495	4.64904057
ATG13	6.35526299	5.11603199	4.36806988	4.94626298	4.929791	4.76394266	5.35049725	4.70708299	3.86690798	4.929791	4.93545975	4.7829327	5.07296327	4.69320815	4.71808758	5.13339913	5.45384677	5.12804589	6.02036885	5.5285713	4.73118324	5.13791332	4.68537955	6.17672169	5.76579992	5.541329	5.0465784	5.44658709	4.80115866	5.80761252	5.14649231	5.40224466	5.7465815	5.58856474	5.3940339	5.5062084	5.0188122	5.33878094	4.94063661	4.95000175	5.40394936	4.68762063	5.80400192	5.50811168	5.3276874	4.76818432	6.03650333	5.18903382	5.52042225
ULK2	2.64616266	3.98367769	4.43829285	3.39369076	3.40463068	3.60169652	3.95233357	2.98550043	3.28688115	3.76447355	3.84899843	3.49952702	4.21490191	4.31831684	3.29572302	4.31542132	3.80012335	3.88947354	4.43362717	4.0746767	3.12763328	2.12432814	3.34340782	3.27798475	3.92219785	3.8489984	3.4436066	4.66277517	4.29939121	4.33628339	2.18586655	4.03650333	3.77399633	3.07553263	2.4168397	3.8806855	3.4382928	3.49313492	4.18824266	4.46074256	3.06695024	3.74308406	4.62935662	4.11935618	3.7782086	3.09085343	4.19927972	3.96716861	3.35049725
SAT1	9.1050704	9.20307877	7.99554105	7.73057203	8.51159454	7.93769749	7.60370052	10.07937811	8.53371907	7.07167687	6.99367436	8.7526817	7.15825623	7.54496443	7.23150921	9.1401907	6.81455042	8.71393634	6.72560484	6.2835514	8.38171598	7.88606234	8.69769738	6.1695242	7.04078287	6.5909612	7.073606	6.30122181	6.7506065	6.97326686	9.57091826	7.01669688	5.71589337	7.02547181	7.0852334	6.4643415	9.9510953	8.44890095	7.61926627	7.83016657	6.99310822	8.00315245	6.90339986	6.2090634	6.9379328	7.11238738	8.78751082	8.88758619	8.80306555
EGFR	4.56924803	7.26716122	4.22881869	4.58014548	7.13668358	3.23112516	2.13750352	3.59335377	5.66476726	6.41142625	3.61823866	5.02014657	1.30451104	4.53231696	7.05473997	2.06350294	5.44493205	2.76128527	4.8524983	2.5897635	8.65259405	8.18249367	2.52105074	9.75152732	5.19652836	2.8257856	8.2788676	5.43295941	3.55090066	5.26791028	8.06058786	4.38197548	5.08533967	4.78555055	1.3161457	2.5753123	2.179511	8.92822226	6.97257779	4.91504279	7.38741424	5.0878871	5.06695024	2.4409522	4.9068906	3.20163386	8.91719304	2.48542683	3.0161397
MAPK3	6.12845838	5.62789862	5.74953427	5.99435344	5.69460165	5.75221337	7.29755828	5.98550043	5.10559428	5.63923216	6.81659971	6.12163712	6.57500972	6.20163386	5.44790975	6.78280169	6.1536027	6.15542543	6.32210842	6.8623274	5.53791725	5.83693401	6.14241344	6.47297509	6.55887985	6.8322571	5.5326287	7.11790279	5.73281187	6.21994291	5.82171022	6.45417589	6.35208758	6.1775192	5.5382277	7.0192571	5.7425452	5.48058827	5.63430284	5.58916424	5.48767928	5.74872957	5.65592421	7.28706591	5.7131459	6.45762712	5.94556089	6.04439412	6.26059027
MAPK1	5.87455109	5.02325535	6.05939854	4.16027483	3.99186193	4.47961861	5.25550073	4.79805051	3.7322692	5.28872768	5.92338692	6.18130136	5.65821148	6.23897788	6.04614178	6.14384235	6.12887076	5.42961596	5.19613488	5.5604093	5.72900887	5.18070484	5.27127626	5.28651156	5.85872702	5.5388485	4.6898582	6.11623998	5.30341546	5.28688115	5.88874325	6.09043004	6.18408189	5.36806988	4.8109572	5.6867806	5.6647673	5.51349075	5.25323294	6.10013667	6.0148016	6.20730722	5.23993261	6.21412481	5.9807108	4.62585493	6.08300057	5.41650199	5.36141747
BID	4.54349588	3.72900887	5.05398017	5.2090634	4.14812063	4.48992822	4.43028527	4.28318098	4.27575205	3.40599236	3.99909803	6.38387706	4.59812696	4.41210404	4.3175935	4.83995959	5.6011022	4.21490191	4.76818432	4.4309543	4.13093087	3.19692173	5.25587835	2.97269265	4.93828579	4.4469179	4.2372578	4.11769504	4.36387192	4.77663042	4.35402894	5.51412226	3.26903315	5.88313202	4.7655347	4.2772409	4.4944156	4.31614574	4.03562391	4.37781785	5.84172158	4.74846123	2.9068906	4.30085587	5.2592725	3.70487196	4.53106949	4.62585493	4.29719142
ZEB1	5.22187708	5.10601324	7.13709361	5.20515788	4.66334462	5.83718639	3.46466827	4.80219322	4.9068906	5.01881219	4.49313492	5.23572706	4.54101915	5.70763522	4.592158	4.14077866	6.68748067	5.63343121	5.35367616	3.8124982	5.23802252	5.33413918	5.33556901	7.50906239	5.60080495	3.803227	4.4548339	4.59931779	6.89530262	4.87332106	6.06242397	6.16249204	5.80889984	5.92267359	7.4029268	3.8186461	4.9694729	5.46858332	5.35226417	5.97773785	6.80464733	6.84624257	3.94392133	3.98458935	6.6045162	4.18189764	6.31487776	5.33449677	5.47573343
DPP4	5.71945727	1.52105074	0.80735492	0.40053793	0.65992456	0.36737107	0.92599942	2.37851162	0.3448285	0.31034012	0.71369581	2.51853514	1.28688115	0.28688115	1.12432814	1.7398481	0.49569516	0.46466827	0.76553475	1.077243	1.67807191	3.31324585	1.18903382	2.07038933	0.32192809	1.2078928	1.2927818	1.04963077	0.05658353	0.47508488	5.18507364	0.40053793	0.76553475	0.46466827	0.5360529	0.9708537	2.5728897	2.81557543	0.79077204	0.47508488	0.47508488	0.44360665	0.99276843	0.73118324	0.722466	0.49569516	1.63691458	0.48542683	1.13093087
CDKN2A	9.27006167	1.38956681	4.62117275	5.21101219	1.6825733	0.422233	1.97085365	2.23266076	4.8534967	1.07038933	3.03738222	1.1953476	2.72027847	3.31179372	5.74604398	3.7548875	2.51601515	4.13339913	2.78868571	2.8298496	1.11769504	1.56559718	3.25851892	7.40429006	3.54473266	2.3419858	5.5659018	2.42760617	0.89530262	0.91838623	1.94860085	0.75702325	2.82374936	4.33628339	7.6562818	2.5310695	2.6252705	2.50842865	5.67666233	1.25096157	3.67129337	5.58796499	3.0721058	1.03562391	4.0018022	2.3950628	1.76977174	3.98550043	5.37434399
PEBP1	7.40667272	7.94438996	8.32228872	8.81803887	8.23237296	8.31967212	9.46628043	8.53157641	8.88313202	8.31474184	8.78803311	8.18997277	9.11564194	7.97893921	7.82209277	8.58488736	8.60195645	8.76970563	8.78535438	9.1852471	7.5389261	7.96278035	7.79168386	6.25946082	8.26495859	8.9712561	8.2008005	8.74382461	7.91492324	8.79565008	7.54001177	8.51672434	7.96993327	8.05750443	7.9032191	9.0976371	7.9894229	7.76633013	8.32237887	7.65449283	7.96711095	6.68790052	9.03030849	9.23189316	8.311385	8.4830499	8.3005356	7.75127625	8.67093945
SOCS1	2.12432814	2.34766566	2.16349873	1.23878686	2.61117238	1.32768736	0.45417589	2.1210154	1.47508488	0.86393845	0.41142625	2.10433666	1.02856915	0.64154603	1.96716861	1.15704371	0.81557543	2.14077866	0.41142625	0.3561438	1.91838623	3.78764141	2.04264434	1.13093087	0.63226822	0.7824086	2.1505597	0.55581616	1.42760617	1.25701062	2.80115866	1.0071955	1.28095631	1.29278175	2.2868812	0.6599246	2.6438562	3.16832112	2.06350294	0.87970577	0.20163386	1.83187724	1.51601515	0.37851162	0.4646683	0.86393845	3.41006969	1.45417589	2.86195536
CDO1	3.13422094	4.01881219	3.22958792	4.83592407	7.21149898	4.43762725	4.79597469	4.49121176	4.7473874	7.16087986	4.74254523	3.81455042	4.65248649	5.0513721	4.74038793	3.65764001	4.91025296	4.54473266	3.52982095	4.7543531	5.52167895	6.23342794	3.0513721	4.80580835	4.56132614	4.3729521	6.1801081	4.71369581	5.94274907	6.06350294	4.60644223	4.29351763	4.9068906	3.94204526	4.7366049	4.5861643	3.6587827	4.61058196	6.00472609	5.93663794	4.47702965	5.5701593	5.58285703	4.47508488	3.9231492	3.69932953	4.13504229	3.52606881	4.32840566
MYB	1.35614381	0.38956681	0.11103131	0.21412481	0.22650853	0.57531233	0.05658353	0.17632277	0.21412481	0.91838623	0.11103131	0.44360665	0.97085365	0.82374936	0.21412481	0.27500705	0.41142625	0.02856915	1.06350294	0.722466	0.0976108	0.44360665	0.27500705	2.14404637	0	1.2078928	1.4276062	0.12432814	0.97819563	0.28688115	0.65076456	0.23878686	1.67807191	0.27500705	1.8155754	0.7655348	0.9030383	1.05658353	0.40053793	0.71369581	0.52606881	1.0976108	0.56559718	0.40053793	1.1570437	0.89530262	0.15055968	0.22650853	1.13093087
MAPK8	3.62993941	3.60644223	3.98913901	3.18428029	3.23572706	3.9345165	4.18348651	2.71589337	3.28392177	3.75808993	4.20867332	3.87282876	5.08873525	4.77820858	3.18745105	4.09000653	4.48026512	3.01435529	4.11436702	4.5273206	3.3291236	3.15380534	3.33628339	4.88801259	4.4409522	4.2218771	3.2172307	4.03386345	4.83440784	3.07553263	3.45811948	4.40531168	4.82832693	3.7803101	4.3888783	4.3391374	3.3348543	3.74523733	3.46074256	4.22342255	5.04526822	4.26978124	2.87578006	4.36317108	4.0900065	2.62293035	3.29719142	3.52230689	4.09508049
MAPK9	3.23572706	4.32264926	4.11686376	4.03386345	3.9068906	3.59931779	5.45417589	3.97819563	3.80941444	4.57773093	5.34376312	4.54039931	4.94953493	4.3305584	4.138323	4.8104431	4.72410452	4.22650853	4.36876835	5.9966147	4.22573765	4.23496109	4.15542543	4.52857132	4.46858332	5.6094004	4.1578522	5.03474395	3.91169158	4.13914202	3.78240856	4.83187724	4.15137178	3.97452931	4.0789513	5.6357544	4.3212066	3.50842865	4.27276973	3.71039319	4.17791779	4.18507364	4.04788733	5.70348835	4.1193562	3.50080205	3.76341157	3.9097731	4.56376828
LINC00472	1	0.52606881	2.12432814	1.95233357	1.77399633	1.03562391	1.15055968	1.67807191	1.41683974	1.83592407	1.3950628	1.43829285	1.07038933	0.60407132	2.92599942	1.15704371	1.15055968	1.41683974	1.02856915	0.2265085	2.13750352	1.28095631	1.08406426	1.21412481	0.91073266	0.8639385	2.3895668	1.04963077	1.077243	1.43295941	1.10433666	1.49057013	1.47508488	2.38956681	0.6780719	0.6040713	0.5058909	1.81557543	2.54349588	2.20163386	1.83592407	1.59931779	1.46988598	0.74846123	1.8757801	1.41683974	1.32768736	0.99276843	0.98550043
PRKAA2	1.66448284	1.70487196	1.54596837	0.8559897	0.96347412	1.20163386	1.70487196	0.91073266	1.38404981	1.1953476	1.98185265	0.96347412	2.23878686	2.14077866	0.88752527	1.21412481	1.0976108	1.14404637	0.96347412	2.2809563	1.31614574	1.07038933	0.7398481	0.77399633	1.45417589	1.722466	1.3391374	1.11103131	1.94485845	0.92599942	0.7398481	1.30451104	1.42760617	0.7398481	1.0840643	2.1043367	1.1570437	1.27500705	1.11769504	0.27500705	1.08406426	1.3448285	0.90303827	1.82374936	1.117695	0.82374936	0.65992456	0.45417589	1.3448285
PRKAA1	3.96993327	4.17951105	4.10349764	2.95419631	3.83895177	3.59454855	3.29425314	4.2675358	3.49697358	4.55151602	3.31469653	4.46466827	4.0071955	4.38128337	4.16430358	3.71369581	3.41006969	4.26002566	3.88264305	3.3950628	4.04875931	4.39848719	3.91838623	5.49601487	3.41953889	3.1731274	3.9040023	3.80426012	2.92219785	3.73335434	4.27872821	3.69153416	4.1826923	3.23419472	4.1570437	3.0857645	4.6276068	4.1826923	4.42827641	4.41142625	3.74092756	4.18189764	3.8738132	2.93168306	3.9754468	2.70043972	4.41413553	4.18348651	3.35614381
BAP1	6.90195295	4.77030049	4.65764001	5.08746284	5.32337007	5.38266725	5.57107	5.36772051	5.15987134	5.32156738	5.38543104	4.83035675	4.81249823	5.44658709	5.35790384	5.29130886	5.47183776	4.7692428	5	5.7750505	4.85499302	5.03121873	4.87479697	5.54781996	5.60880924	6.0500663	5.396091	5.60258753	4.51853514	4.97911076	4.93640238	5.63778411	5.6011022	5.43496176	6.1602748	5.9469647	5.1076879	5.59633886	5.33592624	5.07467669	5.48960716	5.70099449	5.35473424	5.90592848	5.5166456	4.99503219	5.98208091	4.89820835	5.72273924
ABCC1	4.52418908	2.60644223	2.58014548	1.55581616	2.169925	2.17951105	1.5360529	2.56315813	2.10433666	3.31614574	1.62293035	3.01256867	2.32192809	2.54349588	2.8559897	2.90110824	2	2.72683122	2.07038933	2.448901	2.87774425	3.57167681	2.7506065	2.78659636	2.36176836	2.0908534	2.6322682	1.95233357	2.65992456	2.06695024	3.6099913	1.79908731	2.50589093	2.49057013	2.2539893	2.0531113	3.1309309	2.83592407	2.35332329	2.62293035	2.60407132	2.33913738	2.38681095	1.74846123	2.4776773	1.28095631	2.22650853	3.01077984	2.01077984
ACVR1B	2.71589337	3.28835856	3.76553475	2.8738132	2.99095486	3.61941301	4.16832112	3.56315813	3.56193706	3.75915583	4.18903382	3.48928602	3.92504996	4.33199178	3.53356335	3.90400232	4.06436554	3.0071955	3.0721058	4.6211728	3.2794713	4.25398927	3.21878117	4.50080205	3.70487196	4.2652869	3.500802	4.01077984	3.96532255	3.22650853	3.47378691	4.03386345	4.25550073	3.61941301	4.0276849	4.3298412	3.422233	3.76871366	3.59931779	3.67129337	3.7473874	4.0161397	3.60880924	4.51412226	3.547203	2.54101915	3.51096192	2.79493566	3.65878273
TGFBR1	3.2675358	3.58375975	4.78502736	2.59693514	4.15380534	3.84197312	2.84599177	5.29351763	3.13422094	3.94204526	2.22650853	5.45318831	3.5147535	4.62058641	5.00898878	4.52105074	2.77188558	4.14812063	3.55090066	1.8399596	5.54504168	4.05658353	6.26828467	3.94953493	3.51096192	1.6599246	4.7655347	3.27649667	4.56315813	3.57288967	4.17392693	3.48928602	3.20320116	3.95326524	4.2410775	2.0107798	5.2604021	3.73552218	4.66959375	3.82068956	3.87872534	4.22265002	4.357552	1.70487196	3.3771237	1.96347412	4.48026512	5.24031433	3.54596837
EPAS1	5.84147	7.59812696	5.23266076	5.69905184	5.74819285	5.75328362	4.46532151	5.93710895	4.89820835	4.05571626	5.59902018	5.6467387	4.69877411	4.44691786	4.67581593	5.08491466	5.80915716	5.67242534	5.91312877	4.8318772	5.88166462	7.85517995	6.06285566	4.89578732	5.53138146	5.5207365	5.4302853	5.75622271	4.6129422	5.57803297	6.82629425	6.34163001	6.81455042	5.93404465	5.0686708	5.0321008	5.6777901	7.26641177	5.1210154	4.92694825	5.6904171	5.35085081	5.19770816	5.02014657	6.3957483	6.52653836	5.63923216	6.89469652	5.55213111
HILPDA	3.91838623	6.10580377	3.1210154	2.72900887	3.36876835	3.47508488	2.95233357	2.71369581	2.03913839	3.90785207	2.1953476	6.00045077	2.69376571	3.51727569	3.7506065	3.34340782	2.76553475	3.94204526	2.74631277	2.641546	3.49952702	5.13504229	4.37086174	3.94204526	3.12928302	2.4776773	3.4276062	2.77610399	2.86591881	3.28688115	8.91752126	2.3950628	3.47767733	2.3950628	3.5273206	2.3476657	3.3161457	5.60466442	3.42088657	4.78450398	3.0992952	3.89917563	4.07980475	2.6622055	2.9183862	2.18586655	2.91456452	3.00898878	2.83592407
HIF1A	5.92005505	6.73376106	6.66789213	5.50969584	5.18903382	6.10643208	4.55274594	6.68551972	4.60821785	5.35579155	5.08193608	6.4364617	4.83035675	5.60762622	5.76128527	5.49569516	6.22881869	6.35614381	5.12308675	4.3276874	6.76500425	7.33655119	7.05332859	8.90625928	5.48960716	4.386811	6.0141321	5.26940724	6.49265437	5.22380866	7.57961765	5.84949893	6.23553561	5.80838505	4.7713574	4.1610815	7.3378895	6.81275491	5.73036824	5.78581208	5.84724531	6.11623998	5.17312743	4.04701482	5.9064096	4.33913738	6.5142801	6.16611286	5.92837032
ANO6	4.33127527	4.6467387	4.857981	2.88166462	3.6622055	3.75595577	2.077243	4.65306002	2.81762326	4.03210084	2.62058641	5.21994291	3.169925	3.48542683	3.9097731	4.19770816	2.76977174	4.62760684	2.56315813	1.6690268	5.03121873	5.80374367	4.72355856	3.22187708	2.99276843	1.6553518	4.0443941	2.79701298	4.54225805	3.43829285	5.19967234	2.72683122	3.80632406	3.26603689	2.3757345	1.7484612	4.9855004	4.72027847	4.1218443	4.08321337	2.89724043	3.77188558	3.81249823	1.43295941	3.1826923	2.89530262	3.38956681	4.36036428	2.93545975
LPIN1	2.53106949	3.04439412	4.0591822	3.33342373	3.96069704	2.90110824	3.73768676	3.39369076	3.24031433	3.99186193	4.3262497	3.29425314	4.17152711	4.49377541	4.96393645	3.62643914	3.83995959	4.49697358	3.91264986	4.0285692	3.78659636	3.62175886	3.44625623	3.73552218	3.9202933	3.9504684	5.4144738	4.10517519	3.50589093	4.24944534	2.84599177	3.75274859	4.67129337	3.30888506	3.9049657	3.797013	3.1259816	3.4409522	4.18189764	3.0721058	4.0009014	4.17791779	4.05311134	3.82273015	3.6322682	3.35332329	3.15055968	3.23878686	4.01524777
TNFAIP3	2.74200621	4.21955577	3.9579146	1.74846123	2.43028527	2.26002566	1.61823866	3.51853514	1.55090066	2.55826763	1.65535183	4.58676474	2.169925	2.55581616	3.54473266	3.39643353	1.50080205	4.40394936	1.73552218	1.0840643	3.48155728	3.8609628	3.75595577	2.86591881	1.33913738	1.790772	3.3462478	2.34198575	1.98550043	2.077243	3.38543104	2.10097765	2.53356335	2.48026512	1.3103401	1.8073549	3.6311043	3.36876835	3.20789285	2.77188558	2.48026512	2.7676548	2.0976108	0.96347412	2.295723	2.27202319	3.28983447	3.45811948	3.59931779
TLR4	3.02147973	3.20006486	3.9345165	2.57531233	3.30888506	2.66448284	2.75274859	3.98732087	1.55090066	2.88362082	3.169925	3.45154083	2.89917563	2.41953889	4.11270013	4.24336443	2.03562391	4.40599236	3.60525726	2.1602748	4.72355856	3.06522762	3.72246602	4.14649231	3.39231742	2.3391374	3.5619371	3.04439412	4.0976108	4.0009014	3.22342255	2.82374936	3	3.28540222	1.9963887	2.4515408	4.2008496	2.90303827	3.91934008	2.97636364	2.50589093	4.28762004	3.63110428	1.97085365	2.9240999	2.61588707	4.66106548	3.44228004	2.3305584
ATM	3.92504996	4.08065766	4.68481874	3.24031433	3.34340782	3.94953493	3.60050765	3.8559897	3.03738222	4.19613488	3.77610399	3.66562016	3.26002566	4.32409052	4.19140473	3.81557543	3.69265037	3.79908731	4.86591881	3.1521834	4.47638169	2.98550043	4.23266076	3.55949181	4.3833587	3.4249221	3.8972404	3.71918344	3.90881291	4.20320116	4.03913839	4.29498827	4.48155728	3.73876784	3.9900472	3.0125687	4.3964335	3.58135125	4.37364821	4.20398417	4.45285896	4.29130886	3.91169158	2.65992456	4.4495614	2.33628339	3.62760684	4.48413813	3.63807384
YY1AP1	5.18428029	5.17312743	5.10139795	4.89384756	4.87676249	4.81301155	4.59753117	4.53729607	4.44691786	4.88655015	4.62935662	5.32553033	5.60347799	5.13463167	4.74038793	4.84046323	5.28318098	4.73443867	5.06995989	4.8875253	4.86393845	5.26828467	4.95512678	5.71836163	5.23419472	4.7938959	4.7933757	4.91504279	5.08915913	4.98504496	5.19021976	5.52418908	5.157448	5.34660238	6.0491951	4.6542064	5.1018181	4.95698592	4.81403765	5.42155994	5.29425314	5.19652836	4.74577515	4.71204545	5.3233701	4.06867081	5.04919511	4.78450398	5.39711841
EGLN2	5.85748343	4.80322704	4.71369581	4.36597243	5.24640809	4.77610399	5.61735726	5.2090634	5.10181813	4.77768272	4.69153416	5.13216553	5.5597977	4.83390208	4.80426012	5.280214	4.10097765	5.16832112	5.36632221	5.3809372	4.78240856	4.9795681	5.37434399	5.79441587	4.84599177	5.4462562	5.1139505	5.14445431	5.40394936	4.75114232	5.29609026	4.30669971	4.98595575	4.46270675	5.8619554	5.2861419	5.6533467	5.42660023	4.87725345	5.01435529	4.05745027	5.37642931	5.02103548	5.4587757	4.2764967	4.57107	4.96116026	5.37747084	5.66590435
TAZ	4.27649667	3.93922658	4.20789285	4.19455989	4.91504279	4.422233	3.96069704	4.3291236	5.1562348	4.46205232	3.85099939	3.95140129	4.03033608	4.39300426	5.31288296	3.97452931	4.04526822	4.13339913	4.3448285	3.4607426	3.83491343	3.75808993	3.96162333	3.87872534	4.46008724	3.6564964	4.4535176	3.88068553	3.48928602	4.55704242	4.24260251	4.62058641	4.32840566	4.30888506	4.3348543	3.707083	4.6188259	4.09254574	4.84849776	4.6467387	5.12887076	4.46988598	4.43496176	3.857981	4.6094004	3.21256934	3.8559897	4.04875931	4.85897561
MTDH	5.46368784	5.50493813	5.12845838	4.24260251	4.67185947	4.09508049	4.51790555	4.87578006	2.88947354	5.03430377	4.14649231	5.68341575	5.01390885	5.19416587	4.97269265	5.18388346	5.12763328	4.71094415	5.26678654	4.5141223	4.86789646	5.11353382	5.22149046	6.16611286	4.60288441	4.0669502	4.9373444	5.07167687	5.41040895	5.10977843	5.25587835	5.04919511	5.04089243	4.98458935	3.9800253	4.1440464	5.3995129	4.95512678	4.83086376	5.27015514	5.28614187	5.24450655	5.18665902	4.247168	4.7081872	3.98185265	5.51916445	5.26153082	4.23802252
IDH1	4.27127626	5.49633451	5.57652214	4.422233	5.40939094	5.92647391	4.01792191	5.91671548	4.01077984	5.37885838	3.65764001	6.27575205	5.49537538	5.80529246	5.23993261	5.84498816	4.70043972	4.82527683	4.82832693	3.3701643	5.46205232	4.93121027	6.26734852	4.69988473	5.12887076	2.9945797	5.6182387	4.02414235	4.9097731	4.92219785	4.98959318	5.09803208	5.17152711	5.25927249	6.8246406	3.3233701	6.6732737	5.56315813	5.35649599	6.22747155	5.73525138	5.94485845	4.25776497	2.92599942	5.1870551	3.38818954	6.68397711	5.59514557	7.40998486
SIRT1	2.62760684	3.08915913	3.55213111	3.10936056	2.88752527	3.16671544	2.7548875	2.18586655	2.90496572	2.76553475	2.73335434	2.82578563	3.23572706	3.57410151	2.33628339	2.57531233	3.5360529	2.83592407	3.67807191	2.7420062	2.93734439	2.35614381	2.70708299	1.96716861	3.41818995	2.707083	2.8257856	2.56315813	3.22032995	3.11270013	2.64385619	3.37851162	3.26002566	2.99457972	3.5849625	2.6507646	2.8599696	2.62760684	3.01077984	3.83592407	3.82680268	2.84599177	2.49569516	2.6622055	3.139142	2.35614381	2.50080205	2.92219785	3.35049725
FBXW7	3.46466827	3.85897561	3.62058641	3.24184018	4.05484848	4.06004738	5.32409052	2.90496572	4.52293456	3.9202933	5.0583165	2.65306002	2.94860085	4.18030702	3.27798475	4.42961596	4.49505553	2.90881291	3.582556	6.0927571	3.43829285	3.16671544	3.6123525	3.9800253	4.12432814	5.7197311	3.5945485	5.26678654	3.97911076	2.98367769	3.76553475	4.50652578	4.21878117	2.60169652	3.8777443	5.7172651	3.65764	4.11519975	3.64500988	5.37920506	3.52105074	4.51285895	3.52481593	5.68229237	3.4672795	3.61706334	3.91934008	3.21256934	4.1771205
PANX1	3.52481593	3.59454855	3.67807191	2.11769504	2.41683974	3.17152711	2.94110631	2.97636364	1.61353165	2.78240856	2.99276843	4.44890095	3.42760617	3.50842865	2.48284828	3.71149491	3.56559718	3.01792191	2.99095486	3.0703893	3.2794713	2.77610399	4.18586655	3.52356196	3.08746284	2.7739963	2.827819	3.00360224	3.97911076	2.64846544	3.40190347	3.11436702	3.70487196	2.93922658	3.7580899	2.9708537	3.2063306	3.09592442	2.98367769	2.70929064	3.857981	3.62293035	2.43295941	3.03210084	2.9855004	1.52606881	4.04089243	3.50080205	3.47638169
DNAJB6	7.03880927	6.73971311	6.44128427	5.98891186	6.66362926	6.2222636	6.92041241	6.05419729	5.7398481	7.1860647	6.53822774	6.58270653	7.04198762	6.50700173	6.75675645	6.41886458	6.86418614	6.0889472	6.19041733	7.042316	6.17272752	6.74779018	6.46744252	8.2771944	6.33037913	6.4551628	6.7928553	6.7437573	6.45943162	6.28503225	6.71836163	6.66789213	6.35367616	5.73849764	6.500324	6.5698556	6.3186784	6.66149309	6.56483542	7.22100703	6.79584486	6.64544228	7.12732374	6.90496572	6.3474885	5.74065777	7.1677192	6.22670118	6.41717741
BACH1	3.72246602	4.0591822	3.56924803	2.27202319	3.04963077	3.16027483	1.76553475	3.85499302	2.13422094	3.04788733	1.81557543	4.25247621	3.33199178	3.15380534	3.53106949	3.22496637	2.92789645	3.30742853	3.01792191	1.7949357	3.45549162	3.37851162	4.28392177	3.26153082	2.89141919	1.9221979	2.9107327	1.99638875	3.48413813	3.16832112	3.94673086	2.76553475	3.54225805	2.72900887	2.7202785	2.0426443	3.7081872	3.77399633	3.36317108	3.31179372	3.08406426	3.10768787	2.78240856	1.86393845	3.0089888	1.89530262	3.65992456	3.89724043	2.77820858
LONP1	6.69432306	5.29425314	4.66732447	5.24792751	5.20593983	5.23534413	5.30158765	5.22650853	5.13093087	4.7153443	4.79077204	5.10265813	4.75755669	4.90496572	5.26603689	4.90352037	5.13422094	4.71753934	5.05874941	5.050937	4.5147535	6.22419466	5.00270252	4.73876784	5.15502058	4.9818527	5.0491951	5.08151007	4.86789646	5.19061486	5.65047737	5.4551628	5.3380678	5.25701062	5.2110122	4.8083851	5.5335633	5.97062361	4.93828579	5.22303634	5.43796009	5.03165985	5.50842865	5.07124782	5.3670215	4.4475792	5.74872957	4.78502736	5.20241772
AKR1C1	1.05658353	1.82781902	2.02502879	5.16791987	1.71369581	2.22342255	3.94110631	1.51601515	1.28095631	1.36737107	3.00898878	0.98550043	3.33199178	2.01792191	0.29865832	2.47248777	2.46727948	6.07382023	2.51853514	3.0250288	1.83995959	1.59931779	1.82374936	0.11103131	2.93922658	3.1424134	1.790772	3.00180224	4.05745027	4.50716035	0.5849625	2.46205232	2.70487196	1.69599381	1.1763228	2.8875253	0.9030383	0.3448285	2.94673086	0.35614381	3.39369076	3.66675659	3.22650853	2.90110824	1.7612853	2.18586655	0.20163386	1.32768736	2.47767733
AKR1C2	0.49569516	0.95605665	0.60407132	3.12432814	2.21412481	1.24488706	3.62760684	0.96347412	1.22032995	1.15055968	3.0071955	0.12432814	1.22650853	1.63691458	0.0976108	1.79077204	2.06350294	6.09508049	1.77820858	2.7246503	1.41142625	0.99276843	1.15704371	0.38956681	1.61353165	2.7180876	1.3729521	2.77188558	2.01077984	1.95233357	0.33342373	1.88362082	1.7398481	1.15055968	0.6040713	2.65764	0.7311832	0.61353165	1.169925	0.49569516	1.35049725	2.79908731	1.3729521	2.47508488	1.1826923	2.78659636	0.11103131	0.73118324	1.3950628
AKR1C3	2.4409522	2.96162333	2.12432814	6.43078705	3.17632277	3.47897181	3.44493205	3.35614381	3.13750352	3.56437817	4.15218342	2.48026512	3.55581616	2.13750352	1.83187724	3.95326524	4.99367436	5.80477638	3.84398384	2.5260688	3.34624777	1.5360529	2.99276843	0.33342373	4.10433666	3.2720232	3.117695	3.24640809	3.18428029	4.80941444	1.48542683	4.08065766	3.33913738	4.9981955	1.803227	2.8479969	2.9240999	1.87578006	3.26153082	2.08406426	4.83491343	4.69432306	4.26378561	2.22032995	4.6461627	4.08065766	0.97819563	3	5.10726939
RB1	3.61588707	4.95140129	5.34766566	3.74631277	4.89384756	4.46336089	3.76447355	5.10265813	4.15866018	5.3019534	3.74092756	6.28835856	4.60821785	4.66448284	5.67129337	5.27575205	4.26303441	5.08491466	4.17632277	3.6484654	5.9685516	4.28243981	5.82247523	4.15785217	4.32409052	3.3059705	5.0223678	3.53106949	3.92694825	4.60169652	5.10433666	4.31542132	4.22958792	4.3262497	4.5341861	3.5160151	6.1053847	4.87135084	4.422233	4.35332329	4.32409052	4.42693562	4.62702311	3.05484848	4.28762	2.95605665	4.82374936	5.15258907	4.11769504
HSF1	6.82692977	4.75381844	5.00539999	4.92552477	4.80477638	5.46858332	4.57167681	4.84197312	4.77610399	4.73768676	4.51538446	4.99548452	4.44559429	4.97819563	4.86937792	4.83945577	5.22843392	4.87823488	4.72792045	4.7338966	4.27351589	7.17771851	4.75915583	5.64875303	4.97131362	4.7564896	4.9495349	4.79493566	5.01792191	4.84849776	4.6123525	5.21761849	5.29719142	5.17312743	5.2916772	4.8333961	4.960697	5.15987134	4.76606505	5.3526173	5.12225857	5.10433666	5.48381578	4.58796499	4.9722331	4.26828467	5.66562016	4.92884404	5.07124782
GCLC	3.00539999	4.77978501	4.48735772	4.75381844	3.99729241	3.54720302	4.72137266	4.14241344	3.31469653	4.93734439	4.15946773	4.15380534	3.75381844	5.15340003	4.09169983	4.75542173	5.45647763	4.19377174	5.53294029	3.9011082	4.41413553	4.7322692	4.69097574	4.18586655	4.91312877	3.9745293	5.1763228	4.64385619	4.72737594	5.40871186	3.89917563	4.58014548	4.59574234	4.56985561	4.1811026	3.8619554	4.0223678	3.7676548	4.90110824	4.41548827	5.50747753	5.14159628	5.40326772	4.38681095	5.1081062	3.81557543	3.01970191	4.64096791	4.46205232
SQSTM1	8.67299099	8.0505017	7.96878197	7.62775273	7.05343721	6.79636414	7.37686337	8.31379003	5.95605665	6.33931557	6.77254552	8.31863319	6.96312728	5.76977174	7.37147174	8.16576123	6.84574093	8.54407575	7.00371466	6.7472531	6.93357264	8.13745229	8.26359785	5.58466191	6.69710657	6.4319572	7.1270141	7.05766688	6.78724961	7.15997222	7.44493205	6.68144927	6.58120058	6.98538658	6.2682847	6.7307758	7.7455063	7.89384756	6.79506558	6.67835365	6.37729731	6.90761176	7.06166821	6.70653055	6.5754636	6.65663937	7.42500604	7.51554216	7.09106508
NQO1	5.63691458	5.59753117	4.86888427	5.9375798	4.37086174	5.10768787	5.57621978	5.35402894	4.5441144	4.41481206	4.7803101	5.40224466	4.3652726	3.39094277	4.28762004	6.88715968	3.8559897	7.287343	3.76234882	4.0883112	4.85947267	3.67807191	6.69946835	1.73552218	4.02059109	4.3778178	4.512859	4.85698569	3.40463068	4.36457243	3.71808758	3.72137266	4.3554392	3.63226822	3.2705289	3.9800253	5.4663008	3.9579146	3.52732061	4.14159628	3.69599381	3.74523733	6.17652225	4.45285896	3.3334237	5.41818995	4.01792191	5.98868469	4.37225565
MUC1	3.97452931	3.67016051	2.8738132	2.83187724	4.63168637	2.49057013	1.40053793	3.59693514	4.15866018	3.92789645	1.57531233	3.59454855	1.79077204	1.78659636	4.18745105	2.592158	2.3248106	2.83592407	1.61823866	1.2509616	3.16832112	4.93357264	3.38128337	3.41683974	2.01792191	1.2809563	2.5753123	1.41142625	2.55090066	2.5680321	3.84899843	2.1210154	1.929791	3.0513721	2.6690268	1.5160152	3.8298496	3.00360224	3.11270013	3.69821848	2.3729521	2.86393845	2.98913901	0.80735492	2.2141248	1.50080205	3.43295941	3.29865832	1.44890095
MT1G	4.22958792	5.21955577	3.45549162	5.6011022	6.86579512	3.79181407	5.9112122	3.74631277	6.07638807	2.51096192	5.88679399	5.12060077	4.16430358	3.40326772	3.33913738	3.34624777	3.79285535	6.72764822	3.3950628	5.4931349	3.56193706	4.99638875	5.56924803	0.15055968	3.46074256	6.1906149	4.4161642	3.169925	2.15055968	4.71094415	6.26566192	3.39917109	1.24488706	2.87970577	2.2779847	6.2509616	2.3812834	6.76897825	4.78972925	5.1210154	2.73552218	2.70929064	4.7829327	5.34978987	2.0107798	7.58721495	5.44790975	2.24184018	4.07296327
CISD1	4.69988473	4.72027847	5.13381009	5.49633451	4.55397481	4.56985561	6.24260251	4.94204526	3.87578006	4.00629802	5.91001305	5.63894267	5.4747605	4.71149491	3.51222689	5.18626284	5.49313492	4.21334728	4.52042225	6.1284584	4.48800077	4.18903382	4.80580835	1.77399633	4.41886458	5.7936358	4.4376273	5.14852743	5.0721058	3.85399565	4.2772409	5.28798935	4.36806988	4.80787008	5.5960406	5.8801957	4.8479969	3.8409667	4.35825559	5.42021289	5.07424852	4.96301165	4.36317108	5.90159099	5.0058491	4.11852585	3.68594015	4.47638169	5.28872768
FANCD2	4.24640809	1.26903315	2.15704371	1.169925	2.28983447	3.39780296	0.93357264	2.17312743	1.71369581	3.25851892	1.29278175	2.43028527	2.64616266	2.68481874	1.55581616	1.65076456	2.1953476	1.7441611	2.1473067	1.0285692	1.74846123	1.45943162	1.94110631	3.97085365	1.11103131	1.0496308	2.704872	1.86789646	3.97727992	1.83592407	1.6825733	1.47508488	1.13093087	2.47508488	4.3204847	1.0976108	2.1602748	2.08406426	2.92409989	2.38956681	3.169925	3.31324585	1.88752527	0.49569516	1.989139	0.41142625	2.88362082	1.96347412	2.10768787
HSPA5	7.0024775	7.99412711	7.23897788	5.86839045	6.91444493	7.0992952	6.15845822	7.49809127	5.18388346	6.08979473	5.36001304	8.15456498	5.98845747	6.24887634	6.15177765	6.40888166	6.12928302	6.99140847	5.73254056	5.9541963	6.76367714	7.54148386	7.45606687	6.39831616	5.77925972	5.595444	6.6189727	5.32373034	6.59902018	6.73321874	7.35570347	6.047233	5.94204526	5.77452353	7.2504879	5.7430841	7.6155929	7.06727301	6.57425292	7.42894634	6.22804905	6.72437742	6.29792505	5.7057015	5.8354188	5.12763328	7.63081315	7.1756244	6.45450494
HELLS	3.10768787	0.91073266	1.48542683	1.05658353	0.90303827	2.73768676	0.64154603	1.49057013	1.03562391	2.10097765	0.48542683	1.79908731	1.41683974	2.14077866	1.20789285	0.41142625	1.01435529	0.422233	1.52606881	0.9183862	1.03562391	1.13750352	1.60407132	1.99276843	0.99276843	0.3561438	1.7865964	0.64154603	2.1953476	1.32768736	1.28688115	1.17632277	1.72683122	1.66902677	3.3305584	0.4436066	1.5655972	0.91838623	1.40599236	2.44625623	1.99638875	1.85199884	0.47508488	0.46466827	1.803227	0.52606881	2.48284828	1.69153416	3.01792191
SCD	5.0513721	6.48171872	7.44559429	7.27640361	5.82984956	6.82017896	7.4747605	6.9775089	5.90327934	6.73172632	7.72717169	6.26190686	6.15035658	8.19002217	6.52857132	7.98253731	7.65313169	8.43708622	9.88907801	7.1423113	7.47078087	7.30423723	7.54573675	5.1268077	8.5068431	6.9773944	7.448075	8.5199507	7.48309022	8.99183359	6.25776497	8.50131971	7.27482074	8.17002519	7.2910325	7.0758535	5.7724135	6.16972461	7.70666868	7.5756905	6.2520977	7.89717991	9.02469644	7.36623478	8.3040546	8.10789706	7.01033228	7.45992336	9.17122685
FADS2	5.26077843	5.84974912	7.88782986	6.63372181	7.51798427	6.96462967	4.93262816	6.50573217	5.76526952	8.86248239	6.27426166	7.14598308	6.76672766	7.17761886	7.92771871	5.65449283	7.45434042	8.070443	7.77919405	5.3012218	7.50414365	7.90965311	6.72451385	7.45252954	7.68025402	5.8242587	8.7970454	6.96716861	9.18655998	7.72975668	5.40019634	7.92842955	8.40590729	8.48446041	7.5433412	5.9316831	6.1127001	7.18576746	7.78411132	6.24773767	7.13329637	7.48655349	7.93351363	5.5039847	7.8842316	6.57893871	8.30062712	5.47151265	9.00087324
SRC	3.9345165	3.25398927	3.72574116	3.02502879	3.28243981	2.7803101	3.09254574	3.77925972	2.94110631	3.84297883	3.37155886	3.44360665	5.06263983	4.14486214	3.61470984	3.34198575	4.39025496	3.69932953	3.35049725	3.8379432	3.67468662	4.04351949	3.57046293	5.38474059	4.28243981	3.6028844	3.3490822	3.70708299	4.42425029	3.74308406	2.84799691	4.68650053	3.96901231	4.23725777	4.9396967	3.7235586	3.9551268	3.08065766	3.47897181	3.11935618	4.20554891	4.18030702	3.41413553	3.98913901	4.4659745	2.67807191	3.47118746	3.90592848	4.03210084
STAT3	6.01435529	6.37833821	6.41244282	4.30669971	5.23572706	5.45252954	3.97819563	5.15906401	4.46401472	5.53231696	4.11436702	6.31342727	5.05571626	5.80632406	5.74362268	5.56620629	4.94204526	6.01122726	4.70929064	4.1026581	6.02281165	6.69919069	6.04351949	5.37155886	5.00225245	3.9671686	5.5558162	4.83743871	6.26847182	5.11186596	6.75421943	5.06393431	5.32337007	5.47151265	5.6501901	4.0487593	6.1389373	6.26884606	5.627315	5.64385619	5.21878117	5.32156738	4.92552477	3.80838505	5.3230097	4.58436125	5.99095486	5.83743871	5.91145191
PML	5.19100985	4.45154083	4.10768787	3.68032436	3.32192809	3.99276843	2.86987141	4.29057185	3.67807191	3.27052894	2.98550043	4.79337571	3.13257684	3.18745105	3.94110631	4.0071955	3.67919857	4.15704371	3.5849625	3.2615308	4.0976108	5.39848719	4.48220293	5.01301554	3.73876784	3.0992952	3.6881804	3.63226822	3.65535183	3.68032436	3.77082905	3.78450398	3.98093927	4.45680615	4.129283	3.1473067	4.6622055	5.02236781	3.37712375	3.51853514	4.03474395	3.83390208	4.08831124	2.74846123	3.9514013	3.11103131	5.74953427	4.5533605	3.9097731
MTOR	4.40122086	3.23725777	3.62760684	2.94673086	3.9068906	4.08151007	3.78972925	4.02945289	3.97544677	4.21101219	3.96716861	3.3305584	4.06350294	4.41413553	4.21723072	3.77294134	3.56924803	3.68706069	3.62993941	4.129283	4.09169983	3.54596837	3.93828579	4.38612116	4.13010718	3.9909549	4.3736482	4.01077984	4.1068508	3.81966818	3.7548875	3.68818036	3.99367436	3.2675358	4.431623	4.0125687	4.0435195	3.66789213	3.6622055	3.89044669	3.36176836	4.35966172	4.03033608	4.09508049	3.4918531	3.36737107	3.90785207	3.83491343	4.54101915
NFS1	4.43562859	3.96716861	3.65992456	4.8104431	4.85698569	4.74200621	4.99140847	4.62351574	4.94157586	3.89724043	4.83541884	4.83390208	4.16027483	4.13422094	4.31469653	4.20867332	4.86740231	4.46662712	4.46139759	5.060912	4.73063996	3.41413553	4.23572706	2.85996955	4.64096791	4.7180876	4.8027102	4.43229134	4.0617762	4.87970577	3.52230689	4.94532678	4.26303441	4.5849625	3.3362834	4.7855505	4.4620523	4.19219417	4.64961546	4.51916445	4.45417589	4.56010351	4.58135125	4.91504279	4.5957423	4.3305584	3.63691458	3.87479697	3.77294134
TP63	1.77399633	0.13750352	0.18903382	0.16349873	1.16349873	0.27500705	0.20163386	0.23878686	0.18903382	1.98550043	0.11103131	0.15055968	0.07038933	2.01792191	0.16349873	0.3448285	0.01435529	0.78240856	0.73118324	1.6553518	1.72683122	0.25096157	0.29865832	0.18903382	0.12432814	1.1953476	1.2326608	0.29865832	0.0976108	0.26303441	0.76553475	0.32192809	1.70929064	0.04264434	1.3561438	0.8318772	0.9927684	1.1953476	0.18903382	0.31034012	0.02856915	0.15055968	0.26303441	0	0.8718436	1.05658353	0.15055968	0.17632277	0.38956681
CDKN1A	4.63226822	6.85037439	6.22032995	5.93875626	5.79311556	4.85499302	4.13422094	7.16440416	3.80632406	3.53356335	6.31397137	6.80309785	3.98276546	3.38266725	4.5147535	5.76341157	6.09508049	7.41667088	3.65420638	2.3785116	7.33583694	6.13873257	7.09581896	7.26856539	4.65878273	3.3504973	5.9720033	4.0161397	4.02414235	3.96532255	5.70984202	4.24336443	4.79908731	5.10307795	4.0505017	3.0161397	7.5729654	5.99503219	6.46090635	5.38750041	5.79077204	5.35508676	6.28299572	2.5533605	5.1562348	4.97085365	6.53122549	6.57288967	4.19377174
ENPP2	1.76553475	5.57863686	4.86294725	4.15946773	3.74308406	3.36737107	6.90785207	2.96716861	3.59096124	3.72355856	4.10852446	4.62819033	3.82273015	6.05093697	2.47767733	7.14210706	5.13463167	4.45614903	8.31845243	5.8626993	5.08491466	3.45811948	6.19396882	2.22650853	6.68439798	5.4202129	5.9396967	7.25323294	4.80477638	7.62139257	1.3448285	4.6965503	2.83592407	5.36352154	2.5084286	4.7548875	3.9643986	1.33342373	6.22843392	3.22496637	2.76977174	4.90014226	7.07199858	5.95140129	4.6287736	5.5279461	4.09592442	7.12845838	5.60821785
FH	5.45121111	4.88849974	4.28318098	4.95093493	5.1268077	4.55642942	5.62234472	5.28503225	4.4587757	5.06608919	4.96670731	4.90785207	5.02901109	4.70043972	4.73063996	4.83491343	5	4.57954222	4.90929309	5.3099765	4.78450398	4.07124782	4.69265037	4.5039847	4.60050765	5.043082	5.2207169	4.46532151	4.5686402	4.60050765	4.63923216	4.94157586	4.71918344	4.4442695	5.138323	4.9278965	4.83289	4.73552218	5.07510472	4.1826923	4.51222689	4.46793155	5.14771372	5.08491466	4.8063241	4.41818995	5.27239651	4.73768676	5.24640809
CISD2	3.46074256	3.87479697	4.1068508	3.49441561	4.16430358	4.56010351	4.48607074	3.66789213	3.43829285	3.79805051	4.14159628	4.43429462	3.81762326	3.79805051	3.42492209	4.10517519	3.47638169	3.60169652	3.96254902	4.5855635	3.90592848	3.14567746	3.65878273	3.18586655	3.75808993	3.9382858	4.2086733	3.30158765	4.39574833	4.03121873	3.4918531	3.70487196	3.01256867	3.63923216	4.7734689	4.3964335	4.2295879	3.93545975	3.99909803	4.02680006	3.59931779	4.13093087	3.88752527	4.11852585	3.4750849	2.76977174	3.34056227	3.52105074	3.75915583
ISCU	5.86641348	6.07745665	6.30177053	7.05441439	6.99808265	6.40939094	7.70839419	7.09771613	6.75942219	6.59006302	7.59939219	5.79675348	6.85785662	6.36106649	6.77175355	6.80322704	6.77228158	6.87085786	5.79908731	7.4465044	6.31560246	5.74092756	6.0976108	3.69821848	6.24107746	7.2895578	6.6261471	6.54812832	5.77768272	5.98162436	5.76314596	6.36124199	6.20065344	6.49297476	5.9961627	7.3076107	6.9347524	5.44228004	6.56970374	6.34553831	5.79597469	6.48010352	6.75181182	7.13062204	6.0675957	6.11186596	6.10517519	6.30706416	7.07521171
ACSL3	4.67807191	5.09085343	5.72683122	5.54627713	5.48252564	5.99977456	5.82629425	6.62175886	3.98276546	5.00450139	5.43229134	5.01301554	5.45713459	5.06307145	4.90737141	5.10223819	5.41818995	5.63110428	5.47443604	5.6876206	5.36317108	5.54442356	5.6467387	6.08023127	5.06263983	5.4695604	5.2543673	4.94953493	4.85049941	5.43229134	5.81864608	5.33019983	5.18428029	4.16108148	5.0857646	5.73064	5.6959938	5.9121708	5.39437694	5.7382274	4.56681515	5.88557436	6.70722107	5.89627185	4.9740704	4.58616425	5.86666075	4.78345665	6.48960716
OTUB1	5.84448609	4.96993327	5.31650782	5.71397069	5.58766502	5.59335377	6.47621965	5.59991284	5.14404637	5.55918587	6.06802584	5.61264738	5.45713459	5.71726514	5.22342255	6.04133061	5.89239103	5.00360224	5.61117238	6.4773535	5.07296327	5.48607074	5.37016428	5.42928119	6.01301554	6.3837043	5.4548339	6.0217018	5.43962314	5.60318123	5.1949538	5.98162436	5.84899843	5.94673086	5.7850274	6.5542819	5.6357544	5.67355642	5.35473424	5.56468302	5.74846123	5.82984956	5.25398927	6.62278397	5.6982185	4.84247606	6.24450655	5.41413553	5.81659971
CD44	9.18752529	8.96081286	11.14026101	4.11270013	6.62716906	5.07510472	2.99276843	7.31505897	5.82680268	5.99661471	2.30742853	8.83570306	4.88947354	4.79960542	7.58608917	6.74267996	4.43629512	7.30997649	4.04001568	1.9818526	8.05267672	9.33243942	7.47630067	4.97315204	4.93404465	2.4409522	5.852748	4.72137266	6.22207036	5.12845838	8.33230514	4.077243	3.26903315	5.51380654	2.7739963	1.9745293	7.6752514	7.92065059	6.09592442	7.46057876	4.33485427	5.55090066	5.34020618	1.5360529	4.304511	3.28983447	6.25096157	6.67764918	4.94626298
BRD4	6.08448952	4.3554392	4.18824266	3.06695024	3.25398927	4.21334728	2.88752527	3.33485427	3.80115866	4.07895134	3.79805051	3.8609628	3.34198575	4.53977919	4.17072628	3.89627185	4.23572706	3.80735492	3.91360751	3.598127	4.13586317	5.28466219	4.14812063	5.6363346	4.25927249	3.6111724	3.8845979	4.16430358	4.45351758	3.86195536	5.14445431	4.20789285	4.75007049	4.7441611	4.0992952	3.7602209	4.351911	5.79363582	3.75915583	4.27202319	4.47118746	4.28614187	3.7441611	3.80838505	4.2078929	3.0721058	5.02901109	4.29425314	4.36597243
PRDX6	6.29865832	7.42315794	6.67722633	6.80606623	8.09402489	6.72219276	7.10223819	7.47508488	6.52026508	7.05571626	6.88313202	7.93209661	6.187649	6.24012348	7.83358588	7.18477619	5.96693798	7.48292893	6.3116121	6.2187812	7.92937678	6.64573048	7.03749205	4.99774403	6.12928302	6.3719073	7.3291236	6.2158727	5.88337644	6.68720069	6.59141014	5.71945727	5.55458885	5.40429006	5.8582297	6.2172307	7.4049712	6.33610483	7.38387706	6.43995552	5.20124177	6.70334992	7.36876835	6.31379003	5.4059924	6.85698569	6.33646193	6.73036824	5.93569546
NF2	3.96162333	3.18903382	3.03210084	2.75702325	2.03562391	3.37851162	3.36597243	3.42357817	3.13422094	2.83995959	3.47118746	4.12267272	3.5360529	3.79389588	3.07553263	3.49569516	3.68818036	3.1210154	3.23878686	3.351911	3.2794713	3.25550073	3.6287736	4.28540222	3.82578563	3.6345933	2.8953026	3.93828579	3.51349075	3.16671544	3.42357817	3.69376571	3.51853514	3.64385619	3.9855004	3.5777309	3.4620523	3.7322692	2.71149491	3.12598165	3.90110824	3.7548875	3.12763328	3.65076456	3.7495343	3.07382023	4.29204549	3.51727569	3.70265754
ARNTL	4.65191274	3.0976108	9.24557647	2.68032436	4.50271249	2.81147103	3.64500988	3.82476785	3.68032436	4.27798475	3.50842865	3.98550043	2.8559897	2.75702325	4.28540222	3.88655015	3.43829285	3.0583165	2.5849625	4.1634987	3.60762622	4.0617762	3.65649637	8.13493964	3.10601324	4.0496308	3.6229303	3.96901231	2.74631277	2.50589093	4.21800615	3.27202319	3.29278175	2.83794324	2.8196682	3.7015491	3.6135317	3.46727948	4.11019618	4.53791725	3.2156786	3.54966917	3.36317108	3.71589337	2.9504684	2.98367769	3.55213111	3.12432814	3.22958792
JUN	8.27304959	7.74698451	7.80031753	5.60080495	8.08958289	6.28281044	6.22361562	6.76646265	4.97452931	4.9429836	5.65735418	7.29636563	5.60792207	6.75194568	5.75301613	5.66789213	4.95046841	7.00101404	4.37016428	5.6760981	6.67454539	6.85412036	6.92207889	8.02458564	5.57531233	5.5210507	5.9068906	5.6114675	6.1208081	6.1737271	7.67729681	5.83541884	4.52042225	4.98458935	5.0130155	6.0236989	7.2981084	8.38461109	7.17032569	6.38750041	5.29278175	6.24431626	5.50462039	5.41413553	3.8094144	6.45104622	8.06754192	7.18685707	5.96208625
CA9	0.15055968	3.10265813	0.46466827	0.28688115	1.50080205	1.28095631	0.52606881	1.11103131	1.49569516	0.17632277	0.28688115	3.91934008	0.5360529	0.73118324	0.48542683	2.16027483	0.51601515	0.11103131	0.5849625	0.5655972	0.12432814	4.43562859	2.61117238	0	0.31034012	0.6870607	0.5849625	0.40053793	0.96347412	0.11103131	4.41006969	0.46466827	0.49569516	0.31034012	1.2016339	1.2570106	2.3701643	4.16188768	0.3448285	2.64154603	0.45417589	0.12432814	0.18903382	0.07038933	0.5558162	0.26303441	0.22650853	0.92599942	0.56559718
PLIN2	5.16591194	5.30341546	2.88947354	3.7548875	4.79649393	4.16188768	3.49057013	3.96993327	4.1268077	3.33628339	2.82171022	6.58059776	5.01703108	2.8559897	3.65535183	6.02702131	2.68032436	4.31397137	3.54225805	2.8953026	4.63284983	5.70016225	5.52042225	4.6467387	2.97452931	3.082362	3.7333543	3.16027483	3.04264434	4.09592442	5.15055968	2.24184018	4.02680006	2.93545975	5.1921942	2.4594316	4.6610655	5.35614381	4.18110255	4.63981098	3.56193706	3.26603689	4.00809242	2.95605665	3.4867144	3.49697358	4.46401472	5.2805852	5.20672136
AIFM2	3.1953476	2.35895883	2.39780296	2.02856915	1.82374936	2.54596837	1.87184365	2.34766566	1.71369581	1.52105074	1.95605665	3.68818036	1.97452931	1.83592407	2.03562391	2.3729521	1.92219785	2.89530262	1.81966818	2.077243	1.73552218	2.41413553	1.89917563	1.13093087	2.1210154	1.9818526	1.7004397	1.97085365	1.85996955	1.61823866	1.92599942	2.1953476	2.21412481	1.53106949	2.5434959	2.117695	2.1473067	2.40053793	1.66902677	3.08065766	2.39231742	1.31614574	2.10768787	1.61353165	2.2779847	2.09085343	3.1473067	1.83187724	1.48026512
LAMP2	6.31433399	7.14139192	7.03760186	6.08023127	6.40258576	6.22438763	6.80980028	6.3954056	5.48317085	6.44012168	5.77689357	7.02536107	5.48188014	6.55719562	6.9227925	7.20652602	6.42054977	6.79376586	8.05847885	6.1074787	7.15451435	6.5808992	6.84887328	4.33413918	6.87688525	5.7325406	7.1704258	6.83718639	6.45302365	7.64226835	7.06598152	5.88971689	5.73281187	6.23916888	4.7153443	5.3677205	7.3855173	6.7548875	6.88093036	7.56970374	6.00584908	6.94602899	7.14934067	6.14323013	5.9076118	6.24107746	6.34624777	6.80180534	6.28835856
ZFP36	6.18070484	9.49763232	8.98638249	4.87332106	6.8623274	5.58375975	5.53729607	5.26378561	4.69599381	3.94766616	4.08406426	6.47021146	3.22958792	5.79207446	5.25171909	6.22920336	4.30231905	8.77738684	4.27649667	3.9411063	8.48687524	7.67383906	8.32705856	8.19706922	5.89506021	5.1022382	6.0830006	5.17272752	6.07531869	5.61970645	8.6674664	5.67129337	4.41413553	4.96393645	3.2630344	5.1667154	8.0649583	9.18955279	6.50287157	5.50620839	5.30414594	5.1775192	6.43045255	3.57167681	3.4581195	7.4083722	7.21810305	8.52081509	5.169925
PROM2	1.62760684	0.31034012	0.75702325	0.40053793	1.03562391	1.25096157	1.0976108	0.07038933	1.55581616	0.57531233	0.65076456	0.31034012	1	0.70487196	0.70487196	0.66902677	0.98550043	1.36176836	0.86393845	1.0143553	0.31034012	0.55581616	0.45417589	2.40599236	0.89530262	0.8073549	1.3103401	0.67807191	1.13750352	1.30451104	0.51601515	1.50589093	2.09423607	0.83187724	1.3334237	0.8155754	1.0840643	0.37851162	0.94860085	0.49569516	0.84799691	0.59454855	0.97085365	0.48542683	1.1043367	1.3448285	0.22650853	0.94860085	0.56559718
CHMP5	5.22958792	6.03716255	6.76367714	5.94789989	6.51963625	6.04897723	6.38059093	6.21684284	6.01858967	6.18010807	5.9157599	6.22650853	6.32714841	5.87479697	5.4591037	5.82883465	5.89239103	5.44360665	5.83794324	6.1844787	5.63226822	5.17352724	5.67553369	4.81557543	5.83617662	5.7902507	5.9159989	5.22303634	5.78894667	5.50874555	4.86789646	5.92243574	5.15946773	5.23189316	6.5914101	5.8542451	6.2718365	5.18626284	5.91097245	6.26716122	5.66305992	5.48478262	6.13893731	5.89068988	5.5613261	5.14526986	5.0878871	5.56772796	6.1536027
CHMP6	3.91169158	3.7398481	3.81352469	4.08491466	4.24944534	4.12018603	3.99367436	4.18745105	2.9800253	3.88655015	3.41006969	4.05398017	3.84599177	3.76128527	3.76447355	4.10433666	3.90303827	3.50462039	3.84398384	3.5397792	3.55458885	4.32337007	4.14077866	2.24792751	4.04526822	3.3190398	3.9155209	3.43295941	4.16349873	4.14241344	4.04526822	4.01256867	3.68144927	4.13010718	4.4336272	3.4396231	3.9972924	4.43496176	3.85698569	4.3448285	4.30524097	4.12845838	4.08321337	3.54349588	3.9726926	3.11603199	4.87135084	4.11935618	4.66902677
CAV1	2.81352469	6.85074943	2.08065766	3.47378691	3.64616266	3.73443867	2.79493566	5.09718939	1.86789646	1.91838623	2.66448284	6.14791719	3.59812696	4.53356335	5.41379715	4.76341157	2.62993941	4.50589093	2.89917563	2.4249221	4.7692428	6.97842447	5.55120837	2.96716861	2.56315813	2.8011587	4.6622055	3.10433666	4.95605665	3.71039319	6.11769504	2.52105074	2.46727948	1.91456452	2.6182387	2.5459684	5.5542819	2.70487196	3.13422094	4.99774403	3.37573454	3.3729521	2.40599236	2.33342373	2.3923174	4.3833587	1.88362082	5.47443604	3.17791779
GCH1	1.65535183	1.04963077	2.77610399	0.83187724	2.11436702	1.1953476	1.23878686	1.44360665	1.46988598	1.13093087	0.87184365	2.21412481	1.35049725	0.99276843	2.22650853	1.7441611	0.23878686	1.91073266	1.04264434	1.275007	2.38681095	2.0071955	2.34198575	1.54596837	0.5849625	1.3504973	2.0356239	0.55581616	0.68706069	0.73118324	1.01435529	0.63226822	1.23878686	0.49569516	1.1243281	1.5607149	1.7824086	1.26303441	1.50589093	0.94110631	0.47508488	0.91073266	1.25096157	0.61353165	0.7311832	1.43295941	2.02147973	1.56071495	1.88752527
[truncated: 576 more columns]
