# Supplementary material for: Establishment and Validation of a Ferroptosis-Related lncRNA Signature for Prognosis Prediction in Lower-Grade Glioma
Source: Front Neurol. 2022 Jun 27;13:861438. doi: 10.3389/fneur.2022.861438 (PMC9271629; doi:10.3389/fneur.2022.861438)
Supplement: Supplementary file 3 [file Data_Sheet_1.ZIP › Expression_and_clinical_data/Gravendeel_data/Gravendeel_clinical_data/Gravendeel_clinical_data.txt]

id	futime	fustat	Grade	IDH1_status	Gender	Age
GSM405201	9.816666667	1	III	Mut	Female	44.57
GSM405202	11.66666667	1	III	Mut	Male	28.69
GSM405203	8.916666667	1	III	Wild_type	Male	38.58
GSM405204	8.591666667	1	III	Wild_type	Male	33.89
GSM405205	3.241666667	1	III	Mut	Male	48.03
GSM405206	6.808333333	1	III	Wild_type	Male	31.53
GSM405207	8.116666667	1	III	Wild_type	Female	44.41
GSM405208	3.041666667	1	III	Mut	Male	51.4
GSM405210	10.28333333	1	III	Mut	Male	38.53
GSM405211	1.833333333	1	III	Mut	Male	34.93
GSM405212	17.49166667	1	III	Wild_type	Male	23.33
GSM405225	3.466666667	1	III	NA	Male	31.56
GSM405226	0.283333333	1	III	NA	Female	48.6
GSM405227	4.766666667	1	III	NA	Female	48.1
GSM405250	1.483333333	1	II	Mut	Female	30.69
GSM405256	4.791666667	1	II	Mut	Male	38.05
GSM405257	10.85833333	0	III	Mut	Male	46.04
GSM405258	1.85	1	II	Wild_type	Male	59.35
GSM405259	0.408333333	1	III	Wild_type	Male	64.01
GSM405261	0.983333333	1	III	Mut	Male	60.46
GSM405265	1.808333333	1	III	Wild_type	Female	32.14
GSM405272	1	0	III	Wild_type	Female	43.64
GSM405273	0.541666667	1	III	Wild_type	Male	56.42
GSM405277	2.758333333	1	III	Mut	Male	43.89
GSM405279	0.708333333	1	III	Wild_type	Female	46.15
GSM405281	3.316666667	1	III	Wild_type	Male	37.12
GSM405283	4.066666667	1	III	NA	Male	38.07
GSM405284	1.6	1	III	NA	Female	57.7
GSM405285	1.266666667	1	III	NA	Male	36.61
GSM405286	3.158333333	1	III	NA	Male	62.2
GSM405287	6.866666667	1	III	NA	Male	43.57
GSM405288	1.533333333	1	III	NA	Male	41.93
GSM405289	0.191666667	1	III	Wild_type	Male	37.44
GSM405291	6.266666667	1	III	Mut	Male	23.88
GSM405295	1.991666667	1	III	NA	Male	41.77
GSM405298	1.958333333	1	III	Mut	Female	42.56
GSM405300	2.841666667	1	III	Mut	Male	33.26
GSM405310	6.8	0	III	Mut	Male	35.92
GSM405311	7.483333333	0	II	Wild_type	Male	43
GSM405316	10.34166667	1	III	Wild_type	Male	40.06
GSM405318	6.208333333	0	III	Mut	Male	62.46
GSM405319	5.616666667	1	III	Mut	Male	53.65
GSM405321	3.966666667	1	III	Mut	Female	33.83
GSM405325	3.65	1	III	Mut	Male	42.98
GSM405327	3.3	1	III	Mut	Male	66.86
GSM405329	5.016666667	1	III	Mut	Male	60.33
GSM405331	8.233333333	0	III	Mut	Female	59.56
GSM405333	9.108333333	1	III	NA	Female	57.64
GSM405334	1.466666667	1	III	NA	Female	57.01
GSM405335	7.441666667	1	III	Mut	Female	65.59
GSM405338	7.958333333	1	II	Mut	Female	50.23
GSM405341	0.633333333	1	III	Mut	Female	71.11
GSM405342	2.991666667	1	III	Mut	Female	46.51
GSM405344	1.191666667	1	II	Wild_type	Male	34.71
GSM405347	0.191666667	1	III	Mut	Male	43.11
GSM405354	1.1	1	II	Mut	Male	32.15
GSM405355	1.191666667	1	II	Wild_type	Female	73.19
GSM405361	1.641666667	1	III	Wild_type	Female	79.19
GSM405364	9.85	1	III	Mut	Female	37.61
GSM405366	2.208333333	1	III	Mut	Male	75.13
GSM405377	0.6	1	III	Wild_type	Male	41.98
GSM405380	6.041666667	1	III	Mut	Female	39.99
GSM405381	15.81666667	1	III	Mut	Female	38.37
GSM405382	4.858333333	1	III	NA	Male	44.15
GSM405383	1.316666667	1	II	Wild_type	Male	37.6
GSM405386	3.758333333	1	II	Mut	Male	53.85
GSM405387	11.40833333	1	III	Mut	Female	37.11
GSM405388	0.533333333	1	III	Wild_type	Male	78.52
GSM405394	0.858333333	0	II	Wild_type	Male	31.77
GSM405395	3.758333333	1	II	Mut	Male	55.42
GSM405399	1.183333333	1	III	Wild_type	Male	52.07
GSM405400	0.45	1	III	Wild_type	Male	49.64
GSM405401	1.966666667	1	III	NA	Female	37.18
GSM405402	4.55	0	II	Wild_type	Female	23.72
GSM405406	1.691666667	1	III	NA	Female	78.82
GSM405407	0.816666667	1	III	Wild_type	Male	81.18
GSM405408	1.783333333	1	II	NA	Female	63.1
GSM405409	10.35833333	1	III	NA	Male	54
GSM405410	20.68333333	1	III	Wild_type	Male	37.08
GSM405413	1.2	1	III	Mut	Male	46.47
GSM405414	5.333333333	1	III	Wild_type	Male	35.23
GSM405420	3	1	III	Mut	Female	49.94
GSM405421	6.083333333	0	III	Wild_type	Female	38.4
GSM405423	6.116666667	1	III	Mut	Male	35.67
GSM405424	3.2	1	II	Mut	Female	33.25
GSM405425	16.05	1	II	Mut	Male	32.98
GSM405429	18.71666667	1	III	Mut	Male	43.93
GSM405433	4.908333333	0	II	NA	Male	43.85
GSM405435	0.258333333	1	III	Mut	Male	54.98
GSM405437	3.441666667	0	II	Mut	Male	51.63
GSM405439	3.7	0	II	Wild_type	Male	32.92
GSM405441	3.266666667	0	II	Wild_type	Female	44.74
GSM405444	2.841666667	0	II	Wild_type	Male	39.92
GSM405445	3.333333333	0	III	Wild_type	Male	56.15
GSM405449	2.016666667	1	III	Wild_type	Female	45.39
GSM405450	13.3	0	III	NA	Female	36.66
GSM405451	3.691666667	1	II	Mut	Male	28.55
GSM405457	0.3	1	III	Wild_type	Male	70.98
GSM405460	0.483333333	1	III	Wild_type	Male	52.52
GSM405462	7.516666667	1	II	Wild_type	Male	49.83
GSM405467	1.341666667	1	III	Mut	Female	43.9
GSM405469	5.558333333	0	III	Mut	Male	46.86
GSM405476	1.308333333	1	III	Wild_type	Female	64.97
GSM405478	6.058333333	1	III	NA	Male	26.66
