# Supplementary material for: Establishment and Validation of a Ferroptosis-Related lncRNA Signature for Prognosis Prediction in Lower-Grade Glioma
Source: Front Neurol. 2022 Jun 27;13:861438. doi: 10.3389/fneur.2022.861438 (PMC9271629; doi:10.3389/fneur.2022.861438)
Supplement: Supplementary file 3 [file Data_Sheet_1.ZIP › Expression_and_clinical_data/Gravendeel_data/Gravendeel_expression_data/FerroptosisGeneExp.txt]

id	GSM405201	GSM405202	GSM405203	GSM405204	GSM405205	GSM405206	GSM405207	GSM405208	GSM405210	GSM405211	GSM405212	GSM405225	GSM405226	GSM405227	GSM405250	GSM405256	GSM405257	GSM405258	GSM405259	GSM405261	GSM405265	GSM405272	GSM405273	GSM405277	GSM405279	GSM405281	GSM405283	GSM405284	GSM405285	GSM405286	GSM405287	GSM405288	GSM405289	GSM405291	GSM405295	GSM405298	GSM405300	GSM405310	GSM405311	GSM405316	GSM405318	GSM405319	GSM405321	GSM405325	GSM405327	GSM405329	GSM405331	GSM405333	GSM405334
PTGS2	4.321	5.1486	4.5558	3.7735	4.6616	6.222	3.9489	3.6785	3.678	6.1595	4.7595	3.7384	4.9029	3.5924	3.8204	4.5234	3.6981	3.9602	3.8238	5.0964	5.6178	4.1502	4.4108	4.1588	5.0448	4.7577	4.0509	3.9445	3.9879	3.9473	4.0708	5.0352	3.8491	3.6831	3.7683	5.3891	4.3194	4.2166	3.7643	4.2883	4.0777	4.0522	4.0598	3.8403	4.0153	4.1177	5.5897	4.1856	4.3892
DUSP1	6.7346	7.0701	6.8909	5.871	6.3655	8.094	6.3846	6.2631	6.4136	5.8562	6.6084	7.8695	7.9589	6.2415	6.1174	6.131	6.2766	5.9695	5.8079	6.0516	7.4974	6.0348	7.4926	6.6773	7.3111	6.5078	6.6475	6.1745	6.7136	5.5742	6.7189	7.7612	6.3619	5.7814	5.9804	7.1659	6.9699	5.8772	6.1833	6.1289	7.2103	6.7456	7.4008	6.5326	7.0879	6.9678	8.7865	6.0665	6.2215
NOS2	5.2431	4.6477	4.8384	4.9389	4.8322	4.9969	5.1005	5.3238	5.1021	4.8409	5.38	4.9493	4.5889	4.9159	4.9905	5.2756	5.0591	5.128	5.1696	4.8628	4.7024	6.8359	5.2743	4.7784	8.2432	4.9491	4.9794	5.3535	6.8917	4.9045	4.9869	4.7097	4.8891	5.1405	5.0034	5.12	5.5092	4.9686	5.3657	5.2461	5.6062	5.1853	4.9298	5.6008	5.3567	5.5099	5.4363	5.3465	7.1368
NCF2	5.0447	6.8652	6.1511	5.3249	6.7697	6.4491	4.3763	5.0972	4.1059	7.2968	6.9183	6.4603	6.3865	4.2939	5.2981	4.6593	4.9256	5.7436	7.3364	7.1901	7.5288	7.4065	6.2709	6.5017	6.5161	4.5794	4.8644	4.9918	6.5911	4.4755	5.1446	6.3023	5.6176	5.6655	6.2745	5.5932	6.2188	6.0243	7.1132	6.0452	5.3946	5.3779	6.9414	6.3766	5.4377	4.7875	6.7725	4.7175	7.4486
MT3	7.0278	9.2557	11.159	10.2137	9.448	9.9507	10.6367	6.0282	6.0554	12.2534	10.5377	11.0046	12.6262	10.6796	11.6709	12.4023	10.2306	12.1933	12.7918	12.6749	12.0629	12.8993	12.566	10.8176	12.4037	10.9976	8.4757	13.1961	13.1522	9.5184	10.0778	9.136	12.4048	10.87	6.8978	11.5873	11.2266	10.123	12.0219	10.7075	10.3018	9.5023	10.8734	8.0842	7.0805	9.588	9.5826	5.9821	13.6014
UBC	13.5338	13.9062	13.9474	14.0984	14.1786	13.7413	13.8236	13.7743	14.0412	13.9296	13.7249	14.2072	14.2808	13.3002	13.8972	14.053	13.5583	13.9849	13.9942	13.67	14.2282	14.1685	14.2562	13.9738	13.9372	13.8829	13.5867	13.6156	14.0948	13.9341	13.8118	13.9955	14.0819	13.7832	14.0966	13.9323	14.118	13.9111	14.2147	13.971	14.0456	13.9231	13.9469	14.0787	14.0493	13.7954	14.1054	13.8775	14.338
ALB	3.8155	3.6697	3.6983	3.4965	3.6184	3.5588	3.6171	3.5409	3.5964	3.5977	3.6144	3.6693	3.5788	3.7091	3.6578	3.5892	3.6842	3.8501	3.828	3.7628	3.9259	3.5539	3.6427	3.6425	3.4195	3.9219	3.7365	3.6379	3.7922	3.9058	3.7679	3.5127	3.8361	3.9458	3.9789	3.616	3.7807	3.8165	3.852	3.6335	3.8368	3.9434	3.9236	4.0342	3.6326	3.9047	3.9677	3.7535	3.9214
TXNRD1	6.5078	7.3466	6.6975	6.6001	6.7653	6.6887	6.77	6.5977	6.2725	7.0535	6.6924	6.9009	6.5368	6.6352	6.209	6.4328	6.5871	6.2831	6.715	6.7234	6.3853	6.5769	6.449	6.6105	6.5717	6.412	6.3931	6.3631	6.5232	6.9125	6.505	6.5217	6.4061	6.0305	6.4434	6.2656	6.4762	6.5838	6.4261	6.737	6.6439	6.921	6.894	6.5011	6.8863	6.5669	6.713	6.6025	6.9448
SRXN1	8.552	9.1741	8.774	8.6023	9.1031	8.3926	7.9635	8.4316	9.1694	9.1282	9.0234	8.9273	8.5521	8.5756	7.8742	8.4874	8.818	8.421	8.2344	9.252	7.8288	9.5727	8.8828	8.2574	9.0668	8.2529	7.579	7.9645	8.5111	8.4665	8.7719	7.8186	7.8782	7.5456	8.5634	8.2331	8.6714	8.8348	8.0922	8.857	8.5963	9.1479	8.6506	8.5516	8.8099	8.634	8.9478	8.6184	9.3537
GPX2	4.5919	4.4139	4.3048	4.3757	4.428	4.4395	4.3154	4.5332	4.4545	4.4845	4.3084	4.2317	4.1648	4.3025	4.4309	4.3548	4.406	4.3995	4.429	4.361	4.3	4.1863	4.3299	4.2404	4.1095	4.4466	4.3357	4.286	4.3814	4.6346	4.3263	4.242	4.1715	4.4881	4.6145	4.4649	4.6967	4.6251	4.5894	4.229	4.7195	4.622	4.4422	4.7234	4.6237	4.511	4.394	4.6187	4.5807
BNIP3	9.7917	9.3371	10.1477	11.2369	11.2855	9.7234	10.4399	10.8935	9.4611	10.2964	11.3232	10.7493	10.6864	9.4742	9.4551	10.6534	11.3863	9.8651	9.6729	11.1667	9.0448	9.4762	8.8563	10.4886	9.5845	9.521	10.4195	8.5603	9.7169	9.2222	10.0011	10.3666	8.5723	10.8601	8.9521	9.4638	9.3274	10.2636	10.4662	10.6945	11.028	11.3296	9.1751	10.1716	11.911	10.7336	11.3219	10.4397	10.2905
OXSR1	8.3729	8.8453	8.2567	9.0482	9.551	9.158	8.1557	9.1317	7.3598	8.6635	9.1954	8.5122	9.2001	9.0554	8.6819	8.3024	9.0528	8.931	8.802	9.3259	8.9419	8.8241	8.6948	9.0823	8.6453	8.7369	8.048	8.1324	8.6545	10.1592	8.8167	8.636	8.3634	8.3089	8.9195	8.7997	9.4856	9.1239	8.7739	9.4913	9.1546	8.7811	9.1979	9.5488	9.0193	9.395	9.218	8.4977	9.1716
ANGPTL7	4.9619	4.3809	4.423	4.4004	4.2475	4.5891	4.4524	4.5416	4.5404	4.2988	4.4905	4.3766	4.4402	4.5312	4.3528	4.1706	4.4362	4.725	4.4791	4.7876	4.4577	4.6975	4.7212	4.3818	4.1375	5.0929	4.2511	4.3684	4.1725	4.4096	4.3713	4.0661	4.3274	4.3804	4.7532	4.3488	4.8243	4.7871	4.7898	4.762	5.2525	5.1346	4.9382	4.9958	4.8484	4.9637	5.1215	4.7415	5.4922
CHAC1	5.6341	5.058	5.9094	5.2545	5.2565	5.2151	5.2649	5.4164	5.4972	5.3411	5.0601	5.2892	6.1135	5.4125	5.6785	5.9423	5.5575	5.4678	5.4005	5.654	5.4541	5.6359	6.1412	4.9542	5.3067	5.5278	5.1367	5.5365	4.6988	5.1907	5.6539	5.215	5.961	5.6862	5.7808	5.3772	5.6453	5.1116	5.5839	5.2313	5.6309	5.6948	5.261	5.6687	4.9812	5.3219	5.5668	5.6678	5.6387
SLC7A11	9.0295	9.0653	9.661	9.3071	9.0733	8.1158	8.5921	8.2175	7.1733	9.8448	8.0724	8.4728	7.9355	8.5528	9.6705	9.1534	6.6894	9.9753	8.8353	10.779	9.0858	10.0742	10.1633	8.2602	9.4532	7.534	8.1498	9.8087	9.2935	8.9487	8.6255	6.8389	9.7996	9.6859	8.7488	9.2719	8.5398	9.1138	9.0858	8.2741	8.7934	8.4791	7.0361	10.2193	9.4578	8.8361	8.7546	7.4969	9.7117
DDIT4	9.0887	10.6222	10.7492	10.995	10.0587	9.991	10.434	11.4481	9.8144	10.5688	9.5978	11.0972	10.8824	11.1841	9.6451	9.6843	10.1764	10.6396	10.1593	10.0603	10.5456	8.6027	7.6624	9.5393	9.2791	9.8648	10.7609	9.0023	9.6616	9.5467	10.0862	10.0991	8.8786	10.4021	9.3652	10.1174	10.271	11.0267	11.1444	9.5052	11.4669	10.9378	9.4942	10.7708	10.9217	11.4041	12.04	11.0481	10.9932
LOC284561	3.7615	3.8478	3.6412	3.6038	3.5571	3.7938	3.5505	3.6256	3.5533	3.7059	3.6876	3.6502	3.5109	3.5861	3.5683	3.674	3.8925	3.8115	3.6156	3.7877	3.5478	3.7105	3.869	3.5027	3.5578	3.7378	3.6811	3.8851	3.4673	3.6876	3.5332	3.569	3.6207	3.7813	3.7145	3.644	4.0241	3.868	3.9041	3.7938	3.8945	4.1207	3.7834	4.041	3.7494	4.1858	3.9591	4.0334	3.743
ASNS	6.3918	6.3667	6.2724	6.5285	6.9756	6.2019	6.4088	6.169	6.7693	6.0202	6.448	6.1389	7.0094	6.4887	5.9761	6.6243	6.3393	5.5827	6.0738	6.6335	6.2834	5.9661	6.355	6.1341	6.0042	6.2854	6.9874	6.3888	6.391	7.1624	6.4511	6.5248	7.2235	6.4317	6.163	6.3917	6.5904	6.5565	6.1009	6.7555	6.2313	6.9633	6.4441	7.443	7.124	6.6587	6.5346	6.6534	6.4818
TSC22D3	6.9599	7.9373	7.9042	7.4875	6.8263	7.8273	7.5609	7.6021	8.3075	6.6477	7.1255	8.6893	8.0071	8.4691	7.1313	7.9865	7.6957	7.1984	6.3213	6.2447	7.2628	7.2911	7.3393	6.6951	6.8375	7.107	7.5547	6.9652	7.6643	6.3882	8.0929	7.3261	7.1548	6.4819	6.6224	6.9656	7.351	7.2219	8.2858	7.0439	9.0972	8.0317	7.3474	7.1317	8.466	7.7161	8.3075	7.6535	7.2072
DDIT3	7.8976	8.8767	7.908	7.9715	9.1111	7.4803	7.8815	7.9138	7.9291	8.1462	8.6181	8.7253	9.4592	8.5242	7.4885	7.9173	8.5409	7.4182	8.838	9.0481	8.2453	7.7958	8.2831	7.2441	7.5412	7.719	7.9901	8.5209	8.4758	8.3751	8.1423	9.1411	7.9185	7.6739	8.1313	7.9086	8.2597	8.6624	8.379	8.0985	9.0998	9.8171	8.5975	11.2981	8.9286	8.1701	8.3261	8.9138	9.3419
JDP2	4.7273	5.4161	5.1033	5.1722	4.6865	5.0265	4.9545	5.1234	5.6547	5.5015	4.4552	5.4589	5.6467	5.1816	5.1158	5.3074	4.8138	5.4516	5.3181	5.6513	6.506	5.595	5.2342	5.0212	5.1653	5.2327	5.3569	5.0962	5.2353	5.0608	5.0519	5.4923	5.1965	5.2127	4.9593	5.3641	5.723	5.172	5.7099	5.2586	5.3533	5.5785	5.8376	5.5508	5.6869	5.267	5.2594	5.497	5.5155
SESN2	7.7399	7.0393	7.3002	7.4446	7.9542	7.0705	6.5914	7.2191	7.2772	7.4772	7.2391	7.4709	9.0138	7.0044	6.8097	6.9347	7.3018	6.8825	6.3331	6.2261	7.6116	7.2152	7.4946	7.118	7.2123	7.7052	7.0067	7.2903	7.0367	7.3544	6.8297	7.3891	7.6824	7.2519	7.7778	6.9519	7.4745	7.4137	7.172	7.7347	7.3865	7.8514	7.4247	8.9418	8.1602	6.6564	6.712	7.6013	7.7606
SLC1A4	6.0652	7.8203	9.8265	7.0804	7.5648	8.2693	8.1187	6.2931	7.2649	7.7297	6.408	7.869	8.0151	6.1277	10.2017	10.1045	6.3472	10.2346	8.5537	8.933	7.6036	7.0598	8.8568	8.667	8.1934	6.992	7.0662	8.0403	7.1092	8.0633	8.4653	8.2487	7.6464	8.8897	7.8962	8.5359	9.4834	8.3818	10.769	7.9509	6.6227	6.5445	8.2587	8.0606	6.3788	6.6309	6.2295	6.5207	7.7447
PCK2	5.3554	6.652	5.7214	6.779	7.2115	5.5229	6.4709	5.1908	5.2769	6.6244	4.9904	6.212	6.7299	6.1959	5.9438	5.3344	6.1022	6.4108	6.9131	7.3489	7.0096	6.9327	7.3982	6.6002	6.8168	6.3421	5.3941	6.5317	6.6051	6.8993	5.8671	6.6942	6.6032	6.4903	6.7714	5.4666	6.649	5.8064	6.5233	6.8761	5.8823	5.7499	6.8263	6.5675	6.0428	5.8761	5.8884	5.2078	7.1231
TXNIP	9.2435	11.2121	10.7171	10.846	10.3155	11.0661	11.6521	10.2805	9.9399	11.2687	10.4769	12.3575	11.6776	10.8835	10.9631	10.1939	11.0941	11.8136	9.0008	9.1693	11.0158	9.7246	9.7332	10.9826	9.2005	9.1564	10.6164	8.8778	10.1251	9.8757	11.0159	9.5437	9.9126	11.1063	11.1115	11.2399	10.1551	12.2677	11.8543	10.14	11.1954	11.3755	10.8843	9.8028	12.0209	11.389	11.9441	10.8697	10.2824
VLDLR	6.7786	8.5265	6.5203	6.8314	8.1745	5.647	5.9638	7.0898	6.7684	7.3322	6.1363	5.2664	7.6738	5.5961	6.3469	7.4486	5.5849	6.3116	8.0823	8.8522	6.5555	5.0394	6.5677	5.832	7.1108	5.1716	6.7109	4.198	6.4627	5.8779	7.3241	7.3143	7.5341	6.0527	5.2039	5.028	4.7043	5.7442	6.9425	8.6345	7.4958	6.7133	6.3766	10.0821	7.268	4.7255	6.4014	7.4863	8.4027
GPT2	7.2264	7.1776	7.4587	7.0351	6.5873	6.9932	6.9839	7.0528	6.5653	7.3234	7.2681	8.6446	8.5199	7.2223	7.8644	7.2739	7.388	7.3916	6.3291	7.3985	6.4938	6.5968	7.343	7.5293	7.1988	7.7628	7.9411	7.2024	7.1743	6.8423	7.078	7.4528	7.2485	6.8991	6.5492	7.951	8.2251	7.3569	8.149	8.605	7.6007	7.3042	7.8119	8.3351	7.8187	6.7613	5.9853	7.0944	7.7428
PSAT1	9.7666	9.8019	10.6298	10.3562	8.6917	9.9757	8.926	9.1245	8.9774	9.3641	9.3702	9.7025	10.1519	10.0907	11.4698	10.8412	9.626	11.1222	10.024	11.3986	8.6891	9.9346	10.3273	9.3467	9.5496	9.6676	9.4651	10.5043	9.6625	9.3923	10.5934	9.3258	10.584	10.1853	10.4207	11.0597	9.6868	10.1781	11.3724	10.2821	10.3263	10.2222	10.5457	11.2833	10.6732	9.7602	9.1183	9.0419	9.5024
LURAP1L	4.9286	6.3683	5.8087	5.5209	5.6105	5.1708	4.9731	5.2808	5.0841	5.0559	4.943	5.7253	6.123	5.1507	5.2508	6.3993	5.0303	5.978	7.1065	5.867	5.4195	5.6729	5.6469	4.8427	6.3284	4.8765	4.9926	4.8899	5.6131	5.139	5.7622	5.8501	4.9879	4.8593	5.9721	5.511	5.2647	6.2192	5.9383	5.5178	6.3862	6.2563	5.9227	6.4191	5.2498	5.8291	4.9387	5.4265	5.6298
SLC7A5	8.1606	6.4242	9.4466	9.5713	6.8522	10.0612	9.9567	10.0165	8.152	8.5755	9.2363	9.3237	9.8395	8.3205	8.4252	8.1939	9.3868	8.4724	7.8329	8.5603	8.4589	7.3376	9.1119	7.5203	8.8459	8.3903	9.7658	7.9698	8.2354	7.3588	8.8446	8.835	9.4692	8.6844	8.8204	8.6498	11.0915	9.6736	8.2322	8.1886	9.8085	9.5793	9.082	10.1129	9.9242	7.9599	8.7157	7.5751	7.8723
HERPUD1	7.4742	8.686	7.7509	8.1832	7.8292	7.4683	7.8499	7.8292	7.6174	7.9691	7.7065	7.912	8.1015	8.3067	7.8221	7.8499	7.7553	7.9797	8.0685	8.0124	8.4247	8.0563	8.3073	7.8766	7.7	7.8412	7.9687	8.1008	7.8445	8.147	7.8005	8.4074	7.9322	8.1646	8.3105	7.686	8.8553	8.6106	8.4567	8.1973	8.3872	8.6955	8.5694	8.708	8.3712	8.262	8.1331	8.7754	8.5512
XBP1	7.1932	7.2562	6.6592	7.1904	7.2771	6.8501	6.7995	6.8072	6.7308	7.1242	6.655	7.2524	7.2921	6.7927	7.0198	6.5566	7.0373	6.9942	6.9098	6.5606	7.3147	6.9639	7.204	7.0648	7.0028	7.507	7.3696	7.3861	7.5213	7.8946	6.7583	7.8653	7.9754	7.0971	7.0411	6.9012	7.2201	7.8314	7.215	7.9279	7.2809	8.1939	7.4117	7.8236	7.3606	7.0636	7.1729	7.812	7.9471
ATF3	5.9811	6.5184	5.6894	5.6261	8.2446	6.0685	5.1923	5.6049	6.1871	5.7782	6.7062	6.7954	7.7876	5.5705	5.4989	5.7305	5.7721	5.5829	5.9071	5.7534	6.6398	6.1291	6.808	6.7968	5.8517	7.2398	5.8405	5.4925	5.6361	5.8383	5.9277	6.1385	6.4689	5.6049	7.4379	5.7888	6.5309	5.9946	6.3211	6.3746	6.4377	7.1902	7.4176	7.9861	6.0381	6.0466	6.5348	6.1161	6.3622
SLC3A2	8.6632	8.8888	9.3877	9.2399	8.9746	9.2582	9.3073	9.0288	8.349	9.0671	9.0764	9.6321	10.3194	8.4521	8.5614	8.6886	9.1738	8.5886	8.0994	8.1811	8.8647	9.9347	9.4925	8.8057	9.9296	8.8138	9.2486	8.9373	9.2922	8.7065	9.1647	8.9464	9.1851	8.598	8.8021	8.8056	10.0067	9.1579	9.3768	9.4296	9.9172	9.6693	8.6301	10.0675	9.901	8.8882	9.4567	9.2108	9.7058
CBS	7.0019	7.8301	8.0963	8.441	6.2347	7.7798	8.8054	8.4746	8.7777	7.7981	8.649	9.9012	8.5993	7.8218	9.2234	8.4074	8.4856	8.4413	8.2349	8.2183	7.2085	7.6277	7.7805	8.3324	7.9107	7.7688	7.6444	8.371	8.7316	6.7877	8.8092	8.8349	7.849	8.6984	8.5392	7.465	9.6469	8.9964	9.71	7.9357	8.5859	7.8853	7.8996	8.6281	8.1905	7.1676	9.1824	7.1117	7.4638
ATF4	11.2859	11.7154	10.9716	10.9223	10.8952	10.8897	11.53	11.2034	11.1969	10.6762	10.5555	11.6359	11.8808	11.2115	10.4102	10.5669	11.8734	10.9609	11.1367	11.2358	11.3215	10.8746	11.1593	11.4683	10.7303	12.1247	11.8907	11.1355	11.4707	11.4276	11.1889	11.6041	11.609	11.2496	11.1436	10.824	11.1127	11.6637	11.6499	11.6239	11.6657	11.7849	10.7323	11.8062	11.8018	11.7671	11.51	11.8163	11.4642
ZNF419	6.9771	7.1786	6.6972	7.385	7.5646	7.1845	7.3248	7.2682	7.5331	7.2066	7.4368	6.9522	7.1752	7.2702	8.2002	7.0299	7.1456	8.0437	7.5256	7.907	7.0442	7.2374	7.1976	7.1274	8.0323	7.5559	7.3673	7.7584	8.0927	8.8095	6.932	7.8952	8.6672	7.9982	7.1911	7.8872	7.5975	7.2458	7.6911	7.6844	7.0899	7.3751	7.7763	8.4965	7.0464	7.7122	7.5961	7.4508	7.6649
KLHL24	7.9534	6.904	8.5228	7.6958	7.9942	8.135	7.9278	7.9806	8.1557	8.608	8.5524	7.5731	7.8652	8.5008	7.4968	7.5645	8.6533	7.7733	6.4812	6.4272	7.8695	7.7147	7.373	7.9059	6.909	6.3472	7.713	8.6718	7.437	6.8673	8.4413	6.5756	7.1104	7.3916	7.9968	8.3165	8.1364	8.7023	8.3206	8.5313	8.3847	7.3376	7.9418	8.0716	8.8188	7.7317	8.068	7.8675	8.5875
TRIB3	6.2467	5.5771	5.628	5.8685	6.7622	5.8009	5.6916	6.014	4.8621	5.7232	5.6189	5.4797	6.4882	5.5853	5.2222	5.4659	6.0934	5.1004	5.6562	5.7601	5.1631	6.0799	5.6904	5.2535	6.3752	5.4836	5.7285	5.9829	5.6353	5.8247	5.639	5.4366	6.2514	5.1716	5.3049	5.5768	6.1333	6.3948	5.513	7.0849	6.9961	5.7452	5.6186	8.6846	6.5665	6.3381	6.3058	5.8498	6.0344
ZFP69B	3.9477	4.0918	4.1581	4.1897	3.9523	3.9239	4.6554	4.1791	4.5534	4.03	4.0357	3.7736	4.5293	4.0066	3.8685	4.1317	3.8897	4.0757	3.8489	3.9503	3.7035	3.6135	3.6875	4.2238	3.7178	3.4603	3.9988	3.8897	3.5396	5.4559	4.0004	4.2113	4.0264	3.7434	3.4173	3.7127	4.3124	4.0933	3.9544	4.6841	3.9546	3.8836	5.3477	4.156	4.3062	4.8761	3.9717	4.2018	4.0148
ATP6V1G2	10.4772	8.7014	10.6228	9.0004	7.9967	10.9499	10.3804	9.8317	10.8703	9.6796	9.7657	10.6291	9.082	10.2067	9.6865	11.867	10.0362	9.7308	7.9791	7.9513	8.9344	7.0662	5.8162	9.36	7.5785	9.5109	9.4421	7.9911	7.5257	7.9946	10.9164	9.5865	6.7728	8.8643	9.7237	9.6827	9.4184	10.3588	10.4921	8.9539	11.4016	10.6187	9.4517	9.2337	10.7913	10.0733	10.9909	10.3994	8.7442
VEGFA	7.0168	6.5373	7.4695	8.9912	8.6859	6.4921	6.329	8.9403	7.1194	8.1212	10.3776	6.7606	12.1995	7.4436	6.2593	6.2247	9.7182	6.4427	6.4645	8.3255	6.7958	9.004	7.489	7.5988	11.2025	6.8656	7.6656	6.933	10.4527	6.6714	7.3209	9.0331	7.9408	8.4744	6.612	6.3797	7.2496	8.0763	6.4116	9.1105	8.8327	9.4896	6.9298	8.6853	10.3573	8.6369	9.2549	7.4392	8.6978
GDF15	4.6944	4.8202	4.7939	4.7268	5.2141	4.3028	4.5231	4.4249	4.6341	5.1201	4.5998	4.5241	6.1983	4.7626	4.4681	4.2473	4.5153	4.4635	6.5866	5.3752	4.4455	6.6441	4.7464	4.3359	6.0374	4.5936	5.0733	5.7621	6.2029	4.7114	4.357	4.7158	5.6832	4.5231	4.4697	4.3286	4.8238	4.7032	5.0175	4.954	5.0755	4.893	4.6797	5.2689	5.0999	4.9835	5.1611	5.2325	6.3049
TUBE1	5.6975	6.1439	5.4095	6.1787	5.6453	6.0346	6.1321	5.4994	5.994	5.8872	5.8706	5.7731	5.745	6.2695	6.3419	5.4579	6.0912	5.9436	5.7274	5.6597	5.5022	5.4552	5.6453	5.9152	5.7383	5.3656	6.0027	5.5441	5.6846	6.5869	5.6197	6.1345	6.1718	6.3951	5.6164	6.1057	5.9808	6.4096	6.3351	5.4104	5.6975	6.2795	6.4425	6.9271	5.9374	6.2755	6.3091	6.2427	5.4803
ARRDC3	6.6148	8.5795	8.347	8.366	9.5543	8.0807	8.0389	7.9842	10.5009	8.5621	7.9502	8.1925	9.8934	8.4769	8.5504	8.0378	8.6885	8.4231	9.5936	9.6779	9.0388	9.2019	9.0839	9.8668	10.0445	9.2182	8.0474	7.5514	8.4726	9.266	7.51	9.9655	9.7831	8.481	8.8978	7.5841	9.3135	9.4835	9.4145	9.7856	8.3576	9.3191	9.571	8.4294	8.995	9.1755	8.7974	8.1512	9.2181
CEBPG	6.3278	7.1687	7.1251	7.0062	8.3239	6.4263	6.4432	6.172	7.3355	7.5267	6.3759	7.7457	8.2222	6.4248	7.2079	7.2148	6.8705	7.2161	8.247	8.516	8.2581	7.2393	7.8836	8.2859	7.8677	7.7984	7.2903	8.3172	8.6838	8.3975	6.8304	7.9429	8.4813	7.2474	7.6745	7.1886	7.9485	7.0207	6.9532	9.0687	6.7075	7.103	8.6405	9.1878	7.941	6.3357	6.4709	7.1082	7.9665
RGS4	4.8036	6.8612	8.5979	5.5683	6.6764	7.0277	7.0922	4.6498	4.8471	5.3693	4.8008	4.6461	5.3672	4.9648	6.5331	10.8445	5.5143	5.0845	5.0087	6.3989	6.7125	8.2011	8.3701	5.839	9.301	6.3851	4.9982	5.8583	7.0908	5.1607	8.7251	5.0749	4.4839	5.2574	5.5765	7.5102	6.2786	5.2844	5.561	7.1007	5.3503	5.3754	5.7341	5.5359	6.2683	5.1996	4.9224	5.156	9.4088
LOC390705	6.1929	5.5728	5.8707	6.0407	5.7805	6.2425	6.1149	6.2101	6.0433	5.6897	5.7878	5.6263	5.4384	6.4102	6.0491	5.7122	6.2992	6.0519	5.5969	5.9942	5.6268	6.0846	6.1168	5.7509	5.7413	6.4222	6.047	5.9604	5.7481	6.3009	5.9275	5.7211	5.9469	5.9772	5.6946	5.9279	6.5657	6.2498	6.2418	6.8241	6.7629	6.5871	5.789	6.2056	6.3245	6.5999	6.6569	6.4809	6.3104
EIF2S1	9.2237	8.6928	9.8145	10.0745	10.285	9.8317	9.6317	9.9042	9.6353	9.8076	10.0539	8.636	9.4354	10.0061	9.0462	9.5065	9.3066	9.6786	9.1796	9.8904	9.2557	9.8092	8.9	9.7077	9.7186	9.5753	9.6725	9.6816	9.7658	9.6925	9.8889	8.494	9.7729	9.2445	8.5054	9.5258	9.9073	10.1672	9.5228	9.639	9.9788	9.7773	10.0196	9.8815	10.0356	10.2893	10.2595	10.0287	9.2408
IL6	5.8753	6.2557	5.1248	4.665	5.8874	5.7506	5.2772	5.1818	5.0745	5.8693	4.796	4.7688	6.1941	5.0759	5.3554	5.3914	4.7611	5.0781	6.1203	5.9515	8.0677	5.3515	6.3462	8.1683	5.6889	5.5946	5.3598	5.4542	5.4739	5.1965	5.2368	7.0471	5.0773	5.4573	6.0873	5.6057	5.3679	5.4207	5.0643	6.2259	4.7492	5.024	7.6237	5.0406	4.4935	4.833	5.0552	4.8608	6.4222
CXCL2	4.1085	3.7338	4.015	3.9299	4.0085	3.8873	4.2545	4.0182	3.9636	3.8276	4.0375	4.0637	3.7782	4.077	4.0869	3.7687	3.8942	3.9321	3.9565	4.0665	4.0671	3.7547	3.8923	3.8582	3.8115	3.9753	4.2686	4.054	3.8921	3.9954	3.8688	3.885	3.8109	4.0308	4.1774	3.9648	4.3456	4.1859	4.2733	4.1897	4.309	4.3769	4.0145	4.3188	4.4115	4.1457	4.0525	4.4074	4.2752
RELA	7.7666	7.1726	7.1392	7.3774	7.5055	7.6156	7.7488	7.8436	7.6428	6.5151	7.7023	8.5417	8.1511	6.9429	7.0375	6.8529	7.5466	7.1551	6.5838	6.2238	6.8027	6.7656	7.2265	7.2318	7.3703	7.0743	7.0072	6.3233	6.7986	6.288	7.5497	7.1669	7.2589	6.2807	7.8295	7.2113	7.6595	7.33	7.6737	7.39	8.0754	7.5512	7.208	7.3248	7.7396	7.4111	7.7833	7.1196	6.7682
HSD17B11	9.4887	9.5794	9.2587	8.803	8.9692	8.109	9.7682	8.2574	9.8527	9.3897	9.0325	9.2842	8.1835	9.6813	8.6354	9.0316	9.653	9.5999	9.9409	9.6555	10.0641	8.9828	9.3565	9.3984	9.1761	8.6413	9.1793	8.7054	9.2021	8.5233	8.6607	9.1596	9.3049	8.4202	9.023	8.4465	8.789	9.541	10.0501	9.3255	8.7291	8.6017	9.7102	8.3224	8.1896	9.3905	9.0017	9.6966	9.9845
AGPAT3	7.0225	7.3582	7.9556	7.5654	6.8658	7.3653	7.4598	7.7014	8.6991	7.669	7.4471	7.9219	7.6469	7.4148	7.9363	8.5968	6.9935	7.9472	7.054	6.7792	7.688	7.5153	7.4255	7.366	8.1936	7.8045	7.5366	7.0021	7.9587	6.8466	7.9846	7.8726	7.7907	7.8727	7.8152	7.5065	8.1013	7.8391	8.1955	6.7248	7.1622	7.5299	8.2166	8.1506	8.0756	7.0581	7.917	7.3819	8.1769
SETD1B	9.367	9.1692	8.9408	9.154	8.7408	9.3615	9.6717	9.2024	10.0007	8.9991	9.0884	8.8267	8.8864	9.0917	8.7722	9.1365	9.4635	8.9929	8.9287	8.7945	8.9214	9.2337	9.2808	9.017	8.983	8.9293	9.0139	9.0588	9.0409	9.8116	9.0818	9.3875	9.4608	9.3132	9.2243	9.4807	9.3844	9.4878	9.3309	9.2772	9.5243	9.6721	9.1586	9.4871	9.2835	9.7894	9.7104	9.4747	8.4772
HMOX1	6.3186	8.3616	9.7577	8.1464	8.8158	6.7617	5.9745	7.3899	6.4713	10.4812	6.5868	8.316	10.7031	5.7987	7.8812	6.5986	8.859	8.4565	8.7331	10.4603	9.852	12.4579	9.2424	8.6446	8.3694	8.7756	6.0481	6.7047	9.9645	7.2357	6.6727	9.6269	8.3178	7.9053	9.2053	7.4198	7.8944	7.1878	8.1708	8.4797	9.3991	9.1017	8.6108	8.037	8.9381	7.1435	7.4543	8.5949	9.7884
TF	5.1443	6.9641	7.9699	7.9028	6.524	7.511	7.6824	6.8126	7.2563	7.6053	4.8765	7.8537	7.0075	7.457	8.872	8.6095	6.4515	7.9824	9.4978	9.344	7.4155	6.3268	6.6492	7.0507	5.8977	7.2589	6.9357	7.2421	6.7423	5.6376	8.2535	8.1927	6.3113	8.8167	6.1626	8.2288	7.7079	7.7699	10.0009	7.0608	8.1775	6.5877	7.8859	7.9469	7.7917	6.5465	7.3871	7.8591	6.2606
FTL	12.0307	13.228	13.4726	12.2779	13.7717	12.3509	12.1363	12.46	12.1411	14.1645	12.3823	13.4766	13.4808	11.8471	13.5525	13.1949	12.2766	13.2271	13.8822	13.0487	13.993	14.25	13.6598	13.6374	13.3538	13.4472	12.0628	12.4544	13.4236	12.4257	12.5146	13.9006	13.5127	13.5297	13.5965	13.0091	13.5563	12.5832	13.6403	13.4455	13.1529	12.8926	13.6993	13.5178	12.6281	12.5141	12.7946	13.0829	14.0625
RPL8	13.4903	12.714	12.5924	11.9539	11.9052	13.2193	12.8159	13.0491	12.1751	11.5392	12.9249	12.6049	12.5534	12.6803	12.1004	11.7157	13.5021	12.1887	11.1598	10.6765	12.0348	12.6742	12.7167	12.3874	12.9	13.471	13.0729	11.5832	12.1498	10.2822	12.7069	12.7414	11.8702	11.9026	12.2278	12.1955	12.3996	11.9982	12.4153	13.3433	13.3457	13.5368	12.8635	12.7975	13.5327	12.9145	12.561	12.8507	11.9061
TFRC	6.2401	5.4881	5.5553	6.079	5.6646	6.3232	5.861	5.9748	5.8738	5.4168	5.9649	5.4653	5.8576	5.8354	5.5657	5.562	5.3286	5.7845	5.2647	6.053	5.3117	5.4342	7.413	5.6278	6.5992	5.9578	5.4413	7.0762	6.6642	5.5825	6.351	4.9063	6.023	5.3188	5.5298	5.648	6.1482	5.7707	5.8441	6.2712	6.1692	6.0716	6.0911	6.3596	6.4497	6.3829	5.9549	6.1281	6.214
MAFG	7.5615	8.193	7.5091	7.3473	7.4614	7.8009	7.1981	8.0441	7.4271	7.5289	8.5463	7.6586	7.8801	7.7053	7.3063	7.6085	7.7255	7.338	7.242	6.9838	7.5866	7.1619	6.9544	7.3161	7.2979	7.0052	7.5146	7.2477	7.2961	7.956	7.7891	7.8983	7.0367	7.369	7.7921	7.5217	8.0575	8.1438	7.3862	8.0467	8.072	8.2576	7.5345	8.1453	8.2706	7.9628	7.6408	8.2891	7.9686
IL33	5.6	7.9298	7.4254	6.0298	6.0629	5.7789	6.6696	3.5442	5.353	5.593	4.5491	7.1827	7.2469	4.2759	9.3968	7.9824	4.5257	9.1024	7.3077	8.5991	7.7069	6.8466	9.4578	7.1569	7.8712	5.8441	6.6776	6.3199	6.8684	6.2764	6.1311	7.5328	6.2672	7.9859	7.8353	6.8688	6.5269	7.347	7.8343	7.1814	5.0664	5.3947	8.2166	8.2077	4.664	4.3136	7.1966	4.5025	9.073
FTH1	11.25	13.0811	12.3108	11.9184	13.089	11.5789	11.6008	11.0415	10.9209	12.9917	11.6718	13.0958	12.6472	11.8278	11.8763	12.6593	11.0289	12.3804	12.943	13.1791	12.7364	12.6577	12.1674	12.0353	12.1221	12.0653	12.0049	11.5751	12.0207	10.6775	11.8446	12.2247	11.5053	12.5957	11.617	12.0988	12.1423	11.8091	13.2423	12.1162	12.6635	12.3604	12.5092	12.898	11.9814	11.1938	11.9779	12.2679	12.7504
SLC40A1	7.6938	9.1283	7.9655	8.6846	8.166	7.6163	7.5344	7.6399	7.7958	9.4235	7.4039	8.4797	7.3533	8.1134	8.0899	6.917	7.816	7.9925	8.4742	8.3221	8.2281	9.5079	7.6779	7.9411	8.085	7.1568	7.6855	6.9224	7.9621	7.4276	7.1177	7.8318	7.0812	8.5729	9.8377	7.6942	8.6307	8.6435	8.0842	7.7084	8.8434	9.0228	8.3606	9.137	7.6166	7.8571	8.8151	8.8933	7.8598
GPX4	11.2224	10.9078	11.3943	10.5505	11.938	10.774	10.9246	11.4783	11.1735	10.4848	11.0405	11.6877	11.0643	10.4915	10.9387	11.5109	11.0836	10.7045	10.8188	9.7623	11.1157	11.1946	11.2257	10.5672	11.2554	11.2344	11.2452	10.4428	11.3265	10.2584	11.0636	11.2116	11.1315	10.7818	11.2719	11.1321	11.4764	10.8106	11.2585	11.514	11.2066	11.1171	11.0009	11.6314	11.544	10.9893	10.7962	11.1179	11.1596
HAMP	4.829	6.3792	6.8998	5.7436	6.2388	5.8445	5.3359	5.7935	5.5907	5.2499	4.9395	5.7054	8.007	6.2432	6.5491	6.8733	5.84	6.9478	9.9138	8.3942	10.6484	6.371	10.6045	10.055	9.0504	8.6233	5.7861	5.8551	7.7412	7.1383	6.0486	10.2901	7.5647	8.0782	7.507	6.0133	6.3051	6.1725	5.8506	9.4916	6.695	5.1462	9.2981	6.0654	4.9841	5.6258	6.052	5.6781	7.7677
HSPB1	8.887	11.1965	10.2494	9.9961	11.4411	8.954	9.6019	8.9264	9.7563	9.8655	9.7606	12.012	11.6458	8.4333	8.3029	9.4166	8.7899	9.0683	10.7744	10.3695	10.7451	10.9825	11.3146	9.8962	10.6312	10.4075	8.2737	11.0509	11.0116	9.33	9.1848	10.6948	10.127	9.2812	10.2796	8.6758	11.0478	9.095	10.6495	9.6869	10.3555	9.7849	11.4259	10.9053	9.8435	8.9981	10.342	9.906	10.809
NFE2L2	5.5822	5.6829	5.6675	5.5988	6.7848	5.2705	5.75	5.7089	5.3815	6.1668	5.4045	6.192	5.7155	5.0143	5.4765	5.3028	5.622	4.818	5.4249	4.918	5.4968	5.8156	6.5539	6.0406	5.8595	5.7949	5.5979	5.7625	5.2804	4.4397	5.4625	5.1834	5.4751	5.246	5.3893	5.4025	5.5178	5.0424	5.7207	5.6711	5.7862	5.4255	6.0812	5.8501	5.6518	5.3458	5.7739	5.3548	5.9557
STEAP3	5.6782	6.5649	5.3733	5.027	5.6464	5.0578	4.8287	5.0595	5.9213	4.9494	4.7072	5.3248	7.7765	4.8443	5.104	4.919	4.7545	5.0268	7.9352	6.7257	5.5269	7.1526	8.6171	5.5857	7.2181	5.3334	4.9096	6.2652	7.0592	4.8204	4.725	6.4049	7.4474	5.0302	5.3334	4.9613	5.1917	4.6668	5.3349	6.3468	5.356	4.8995	5.7909	5.2335	6.4497	5.0713	5.2204	4.9333	7.8152
DRD5	4.7327	4.4976	4.7872	4.7345	4.6549	4.5645	4.8887	4.6781	4.9107	4.7583	4.4954	4.428	4.3845	4.6056	4.6344	5.1194	5.0262	4.6351	5.0513	4.6104	4.6712	4.3505	4.7446	4.5073	4.4803	4.9592	4.9616	4.6263	4.5628	4.6482	4.7991	4.512	4.8107	4.7235	4.7372	4.5945	5.0332	4.8453	4.6694	4.9073	5.2342	4.8604	4.4904	4.7512	4.6683	4.7565	4.6702	4.8809	4.8904
DRD4	4.54	4.036	4.2811	4.1428	4.4266	4.4201	4.2777	4.2656	4.1059	4.1865	4.5484	4.3534	3.8046	4.3125	4.3357	4.1124	4.367	4.2296	4.2585	4.0422	4.3074	4.2374	4.3199	4.2886	4.2742	4.4672	4.3756	4.1869	3.9943	4.043	4.0635	4.4442	4.0461	4.1795	4.3133	4.0747	4.6123	4.8634	4.6058	4.7513	4.732	4.704	4.817	4.7274	4.5815	4.626	4.379	4.7662	4.6092
MAP3K5	8.451	8.7427	9.2307	8.8519	7.4573	8.8016	8.519	7.5401	8.5601	9.3685	9.1549	9.073	8.1581	9.2559	9.5072	9.4544	8.5088	10.3884	8.9908	9.4821	9.8551	8.9908	9.3524	8.725	8.4617	8.6031	9.7699	8.7596	8.6852	7.6259	9.1089	9.0226	8.7618	9.9668	8.6279	9.8946	8.6783	9.665	9.0484	7.6896	9.5906	9.5059	9.5946	9.5315	9.0549	8.565	10.4796	9.2983	9.6636
MAPK14	6.5996	6.3796	6.2869	6.5974	6.6094	6.74	6.6778	6.9139	6.9069	5.2695	7.1803	7.1682	6.9261	6.4592	5.7158	6.4776	6.9219	5.822	5.8351	5.2764	6.1545	7.2767	7.3872	6.6171	6.6931	6.1989	6.5761	5.4875	6.3988	5.261	6.8304	5.266	6.5724	5.3536	6.7873	5.9921	6.7948	6.1873	6.9782	6.6654	7.057	6.8213	6.9202	6.7799	7.1057	6.7669	7.0168	6.3729	6.4694
SLC2A1	5.7016	5.0396	6.0158	6.5908	5.8875	5.8844	5.5433	4.9196	5.3758	5.985	5.0034	6.0861	6.9908	5.9125	5.9084	5.9424	5.4137	5.8867	5.9833	6.9799	5.3936	6.0703	5.8264	5.4936	6.4442	5.1093	6.607	5.7524	6.2907	5.7396	6.1167	6.0378	5.2995	5.674	5.0286	5.6165	7.3032	6.7227	6.0881	6.0632	6.8163	5.8161	6.2654	6.2043	5.9454	5.5177	6.2724	6.0215	6.4733
SLC2A3	6.2279	7.0922	7.3183	6.2387	8.1943	6.5338	6.2924	6.1724	6.1335	6.5464	7.3314	6.4713	8.802	6.1091	6.0965	8.2333	7.4991	5.7701	7.3002	7.3405	7.899	6.1464	6.6701	7.6122	7.9048	7.3938	6.502	5.8257	7.0018	6.2765	7.0339	7.9996	6.5962	6.1281	6.4262	6.7695	7.6026	6.3818	6.3061	8.1114	6.4009	7.4144	7.129	5.6457	6.899	6.7744	7.2087	6.2035	7.7528
SLC2A6	6.7798	6.7196	7.0105	6.6439	6.8057	6.6822	6.3818	7.2285	6.7693	6.6046	7.5297	6.0847	6.8672	6.3311	6.4976	7.1648	6.9904	6.2896	6.2891	6.5807	7.0061	6.2338	6.5979	6.5966	6.868	7.6091	7.0813	6.2981	6.1316	5.9007	6.5856	6.9112	6.3045	6.5632	6.7407	6.9026	6.7817	6.4055	7.0153	7.6237	6.8624	6.9223	6.6583	6.4138	7.275	6.7354	6.7349	6.9364	6.8563
SLC2A8	6.4573	6.6925	6.2578	6.0983	6.4337	6.1265	6.31	6.6134	6.0767	6.5117	6.3936	6.6478	6.7923	6.0369	6.4086	6.4388	6.2077	6.2691	7.1549	7.0772	6.6534	6.8206	6.3988	6.7316	6.3484	6.4611	6.4539	6.3594	6.4767	6.2787	6.3806	6.2391	6.2534	6.3013	6.3886	6.49	6.6518	6.8245	6.9213	6.7919	6.7202	6.4717	6.8217	6.7129	7.0512	6.4727	6.3283	6.3125	6.7087
SLC2A12	4.9297	5.2891	5.3801	4.6254	5.0071	4.6283	5.1538	4.4174	4.3919	5.8725	4.2826	5.6793	4.4233	4.6478	5.1296	5.3926	4.6922	5.8651	5.587	5.59	5.3069	4.791	4.8846	5.3351	5.0363	4.6925	4.8555	4.4186	4.6496	5.8951	4.9448	4.5159	4.0104	4.9452	5.1731	5.1295	5.0627	4.9055	5.5583	4.3748	5.0922	4.7689	5.0814	5.7284	5.0333	4.5094	4.8947	4.7946	5.2963
EIF2AK4	5.5343	5.8991	5.7155	6.6087	5.9381	5.2871	5.981	6.0769	5.9376	5.9455	5.5618	5.8538	5.6489	5.8917	5.4778	5.6471	5.7681	5.5916	6.0392	5.6226	6.1401	6.4246	6.0952	5.7683	6.3487	5.5812	5.9886	5.9551	5.3132	5.7241	5.4314	6.3375	5.9903	5.6546	5.8048	5.6671	5.9171	5.8889	5.7769	6.585	5.5853	5.5985	6.3684	4.9989	5.5403	6.2015	5.9085	5.8498	6.6586
ALOX5	4.5518	6.0141	5.0409	5.0195	5.318	4.9417	4.6449	4.8469	4.6283	5.5529	4.9285	5.9466	5.458	4.4467	5.4594	5.2926	4.5313	5.4746	5.4946	5.6004	6.8889	5.9795	7.3935	6.254	5.9415	6.0354	5.0564	5.0107	5.6998	4.7641	4.8713	6.234	5.6041	5.3894	6.6702	5.3595	6.0713	5.2853	6.8204	5.9502	5.1026	4.9921	6.6402	5.7071	5.1597	4.8134	5.7865	5.4763	6.1089
ALOX12	3.9631	3.768	3.9128	3.9214	3.8708	3.6579	3.8213	3.7999	3.7293	3.9823	3.6018	3.7326	3.6202	3.5511	3.8814	3.7707	3.8765	3.619	3.7909	4.0628	3.8129	3.7591	3.9571	3.8689	3.6566	3.8103	3.8816	3.9945	3.4716	3.7777	3.7615	3.8605	3.5776	3.6183	3.7408	3.6718	4.2123	4.0921	4.0406	3.9868	4.0773	4.0057	3.9614	4.1685	4.1301	3.9898	4.1117	4.1309	4.3013
ALOX15	3.7826	3.6998	4.0616	3.4627	3.6387	3.89	3.7818	3.5435	3.7948	3.7502	3.7276	3.8728	3.7362	3.6877	3.6404	3.8454	3.8309	4.0171	3.4849	3.9326	3.6528	3.5464	3.6381	3.7275	3.5661	3.6476	3.6213	3.5609	3.7319	3.5325	3.78	3.7183	3.6934	3.4839	3.5868	3.7014	4.2659	4.1921	3.8867	3.8218	4.0632	3.8726	4.0157	4.1533	4.3872	3.8867	3.8963	3.9472	4.0748
ACSF2	5.6092	7.0598	6.7609	6.266	6.2654	6.1095	6.5815	6.3622	6.2866	6.2331	5.2009	6.8794	5.7902	5.9886	7.1251	6.9138	5.928	7.325	7.6325	7.4304	7.5802	6.7305	7.3388	6.2282	7.1682	6.5311	5.1464	6.7356	7.255	6.6449	5.8622	6.7573	5.7377	6.4693	6.7804	6.5331	6.671	6.0964	7.3787	6.0775	6.8557	6.9607	6.5425	7.2281	5.8999	6.5083	6.5474	6.7094	8.2365
IREB2	5.2803	5.427	5.2113	5.7715	5.4221	5.2576	5.5327	5.4741	5.4662	5.7526	6.7665	4.8874	5.3211	6.0194	5.4607	4.9206	5.084	5.1572	5.0025	4.224	5.1879	4.9145	5.4409	5.6492	5.7793	4.8859	5.6382	5.5566	5.3344	5.2553	5.5676	5.3452	5.5737	5.8056	5.3914	5.4799	6.0314	6.4458	6.1462	6.3842	5.498	5.418	6.4064	5.8858	5.9964	6.5397	5.8503	6.0972	5.7821
HMGB1	11.7185	11.754	11.8307	11.8525	11.9401	11.7125	12.2942	12.0885	12.3888	11.6744	11.769	11.9199	11.8287	11.7686	11.7686	11.7327	11.791	11.9213	11.5514	11.4386	11.6101	12.1529	11.3718	11.7777	12.1694	11.7448	11.629	12.1244	12.0894	11.9413	11.6055	12.0068	12.3018	11.8788	11.6271	11.9923	11.7421	11.8483	11.6703	12.0774	11.8326	11.8801	11.727	11.8221	11.9954	11.9412	12.2514	12.1032	11.7196
ELAVL1	7.4024	6.9355	6.9826	7.4234	7.0679	7.8731	7.4807	7.8206	8.0171	6.5723	7.913	7.5611	7.6433	7.7278	6.7968	7.7226	7.7724	6.6359	6.8432	7.126	6.2519	6.6412	6.1116	6.7982	7.4401	6.3608	7.6327	6.8089	7.9155	8.0593	7.3723	7.7438	7.5796	6.7372	6.4329	6.7035	7.2452	7.9014	6.5291	8.7582	7.4683	7.7441	7.6757	7.29	8.295	8.0169	7.4355	7.7037	6.368
TFAP2C	3.7743	3.9695	3.8991	3.6763	3.8885	3.8536	3.9129	3.8387	3.6925	3.809	3.5806	3.6729	3.7153	3.7055	3.8987	3.8277	3.8628	3.992	3.9764	4.0057	3.9929	3.9664	4.0617	3.7457	3.5254	3.9436	3.7834	3.8608	3.735	3.8687	3.879	3.7683	3.8107	4.0952	3.8759	4.0039	4.4169	3.9383	4.1734	4.0432	4.213	4.1766	3.8971	4.1359	3.9255	4.2538	4.1436	4.0801	5.1286
SP1	6.025	6.0343	5.7397	6.2416	5.4935	6.0809	5.7702	6.22	5.8895	5.4439	6.1958	7.2902	6.9659	5.2908	5.1499	6.2797	6.459	5.8269	5.5333	4.8893	5.767	5.7644	6.4235	5.5775	7.2683	5.6606	5.862	5.6597	6.1058	5.5899	5.9483	6.3428	6.0992	5.5407	5.8975	6.1961	6.2922	5.5755	7.1162	6.6058	6.4782	6.2384	6.0269	6.6345	6.2683	5.6109	5.8518	5.7083	6.3716
NNMT	5.1073	8.8982	5.9093	5.5685	8.8162	4.5673	4.8309	4.653	4.9074	5.5449	4.6926	5.3812	8.2303	6.0244	4.5539	4.7561	4.8447	5.2993	9.7348	7.7528	7.8788	8.7799	5.7752	8.0746	6.4731	7.3552	5.7452	4.9759	6.8968	6.6014	4.8185	6.7227	11.0507	5.4207	7.2113	5.3189	5.66	4.5247	5.8824	6.7323	5.2582	5.476	6.69	6.901	5.867	6.1753	6.4031	5.9636	9.7032
PLIN4	5.9116	5.0741	5.1243	5.4651	5.5998	4.828	5.5632	5.7684	5.403	5.2135	5.2966	5.5049	5.0471	6.0612	5.974	5.4956	5.1799	5.9259	5.1545	5.9685	5.4048	5.5191	5.5322	5.3228	5.3008	6.0058	5.3906	5.6375	4.8366	5.0713	5.4053	5.4568	4.9783	6.1931	5.6771	5.6107	6.493	5.1577	6.1253	5.8	6.3786	6.1211	5.3413	6.3326	5.6602	5.9535	5.9618	5.977	5.6891
HIC1	4.4796	4.2206	4.8872	4.5579	4.6514	4.6604	4.4107	5.2426	4.3178	4.7407	4.3489	4.6352	5.2581	4.4029	4.3438	4.3125	4.5504	4.1409	4.5476	4.6936	4.4923	4.7386	4.4828	4.2038	4.8686	4.6454	4.2137	4.3112	4.5578	4.4012	4.221	4.6637	4.3615	4.2355	4.407	4.3952	4.8593	4.9372	4.502	4.5754	5.119	4.7621	4.4301	4.9475	5.0202	5.0919	4.8406	4.7195	4.7513
STMN1	6.6137	6.1961	6.6212	6.1967	7.0289	6.225	6.4059	6.7034	7.2349	5.849	6.0626	6.7986	6.3788	6.3167	6.5674	7.5572	6.7153	6.3459	6.5723	6.2837	5.7329	6.4396	5.9756	6.5964	6.462	6.7829	6.3134	6.1706	6.571	6.7405	6.5163	7.9001	6.9154	6.0301	6.3166	6.5834	6.4275	6.0941	7.2489	7.4059	6.1093	6.5378	7.2729	6.6133	6.9078	6.7437	6.5964	6.6802	5.771
RRM2	8.8299	7.4428	7.3067	9.8441	10.3914	8.899	8.6162	9.7302	8.713	7.5503	8.1515	5.0084	9.5423	8.9815	7.5986	4.3219	10.1308	5.4668	8.2698	9.4563	5.4923	10.1851	9.4929	9.0064	10.7648	6.2052	9.3143	10.601	10.4248	9.5942	7.1836	9.0135	11.0594	5.2672	6.754	10.0282	4.7864	4.4231	5.6819	10.0634	5.6506	6.9934	7.5138	6.6821	9.2476	9.2543	6.7232	9.45	8.2329
CAPG	5.3356	8.4322	7.0635	6.1233	7.6279	5.7832	5.7906	5.9534	5.6359	9.1553	5.2826	8.1431	8.661	5.5913	8.0239	7.164	5.6966	7.1005	8.5518	7.6321	8.8903	9.232	9.9818	8.1676	9.0185	7.9324	5.7765	7.6206	8.5832	5.7899	6.6682	8.4419	8.7901	6.9206	8.8547	7.6995	7.7482	6.3163	8.6447	8.0954	6.6339	6.0976	7.8103	7.8754	6.0711	6.1688	6.298	6.1506	9.0469
HNF4A	5.031	4.6182	4.5176	4.5799	4.6496	4.8198	4.8496	4.9666	4.8318	4.3861	4.5551	4.383	4.3404	4.8236	4.6652	4.5984	4.6792	4.9449	4.6374	4.8503	4.4472	4.4835	4.6511	4.3675	4.3914	4.8001	4.7117	4.565	4.3192	4.5353	4.8798	4.5435	4.2358	4.5626	4.8458	4.7353	5.0172	4.831	4.7672	4.8143	5.1296	5.0356	4.747	5.0464	4.838	5.2268	5.1209	4.8952	4.8747
NGB	5.5111	4.6664	5.447	5.0495	5.3173	5.148	5.7766	5.0047	5.3313	4.6704	5.1841	4.7167	4.8364	5.3254	5.2215	6.34	5.1695	5.2629	4.9381	5.3275	5.2012	5.0969	5.1268	5.1145	4.7753	5.1402	4.9329	5.0106	4.7993	5.1328	5.8203	5.1268	5.0744	5.2164	5.2439	5.0874	5.6836	5.3188	5.7055	5.6133	5.7737	5.5702	5.3141	5.4909	5.3945	5.8868	5.3102	5.4987	5.4549
YWHAE	11.2367	10.831	11.154	11.203	10.0512	10.5357	10.9999	12.2559	10.7553	10.3063	11.0987	11.3618	11.1524	10.4653	10.9691	11.1253	11.1288	11.5503	10.7062	10.5013	10.617	9.8671	11.3636	10.5092	11.2427	11.086	10.9615	10.15	10.817	11.0478	10.0491	11.6275	10.8236	10.6312	10.6405	11.1485	11.1206	10.9436	11.2645	11.2867	11.2496	10.8656	10.692	11.35	11.0353	11.371	11.178	11.1515	11.0679
GABPB1	5.9803	5.9589	6.0771	6.3988	6.4966	5.6263	6.3695	6.2067	6.7703	6.124	6.0758	6.4257	6.9108	6.1724	6.0286	5.9303	6.2787	6.0258	5.6044	5.9405	5.6965	6.2746	6.1753	6.4234	6.8671	6.0136	5.8028	6.3438	6.2306	6.7442	5.9435	6.8925	6.553	5.4742	6.022	5.8635	6.3326	6.0055	5.9838	7.9893	6.0907	5.9787	6.8122	6.3581	6.397	6.2559	6.1339	6.494	6.3552
AURKA	6.7661	5.6444	5.7852	7.6313	8.3965	6.445	6.4266	7.6384	7.0319	6.2435	6.9796	5.5564	7.309	6.8629	5.4568	4.5778	7.3742	5.3975	6.9302	7.5776	5.0202	8.7343	7.2727	7.0362	8.7753	6.2127	7.2071	7.4578	8.5412	7.9803	5.7235	7.1445	8.7998	4.7866	5.0074	5.9479	5.3499	5.2039	5.2132	8.4624	5.8776	6.0426	6.5481	6.4424	7.0991	7.5179	5.9128	7.6277	6.7179
RIPK1	5.8184	6.5812	6.226	6.5794	6.8373	5.6564	6.4015	6.5409	6.132	6.0059	6.2154	6.583	7.0158	6.0017	6.2169	5.8052	6.202	6.1662	6.7113	6.7159	7.103	7.1129	7.3045	6.712	7.303	6.7267	6.0808	6.6527	6.6984	6.3024	6.0828	6.2312	7.1305	6.132	7.1361	6.0748	6.4342	6.279	6.6786	6.9275	6.4775	6.2107	6.6208	6.8769	6.6675	6.4291	6.2964	6.4729	7.7408
PRDX1	9.0273	10.4703	11.1539	10.5559	9.8489	10.6454	9.3715	8.3695	11.7128	10.6638	10.6679	11.4426	11.4519	8.7596	12.3005	11.569	8.18	11.7227	11.4013	11.7747	11.1614	11.7363	11.7626	10.09	11.7033	11.9728	7.7399	12.1942	11.5728	7.8362	10.358	10.8792	11.7743	10.7507	9.3737	12.0944	10.0503	9.2412	11.5309	11.9553	9.0542	9.1568	11.3309	9.5303	9.0301	8.8729	8.5031	8.8546	12.3101
CS	11.8845	11.0691	10.5731	10.8904	10.2728	11.4511	10.7041	11.7869	10.5023	10.3271	11.7718	11.1586	10.9183	10.5798	10.0614	10.7395	11.2193	10.1388	10.486	10.4461	10.2065	10.1559	10.4568	9.5853	10.7576	10.833	10.7287	9.69	10.5905	10.59	10.4997	11.0789	10.5994	10.0694	11.0157	10.6909	11.0787	10.9412	10.3748	10.9374	11.5095	11.239	10.7639	11.4157	11.0671	10.9329	10.4602	10.7296	9.9977
EMC2	9.3212	9.9224	10.1164	10.4043	9.6971	9.6156	10.0625	9.5925	8.5484	9.9597	10.0214	10.7211	9.4028	9.6942	11.0817	10.0205	9.9422	10.9042	10.6122	10.9291	9.8044	10.4257	10.4256	9.97	10.3665	11.1739	10.1346	10.1701	10.2356	10.0657	9.6366	10.1525	10.2116	10.1472	9.5902	10.4307	10.2482	10.283	11.0652	9.855	10.1985	10.3531	10.438	11.4663	9.9858	10.2325	10.9492	10.1783	10.5502
NOX1	5.0383	4.8337	4.688	4.6292	4.7108	4.8556	4.6639	4.7572	4.7555	4.6331	4.5358	4.2211	4.4883	4.6539	4.7082	4.6615	4.7123	4.7266	4.8947	4.8098	4.7258	4.6913	4.9508	4.5481	4.4662	4.8431	4.3992	4.4956	4.6044	4.6124	4.694	4.4862	4.6815	4.6565	4.8027	4.6679	4.8218	4.8343	4.9452	4.6683	5.057	4.9223	4.5427	4.9028	5.0343	4.9534	4.935	4.9082	5.1682
CYBB	4.0527	5.2915	4.9465	4.9345	5.3106	4.8374	4.4349	4.3266	4.74	5.4135	4.8355	5.097	4.9882	4.4025	5.2354	4.7686	4.7504	5.3191	5.3046	5.5455	6.2107	6.0645	6.2782	5.8477	5.4474	5.5076	4.5094	5.2252	5.4043	4.5547	4.7622	5.5806	5.1063	4.8736	5.8249	5.0102	5.5093	4.8062	5.6863	5.3654	4.8534	4.7528	5.6	5.2765	4.6719	4.7241	5.2043	4.6923	5.973
NOX3	3.7263	3.5974	3.5688	3.648	3.5276	3.7605	3.6864	3.73	3.4031	3.7329	3.4644	3.62	3.4967	3.5585	3.528	3.6139	3.4962	4.8292	3.7999	3.6423	3.5458	3.514	3.6383	3.5564	3.4408	3.5685	3.6843	3.7114	3.7502	3.7415	3.7243	3.5524	3.5953	3.6974	4.0273	3.7857	3.8342	3.6047	3.861	3.6339	3.7935	3.8476	3.731	4.2233	4.0803	4.0467	3.8192	3.7929	3.957
NOX4	4.4861	4.4282	5.1074	6.6017	4.7268	3.8028	3.9967	4.1043	4.3852	6.2061	5.123	4.8618	5.3786	4.3344	3.594	3.6528	4.6491	3.4213	4.2625	5.4425	3.8066	5.7925	4.3982	4.2223	6.983	3.6569	4.9568	4.0045	5.4377	4.484	3.7829	5.0967	4.3529	3.884	3.74	3.5864	4.097	5.3681	3.9575	5.3006	5.7886	5.478	4.2831	4.4121	4.4985	5.8925	4.9983	4.9493	5.1924
NOX5	5.1867	5.0285	4.8057	4.7001	4.9143	5.0503	4.7994	4.9223	4.8193	5.0202	4.9138	4.784	4.5865	5.1271	5.0597	4.8216	4.6206	4.7902	4.8114	4.7994	4.7591	4.9366	5.1206	4.786	4.6329	4.9284	4.8281	4.9063	4.4833	5.0112	4.8314	4.6809	4.5259	4.821	4.7931	4.9232	5.3459	4.9974	5.1722	5.0378	5.4418	5.215	5.121	5.6096	5.1542	5.2481	5.1266	5.1565	5.2606
DUOX1	4.4041	3.8954	3.8823	3.993	3.9367	4.183	4.0465	3.9806	4.1132	4.0166	3.825	3.8114	3.7407	4.0128	4.2062	4.065	3.8292	4.1318	4.0015	3.9701	4.1099	3.8909	4.0211	3.9909	3.7315	4.1754	4.1556	4.1092	3.9057	4.0827	4.0069	4.0707	3.9296	4.3246	4.3166	4.2837	4.3019	4.2873	4.1416	4.2744	4.468	4.2898	4.5701	4.3418	4.4415	4.1791	4.3625	4.496	4.2573
DUOX2	3.9556	5.1904	3.8097	3.7081	3.8639	3.9057	3.8499	3.8001	3.9754	4.1652	3.7179	3.7589	3.866	3.7644	3.7974	3.7679	3.9563	3.776	3.956	3.8892	3.8379	3.902	3.8641	3.6281	3.8832	4.1699	3.8171	3.8148	3.6942	3.8474	4.0625	3.7928	3.8219	3.8661	3.9509	4.0604	4.1332	4.3406	4.0754	4.0881	4.1846	4.5177	4.2539	4.3463	4.2504	4.4407	4.3904	4.0555	4.1957
G6PD	7.1053	7.4953	7.1582	6.486	7.51	6.5697	6.5765	7.1757	6.6773	7.0158	6.623	8.0482	7.4412	6.0996	6.7964	6.6524	6.4073	6.6359	7.7558	6.9439	7.732	7.7377	7.5805	6.8474	6.9139	7.5291	6.5371	6.2328	7.1666	7.4128	7.2083	7.1314	7.0519	6.4565	7.6439	6.6943	7.822	7.0803	7.5121	6.5351	7.7053	6.8988	7.1531	7.2991	6.6333	6.9787	7.1654	6.9691	7.5792
PGD	4.9897	4.4968	4.504	4.6358	4.5879	4.5199	5.1715	4.642	4.9607	4.7688	4.6934	4.7408	4.5056	4.7897	4.7466	4.6127	4.7277	4.8146	4.9488	5.1105	4.7074	4.9934	4.6899	4.5899	4.7087	5.2227	5.0659	4.9402	4.6787	4.6991	4.7123	4.6597	4.6097	4.8253	5.004	4.8641	5.1284	4.7627	5.1154	5.4177	5.2342	5.5607	4.8684	5.0251	5.015	5.4988	5.1429	5.1048	4.9089
VDAC2	11.9179	11.2985	11.1811	11.6554	11.1514	11.721	11.5615	11.9197	11.25	11.1066	11.8974	11.5369	10.5182	11.4476	11.1229	11.0385	11.9199	10.7797	11.1508	10.6636	10.9019	10.9562	10.43	11.4493	10.5246	11.3085	11.4711	10.2129	10.8742	11.4199	11.4807	11.2001	10.345	10.7381	11.1794	10.7619	11.8545	11.7195	11.0257	11.0007	12.1212	11.8021	11.8665	11.7909	11.7715	11.8934	11.7207	11.6845	10.5808
PIK3CA	7.0157	7.2428	6.7806	7.6491	6.801	7.2001	8.1732	7.1119	8.24	7.033	7.714	8.724	7.4422	8.3276	6.8128	7.1138	7.8419	7.7791	7.1113	7.0953	6.9236	7.3183	6.0402	7.6058	6.6074	6.6778	7.7771	6.7726	7.1588	9.6403	7.1377	7.5326	6.5099	7.2405	7.3863	7.3869	7.6285	8.6761	7.887	7.6459	8.2079	8.2037	7.7514	7.3814	7.6378	8.5588	7.7528	8.0926	8.0753
FLT3	4.736	5.5209	4.4925	4.6248	4.4137	4.9117	4.7204	4.3454	4.8715	4.7236	4.3766	4.8358	4.472	4.5357	4.355	4.7102	4.4903	4.6748	5.232	4.7189	4.4784	4.4044	4.5462	4.1703	4.1955	4.8133	4.2045	4.4097	4.5029	4.4428	4.9414	4.438	4.2961	4.6862	4.3962	4.233	5.1769	4.8415	4.8472	4.5491	4.6953	5.6268	4.4498	5.155	4.8387	4.9627	5.0271	4.7699	4.6587
SCP2	9.9075	10.4837	10.0673	10.4026	10.7512	9.9344	9.4052	10.1592	9.183	9.7997	9.5082	11.0449	10.6598	9.3229	10.9593	9.9707	9.7731	10.542	10.7841	10.9636	10.7634	10.823	11.003	10.6204	10.8954	10.7809	10.268	10.7627	10.5424	10.3013	9.1815	10.6562	10.5132	10.5233	10.5154	10.2061	10.8869	9.4023	10.5992	11.0137	10.6238	10.2828	11.3591	11.3781	9.2972	9.6224	10.2374	9.8127	11.3228
TP53	6.9431	5.947	6.6387	6.3412	6.139	6.4733	6.7393	7.7036	5.7858	6.144	7.2878	6.9903	7.0627	5.7343	6.103	4.8316	7.4449	5.1152	6.0985	5.3974	5.6333	6.4453	6.6333	5.8166	7.7774	6.8332	6.2778	5.485	6.0828	5.8393	6.1204	6.9266	6.6104	5.2009	7.1594	5.0469	6.8484	5.8403	6.1032	7.384	6.5599	6.6202	6.3193	6.1513	6.6962	7.5233	6.325	6.185	6.5339
ACSL4	5.5596	6.1393	5.2131	5.5075	5.2012	5.6254	5.4805	5.2193	5.5785	5.5579	6.2976	5.2001	4.5803	6.3285	4.9698	5.2084	5.4354	5.109	5.8545	5.2709	5.7691	4.6923	5.0395	5.2492	5.3478	5.1675	5.2426	4.434	5.1806	5.5645	5.3997	6.1529	4.9461	6.1412	5.2111	5.0518	5.737	5.7842	6.0886	5.8698	6.1196	6.8444	6.1914	5.3975	5.6431	6.188	5.8172	6.1548	5.8712
LPCAT3	6.3884	5.9964	5.9339	6.2327	6.6936	6.6882	6.4798	6.6086	6.1592	6.1315	6.6012	6.5471	6.2574	6.3885	6.0904	5.891	6.3539	6.2239	6.398	6.3297	6.2217	6.7149	6.7224	6.4653	6.7069	7.5639	6.9524	5.8277	6.3494	6.5695	6.4233	6.1449	6.2385	5.8664	5.9622	6.748	7.3362	6.7654	6.9922	6.8978	6.8269	6.7827	6.8972	6.9316	6.8067	7.0776	6.6535	6.6522	6.7729
NRAS	7.9178	7.6686	8.0441	8.1385	8.5264	7.8294	7.7595	8.0149	8.0332	7.7683	7.778	9.0783	8.9702	7.8918	8.9673	8.4475	7.7828	8.6189	8.3538	8.9305	8.2825	8.878	9.0531	8.6818	9.2741	8.6675	7.6218	8.5749	8.6199	9.2268	7.8655	8.8748	8.5944	7.9699	8.1204	8.0998	9.2596	7.7716	8.8412	9.0803	7.9412	7.7531	9.0331	8.8639	8.4313	8.0272	7.5209	8.0902	8.9016
KRAS	6.8605	6.1227	6.0409	6.1781	6.0298	7.2211	6.1658	6.2643	6.0657	6.5123	6.3132	5.8896	5.8919	6.0101	6.403	6.1588	6.176	6.3534	4.8252	4.7791	6.2398	6.0531	6.0469	6.0909	5.3301	6.2218	5.8848	6.0243	6.0565	6.5332	6.242	6.0535	5.9633	6.1344	6.4771	6.5079	6.6378	7.0605	6.2512	5.8472	6.8646	6.5846	6.3051	6.4301	6.8571	6.3154	6.3278	6.3517	6.2141
HRAS	8.2399	7.7438	8.0613	7.3206	7.5842	7.9545	7.3916	9.043	8.6374	6.9903	8.3432	8.699	9.0931	6.9781	7.0172	8.4863	7.8291	6.9074	7.9774	7.5695	7.8201	8.0366	8.3239	6.8897	8.7178	7.7844	7.301	7.185	7.7897	7.523	8.3268	8.4944	8.3856	6.7395	7.0462	7.9667	8.217	8.5645	7.7879	7.9824	9.3561	8.4335	7.1717	7.7728	8.5047	7.8747	7.6461	9.2415	8.1951
TFR2	5.0801	4.5007	4.8534	4.6554	4.8749	5.0477	4.9135	5.0765	5.162	4.4805	4.8395	4.8882	5.8087	4.651	4.8676	5.2208	5.1498	4.7657	5.1197	4.9359	4.7225	5.1677	5.4149	4.8781	5.53	5.0078	5.124	4.8716	5.3551	4.4712	4.9076	5.6447	4.5316	4.6403	5.0018	5.055	4.9625	5.1387	5.3213	5.9736	5.1789	5.3563	5.3339	5.3989	5.292	5.6605	5.563	5.2888	4.7342
SLC38A1	6.7149	8.2784	9.3843	9.1668	6.9754	9.2179	7.0063	6.8222	9.4776	9.327	4.7295	9.2333	9.8387	9.3736	7.6472	8.4487	8.9805	6.33	6.4177	6.5221	6.9744	6.4793	7.8718	8.3935	8.0483	5.727	8.6103	7.4161	8.3602	6.4585	8.9222	7.72	6.9117	7.3132	7.278	7.7251	7.87	9.432	6.9484	9.4738	9.9548	9.717	8.9033	8.8085	10.2511	9.3633	9.6509	8.171	6.1186
SLC1A5	5.9703	6.4761	5.4025	5.0753	5.9632	6.2142	5.5092	6.1347	6.0487	5.7825	5.4331	6.6943	6.2731	5.6309	5.774	5.6117	5.4608	6.346	6.15	5.8203	6.7875	6.0414	6.636	6.0077	6.0518	6.4153	5.417	5.6058	5.9468	5.8911	5.3428	6.3227	6.4118	5.9602	6.3676	5.7763	6.6141	6.0538	6.9926	6.0784	6.4683	5.5621	6.2099	6.4574	6.1282	5.8765	6.2124	6.0782	6.7432
GLS2	3.779	3.8135	4.1325	3.8205	3.8785	3.8466	4.1077	3.6371	3.8903	3.6919	3.7079	3.8892	3.4944	3.8504	4.0111	4.9781	3.8109	3.9359	4.0656	3.9711	3.8335	3.7481	3.7762	3.7255	3.6745	3.9636	3.6864	3.7701	3.7097	3.7652	4.518	3.5919	3.8938	3.6474	3.6932	3.7578	4.2232	4.1491	4.166	4.3157	4.4172	4.519	3.9627	4.1292	4.2425	4.3051	4.4952	4.2134	4.1068
GOT1	8.549	8.6604	9.0462	8.4344	8.9045	8.5244	8.2341	8.928	8.8947	7.9996	8.5188	8.1316	7.6362	8.0367	8.0406	10.6087	8.2355	7.1524	8.7263	8.4048	8.0947	8.0261	7.9482	7.7945	7.562	8.419	8.4624	7.487	8.9267	8.2854	9.2383	7.9567	7.2713	6.9425	7.9095	7.9714	8.1512	8.4262	7.9596	8.0426	8.639	8.6455	7.6148	9.3717	8.8663	8.3227	8.0126	8.6606	8.3362
KEAP1	9.2667	8.9428	9.0433	9.1822	8.934	9.003	9.4605	9.7235	8.7806	8.9201	9.9135	9.6223	9.0325	9.1431	9.1628	8.5469	9.2957	9.1626	9.0916	8.7922	8.9559	9.063	9.0591	8.95	9.5487	9.0627	9.602	8.4718	9.7171	9.6163	9.1674	8.8836	9.3281	8.7165	9.4329	9.0327	9.2118	9.4825	8.508	9.6586	9.4951	9.5688	8.9602	9.5763	9.6313	9.3602	9.466	9.5806	9.2785
ATG5	7.9312	8.0473	7.5997	7.7174	8.0139	7.5528	7.9236	7.3502	7.9208	7.6859	7.5704	8.1176	7.8641	7.8583	7.5969	8.061	7.8753	7.9599	8.2501	8.3206	8.0784	7.6964	8.0478	7.6925	7.4553	7.7193	8.2329	6.626	7.3807	7.8407	7.9033	7.5059	7.5049	7.5367	7.1382	7.4431	7.5465	8.4236	7.3008	7.547	7.7786	7.7636	8.3768	8.0346	8.1187	7.7346	7.7511	7.97	8.294
ATG7	5.971	7.3484	7.0935	6.8311	7.0252	6.4585	6.2141	6.6802	5.9117	6.8807	6.6293	7.7613	7.2449	6.4048	6.9903	7.3067	6.2094	6.9072	7.4804	6.6329	7.3998	7.537	7.7112	6.9624	7.2214	6.9653	6.1133	6.7605	7.3261	6.846	7.0392	7.014	6.7041	6.7974	6.6221	6.6415	7.596	6.8968	7.4082	6.8809	7.1062	6.5387	6.734	7.2559	6.6288	6.6942	6.4992	6.6745	8.1958
NCOA4	12.102	12.4487	12.1029	12.3655	12.1903	12.1858	12.0935	12.211	11.976	12.6641	11.8582	12.0171	10.8582	12.2603	12.2427	11.6058	11.9875	12.1929	12.237	11.8405	12.191	11.9971	11.3107	12.1051	10.9712	11.8482	12.1846	10.8655	11.5943	11.7867	12.2474	11.5872	11.0743	11.5986	12.2902	11.7759	11.9416	12.2528	11.9883	11.8464	12.4798	12.011	12.0851	12.339	11.9664	12.249	12.318	12.105	12.0847
ALOX12B	4.2723	4.0176	4.3073	4.11	3.9856	5.0141	4.4128	4.5729	4.6462	3.9711	4.2493	4.0653	4.1303	4.5356	4.0182	4.5323	4.0839	4.1559	3.6733	4.1875	4.0945	3.7689	3.9177	3.8958	4.0549	4.262	4.59	4.2225	3.8856	3.79	4.2041	4.2047	3.8891	3.9209	4.2684	4.484	4.4166	5.0196	4.2423	4.4899	4.9656	5.2263	4.5247	4.2482	5.3797	4.6986	4.2887	4.879	4.3686
ALOX15B	4.3827	4.8185	4.4609	4.3358	4.3363	4.2802	4.4412	4.5092	4.1238	5.459	4.0812	4.0703	4.3248	4.1901	4.523	4.3506	4.2476	4.3918	5.0799	4.6757	4.3243	4.4986	4.2677	4.2393	4.0743	4.6666	4.1232	4.4443	4.2648	4.1535	4.0824	4.6563	3.9653	4.7053	4.5751	4.3246	5.2766	4.4657	5.7832	4.6878	5.1064	4.6085	4.9866	4.8435	4.7371	4.8055	4.9303	4.9031	4.7345
ALOXE3	4.4856	4.5084	4.3722	4.205	4.4514	4.376	4.5471	4.5249	4.4606	4.7184	4.2841	4.2562	4.1094	4.2924	4.428	4.4145	4.4708	4.7868	4.4586	4.3764	4.4752	4.6321	4.5009	4.3652	4.1964	4.2826	4.4416	4.5487	4.3149	4.3865	4.4567	4.2771	4.1421	4.4467	4.5443	4.636	4.7022	4.5411	4.7167	4.445	4.8086	4.9391	4.5338	4.7495	4.9312	4.7883	4.6644	4.6958	4.3022
PHKG2	4.0938	4.1585	3.8832	4.0675	4.0796	4.0423	3.8881	4.2257	4.0437	3.9587	3.9735	3.884	4.2051	4.0423	3.9553	4.1059	4.0917	4.3713	4.2389	4.2523	4.1728	3.9492	4.1193	3.9098	4.116	4.1925	4.1378	4.2488	4.0879	4.4078	3.9295	4.1286	3.9395	4.2043	4.2174	4.0399	4.2196	4.2841	4.6191	4.5545	4.5156	4.3837	4.0955	4.4315	4.5213	4.2251	4.2701	4.3899	4.5874
ACO1	8.3098	8.8361	8.4881	8.3746	8.5683	8.5361	8.7002	8.7253	8.5433	8.2346	7.9208	7.9866	8.5358	8.0137	8.6791	8.2072	8.5755	8.5031	8.2211	9.1936	8.2292	8.573	8.309	7.45	8.8317	8.709	8.7824	7.7545	8.4547	8.2272	8.5251	8.742	7.7399	7.9883	8.3508	8.5647	8.4866	8.4137	8.1707	8.1618	8.97	9.3349	8.8362	8.8219	9.0713	7.6745	8.8841	8.751	9.3751
ULK1	7.4512	6.9713	7.1072	6.3179	7.0122	6.9618	6.9805	7.4435	7.24	6.5527	7.8237	7.8321	7.5943	6.5052	6.0838	7.8119	6.7643	6.5181	6.2495	6.1569	6.7049	6.4361	6.4319	6.5201	6.7053	6.2329	7.3323	6.14	6.7144	7.9941	6.8235	7.6766	6.9461	7.3226	7.0821	6.6964	7.6094	7.3691	6.922	7.3807	7.177	7.4662	6.8985	7.746	7.1581	7.6324	7.4938	7.5886	6.8915
ATG3	7.3263	7.6256	7.5999	7.7681	7.6585	7.1897	7.2269	7.505	7.3408	7.7763	7.4255	7.976	7.3498	7.5537	7.766	7.3231	7.6644	7.6113	8.0051	8.2066	7.4714	7.9315	8.197	7.616	7.7504	7.6324	7.4279	7.7528	7.7291	7.7184	7.5217	7.5926	6.8317	7.1232	7.2354	7.4622	7.8419	7.511	7.9658	7.7721	7.6395	7.5013	7.9243	8.0804	7.2126	7.5864	7.6875	7.5668	9.0676
ATG4D	6.7398	5.6076	6.0163	6.104	6.2787	6.0202	6.1369	6.8261	6.1675	6.2373	6.3913	6.5974	6.8109	6.323	6.0268	6.1492	6.3541	6.0914	6.1135	5.2939	5.8178	6.2211	6.3394	5.8673	7.0514	5.942	6.6528	5.7111	6.7699	6.8968	6.0597	6.594	6.7664	6.4053	6.283	6.5154	6.4198	6.3987	5.9326	7.2956	6.3802	6.6729	6.2988	6.4759	6.3763	6.6533	5.8896	6.6131	6.4058
BECN1	8.4895	8.5901	8.6502	8.6609	8.9464	8.8239	8.3453	8.7778	8.135	8.7179	8.4951	8.9272	8.8179	8.3175	8.3445	9.1254	8.7308	8.4874	7.8784	8.252	8.3217	8.1454	8.2267	8.4435	9.1185	8.5406	8.0774	8.3082	8.8155	8.1612	8.727	8.119	8.2542	8.0017	8.6918	8.1124	8.2639	8.0294	8.3392	8.4852	8.4272	8.6251	8.3433	8.4256	8.9789	8.494	8.8374	8.1351	8.9313
MAP1LC3A	5.9694	6.6014	8.4874	7.7517	6.4596	6.9551	8.0471	6.7521	6.2769	6.8755	6.5902	7.8998	9.0399	6.7636	6.7373	8.9365	7.17	6.5754	7.6088	7.4575	7.7277	8.3533	8.3921	7.2597	8.5836	7.965	7.6028	7.0601	7.4682	6.052	7.6786	6.8855	8.1647	6.2054	7.4874	8.1247	7.0804	7.5536	7.5259	7.6418	7.7102	7.0965	6.969	7.1069	5.9327	7.1259	7.4772	6.5731	8.3169
GABARAPL2	11.4754	11.6792	12.1261	11.7062	11.3284	11.8487	11.7954	11.5036	11.2856	11.5795	10.9307	12.8535	11.9061	12.0582	12.3067	12.503	12.0363	12.3113	10.8048	12.3448	11.2801	11.608	11.7292	11.6781	11.6842	11.5885	11.0281	12.2754	11.9279	11.2898	12.3473	11.7468	11.5366	11.5239	11.0781	12.1076	11.7665	11.4993	12.6376	11.7027	12.2057	12.0877	12.1775	11.8181	12.3032	11.7166	11.3529	11.2763	12.1698
GABARAPL1	7.2882	7.8661	9.1256	7.5152	7.4486	8.3416	8.5846	7.7244	9.1473	7.8177	8.0969	9.1107	7.9602	7.9431	8.1988	10.1107	7.9715	7.8539	7.918	8.0742	8.814	7.626	7.6391	7.6515	7.489	9.0197	8.1608	7.4938	7.3886	8.7754	8.5259	8.8264	7.4155	7.4742	8.1123	8.6834	8.4954	8.1483	8.5953	8.4098	8.3346	8.5972	8.6026	8.7508	8.0088	7.4767	8.057	8.4005	8.1556
ATG16L1	5.3733	5.1153	5.182	5.2211	5.322	5.402	5.3268	5.3325	5.2791	5.1718	5.2428	4.9789	5.4387	5.617	5.2217	5.0859	5.3508	5.3782	5.1207	5.1172	5.443	4.9408	5.2186	5.4194	4.9443	5.0503	5.4564	5.5697	5.2707	5.225	5.3111	5.1296	5.5607	5.4665	5.2867	5.0208	5.3002	5.8178	5.435	5.8884	5.4741	5.676	5.593	5.5263	6.0043	5.5061	5.52	5.5345	5.4064
WIPI1	5.4181	8.3189	7.3553	7.2536	8.1941	5.2797	5.7953	5.5318	5.2531	7.5214	6.6818	8.8792	7.3659	6.107	6.6337	6.5734	5.5318	6.2878	8.8687	8.9821	8.2557	8.0652	7.2225	7.3258	8.5611	6.4802	6.548	7.4355	7.9494	6.5661	6.3229	7.6524	6.9291	6.9684	7.3167	5.7641	7.3836	6.6919	7.1059	7.5296	6.4502	6.2384	8.1977	8.3702	6.4625	6.6014	5.9619	6.577	9.0816
WIPI2	6.8975	7.5404	7.8326	7.2376	7.6939	7.0072	7.6155	7.0867	8.4578	7.8793	7.6383	7.4639	7.9468	7.6532	7.9742	8.2221	7.227	8.2162	7.8942	7.8267	8.1276	8.822	8.0168	7.9917	8.1044	7.4515	8.2147	8.153	8.3462	8.4949	7.7442	8.084	7.8885	8.6119	7.7324	7.9017	8.1883	7.7934	8.8231	8.5141	7.2978	7.9177	8.1679	8.5654	7.8072	7.9296	8.0429	7.8233	8.6801
SNX4	7.8235	8.4025	8.14	8.7917	8.9064	8.1833	8.1761	8.4695	8.4381	7.7666	8.6114	8.5141	8.295	7.7258	8.2671	8.2309	8.286	7.9042	8.6193	8.7501	8.0608	8.8113	8.3486	8.5391	8.9516	8.2603	8.4812	8.0299	8.7654	8.4848	7.9545	8.5581	7.4422	7.9121	7.7202	7.7996	8.1686	7.6033	8.4913	8.8275	8.5257	8.5039	8.8266	8.7614	8.5149	8.667	8.382	8.3535	9.0542
ATG13	9.0966	9.0226	8.4783	8.2233	8.7513	8.5961	8.8138	9.0134	8.8402	8.4875	8.4658	9.4675	8.6228	8.2496	7.8559	8.6952	8.479	8.2443	7.7965	7.8066	7.8023	8.2714	8.2946	8.3941	8.1467	7.8201	9.1497	7.657	7.7719	8.2178	8.576	8.478	8.2178	8.0089	8.8259	8.1444	8.8409	9.0918	9.3409	9.135	9.5663	9.0956	8.5913	8.891	9.0447	8.8968	9.0171	9.512	8.5122
ULK2	4.3727	5.7864	6.7776	6.5931	4.9171	6.7504	6.3736	5.8804	6.102	5.5446	6.6878	7.522	6.6095	7.3734	6.7007	7.283	7.2709	6.9128	7.1939	6.8893	6.2879	5.8368	6.3919	5.862	6.5098	5.0313	6.0288	6.3216	6.4205	6.3692	7.0063	6.8281	6.4833	6.415	6.1317	6.5424	5.471	6.4336	7.5047	5.5346	4.9549	4.7406	7.1882	7.1958	6.5871	4.9516	7.071	4.896	6.8818
SAT1	10.416	12.3801	12.072	12.0462	12.1312	10.6362	10.5279	10.2888	10.2878	12.6372	10.6788	11.2144	12.1386	10.8834	11.6708	11.0747	10.6672	11.3875	12.4583	12.3292	12.9155	12.2572	12.6219	12.2576	12.5813	11.4875	11.0959	11.4059	11.6235	11.514	10.6114	12.5232	11.6397	12.0154	12.0702	11.4768	12.0889	11.8021	11.2721	11.904	11.7405	11.038	12.9015	12.1861	10.6454	11.2945	11.9154	11.5706	12.7088
EGFR	7.2183	5.6469	7.4427	6.808	7.4603	7.7049	9.6935	8.6078	5.2023	6.337	5.4193	7.7779	10.1979	7.1101	7.0251	6.2364	7.04	6.9014	5.2982	5.3518	5.2153	6.8726	7.3961	6.3631	6.8626	6.0601	8.5431	8.8999	8.5813	5.6298	7.5469	5.0909	11.0273	5.757	7.3688	7.1736	6.1021	7.2395	7.89	6.6679	7.998	6.0817	7.3169	6.4941	7.8304	6.4187	7.8824	6.9551	9.2496
MAPK3	8.9479	8.4885	8.7444	8.2497	8.3038	8.4738	8.5629	8.9875	8.4108	8.2822	8.4745	9.2647	8.4859	8.3052	8.5724	9.2786	8.7243	8.6957	8.1519	7.8324	8.5974	7.9663	8.5263	8.5431	8.3163	8.7899	8.1543	8.0147	8.0671	8.3421	8.5147	8.3676	8.0613	8.5357	8.7479	8.6706	8.9771	8.8228	9.1356	8.9074	9.237	9.1297	8.5366	8.681	8.8039	8.6411	9.271	8.6696	8.6234
MAPK1	7.6786	7.6825	8.4659	7.9549	7.8421	7.8563	8.0212	8.2602	8.2993	6.8577	7.6407	8.8247	8.2729	7.3494	7.9457	9.1296	7.8035	7.204	7.1095	7.007	7.2628	7.9088	9.0665	8.2466	7.7265	8.7008	8.293	7.4304	8.1934	6.177	8.4744	6.7784	8.2696	6.5869	8.4332	7.598	8.1489	7.1337	8.4189	8.501	8.664	8.2687	8.0542	8.7483	8.4707	7.8926	8.695	7.2131	7.9712
BID	9.5031	9.4477	9.6166	10.1006	8.5497	9.4164	10.0877	9.8825	8.4708	9.7921	8.6645	8.3457	8.6773	9.1953	9.7064	8.3531	10.089	9.1605	8.1788	9.0037	8.0878	8.0608	8.0126	9.1696	7.9119	10.2359	9.7847	8.0768	8.7844	8.7707	9.9642	8.1117	8.61	8.6012	8.6546	9.393	9.343	9.3814	9.4701	9.3222	10.8436	10.0073	8.9555	9.2856	10.987	10.2444	10.6139	10.8697	7.8616
ZEB1	10.1961	8.6863	10.0157	10.6401	9.9454	10.1087	10.6811	10.1454	11.6785	9.8866	10.0145	9.8105	9.44	10.5516	9.6222	8.8234	10.6396	9.5498	7.9438	7.8394	9.0695	9.6054	8.3488	10.3236	9.6147	10.0503	9.6115	9.4674	9.8714	8.5925	10.451	9.6866	9.2247	9.2113	9.726	9.2701	10.2898	9.6727	9.7523	10.3912	10.4472	9.8512	11.3262	9.2803	10.9353	10.8761	10.7364	10.6419	8.9215
DPP4	4.3167	4.8108	3.8666	3.8007	6.9811	3.7838	4.3306	3.9951	3.9768	5.843	3.7501	3.6327	3.8953	4.0341	4.0541	4.0502	3.7505	3.9959	6.0322	4.3494	4.6545	7.295	5.1814	3.9701	6.5964	4.2182	3.7374	4.0874	6.4584	3.7543	3.8911	4.0174	4.1738	3.9409	3.8915	3.9392	4.1828	3.945	4.0555	5.4364	4.4144	4.0623	4.0994	4.3403	4.1507	3.9473	4.135	4.4843	5.449
CDKN2A	4.7361	7.1398	5.0419	4.267	7.6443	6.2136	4.3515	4.4526	6.1175	6.0381	4.4952	5.9511	4.3439	4.8069	5.0663	4.4017	4.6959	5.3659	5.1881	4.4026	6.8492	9.0985	9.471	5.2456	4.3633	7.3516	5.1105	4.226	4.1591	7.4129	4.7696	5.2238	3.9787	5.1636	4.9026	4.6137	4.6421	4.8737	5.2544	8.8738	4.9126	4.9069	6.4909	4.6575	5.0154	4.7162	4.4858	5.8111	5.7748
PEBP1	10.5546	11.5283	11.9727	11.1905	11.2778	11.4747	11.5493	11.9083	11.2362	11.306	11.8253	12.0037	11.7161	11.2378	10.814	12.5527	11.4877	11.4512	12.5365	12.147	10.4403	11.3639	11.9628	11.6354	11.6128	11.737	11.0575	11.5704	11.4561	11.0002	11.4123	11.763	10.8081	11.6882	11.9258	11.8984	11.0527	11.0603	12.0983	9.3849	10.9617	11.6501	11.2865	11.9363	11.5258	11.0653	11.4403	11.1641	12.1274
SOCS1	4.457	4.6539	4.6046	4.324	4.4119	4.2586	4.5374	4.6664	4.5163	4.1036	4.3133	4.2049	5.0932	4.4003	4.2413	4.3337	4.476	4.4891	4.2184	4.3807	4.4251	5.0394	4.9975	4.4592	4.9349	4.651	4.3031	4.3773	4.4644	4.3239	4.3879	4.2274	4.3761	4.0922	4.6399	4.3077	4.6697	4.4435	4.7527	4.7902	5.037	4.8236	4.4732	4.7649	4.6818	4.985	4.8926	4.8171	5.2343
CDO1	7.1506	7.0179	7.0886	7.1244	6.5356	7.1583	7.5369	7.0284	7.3445	7.0204	6.9337	7.0219	6.7738	7.617	7.7333	7.5318	7.3244	8.1978	6.6394	7.6772	6.9935	7.2334	7.3005	6.8621	7.1513	7.149	7.0903	5.3897	7.3859	7.2289	7.3936	7.4511	8.4242	7.8259	7.4494	7.5294	7.5465	7.8273	8.2977	7.397	7.4927	8.069	7.7167	7.2911	7.5819	8.3017	7.9626	7.529	7.7123
MYB	4.5186	4.2876	3.883	4.1656	4.1344	3.9021	4.1604	4.1019	4.5847	4.0521	4.0148	4.0546	4.1611	4.0017	4.0551	4.0114	4.4152	4.065	4.008	4.2926	3.858	4.1748	3.9188	4.1549	3.8738	4.0008	4.1153	4.0631	4.0255	4.5783	4.0715	4.1991	4.2496	3.9817	3.9841	4.128	4.1497	4.0123	4.1905	4.6932	4.1239	4.0964	4.6049	4.2023	4.2288	4.5504	4.3402	4.3405	4.0657
MAPK8	8.5284	7.4262	7.7646	7.3221	7.4188	8.3654	8.6194	7.6637	9.2096	6.5138	8.0745	7.0665	5.9656	8.0491	8.3656	7.8197	8.5338	8.0055	6.9084	7.0602	6.913	6.6364	6.2586	7.958	6.0555	6.7211	8.1175	6.077	6.7515	8.5119	8.0745	8.3642	6.2065	7.1604	7.1043	7.2932	7.5633	7.9886	7.7451	8.5399	7.9368	8.2683	8.8593	8.0445	8.2963	8.4708	8.508	8.8196	7.1011
MAPK9	8.7687	8.8667	8.9095	8.8507	8.2642	9.0764	8.7781	9.0405	9.167	8.3468	8.1465	8.6798	7.7917	8.5435	8.3042	9.7647	9.1308	8.0073	8.8254	8.5591	8.7339	8.4476	7.7313	8.4345	8.0874	8.7577	8.9043	7.7806	8.2521	8.9406	8.9112	7.9692	8.9115	8.3456	8.6787	8.3964	8.1716	8.8186	7.9561	8.2579	9.5182	9.1511	8.8541	8.7282	9.2826	8.752	8.932	8.9335	8.4023
LINC00472	4.2794	5.152	4.5761	5.9225	4.3254	4.4273	3.9443	4.31	4.6103	4.6494	4.4932	4.4821	6.102	5.2861	3.9349	4.1393	4.4937	3.8467	4.8594	4.6824	4.2854	4.3069	4.1529	4.6099	5.4549	3.8615	6.0388	4.3148	3.9565	4.0726	5.3162	3.9857	4.6936	3.9392	4.7796	3.6714	4.2365	4.253	4.0888	4.245	4.4339	4.7113	4.0514	4.8209	5.1263	4.7082	4.1766	4.8334	4.1413
PRKAA2	4.8621	5.0971	5.075	4.7178	4.747	4.6475	5.2114	4.8295	5.5592	4.8944	5.1108	5.0804	5.0896	4.9984	5.2171	5.7401	5.0767	5.4056	5.044	4.7278	4.9346	4.9206	5.1669	5.2671	5.1661	4.4682	4.6216	4.8669	5.1274	4.8499	5.0562	5.2384	4.8037	5.3822	4.9162	5.421	5.9861	5.264	5.1725	5.2363	5.051	5.5208	5.6798	5.2098	5.2672	5.283	5.158	5.3103	4.9301
PRKAA1	5.2462	6.0227	5.3285	6.3423	5.987	5.3355	5.8391	5.5784	5.2956	5.864	5.7078	6.2707	5.8184	5.6952	5.0387	5.4884	5.5057	5.2798	6.2887	6.2306	5.5539	5.8431	5.787	6.2126	5.9484	5.65	5.7847	5.4957	6.4775	5.7052	5.6627	5.949	6.2641	5.6636	4.8654	5.0438	5.3798	5.3171	5.516	5.9456	5.1064	5.6203	6.0617	5.6334	5.5987	5.9732	5.8265	5.99	6.7787
BAP1	7.3737	7.176	7.6425	7.1917	7.45	7.3332	7.0748	8.2754	6.3858	6.6017	7.7813	7.6966	8.4153	6.3191	7.2831	8.3122	7.6076	7.4972	6.7095	6.3863	7.1017	7.5595	8.3583	6.6024	8.0833	7.3364	6.827	6.4831	7.5202	7.3602	7.688	7.5598	7.1078	6.8831	7.3725	7.0052	8.1735	7.4675	7.9119	7.9951	7.9442	7.7833	6.5033	7.7829	7.7088	8.2281	7.6962	7.6276	7.9842
ABCC1	6.0424	7.0498	5.9191	6.5939	7.0858	5.915	6.3316	6.5661	5.8513	6.8647	6.7293	6.8391	7.0312	6.0369	6.4942	6.1251	6.3085	6.1679	6.894	6.948	7.2407	6.132	6.0015	7.0112	6.392	6.4476	6.1694	6.2644	6.2882	8.4517	5.9216	7.118	6.7123	6.4399	7.7644	5.8877	7.9133	6.5649	6.2723	7.177	6.2134	6.6393	7.4179	7.169	6.8442	6.4825	7.218	6.6966	7.316
ACVR1B	4.3933	4.3924	4.4283	4.2672	4.4352	4.3629	4.4678	4.3732	4.5847	4.3576	4.3438	4.232	4.6714	4.465	4.4631	4.3935	4.5785	4.3743	4.5212	4.3863	4.3618	4.3177	4.2579	4.2225	4.3363	4.3978	4.4392	4.5847	4.2148	4.4381	4.7845	4.3849	4.2616	4.3127	4.5959	4.244	4.8402	4.4931	4.8246	4.5994	4.8369	4.6785	4.7307	5.0022	4.787	5.0243	4.9584	4.8753	4.663
TGFBR1	6.0525	7.9852	6.0231	7.1491	7.1167	6.3836	6.9389	6.5276	5.7721	7.1531	7.4102	6.0598	7.4302	7.4739	6.1561	5.6415	6.2827	7.1131	9.1757	7.4719	8.3756	7.0841	7.4161	8.0963	7.0776	6.5346	7.5824	7.5528	7.1496	8.2551	6.6131	8.3086	8.095	8.7853	6.3205	7.1658	7.1119	7.1898	7.8331	7.807	6.2022	7.1834	7.3611	6.2282	7.1815	7.9969	7.1774	7.795	7.723
EPAS1	6.3631	5.2733	6.1379	6.2602	5.7769	6.3121	5.7399	6.8129	5.2315	5.1391	6.0472	6.387	7.3267	5.6175	5.6437	5.8989	5.291	5.1521	5.2228	5.5101	5.4705	7.0543	6.0514	5.0132	7.7232	5.9944	6.0507	5.7784	6.5063	4.7746	6.3157	4.8966	4.6403	4.9738	5.4967	5.2174	6.6349	5.3744	5.8302	5.3751	6.9301	5.9575	5.142	6.2153	5.7644	5.9093	6.2811	5.6713	5.3379
HILPDA	8.2572	7.5985	8.3774	8.2124	9.5978	7.8944	8.1939	7.9883	8.3438	9.5444	7.9569	8.7636	11.7587	7.9453	8.0534	7.5698	8.9408	8.691	7.3086	9.7538	7.0088	8.2799	8.5794	10.0231	9.3121	8.4015	8.7303	8.0768	9.3655	8.8075	7.7409	10.3566	8.4739	10.0063	8.0433	8.5475	8.3137	7.6813	8.15	10.0974	7.9236	8.5494	9.1829	8.5847	10.3087	7.8704	8.8451	7.8388	9.6659
HIF1A	10.4444	12.064	11.7875	12.6035	12.439	11.6307	11.7695	11.6636	11.8695	12.5125	11.6027	11.8681	12.7546	11.9078	11.4843	11.7903	11.018	12.589	12.4425	12.9892	12.4884	12.7343	12.4248	12.6311	12.9124	12.0256	11.7676	12.4765	13.1463	12.1124	11.9912	12.5182	12.8286	12.5912	12.0601	12.2899	12.6191	12.1286	12.4099	12.2495	12.4222	11.6261	13.0426	12.8078	12.0308	11.9257	12.2646	12.1426	12.1701
IFNG	3.7677	3.7795	3.7589	3.7656	3.7627	3.9456	3.8634	3.9287	3.8318	3.466	3.5276	3.9495	3.3964	3.7718	3.6505	3.7112	3.7796	3.6501	3.6518	4.136	3.849	3.9351	3.8606	3.8154	3.7754	4.0889	3.6473	3.634	3.5209	3.7307	4.0135	3.6084	3.7906	3.6271	3.869	3.8005	4.4112	3.923	3.9432	3.9882	4.1045	4.1255	4.0951	4.3524	4.1092	4.1846	4.0735	4.1709	4.1364
ANO6	6.0405	7.1699	6.5293	7.2889	7.163	6.0497	6.386	6.1091	5.9029	6.6929	6.2096	7.7498	7.4168	6.2482	6.2505	6.2895	6.2743	6.6276	7.4567	7.2127	7.2713	7.4594	7.4543	7.1486	7.3724	7.3765	6.6422	6.8064	7.0137	6.7137	6.3552	7.1829	7.3168	6.9618	8.1146	6.4905	7.9288	6.4691	7.1072	6.9549	7.0525	6.4636	7.5354	7.4538	6.4669	6.4737	6.8132	6.5783	7.9086
LPIN1	9.4431	9.3125	9.1401	8.8762	8.9169	9.2504	9.3389	9.2846	9.2366	9.1739	9.5529	9.0579	8.7606	9.4085	10.6068	9.4484	8.9513	10.6851	9.1157	10.5529	8.3966	7.907	8.3717	8.7609	7.6026	9.2889	9.0822	8.261	7.8766	10.1995	9.3424	8.7161	9.1453	8.9995	9.6749	10.3942	7.8928	9.6527	9.6905	8.9543	9.3302	9.9293	9.2195	11.2026	9.6547	9.255	9.4503	9.483	8.9566
TNFAIP3	5.55	7.8088	6.0408	5.9535	6.6176	5.1466	5.776	5.6634	5.9583	6.9988	5.7011	6.0591	7.5632	5.7218	5.7843	5.4866	5.2266	6.2581	6.7891	6.4946	8.1304	6.151	7.0532	7.5917	6.7953	5.9987	5.5001	5.9668	6.0535	6.5234	5.4379	8.3227	6.4075	6.1574	6.686	5.7618	6.16	6.6783	6.3953	5.8051	5.8033	6.2405	7.563	6.1999	6.4042	6.3784	6.2993	6.3255	7.4639
TLR4	4.9289	6.7725	7.1008	5.8173	5.8741	6.0065	5.636	4.9761	5.2104	6.6523	5.0882	8.8527	5.9357	5.0552	6.7138	7.1909	4.5306	7.6806	6.8122	8.1596	7.0608	7.4763	6.9514	7.6322	6.3953	5.714	5.2631	6.6054	5.8528	5.5164	5.1042	5.9561	5.5052	6.1885	6.7291	6.2914	6.83	5.4369	7.7952	7.1245	5.4916	5.5533	8.266	7.0216	5.1766	5.5558	6.3293	5.3357	8.5369
ATM	6.9543	6.8949	6.6428	7.1191	6.6502	6.9128	6.872	6.7951	6.688	6.5893	7.549	6.5843	5.8596	7.0007	6.7306	6.4352	6.6371	7.0981	6.5096	6.0954	6.0314	7.0325	6.4707	7.0139	6.5514	6.6662	7.0711	6.6137	6.215	6.7109	6.9956	6.5696	6.8424	7.0629	7.1105	6.826	6.8544	7.1098	7.2269	7.1255	7.6422	7.5129	7.2006	6.8682	6.9852	7.4952	7.4797	7.8785	7.342
YY1AP1	9.9151	9.8188	9.4688	10.2298	9.865	9.8468	10.2658	9.8412	10.3493	9.7474	10.1959	9.8378	9.6315	10.2208	9.8529	9.5728	10.3882	9.8275	9.6027	9.0615	9.6935	9.6078	10.2615	10.1649	9.351	9.9821	10.952	9.8003	9.8424	10.3253	10.318	9.9292	10.0942	10.0082	9.7553	9.9191	9.7558	10.6462	10.1759	9.8875	10.1579	10.8357	10.0779	9.8736	10.6042	10.6443	10.7373	10.3536	9.51
EGLN2	4.7633	4.126	4.5696	4.1871	4.7725	4.8604	4.5876	4.5666	4.81	4.0434	4.4911	4.2986	4.5364	4.6636	4.4692	4.15	4.4234	4.8711	4.6687	4.8512	4.4668	4.6049	4.8693	4.3383	4.3679	4.5487	4.5337	4.9615	4.6429	4.4399	4.5254	4.0003	4.3189	4.5293	4.6038	4.7367	4.9677	4.5272	4.6683	4.6926	4.9678	4.6109	4.4758	5.1707	4.515	4.9152	4.5075	4.4053	4.4103
MIOX	5.049	4.7194	4.8711	4.8533	4.9682	4.8569	5.0733	5.1975	4.9797	4.8916	4.8039	4.925	4.9193	4.6883	4.9476	5.0777	4.9472	4.8194	5.06	5.079	4.8489	5.1025	4.7202	4.7813	4.9657	5.19	4.9272	5.1276	4.8823	4.8738	4.9269	4.8532	4.9581	5.1307	5.1275	5.0615	5.2132	4.6471	4.9849	4.456	5.1527	5.2085	4.9334	4.988	5.2021	5.3029	5.3165	5.1082	5.3148
TAZ	7.3929	7.0966	6.8543	6.8212	6.7316	7.0475	6.9499	7.3161	6.8715	6.6728	7.5237	7.3323	7.3919	6.9361	7.1856	6.8089	7.1129	7.0076	6.7047	6.6006	7.2438	6.8262	7.118	6.9699	6.8408	7.0244	7.4826	6.8822	7.3169	7.3243	7.0673	7.7098	7.1907	7.4012	7.1778	7.3096	7.7969	7.4234	7.647	7.0572	7.541	7.4402	7.3393	7.4919	7.2114	7.4443	7.5213	7.5184	7.1351
MTDH	9.7048	10.0727	9.2747	10.2746	9.1559	9.6266	9.7414	10.1668	8.8657	9.4526	10.1723	9.6431	9.8796	9.888	9.4187	9.1277	9.6332	9.3696	8.5335	8.4178	9.7063	9.6588	9.3619	9.4555	10.1736	10.3889	9.9499	9.3446	9.4343	9.2903	9.205	9.2673	9.7054	9.1847	9.2439	9.2036	9.7568	10.0505	9.7551	10.122	9.9501	10.0656	10.1987	9.6973	8.8778	10.1649	10.0427	10.0173	10.7092
IDH1	10.6793	10.5817	10.5824	10.8849	11.1441	10.5983	10.6456	10.5034	9.8419	10.8328	10.5921	9.5746	10.9165	10.6203	10.7912	9.5396	10.4172	10.3197	10.8621	10.8835	10.8269	10.7518	10.6163	10.6048	10.9425	10.4347	10.5134	11.5054	10.5412	11.3208	10.5967	10.7783	11.8025	10.1098	10.4145	9.6248	9.4205	10.1193	9.7601	11.3224	10.777	10.5132	10.8536	10.2792	10.6475	10.7677	10.3103	10.1736	11.296
SIRT1	8.786	8.5551	8.1931	8.5842	8.1171	8.3025	8.9824	8.4461	8.821	7.4921	8.3638	8.2799	6.8811	8.5809	8.3607	8.077	9.1772	8.4657	8.036	7.1098	8.1714	7.1033	6.8384	7.777	7.3542	7.5979	8.3666	7.0418	6.9809	8.8244	8.4661	8.6352	7.3265	8.3289	7.4695	8.2779	8.1047	9.2027	8.5252	8.4918	8.8342	9.0223	8.288	8.8147	8.7609	9.7769	9.113	9.5837	7.1726
FBXW7	6.6645	7.9242	9.1396	6.7481	8.2869	7.0821	7.9838	7.343	8.4456	7.6403	8.6071	6.8598	7.9156	7.4085	8.0421	10.235	7.7176	6.7847	7.0956	7.2362	8.4731	6.8064	6.5734	7.6917	7.2158	7.4092	7.906	7.7862	7.8838	7.7349	8.265	7.5558	8.1357	6.5644	6.7852	7.6011	7.846	8.0668	7.3648	8.6199	6.6397	8.3056	7.5767	7.8922	8.3032	7.2101	8.1396	8.4251	7.639
PANX1	6.9117	6.822	6.14	6.9033	7.465	6.6996	6.6498	7.2418	6.5514	5.9769	8.9385	7.6389	7.2037	6.3088	5.759	5.995	6.6841	5.5462	7.5618	8.2817	7.6434	6.7364	6.4819	7.4248	6.7616	6.2944	6.8087	5.8823	5.9275	7.07	7.1058	6.6526	6.5314	6.2967	7.2378	5.8666	6.8488	6.7573	6.2544	7.2511	7.4548	6.7527	7.9809	6.71	7.129	7.3684	7.0204	7.4799	7.3054
DNAJB6	6.5081	7.596	6.1011	6.9104	6.3831	6.2757	6.2924	6.5968	7.9033	6.5281	6.7466	6.6123	7.6703	6.521	6.49	6.5931	6.3527	6.6808	7.8026	7.9299	7.5137	8.3404	8.2299	6.4618	7.9407	7.0673	6.2948	6.5618	7.6874	8.3585	5.5182	7.1066	7.6919	5.8352	6.5187	4.9007	6.0189	6.7085	6.5104	7.1576	6.5712	7.1716	6.7137	6.688	7.3396	6.4401	7.1377	6.2125	8.4732
BACH1	5.0395	5.5209	5.193	5.1565	5.157	5.1545	5.0364	4.9283	4.8303	5.3102	4.3111	4.6676	4.6044	4.8722	5.5299	5.2627	5.187	5.5057	5.2239	4.809	5.0051	5.1777	5.2878	4.9535	4.7176	5.262	4.7473	5.193	4.8746	5.0933	4.6774	4.9032	5.106	4.8823	5.2516	4.73	5.7452	5.5883	5.8056	5.2165	5.6622	5.408	5.344	5.7741	5.1949	5.3172	5.8099	5.2797	5.6722
LONP1	9.1287	8.7246	8.4795	8.7238	8.9752	8.6237	8.5793	9.2123	8.6611	8.8032	9.4025	8.9182	9.6938	8.749	8.8868	8.4117	9.0515	8.7623	8.4179	8.2085	8.4264	8.7937	9.0548	8.5075	9.4006	8.6857	9.2592	8.3969	9.3088	9.0087	8.9345	8.8295	9.2586	8.3754	8.8835	8.675	8.1959	9.2136	8.36	9.475	9.0861	9.8248	8.6053	9.6381	9.4384	9.1589	9.1735	9.2642	8.8725
AKR1C1	4.7107	4.5425	4.4712	4.5182	4.5038	4.4011	4.5132	4.7248	4.5207	4.2053	4.4598	4.3045	3.866	4.5412	4.4949	4.2231	4.5314	4.5669	4.1817	4.6682	4.6494	4.3684	4.5225	4.2732	4.4281	5.202	4.1865	4.099	4.3533	4.6677	4.341	4.0371	4.0914	4.4052	4.4513	4.49	4.9888	4.4517	4.8948	4.837	5.0692	5.0587	5.0223	5.1184	4.6731	5.0871	5.0801	4.8406	4.6515
AKR1C2	5.9645	10.0042	10.5105	10.1194	9.492	9.1597	9.1699	6.3835	10.8003	9.9922	7.4033	10.9581	5.4848	10.4455	8.2204	8.8711	9.1637	8.1928	6.8686	8.0689	8.7316	7.7526	6.4397	8.6442	6.1781	8.9765	8.711	6.098	6.7468	6.7792	7.9995	6.9907	5.2973	7.3212	7.3782	7.3986	9.8799	8.0157	10.1812	6.482	8.2001	9.6293	10.0014	8.253	7.9996	8.3397	8.4426	9.9696	5.9468
AKR1C3	6.3833	10.9205	11.1901	10.7074	10.8888	10.2618	9.186	6.8075	10.6868	11.4902	10.1412	11.5051	5.0807	11.906	10.3483	9.3368	9.7746	10.2795	7.8774	9.128	9.2901	7.8526	8.0217	9.4746	6.9674	9.3726	11.4458	6.2424	7.0657	7.6934	9.2243	8.6812	5.1481	8.6839	10.9428	9.99	10.0461	10.1709	11.3776	7.5997	10.2828	10.873	11.1187	9.5882	8.2613	9.3036	7.7195	10.1011	6.7575
RB1	7.5067	7.8185	7.369	8.1354	7.8689	7.4403	7.7959	7.7521	8.0602	7.6075	7.6482	8.1246	8.1195	7.7245	7.9027	7.5548	8.0482	7.7601	7.7389	8.1094	8.2099	7.4024	8.786	8.1324	8.6576	8.0027	7.4301	8.3926	8.3168	7.5798	7.6422	8.0539	7.9886	7.7816	8.2062	7.798	8.2027	7.3851	7.7934	7.6892	7.7917	7.9881	8.1185	8.2031	7.7818	7.8723	8.3606	7.7326	8.0879
HSF1	6.3324	6.266	5.9	5.8617	5.6276	6.0385	5.9277	7.0278	5.9495	5.7839	6.1893	6.5267	5.9096	5.9663	6.0069	5.8551	6.1548	6.0918	5.4021	5.3397	5.744	6.0637	6.1759	5.7155	5.879	6.8036	5.8879	5.756	5.9681	5.5152	6.1013	6.0003	5.7813	5.9066	6.1174	5.9991	6.2103	6.4974	6.3604	6.4663	6.5627	6.4137	6.2958	6.188	6.3599	6.2604	6.2959	6.1213	6.2506
GCLC	7.6473	8.4185	8.263	7.3752	6.0538	8.4204	8.3124	6.7818	8.143	8.9393	5.8511	9.165	7.5327	8.2271	9.2643	8.7426	7.4814	9.654	8.2779	9.3039	7.9852	8.1136	7.5239	8.0837	7.5984	7.1791	8.7066	7.4793	8.0772	8.2273	7.6758	8.1033	7.2496	8.0857	8.6752	8.7586	7.6884	8.5398	9.2514	7.4379	7.7658	7.2863	8.2635	9.4334	8.533	7.9814	8.4422	8.2916	7.9036
SQSTM1	6.4214	6.2783	6.1995	5.9721	6.7332	6.0835	6.0803	6.4388	6.057	6.1993	5.9862	6.1149	6.2519	6.0124	5.8591	5.7464	6.2613	6.3076	6.2616	5.9276	6.4718	6.1809	6.5017	5.9798	6.0718	6.2221	5.6105	6.0936	6.1768	6.3213	5.9213	6.0776	6.2583	5.9234	6.4979	6.183	6.5276	6.4659	6.2723	6.289	6.5762	6.4945	6.0405	6.8037	6.239	6.4099	6.4164	6.2387	7.0645
NQO1	6.9659	8.3797	9.4638	7.435	8.9496	7.0564	6.2304	7.4835	5.8708	9.1022	8.1046	7.0456	7.2013	7.0051	7.6382	7.5417	7.0596	6.4851	8.8327	9.1433	7.7622	9.492	8.1068	7.7443	8.2775	7.803	7.2178	6.677	7.8103	6.5874	7.183	7.2986	7.2538	6.2834	6.7379	6.5019	7.2956	6.9808	6.7582	7.7801	7.9455	8.3841	6.7466	7.5067	7.6064	7.2675	6.2683	8.1279	10.1171
MUC1	5.2013	5.4943	4.8503	5.1463	5.6581	4.7979	4.9887	5.2108	4.8801	5.1065	4.7951	5.6762	5.4173	4.8027	4.9721	4.7652	5.1823	5.4016	7.0673	5.0264	6.1756	5.085	5.9859	5.505	5.2571	5.6162	4.7594	5.4936	5.0347	5.0583	4.6441	5.6967	5.3795	5.7827	5.7172	5.2492	5.8634	4.9951	5.4444	5.3712	5.308	4.9015	5.1209	5.8216	5.0544	5.1432	5.4488	5.1419	5.9046
MT1G	5.9633	6.5908	7.1841	7.3194	6.9769	7.0941	7.081	6.0773	5.773	7.3602	6.1199	7.8165	7.9245	6.8929	6.9624	7.5277	6.7792	7.339	7.8384	7.9164	7.5084	7.4913	7.9722	7.5007	7.6321	7.3493	6.9971	7.7379	7.5041	6.827	6.5733	7.5662	7.3107	7.0018	6.956	6.8734	8.2116	6.9158	7.6285	7.2367	7.477	7.0394	7.2565	6.9629	6.6295	6.5103	7.3044	6.2478	8.2956
CISD1	11.0653	10.4082	10.8586	10.4065	10.7351	10.8184	10.2024	10.7353	10.5181	10.4687	10.9119	11.0166	9.9226	10.416	10.7555	10.9567	10.7834	9.9062	10.3565	9.8477	10.2053	9.7866	9.9118	10.9223	9.3946	11.2365	10.4521	8.916	10.2512	10.86	10.6007	10.1601	8.9561	9.5191	11.0438	10.1221	11.0394	10.78	9.2603	10.4927	11.2862	10.0526	11.212	11.049	10.5488	10.3172	10.2978	10.9084	9.7564
FANCD2	4.6096	4.6897	4.2402	4.5081	4.3793	4.4216	4.38	4.418	4.3455	4.3169	4.4368	3.9933	4.6189	4.2836	4.3436	4.1237	4.5146	4.3905	4.5493	4.4848	4.367	4.288	4.3215	4.2608	4.4786	4.2128	4.1215	4.9543	4.4247	4.4087	4.501	4.2113	4.4958	4.5294	4.454	4.5485	4.8076	4.7592	4.6123	4.9875	4.5615	4.6295	4.5216	4.7385	4.585	4.944	4.6752	4.7842	4.8285
HSPA5	9.3011	9.8978	9.7078	9.8604	10.0908	9.6289	9.7259	9.8613	9.8421	9.7373	9.68	9.5552	10.6652	10.28	9.3136	9.1954	9.4955	9.0755	10.7494	10.0547	10.1721	10.9931	10.4825	10.2201	10.2778	10.4705	9.8455	10.166	10.4532	9.338	9.491	10.1363	10.342	9.5058	9.5206	9.1822	10.022	9.5033	9.1401	10.1289	9.4936	10.1438	11.048	10.8719	10.5139	9.9046	9.3855	9.7227	10.7748
HELLS	5.7593	4.5455	4.5991	5.6179	6.9469	5.0416	4.8409	5.9566	4.8614	4.5725	5.3699	4.0441	5.3951	5.0413	4.4761	4.2109	6.1081	4.3357	4.289	4.6568	4.3908	5.1713	4.8546	6.0791	5.1217	4.6645	4.8254	5.5312	4.9321	4.6776	4.7719	5.2006	5.5129	4.5741	4.6896	5.1112	4.3523	4.6471	4.3817	6.2018	4.3639	4.5675	4.8433	4.2014	5.3501	5.7414	4.7322	5.9632	4.3241
SCD	8.8982	7.1933	9.0445	7.1922	8.5201	8.3204	7.8098	8.4021	6.3199	9.0388	8.3076	8.5235	7.763	7.6586	8.4752	8.6761	8.5844	8.5678	8.7509	8.541	6.9755	7.0081	7.0591	8.2005	6.8575	8.0645	7.4491	6.862	7.2149	6.8491	9.0325	7.2104	6.4667	8.6119	7.4042	8.7276	7.2309	8.7113	9.4876	8.1645	7.8218	7.5065	7.6077	8.1439	9.3541	8.9419	7.0721	8.0047	9.4211
FADS2	6.836	6.273	7.1201	6.6673	6.6772	6.8797	6.4227	6.8132	6.412	6.5508	6.642	7.2017	7.4556	6.5144	6.8215	7.0626	6.5966	7.1461	6.0802	6.5907	6.7618	6.2058	7.0139	6.6556	6.4568	7.0385	6.2719	6.1516	6.5669	6.2515	6.8436	6.7245	6.8168	6.5952	6.973	6.9983	7.0608	6.7958	7.5273	7.1393	7.1644	6.4186	6.7868	6.9259	7.0088	6.783	6.5137	6.6444	7.2718
SRC	4.967	4.6435	5.0475	4.8861	4.8363	5.0345	4.9502	5.1866	5.2123	4.6319	4.6702	4.807	4.7301	4.9071	4.7526	4.8647	4.8866	5.1536	4.7752	4.8338	4.7964	4.9079	5.1858	4.7332	4.6588	5.3399	4.628	5.0959	4.7004	4.8895	5.0645	4.7427	4.4639	4.8516	5.0349	4.8058	5.4099	5.0604	5.1612	5.0435	5.0831	5.0117	5.1534	5.3631	4.8815	5.2226	5.2031	5.093	5.1713
STAT3	7.732	8.1219	8.0064	8.5274	9.114	7.952	7.9308	8.0513	8.2671	8.3031	8.5135	8.9858	9.5908	7.6967	8.1263	8.3094	8.1963	8.2088	7.7507	7.8011	8.8773	8.2225	8.5947	8.9542	9.3898	8.8457	7.996	8.0962	8.327	7.7647	8.1973	8.6109	8.4109	7.9289	8.7905	7.7601	8.8732	8.0132	8.282	8.6906	8.5078	8.6376	8.4568	8.567	8.6813	7.8611	8.4992	7.887	9.0336
PML	5.6667	5.7442	5.7226	5.6178	5.6525	5.5158	5.8598	6.1737	5.6455	5.4066	5.8004	5.9886	5.5285	5.6095	5.5698	5.3969	5.5569	5.6306	5.5281	5.4287	5.5692	5.5706	6.1353	5.4713	5.4157	5.8528	5.7634	5.5835	5.5849	5.4328	5.7032	5.6047	5.4507	5.693	6.2874	5.6317	6.2146	5.9363	6.1685	5.993	6.3041	6.063	5.7321	5.9834	5.7209	5.9805	6.0511	6.0137	5.877
MTOR	5.2677	5.1882	5.4977	5.5843	5.4085	5.4697	4.9293	5.3685	5.3662	5.3627	5.3394	5.7548	5.2744	5.1202	5.8478	5.6704	5.1179	5.7304	5.9922	5.642	5.6888	5.4466	5.7689	5.4466	5.2686	5.5147	5.2058	5.5249	5.8738	6.1717	5.2446	5.7015	5.9109	5.5197	5.595	5.5837	6.0754	5.6732	5.8661	5.9491	5.705	5.3154	5.9197	6.2346	5.7431	5.3975	5.0295	5.5824	6.3017
NFS1	6.8121	6.8458	6.8103	6.8829	6.6078	6.4872	6.6835	6.7242	6.3125	6.6296	6.5151	8.3844	6.9448	6.2802	7.6595	7.3449	6.4448	7.0302	7.0584	6.8906	6.455	7.679	7.9449	6.3673	7.2875	7.7217	6.6136	6.3297	6.8751	6.3387	7.1799	6.3021	7.4958	6.1533	7.0797	6.7826	7.4257	7.4419	7.5507	6.2747	7.3994	7.1205	6.9938	7.8753	6.3622	6.5864	7.5998	6.7285	7.1728
TP63	3.9329	4.003	3.9781	4.032	4.1576	3.9837	4.0726	4.1451	4.0414	3.9634	4.0101	4.0907	3.8027	3.9205	3.9692	3.9566	3.9981	4.1797	4.2977	4.2471	3.9082	4.061	3.974	3.8252	3.9705	3.9777	3.8947	3.9207	4.0002	4.0231	3.8818	3.9694	3.8451	3.9707	4.0742	4.0848	4.4847	4.1136	4.082	3.9775	4.3463	4.2488	4.1995	4.3505	4.1962	4.1877	4.1463	4.3801	4.1566
CDKN1A	10.3734	9.8751	8.7939	9.3612	8.1891	8.7751	7.8254	9.5972	7.2438	10.426	8.1633	7.3578	10.933	8.4833	6.3294	6.5879	8.8572	7.4766	9.9874	8.5357	9.2858	9.1574	8.213	8.3654	9.4668	8.5424	8.7446	9.1016	9.3378	7.0432	8.2845	8.4212	9.13	6.7767	7.7706	7.6055	9.5524	9.784	7.8259	8.0734	9.216	8.2095	9.0509	8.0053	9.9149	7.7181	8.5576	9.3108	9.5645
ENPP2	5.3155	10.3063	8.8088	7.9113	8.2202	6.3972	6.7867	6.7088	5.5431	8.8417	5.1904	9.092	5.2148	5.3594	10.3121	10.4346	5.8669	6.5255	10.7607	9.6311	8.0678	7.4382	6.332	7.5993	5.5906	6.3481	6.4443	6.5384	6.2536	5.9918	8.36	8.5744	6.2428	8.1519	8.2495	7.7196	8.4209	7.4751	11.5908	6.6362	7.0612	6.665	8.2883	7.4834	6.4559	5.8155	8.5177	7.0345	6.6007
FH	9.2187	9.0262	9.1579	9.3336	9.3188	9.2279	8.9018	9.0577	8.7487	9.1381	9.0336	9.3767	8.899	9.2035	8.8012	9.1382	9.3144	8.2339	9.1125	8.8306	8.8641	9.7577	9.8223	9.1016	9.2288	8.95	8.6067	9.5764	10.0372	9.0527	9.1982	8.6197	9.012	8.2959	8.6647	8.6603	9.1146	9.1721	8.7176	9.0475	9.2314	9.1701	9.3077	9.3466	9.6164	8.8725	8.7541	9.328	9.6998
CISD2	6.4008	6.5513	6.7966	6.263	7.2725	5.8807	6.8012	5.8174	7.5199	6.3899	6.6861	6.3372	6.5013	6.3745	6.6463	6.7209	6.6839	6.331	6.3484	7.351	5.8762	6.4567	7.0162	6.4845	6.9319	6.1601	6.3948	6.095	6.3135	6.6873	6.1157	6.3402	6.7708	6.052	6.0679	6.2081	6.5008	6.306	6.2016	7.0756	5.7903	6.5549	7.1171	7.2767	6.4843	7.1341	6.7979	6.9855	7.1904
ISCU	11.0651	12.1188	11.578	11.0114	11.2917	10.9484	11.2618	10.8077	11.2998	11.2109	10.6487	11.9971	10.9675	11.1492	11.1025	12.0018	11.212	11.1204	12.101	11.5372	11.7348	11.3076	11.5068	11.2345	10.7816	11.2714	10.7802	11.1766	11.1624	11.5594	11.3919	11.0235	11.2246	10.9649	11.4638	11.3779	11.3462	11.7929	11.6464	10.7406	11.2367	11.2827	11.6071	11.7864	11.0257	10.7912	11.4144	11.2621	11.6861
ACSL3	9.6587	9.3477	9.8201	9.6038	9.3559	9.7819	9.8604	9.2574	10.5968	9.6219	9.2308	10.5609	10.1124	9.8198	9.432	10.7322	9.0688	9.6522	9.5579	10.1128	9.2344	10.6848	10.017	9.3023	10.5348	9.048	9.8514	10.4283	10.7024	8.9623	9.6045	8.7778	9.8348	9.6029	8.5925	9.5293	9.4096	10.5269	9.8148	9.2237	9.9907	9.6146	9.4215	9.4536	10.2219	9.3851	9.3636	9.8995	11.3307
OTUB1	9.0232	8.1438	8.6461	8.2897	8.6579	8.4093	8.7302	9.1306	8.9582	7.3736	8.6404	9.1541	8.7495	7.9279	8.0469	9.2991	8.5496	8.0567	7.2614	6.3882	8.1965	8.2753	8.7594	8.4903	8.8085	8.8654	8.7262	7.0293	7.8778	7.9039	9.0063	8.8561	8.3105	7.5687	8.5369	8.3532	8.7975	8.0206	8.8747	9.3836	9.4161	8.9226	8.7147	8.5983	8.9021	8.7644	8.6022	8.929	8.5215
CD44	4.7599	8.2613	6.3746	7.4107	8.9373	4.6622	5.7291	4.4518	4.8332	7.3372	6.2467	8.7263	9.3612	4.6627	5.6585	5.2066	5.0615	6.35	7.9947	7.2368	8.3094	7.4802	8.7021	8.9162	9.1329	8.6543	4.6296	7.2593	6.4987	7.427	5.4754	7.9909	6.9755	6.8978	9.1102	6.8152	9.2722	5.6677	7.3351	7.8618	8.119	5.1461	9.4382	8.8385	5.1759	4.61	7.0982	5.1056	7.6809
BRD4	7.3773	7.2646	7.3691	7.1516	7.5569	7.1118	7.2519	7.6027	7.5291	7.5529	7.6102	7.5396	8.0428	7.5435	7.5538	7.4409	7.4731	7.5125	6.0294	5.9207	7.4713	6.8904	7.4749	7.6121	7.7519	7.4419	7.1974	7.4033	7.6081	6.9495	7.6891	7.2799	8.2272	7.2019	7.4381	7.4955	7.739	7.9343	7.2604	8.1278	7.6003	7.5421	7.6593	7.6703	8.0958	7.4889	7.3495	7.2555	7.3418
PRDX6	9.378	10.7703	10.3466	9.8685	10.6641	9.7421	10.1613	9.637	9.0052	10.1457	9.7257	11.6631	10.7185	9.6343	11.3165	10.443	9.6494	11.2347	10.8597	11.5205	11.2032	11.7682	11.4715	10.517	11.6775	11.0197	9.8595	11.1474	11.1781	10.252	9.7682	10.6239	10.5247	10.3473	10.5889	11.0082	10.6248	10.0302	10.6136	10.2559	9.742	10.0639	10.971	11.4924	10.1003	9.9584	10.1516	9.6258	11.4053
NF2	4.5916	4.4478	4.512	4.2131	4.4164	4.351	4.4745	4.5957	4.5503	4.0647	4.4825	4.7875	4.8395	4.2833	4.3624	4.3258	4.3701	4.2445	4.2334	4.3794	4.3264	4.2189	4.353	4.26	4.3764	4.7489	4.39	4.2593	4.3722	4.272	4.2318	4.421	4.2768	4.241	4.4119	4.4074	4.7601	4.4052	4.563	4.832	4.6923	4.6208	4.4417	4.9855	4.7139	4.7144	4.6784	4.6148	4.759
ARNTL	7.2444	6.9502	7.2534	7.9275	6.7234	7.3233	7.6227	7.0692	8.603	7.1225	7.684	7.8024	8.7053	8.1099	7.0136	8.2303	6.5972	7.4054	7.3831	6.9601	6.9166	8.6958	7.8328	7.3291	8.7606	6.1935	7.5402	9.4092	8.5546	5.6854	7.9816	7.0103	8.3857	6.8981	6.7502	7.4187	7.5187	8.3943	8.346	7.7231	8.2122	7.554	7.161	8.709	8.5847	5.7615	8.219	8.2304	8.1619
JUN	6.8839	7.7409	8.2128	7.585	8.7637	8.1342	6.9903	6.5086	7.6046	9.0881	8.9845	7.8356	9.6254	7.4686	8.1896	7.9388	7.519	8.0231	8.5942	7.9517	9.8207	9.7412	9.1987	9.9347	9.9374	9.3063	8.4475	9.556	9.1549	7.9049	7.136	9.1665	9.0696	7.8222	9.4381	9.4267	8.8142	7.891	7.4865	9.9133	7.9319	8.5645	10.0055	8.7831	8.1826	6.9334	8.1692	7.3011	8.667
CA9	6.0637	5.974	6.062	6.3169	7.1683	6.1659	5.4873	6.099	5.808	6.3177	5.7446	5.4392	7.7547	6.0065	6.0767	5.6906	6.3158	6.0793	5.7342	6.4837	5.7761	5.8271	6.0469	6.769	6.507	5.6736	5.8005	5.9388	6.4231	5.6078	5.5711	7.2206	5.4112	6.8117	5.7989	5.7316	6.2631	5.8641	5.9763	7.033	6.1178	6.512	5.8647	5.9234	8.2012	6.2828	6.6547	6.2401	5.9555
TMBIM4	8.7741	10.5945	10.2812	10.2814	10.5556	10.17	10.2139	10.1065	9.7864	10.5923	9.137	9.7664	9.9398	10.1557	9.8779	9.741	9.7653	9.8386	10.7195	10.1283	10.9301	10.4867	10.7318	10.0166	10.4649	10.0411	9.3474	10.9617	10.0842	9.5937	10.1458	9.6965	10.158	9.8051	10.6982	10.1412	10.4416	10.1524	10.4602	10.219	9.5888	8.9829	10.5012	10.3378	9.8385	9.3501	10.2485	10.0209	10.9977
PLIN2	5.4699	5.379	4.9138	5.2035	4.643	5.0191	5.6427	5.1424	4.9661	5.4378	6.0768	4.3942	4.9805	5.2824	5.3615	4.5656	5.1417	5.0257	4.5029	4.3105	4.4659	5.8975	4.4572	4.6168	5.01	4.4948	5.0863	5.8444	5.244	4.6215	5.31	5.3288	5.3413	5.2468	5.1313	5.2586	5.4452	6.0502	5.8216	5.3119	5.9181	7.7843	5.4723	5.7118	5.4084	6.2103	6.566	6.6323	5.3516
AIFM2	5.9776	5.9202	6.0876	5.9589	5.4826	5.6218	6.0534	5.4418	6.0195	5.7657	5.7997	6.1502	5.6911	5.6558	5.7189	5.61	5.8511	5.9131	6.7197	6.1729	5.6079	6.8238	6.4324	5.3589	6.7065	6.1474	5.7463	6.0996	6.2167	5.9194	5.9037	5.7076	5.4338	5.9145	6.0069	5.8727	6.1803	5.6674	6.0996	5.9501	6.7499	6.4594	5.5686	6.1254	5.8642	6.1882	6.1965	5.938	7.2045
LAMP2	8.9511	10.371	9.7045	9.6065	11.3292	8.5896	9.3971	8.868	8.8341	10.6486	9.1957	10.1925	9.9737	9.6144	9.7801	9.9275	8.6522	9.4403	11.4903	10.9699	10.5964	9.8836	9.6428	9.7986	10.4072	10.4738	10.134	9.6806	10.3757	9.7568	9.5847	9.8004	9.9198	9.5068	9.964	8.8684	9.765	9.3555	10.5286	10.0286	9.6138	9.3229	10.2719	10.4761	9.4523	9.0854	9.602	9.3613	10.752
ZFP36	9.2362	10.2857	9.1761	7.623	8.8935	9.8946	6.997	7.2561	7.227	9.7346	8.3265	8.8847	10.6439	7.2246	8.2568	8.4583	7.5966	8.8214	9.8144	10.1512	11.2606	9.1052	10.6555	9.1088	10.945	8.5796	8.3646	8.2814	9.4722	8.7126	7.999	10.9022	9.5211	8.8537	8.9994	10.2473	10.304	8.9819	9.0447	8.7065	8.7419	8.1166	10.5142	8.8329	7.422	8.5745	9.7996	7.7163	9.2773
PROM2	4.9605	4.4949	4.7809	4.6544	4.8307	5.0406	4.8706	5.0742	4.9274	4.9526	4.9217	4.312	4.1673	4.8794	4.8821	4.7285	4.8977	5.1141	4.7588	4.7694	4.7088	4.9109	5.2377	4.6297	4.6771	5.2567	4.3849	4.691	4.8257	4.8102	4.857	4.3078	4.4405	5.0363	4.7771	5.0107	4.9633	4.9984	4.9361	5.2512	5.4695	5.1447	4.7523	5.1259	5.0466	5.3068	4.9949	5.0991	5.1652
CHMP5	9.8903	10.3811	10.4357	9.7464	10.629	10.134	10.5882	10.195	10.4277	10.0567	9.3989	9.8732	9.7352	9.6575	10.5361	10.4023	10.6174	10.2739	10.4392	10.8183	10.1826	10.1337	10.276	10.2926	10.3008	10.3178	9.92	9.3195	9.6834	10.5073	10.0075	10.9146	10.244	9.8094	10.0851	10.0979	10.4343	9.6793	9.7611	10.4454	10.3952	10.7403	10.6033	10.8105	10.734	9.9472	10.7391	10.4994	10.6609
CHMP6	7.4218	7.0022	7.2279	6.3709	6.991	6.5275	6.8336	7.1315	7.3602	6.5694	7.3579	7.6332	7.3927	6.1838	7.2499	6.7911	6.7675	7.0595	6.4742	6.6094	6.8165	6.8721	6.7969	6.2747	7.5669	7.3218	7.1509	6.2803	6.6605	6.7588	7.1223	6.9762	6.8339	6.7971	7.114	6.9422	7.6485	6.5265	7.426	7.5076	7.3759	7.2497	7.0467	7.3904	6.8869	7.2343	7.1694	7.3462	7.346
CAV1	7.6377	10.5488	9.2146	9.5493	9.9013	8.8176	7.9078	8.5996	6.1133	9.3767	8.4409	11.0467	11.6971	8.2146	7.1311	8.1736	7.3097	7.3451	10.0756	11.2351	11.6138	8.6544	9.4269	11.1448	9.837	11.3855	7.9711	7.3084	9.6471	10.1127	7.3563	9.3828	8.2952	9.4084	10.5285	7.9745	12.1763	8.5142	9.0526	9.4046	8.9994	8.3442	10.962	10.4346	8.6258	7.8403	7.717	9.1485	7.972
GCH1	4.8209	7.538	5.3872	5.3249	7.7106	5.6007	4.5169	4.5473	5.2065	5.9654	5.0396	5.0395	5.9621	5.151	4.7153	5.2603	3.7307	4.8716	6.2788	7.7035	7.5985	7.1092	7.7507	6.3636	6.5985	5.3802	4.8139	5.4628	5.8554	6.6404	5.228	5.8344	6.3052	4.8869	5.1545	5.6886	6.4199	5.6725	5.3611	5.7069	4.6837	5.281	7.077	4.1616	6.1316	5.0098	4.4733	5.7412	6.3906
[truncated: 60 more columns]
