# Supplementary material for: Establishment and Validation of a Ferroptosis-Related lncRNA Signature for Prognosis Prediction in Lower-Grade Glioma
Source: Front Neurol. 2022 Jun 27;13:861438. doi: 10.3389/fneur.2022.861438 (PMC9271629; doi:10.3389/fneur.2022.861438)
Supplement: Supplementary file 3 [file Data_Sheet_1.ZIP › Expression_and_clinical_data/TCGA_data/TCGA_expression_data/FerrptosisGeneExp.txt]

ID	TCGA-CS-5397-01A-01R-1896-07	TCGA-DU-8163-01A-11R-2256-07	TCGA-QH-A6CW-01A-11R-A32Q-07	TCGA-E1-A7Z6-01A-11R-A34R-07	TCGA-S9-A6TS-01A-12R-A33Z-07	TCGA-FG-5965-02A-11R-A29R-07	TCGA-S9-A89V-01A-11R-A36H-07	TCGA-TM-A7C5-01A-11R-A32Q-07	TCGA-DH-A7US-01A-11R-A33Z-07	TCGA-DU-5852-01A-11R-1708-07	TCGA-FG-5963-02A-12R-A29R-07	TCGA-DU-7007-01A-11R-2027-07	TCGA-DB-A64X-01A-11R-A29R-07	TCGA-DH-A669-02A-11R-A31N-07	TCGA-DU-5870-02A-12R-A36H-07	TCGA-CS-4943-01A-01R-1470-07	TCGA-HT-7607-01A-11R-2090-07	TCGA-VV-A86M-01A-11R-A36H-07	TCGA-HT-7884-01B-11R-2403-07	TCGA-DU-A7TB-01A-11R-A33Z-07	TCGA-HT-7485-01A-11R-2027-07	TCGA-HT-A5R7-01A-11R-A28M-07	TCGA-FG-6690-01A-11R-1896-07	TCGA-FG-8182-01A-11R-2256-07	TCGA-HT-7881-01A-11R-2403-07	TCGA-DB-5277-01A-01R-1470-07	TCGA-VM-A8CH-01A-12R-A36H-07	TCGA-P5-A72Z-01A-11R-A32Q-07	TCGA-FG-8191-01A-11R-2256-07	TCGA-FG-7641-01B-11R-2256-07	TCGA-DU-A7TI-01A-11R-A33Z-07	TCGA-HT-8110-01A-11R-2404-07	TCGA-HT-A5R5-01A-11R-A28M-07	TCGA-S9-A6WP-01A-12R-A34F-07	TCGA-P5-A781-01A-11R-A32Q-07	TCGA-FG-8185-01A-11R-2256-07	TCGA-E1-5307-01A-01R-1896-07	TCGA-DU-7013-01A-11R-2027-07	TCGA-DU-6399-01A-12R-1708-07	TCGA-HT-7611-01A-11R-2403-07	TCGA-DB-A4XA-01A-11R-A26U-07	TCGA-HT-A5R9-01A-11R-A28M-07	TCGA-DB-A4XC-01A-11R-A26U-07	TCGA-E1-5318-01A-01R-1470-07	TCGA-DU-6402-01A-11R-1708-07	TCGA-WY-A85D-01A-11R-A36H-07	TCGA-FG-5963-01A-11R-1708-07	TCGA-DU-7309-01A-11R-2090-07	TCGA-DH-A66F-01A-11R-A29R-07
PTGS2	1.03771	0.3295455	3.858974	0.2972268	0.1569225	0.436511	0.6593069	0.8323359	0.04287485	1.114004	1.311332	0.4145072	0.3647319	0.2089233	0.04628275	0.2092522	0.802773	0.9904845	0.07562923	0.09393128	0.06678284	0.7057591	1.613937	2.899358	0.4451553	0.1911037	0.1403721	0.04344376	3.918503	0.4089332	2.114867	0.4427993	1.20557	0.1784682	0.1257528	1.059324	0.3304632	0.4009843	0.289449	0.08027852	0.204799	0.6768995	0.5859703	0.1769928	0.5338146	0.7991082	0.387917	2.027299	0.04658697
DUSP1	34.62131	31.60328	107.0346	51.67936	12.28566	75.96078	114.4054	42.49922	6.396426	24.39016	55.74114	52.94571	39.49616	20.2903	20.75634	19.88537	32.76291	90.96109	5.814197	9.671619	7.183519	23.9327	84.59134	64.15056	24.47118	20.52511	38.00137	9.636919	250.0986	21.67001	143.7816	63.80259	40.12748	45.61897	4.914034	49.9913	29.8534	17.13421	21.21286	9.875561	11.23592	18.83593	25.95162	20.62592	48.72948	37.07932	43.50805	63.86531	9.310877
NOS2	0.1450552	0.5163214	0.9828254	0.3656456	0.5571471	0.6172317	1.07353	0.4875865	0.5589987	1.339568	0.2972584	0.1947716	1.054828	0.3765793	0.3548711	0.3809439	1.282989	0.2627633	0.5407357	0.1256991	0.2894222	1.956923	0.4466852	0.6799512	0.8950442	1.534035	0.6615662	0.2594551	0.3631479	0.950713	0.4243037	4.160493	0.4368582	0.2449319	0.4384207	0.8790744	0.6907158	0.5615328	1.095623	0.1990875	0.9337702	1.489652	1.500422	0.9501159	0.7752633	0.3747989	0.8824896	1.496262	0.6857707
NCF2	4.061421	4.503075	2.967958	2.841476	2.521768	3.846296	2.936266	1.5513	2.456076	7.736268	1.23188	2.901351	1.010326	2.007368	1.447909	3.883884	1.865318	3.6105	1.468708	1.731291	3.03578	1.490573	3.897403	5.892324	1.01813	1.583104	2.518597	0.4065256	3.560785	0.7767668	4.363836	12.49493	3.775894	5.442773	2.382052	0.6571762	4.16273	5.475286	3.280943	3.0935	4.916662	2.060848	3.101372	1.355083	6.263985	2.883554	12.59162	2.23338	2.05394
MT3	256.2938	39.68899	28.8056	292.2668	161.3748	67.41526	342.7795	25.64989	68.23139	301.4221	18.53848	10.56905	46.46539	611.1249	95.33573	35.64273	195.104	9.295073	252.0483	211.3475	95.39229	189.6663	118.7762	138.834	274.4757	76.20033	108.7322	8.016458	88.7277	232.5004	104.7081	219.5861	362.672	116.0023	327.5369	148.058	406.0651	161.4604	122.23	51.77673	115.0804	30.66934	66.60254	2.418318	494.887	481.0071	102.7261	109.5164	353.3456
UBC	259.993	162.3113	172.6411	235.4355	165.0256	194.2961	154.4062	132.03	170.7443	167.1834	259.0029	125.9664	156.9671	155.0457	188.5982	203.8985	163.45	136.6526	109.9861	114.949	200.0341	164.0516	175.9909	89.64552	130.8926	167.5552	169.6977	104.5439	359.5282	112.8967	223.4134	165.248	297.0143	131.0392	171.1589	122.738	172.4281	153.7902	215.8591	132.3796	160.7631	110.7549	142.9604	111.066	412.8943	241.7487	216.6896	155.2183	103.5897
ALB	0.08024687	0.248613	0.4898655	0.2434694	0.3473312	0.3111789	0.1953937	0.1314121	0.4069503	0.05281628	0.3190403	0.2988381	0.370859	0.01164195	0.3388463	0.06996169	0.0659229	0.3090828	0.6981744	0.2487033	0.0543645	0.1516579	0.2220315	0.2851931	0.3943298	0.1182405	0.3865007	0.1084537	1.843054	0.236312	0.268177	0.117597	0.09762995	0.3370794	0.2581673	0.3556194	0.07812252	0.1100026	0.16761	0.0907022	0.3849002	0.4114032	0.4392064	0.3313859	0.2125604	0.4112538	0.1513129	0.1887202	0.514872
TXNRD1	12.82061	14.69764	9.805182	13.45346	11.81285	18.85197	12.7414	16.41463	10.35298	13.81432	22.10538	12.25555	10.39732	10.57305	12.85819	17.05388	12.78824	20.51142	7.532091	7.467546	13.54976	10.30047	11.18861	12.28056	11.29742	11.89737	15.15419	17.24182	8.593175	14.11832	13.57124	15.35051	13.75865	12.68781	12.27945	11.45786	16.10921	14.25996	14.92583	11.00891	11.89308	15.73435	10.62678	16.98625	12.72752	13.2175	14.55178	10.84321	13.17963
SRXN1	0.8094479	0.459699	0.2095572	0.4643701	0.2636968	0.4041905	0.2877272	0.2805909	0.4884338	0.8233506	0.2951588	0.4075428	0.2801161	0.2987231	0.5284156	0.4728715	0.6711104	0.2876718	0.4123248	0.2223528	0.5897346	0.7675545	0.5422629	0.4308224	0.650615	0.3796465	0.2983251	1.295263	0.4684043	0.8355902	0.3940457	0.7052968	0.9368688	0.8377083	0.4265444	0.08093043	0.5475873	0.5120227	0.3846188	0.4595223	0.699926	0.591797	0.403891	0.6661701	0.8144544	0.2696326	0.2295679	0.518646	0.60654
GPX2	0.07444005	0.06364592	0.08381667	0.03917832	0.0641377	0.03968122	0.1035741	0	0.05023518	0.03245083	0.1249992	0.1205791	0.0288098	0.1704781	0.02502836	0.05253739	0.07920716	0.107125	0.1329188	0.0900462	0.05103095	0.7130301	0	0.1550846	0.10095	0.01158158	0.04353612	0.1018035	0.06322989	0.0798558	0.2101421	0.06623166	0.07331473	0.09905013	0.069793	0.07283199	0.02346629	0.04646585	0.05244413	0.02919102	0.06544278	0.09683232	0.06057916	0.02262297	0.05863637	0.05882457	0.08263832	0.03697005	0.06823069
BNIP3	14.77986	14.62867	14.12286	15.06879	18.38349	17.40572	20.16394	15.1716	12.94918	12.0999	7.78469	6.28659	21.95379	23.62381	13.90555	13.83346	22.75667	26.9677	15.03828	18.40443	10.98743	22.07898	13.39044	16.05014	21.51069	10.37994	18.36956	11.54207	14.98867	19.55961	12.72165	10.92087	15.35001	15.19376	16.53727	20.80961	16.03856	7.728766	13.40991	15.45244	15.63467	15.40972	15.64366	18.13482	7.250612	11.42021	10.55824	19.26542	25.38482
OXSR1	7.609603	7.437682	7.927976	6.647818	7.112165	15.28096	4.654533	8.271837	5.832073	7.222502	12.02893	13.76065	6.006927	4.423329	7.522029	9.683769	6.618184	10.71417	6.138611	7.490207	7.305782	5.234198	6.586624	8.579998	5.253374	10.88228	7.659397	8.852256	7.119672	6.748735	7.674149	6.071273	6.277346	6.539196	6.561334	9.059741	8.948882	9.057666	7.790202	8.641023	5.215784	7.877954	7.115175	7.061475	6.778475	6.212378	6.621951	6.419833	6.956574
SELENOS	12.84661	8.365058	9.825101	7.802371	8.797312	14.5099	8.873922	7.756527	12.23716	11.5388	23.32843	11.98268	10.24031	11.79133	14.05661	12.98618	7.649293	7.696432	8.901489	17.63802	7.535791	9.531318	7.798787	9.576827	9.888703	18.24127	12.15911	10.83541	12.43705	9.525027	9.932718	10.3385	9.058041	13.8427	12.62604	10.80228	8.836024	9.703728	8.800732	8.54	9.677025	8.253635	7.941093	7.645019	14.76602	6.989151	15.94897	6.357042	13.41072
ANGPTL7	0.04273674	0.03410375	0.01871331	0.01749428	0.01718363	0.01771884	4.084356	0	0.02523543	0.1376574	0.09418923	0.01346053	0.02894497	0.3513394	0.01676386	0.00703785	0.04642095	0.01195862	0.02225706	1.099027	0.1025407	0.07959726	0.0245145	0	0.02028473	0.01551455	0.009720083	0.1159186	0.02117552	0.008914495	0.01759401	0.1035104	0	0.1474294	0	0.01219562	0	0.04149675	0.02107607	0.01303465	0.03287491	0.1204501	0.1082016	0	0.01309144	0.01970019	0.03459418	0.04333408	0
CHAC1	2.370207	0.2596061	0.4884011	0.7704879	1.849971	0.4624462	0.6506786	0.2283204	0.3110163	2.757585	3.516672	1.002692	0.891837	0.410724	0.1367256	0.5969656	3.562523	0.1430502	0.4518032	0.4445381	0.4980749	4.868951	0.2221552	0.1855772	2.683833	1.197877	0.1057024	0.2150389	0.3223864	1.938838	1.68369	1.591973	1.858347	0.4008102	1.279363	0.1326229	0.8546153	0.7953494	0.3361521	0.6803861	0.9652571	0.2115913	1.632606	0.1977366	1.900568	0.4391763	2.016427	2.066734	0.298186
SLC7A11	24.74337	10.75621	6.845458	21.66868	2.621613	3.983978	2.346168	2.471076	6.304489	7.166701	2.360385	5.982769	4.347693	2.345849	4.504435	1.886166	9.909682	3.299293	8.912152	1.690253	21.02691	7.517101	9.527867	5.350827	10.73781	4.02475	4.255981	1.102795	14.37366	8.789038	9.91631	16.70814	10.79048	1.758349	9.169365	2.057292	5.97025	8.828402	5.620741	7.6581	6.687393	4.385831	9.631597	3.030793	3.710553	12.83587	2.472359	4.633976	8.222521
DDIT4	27.28062	60.41404	292.6235	61.32513	58.24605	26.95676	37.42816	70.6271	29.7112	5.11335	20.92932	7.355513	71.30499	35.94312	65.19989	38.74154	18.12992	162.9732	51.25546	35.46831	7.753614	47.0016	125.5621	94.47493	73.26497	5.989387	71.4548	24.97417	199.6263	81.30516	39.51888	43.41746	30.57728	82.95169	54.10604	62.32612	64.70293	27.87107	79.08742	10.9854	18.23263	18.11625	85.52794	80.10804	30.5728	111.133	50.74173	24.42382	58.38482
ASNS	11.17824	8.142103	7.530011	4.877547	10.38468	14.99404	7.941486	7.840178	11.06296	10.58043	12.34963	10.89695	11.59864	24.76705	8.206692	15.68707	15.00468	10.77745	12.73142	7.315374	3.825628	16.01449	5.369352	7.085599	11.79682	14.46537	5.503086	8.464268	7.974704	13.46164	11.75075	9.627273	7.5042	7.787638	10.14494	7.48052	7.465517	13.44839	7.044357	4.766979	9.490583	12.06455	10.58579	3.604321	7.888601	13.8106	7.389391	10.52073	8.737808
TSC22D3	23.78411	17.55568	18.77412	68.66422	22.20595	38.34431	17.03321	27.96142	15.90659	17.77618	23.94264	6.244896	32.56611	31.67628	24.86342	9.415394	19.20419	39.26347	33.90429	72.95878	13.2928	46.79598	38.02607	27.57649	35.48781	9.110223	31.96393	11.38282	39.54868	41.54639	22.76105	42.22821	29.83823	40.53031	15.43905	19.00715	33.43414	27.32408	25.63607	5.312822	12.30865	12.82618	37.65573	29.24059	35.79339	19.44505	32.62241	18.39518	25.00076
DDIT3	13.64916	11.57523	18.87264	17.34944	25.66835	28.92668	9.412337	18.97019	19.59888	19.98007	25.53079	18.13191	27.52845	101.4082	43.84451	15.87512	18.96797	13.10688	11.67247	16.66805	22.42898	19.34761	8.190515	21.30073	18.20431	22.69518	19.02147	15.13981	50.13593	20.54948	29.7337	14.63863	24.42774	18.51717	23.00091	13.65767	11.08626	306.0355	9.935387	18.83708	20.90216	12.9395	14.79996	24.24187	27.88693	26.64147	28.38798	13.74509	24.0264
JDP2	2.973401	2.898116	6.737135	4.065926	3.602064	3.313574	2.838711	2.780028	2.506059	2.813824	1.92708	2.19352	4.062314	3.688726	1.435112	4.516803	2.599335	2.493911	1.957301	3.774079	3.22667	4.682033	2.724841	3.643274	1.995002	3.653144	3.000489	1.774459	4.486988	2.50223	12.73779	6.494018	8.583915	2.204056	2.094631	3.661789	2.939323	3.155858	3.167245	3.60726	2.407234	1.642913	3.233266	3.981308	2.40122	5.713541	4.100188	3.508628	2.139058
SESN2	4.316436	5.603296	7.719917	4.512765	10.70291	11.16259	6.648918	7.257586	6.820407	7.964077	10.56114	11.60755	7.522825	23.89862	7.171027	10.0945	6.649207	3.782374	4.486335	7.049308	3.87683	7.106459	5.190287	8.083758	4.04495	12.18221	6.419596	5.351948	6.079967	5.927992	9.407672	8.261458	8.701514	7.739851	6.019243	4.331595	5.954345	9.161238	8.287114	6.585354	7.862387	8.022945	6.513222	7.675092	13.34687	9.863529	6.982085	7.543153	6.137261
SLC1A4	24.65897	37.76337	53.73414	31.8087	35.9824	12.12388	6.292865	10.84213	60.75533	24.95632	18.04137	12.50745	53.46114	8.314539	7.447812	30.69107	37.86396	4.011232	56.98258	13.91485	30.22554	47.76935	54.17822	30.4535	50.69651	51.90222	30.01732	5.093379	28.86202	54.64791	34.21442	26.94382	36.84832	21.58278	44.89948	49.5017	66.74512	21.91085	36.00666	32.08282	34.14158	9.063574	69.56419	7.474873	16.26224	29.65954	23.35707	43.68199	57.44596
PCK2	3.938585	1.785574	2.129512	2.476804	2.354789	3.090781	1.463995	1.059391	1.820096	3.177891	1.386628	3.469838	2.994868	1.576725	1.334473	1.955209	2.09743	2.031693	0.6540037	1.235189	2.666108	3.157507	1.680785	1.581629	3.045266	1.997589	2.710755	0.9617405	1.523505	2.328924	2.453324	5.534059	3.977239	2.579557	2.534949	0.4202553	1.205002	3.342113	3.284174	3.084984	2.558435	1.445428	2.709721	1.105029	2.227648	5.020401	5.101077	2.612813	3.364498
TXNIP	52.22868	97.96867	124.145	231.5164	82.47826	133.2017	71.64869	68.61377	103.5851	51.01895	51.20473	78.62331	74.82775	91.78533	41.7143	170.0512	71.02193	155.7593	134.021	33.30523	125.3216	70.7272	114.1765	150.6875	65.24677	121.9996	77.13057	57.02528	108.5391	92.29029	71.88044	77.49872	99.4152	84.69398	125.7409	75.87297	178.1651	145.2611	124.8148	148.6703	105.8045	98.78321	125.6702	50.80694	73.75174	246.2296	83.0474	48.72206	110.4262
VLDLR	1.826391	2.026812	0.3968749	0.5491957	1.175657	2.543442	1.595966	2.057287	2.187152	0.8368601	4.075415	1.409624	1.246236	2.003842	3.521158	0.6510091	3.067136	0.2636506	1.76545	10.13657	0.9550661	1.852631	1.359005	1.859831	3.227729	1.169283	1.255505	0.4493623	1.564639	2.757927	1.195302	2.374217	0.8590439	1.803597	2.247959	0.5698992	0.8022787	2.100732	0.8922859	1.135438	1.68855	1.092418	1.260819	2.554553	2.323123	1.399764	3.432125	1.532469	2.348042
GPT2	40.38889	24.13209	34.67623	65.53095	64.91504	24.60792	22.59591	18.84513	27.47701	33.63113	16.82722	47.38922	38.67972	36.35729	25.6287	32.14344	30.73398	17.25258	78.03562	28.05754	57.08863	28.91179	48.90278	26.19083	27.73798	31.22154	26.86156	12.53202	23.55369	21.97899	39.09033	31.15886	35.52944	22.82471	34.10212	71.70526	44.16095	27.46519	32.41549	44.87525	27.06438	20.43898	38.54893	22.27699	15.95425	68.12843	20.57514	43.03101	37.60488
PSAT1	165.5279	205.1212	125.8135	130.3582	112.4532	120.6498	77.79731	69.75949	151.2246	121.4316	116.188	58.39752	185.425	50.13186	59.3027	126.8623	131.5584	66.84734	125.6514	124.1011	278.3271	156.5329	136.0303	142.3047	157.4656	131.8087	132.2413	27.43793	146.0495	109.9474	174.3189	212.228	170.7851	78.68663	176.9641	158.3801	94.82078	97.07179	175.6306	243.0318	149.7709	55.78236	204.6642	49.9223	46.0168	118.7865	99.66461	178.9501	115.2448
LURAP1L	1.510339	1.60202	1.875975	3.507538	1.60538	3.794358	2.384937	1.101978	2.746141	2.068654	2.702506	2.995511	1.914196	0.8482573	0.5103226	1.270695	2.116228	0.4017021	2.772486	2.307338	2.246065	2.182867	7.745731	3.130985	1.476332	2.662747	1.97945	0.4437811	4.467895	2.816671	2.419407	1.202986	1.371157	1.299979	2.412665	0.736113	1.187931	2.32501	2.227144	2.161869	1.656451	0.7197281	5.082759	1.359972	1.168098	3.753357	1.133002	1.228192	1.583099
SLC7A5	34.97907	49.12816	82.03527	29.11455	55.11625	15.97891	33.19878	38.70857	79.77387	83.88876	38.83218	39.08589	35.35873	62.94109	80.33649	66.92972	38.21241	34.4399	24.95289	74.91894	19.942	45.6891	44.18367	54.03577	74.93173	63.59279	46.84462	191.8269	50.81986	36.49138	69.855	58.17386	61.13569	33.98558	45.14044	64.28564	28.87839	59.73168	39.04345	57.60844	74.42685	38.57455	45.0628	132.6242	52.87956	62.087	54.18382	39.20436	116.2152
HERPUD1	15.83567	20.34695	14.17678	19.40901	19.04571	22.00436	14.30598	14.68037	10.02086	11.91482	12.80811	32.2518	16.98115	8.080333	12.26688	12.05059	11.34053	23.57567	10.91243	8.684407	17.16583	23.32995	19.44788	17.81628	15.62263	12.22496	19.4959	9.917004	34.88503	12.90309	27.47875	29.81968	22.09061	23.80355	12.2885	16.02947	14.58216	18.68204	18.67515	12.43257	12.55492	12.26056	21.88439	15.36722	15.76613	20.582	22.84656	17.00438	11.21385
ATF3	1.941306	2.191486	17.38969	1.497281	1.965684	16.65206	2.411488	2.05477	2.823845	3.455636	8.765753	20.5914	1.854642	3.931488	1.416193	2.124786	3.736076	5.94227	1.487763	1.529468	1.226956	4.111741	1.742775	2.630515	1.962718	4.589435	1.906128	1.469375	97.35057	1.441977	48.8976	8.461843	22.93729	2.866619	2.395377	0.7195021	1.105779	4.436599	1.214232	2.808845	1.669378	0.5286641	1.94803	0.6001722	6.08817	1.669708	4.702798	4.115205	1.362016
SLC3A2	51.94769	34.58762	60.87944	54.56205	67.39624	42.43473	26.32602	31.85188	59.16731	61.60169	28.37927	46.28948	56.31764	63.13311	73.97717	42.10227	33.2743	30.58822	30.31198	33.37262	30.93498	41.75663	36.51206	33.73618	54.03596	28.98829	54.60653	59.76526	53.97439	51.12111	46.49307	50.57055	46.91392	44.32109	45.90498	56.44564	30.5429	70.63875	37.03561	41.04186	53.66254	24.28004	48.04053	70.65619	62.15068	63.69833	35.46031	27.10435	79.57442
CBS	0.5614283	0.7479455	1.363921	0.4990665	2.397185	0.257119	1.198293	0.703971	4.483086	1.366748	0.4141772	0.3973118	1.979194	1.150015	0.5611593	1.392636	0.6495591	0.8558293	2.182517	0.6961795	0.8093676	0.09515955	0.7977002	1.389878	2.01587	0.7291223	0.8046183	0.3800469	0.05819679	2.157938	0.1972831	0.4828001	1.208142	0.6418067	0.937867	1.580675	0.5935232	0.4601746	1.079694	0.6039793	1.062519	0.1741746	0.8118227	0.8970193	0.2590507	1.432601	0.4791799	0.4757006	2.001546
ATF4	60.4977	71.26171	125.5079	65.05121	76.24086	102.5282	66.38126	90.29668	108.9101	86.21342	119.8011	54.83912	108.1709	159.9024	130.3114	54.92699	56.37269	104.4773	67.66332	59.75215	56.74169	102.7273	66.28424	100.5621	89.05488	61.41878	78.10163	104.2608	122.5488	77.66783	123.7881	88.80288	127.0612	96.3461	91.1573	109.6366	76.34053	83.21428	51.51484	46.47839	106.2151	92.37148	73.92762	73.50261	91.64274	128.3124	107.134	44.56153	88.90114
ZNF419	1.222235	1.753703	2.280201	1.901874	3.011054	1.676216	2.944523	1.365864	1.415214	1.46393	2.453899	1.369303	2.855511	1.450743	1.065838	1.626603	0.8432638	3.719738	3.64918	0.7304072	1.325869	1.504324	1.482117	2.168951	1.462598	1.896939	3.208159	1.263438	1.982507	1.141033	1.927466	1.419543	1.273552	1.112459	1.419665	2.810156	1.844893	1.745367	1.164285	2.147431	0.955507	1.514802	2.717744	0.8363619	1.339074	3.542867	1.278117	0.8235207	1.060072
KLHL24	9.068752	10.79568	6.526563	8.565959	7.589138	10.31712	17.27577	9.995206	7.071038	5.458602	5.8974	4.840843	5.836336	4.749601	11.19887	7.695086	6.664065	17.94231	9.18102	8.554755	7.854706	6.345547	10.04667	12.90593	7.464738	5.519325	10.05441	11.15152	11.07246	9.507115	7.2651	6.377721	5.104894	9.143155	9.252494	8.397967	12.60032	10.95111	9.624505	7.59978	9.40727	9.759081	8.874355	15.05842	3.802049	6.868202	6.320839	5.194246	8.920044
TRIB3	0.7612965	1.022397	1.689119	0.3192375	7.066496	4.584433	1.441128	2.881088	5.087416	15.78492	8.02095	6.807438	5.011525	18.4267	7.063212	2.15116	2.286291	3.865651	1.348996	2.642285	0.5702626	2.691015	0.8520823	1.223383	1.23386	5.040391	2.527567	5.177141	0.8740296	3.526511	2.413663	4.394511	1.580955	5.774553	2.975497	1.947285	2.146	9.94888	3.305715	1.189289	6.863197	5.28966	2.141952	4.493268	3.843633	2.015718	5.640923	3.469683	3.722984
ZFP69B	1.376281	2.015266	1.026824	0.5989335	1.00736	1.470849	2.594675	1.586409	0.8915744	1.522242	2.905628	1.313062	0.5610908	0.8980138	0.7311669	2.620717	1.343567	1.648877	1.711872	0.9365702	0.673262	1.213224	1.594244	2.394033	1.28746	3.601672	0.9025989	1.215199	0.9401361	1.814455	1.897808	1.081858	0.7277455	1.154676	1.052336	0.7263854	2.034486	2.150483	2.260228	1.234839	0.6167145	1.877186	1.611154	1.094388	1.295476	0.9239107	1.356341	1.492294	0.531536
ATP6V1G2	62.13722	35.47813	31.36641	38.91514	90.74196	22.28387	67.48679	105.5371	46.55113	19.77924	2.127264	28.25854	73.05597	30.04008	69.07625	62.62869	130.7803	36.97263	41.01061	16.26206	36.72634	107.9556	37.84479	42.39063	100.098	35.57869	44.7432	57.49461	35.10348	88.47231	54.9183	14.44287	47.05122	65.72046	100.3966	75.32806	71.61349	13.41464	52.91691	23.92692	75.73294	59.60016	47.38492	75.90279	3.827791	36.89144	14.69824	100.6857	81.88894
VEGFA	1.391824	0.9044027	6.59215	0.6986135	2.790135	12.13605	2.621068	3.782467	1.898087	6.303367	11.54612	3.34417	2.085827	5.568541	1.765255	1.743045	1.702071	9.042917	0.902041	1.19516	0.6784983	2.397855	0.5816719	1.604015	1.606462	1.495354	1.980747	4.687763	5.301404	1.694927	4.785838	2.828712	4.086459	2.756227	1.708501	2.367946	0.5508813	4.658449	1.321578	1.283621	2.887356	2.505959	1.155736	9.199973	14.31128	2.636603	2.831627	1.570647	3.91081
GDF15	1.19155	0.09142811	0.2006727	0.1031802	0.322471	1.026046	0.9020115	0.4002627	0.315715	4.397442	1.30183	0.2453854	0.1448497	3.711084	0.5572797	0.2566	0.1777844	0.2693011	0.1511603	0.1580974	0.02932262	0.256069	0.09639002	0.1591291	0.07250794	0.6072532	0.1876204	0.1828024	0.1513841	0.1911897	0.07546792	2.497492	0.08425398	0.8616249	0.09190359	0.104624	0.0337096	1.129166	0.1431396	0.06988873	0.3525349	0.25833	0.1015265	0.6743368	33.38388	0.2112555	0.8606541	0.1991546	0.9997447
TUBE1	0.9487214	2.035895	2.126152	3.360475	3.772345	2.775208	5.850269	3.193353	2.761885	1.788187	2.16986	2.510029	2.427774	1.324967	2.98074	1.411759	1.521817	5.047163	4.043195	1.686246	1.173814	2.842095	1.290349	3.464858	2.039935	1.991772	3.884005	1.873348	3.096861	3.333213	3.78338	1.782117	1.386934	2.822507	3.108234	3.622602	1.122423	2.14594	1.233378	1.721511	2.595614	3.639869	3.555232	0.9410496	1.592454	3.702011	1.139176	1.297434	3.3413
ARRDC3	8.946107	9.652673	9.532162	10.72043	6.703079	26.52224	12.70082	11.47038	9.515835	6.674473	17.77753	25.35625	9.52733	6.820741	5.569837	24.68909	7.04773	14.27128	10.23349	5.103593	6.874352	6.381437	8.206166	9.608357	8.789923	13.58181	10.7401	5.895058	18.04769	12.02942	15.53787	8.313681	9.439624	9.295223	11.23096	10.68186	7.514283	22.80805	14.05615	12.03755	8.390284	11.2001	9.870986	10.05533	12.3008	7.613264	11.82824	6.609962	11.13572
CEBPG	12.35223	10.47706	13.47749	7.886359	11.42113	17.91701	12.14325	5.101381	7.857173	17.3909	16.03573	17.6746	12.36051	9.131284	9.942863	16.09707	9.309968	13.27552	7.889707	5.773314	8.018923	13.36747	11.91133	11.39132	8.826952	11.33902	11.3872	3.317767	15.22035	8.905648	13.57741	15.7291	14.43558	7.89524	8.036419	8.771014	10.62217	21.83049	12.02999	10.16805	8.328717	7.211278	13.50491	6.111971	12.75962	19.3358	10.7032	9.001829	8.421514
RGS4	7.410035	2.911872	0.1255719	2.234493	8.890589	0.9388897	1.653384	4.415547	0.5021726	20.2146	2.731565	4.098849	6.429662	1.564953	0.7447645	0.6709359	61.48948	0.1936971	1.270346	1.55063	3.141436	54.23634	1.021032	0.693597	9.337284	4.552001	0.3148776	0.4133799	1.097554	48.26768	14.83905	1.977687	6.031253	1.333843	5.567026	0.7562795	12.56908	2.25405	0.4356593	1.444704	4.832924	2.221096	8.024267	0.3681495	15.93371	0.2735051	2.110048	53.06317	0.4822031
BLOC1S5-TXNDC5	0.03379335	0.0346718	0.1458584	0.08299982	0.1106424	0.09607454	0.01175481	0.1581141	0.01140256	0.01964215	0.1560502	0.1049163	0.2746529	0.07143831	0.4999305	0.03816041	0.08090429	0.01621042	0.08045435	0.04996204	0.02779966	0.04720513	0.03876884	0.04525927	0.0274968	0.1577297	0.1515238	0.01386464	0.1483056	0.08458782	0.10136	0.02505584	0.05325198	0.09492721	0.1003318	0.09919002	0.03728525	0.03515662	0.05713901	0.03533804	0.2302438	0.4207476	0.1100038	0.02054017	0.03549199	0.1068177	0.02813632	0.1090907	0.123898
EIF2S1	13.72359	12.38867	8.385714	8.67778	9.296092	10.49086	6.690005	15.24887	12.15288	11.80156	15.62139	11.24278	11.7613	16.96502	8.488079	20.05979	12.31228	9.552606	10.41592	12.31982	11.71458	10.49729	11.6277	11.50693	10.34981	14.10429	12.65717	12.98925	11.58703	14.76086	10.17656	8.851744	8.984824	15.4493	13.52719	14.58148	11.13605	12.45097	12.72622	14.37929	10.72819	16.05009	11.32357	16.16978	13.13021	10.48977	8.277869	11.7902	15.81496
IL6	0.2003195	0.2305588	0.9817299	0.01892325	0.1858722	0.3449907	0.1500798	0.1135532	0.06369233	0.3369878	0.3848905	1.499681	0.1565463	0.1045103	0.01813316	0.159867	0.1506381	0.03880628	0.09630025	0.04349259	0.05176102	0.118386	0.02651689	0.3210271	0.03656938	0.05873634	0.06308423	0.02950284	3.580842	0	1.998267	5.334348	4.174985	0.04784152	0.06742046	0.2308561	0.02550215	0.2524854	0.113988	0.2678876	0.03556019	0.1002221	0.08777977	0.01639044	0.3186174	0.1811294	0.5238786	1.024525	0.01977338
CXCL2	2.380494	2.518698	13.33193	3.171328	2.602255	5.393048	0.491649	1.479262	1.807261	0.7134423	1.186701	3.143007	3.253337	0.2096794	0.1750817	1.207554	1.306047	1.427381	4.195219	0.3899401	3.753374	6.027025	1.414258	2.723241	4.761664	0.8796131	1.638767	0.04069425	12.25842	1.848759	63.52562	1.67675	7.561036	4.036351	3.812807	3.611878	0.4572876	1.246002	0.9538469	2.771298	1.177185	0.9538537	5.42831	0	0.5664403	2.704126	3.034934	3.842322	3.791097
RELA	10.94909	15.79145	20.08941	20.19233	20.47073	16.38735	20.31646	15.86152	20.03152	20.16735	19.27662	32.16183	19.28111	18.77962	20.49936	21.10952	11.9541	15.24789	16.21177	9.439435	16.86427	10.92175	16.27964	15.81802	9.792861	16.15023	16.78495	24.72545	15.87499	14.29114	18.46262	15.28103	23.91867	21.44293	16.50479	18.87437	17.11159	14.06898	21.74252	16.91352	20.69607	19.96177	17.60544	18.89542	21.29299	19.53908	16.52439	17.53622	18.61366
HSD17B11	13.71498	11.61319	7.361318	15.22675	8.102022	17.46601	25.60794	9.069617	12.61743	18.20563	16.94828	20.54911	11.50146	8.306984	13.21202	14.35352	13.87233	16.43174	12.09654	11.85649	12.13245	13.33297	10.65725	13.66598	10.26021	13.1614	10.50602	9.914524	14.59676	14.53488	15.04673	16.56047	9.676509	11.23988	12.23786	12.45875	22.99078	12.9293	13.13996	8.883248	8.701981	10.60216	13.54975	14.16359	9.830385	8.790644	18.96277	9.769289	14.91954
AGPAT3	14.75258	17.39862	13.76796	20.02668	14.13879	14.51422	10.45611	9.354775	16.27577	16.81317	11.7855	10.86206	14.373	12.05619	12.19087	11.45608	17.57429	7.034396	14.81933	15.80228	23.71249	19.96885	19.0374	14.95725	20.68382	13.91967	12.40199	13.64055	11.70506	15.94144	16.22108	25.97168	25.19811	11.27621	16.94729	10.25812	13.41053	10.65708	17.34151	20.07223	19.82209	8.554314	14.42459	8.968802	16.13811	18.75227	15.9326	15.07734	17.71029
SETD1B	3.9574	6.40319	6.697136	5.28842	4.849907	3.479451	7.871189	4.025275	6.118217	4.590951	6.755507	5.360771	3.711369	3.177724	5.473748	6.895908	3.74517	5.449896	4.962757	2.731117	4.197401	4.448646	5.435313	7.867162	3.798573	6.036809	4.468975	9.206867	2.699957	5.231224	4.754978	3.837187	4.015787	4.720615	4.429412	4.622282	5.637717	5.452495	6.511117	4.206963	4.507302	6.384897	7.288828	5.630897	4.286961	5.300334	4.864702	4.772596	3.939061
HMOX1	8.165934	19.62849	17.41389	12.96662	21.31523	62.92824	6.608937	5.850476	10.18385	20.47557	9.339472	27.71344	11.58208	23.72788	7.214906	48.90251	5.504601	14.64475	6.620795	9.354072	15.25455	8.981004	8.623028	12.04821	4.115008	9.102682	16.19079	2.227186	22.05003	5.358883	22.85573	68.44421	37.31532	14.6041	8.924938	7.773906	13.51459	12.65616	18.25931	17.1815	15.01053	3.388453	13.73135	5.964534	14.63714	29.46906	35.36614	10.59972	7.40823
TF	32.91083	48.58816	17.29247	11.69995	15.45238	104.1302	205.2178	7.845104	149.7852	22.69286	4.8785	9.781285	14.74825	7.220351	21.21174	23.87156	73.13807	1.399884	66.24254	230.8577	58.55269	60.1127	17.20741	68.26228	195.193	42.91043	33.3529	3.741591	80.92863	75.48633	27.12833	28.11713	20.9199	64.48701	89.51204	18.25641	21.25754	11.92045	28.73968	28.41715	78.77963	11.16812	30.78536	6.410187	12.07521	35.59036	133.4746	11.3667	85.85604
FTL	1399.668	1561.169	1248.732	1181.902	1828.721	3462.588	773.5249	529.1985	1203.168	1941.652	932.3606	2172.819	1221.772	1571.543	668.4355	1573.259	929.0946	1595.623	1010.504	1000.234	1429.035	1164.774	1227.117	1299.985	902.6188	1592.664	1541.405	452.683	1392.109	617.2656	1406.504	3219.536	1759.807	2037.855	1043.238	707.2293	1036.649	1765.49	1270.051	1364.568	1877.032	616.6465	1232.116	685.3434	1720.594	2119.185	6530.624	942.4548	1047.893
RPL8	211.284	303.7236	1058.765	231.0869	427.4174	169.0149	158.4936	575.9583	349.3511	383.9382	157.4105	542.1533	297.0705	1194.825	560.6513	720.0824	157.2547	779.6839	264.1376	199.784	132.8093	221.0335	288.5816	263.7131	180.096	915.2728	363.4827	645.1754	283.2254	217.4611	357.716	212.7335	225.6208	581.4112	296.4386	310.4526	481.4823	387.7548	427.7695	322.5152	411.8874	749.6349	244.7909	697.0616	434.6349	303.4362	320.1726	229.5141	268.6983
ATP5MC3	21.60473	14.14755	9.577515	12.35777	22.26023	24.17011	14.09741	10.09148	11.28705	13.32084	13.00976	8.402028	20.59929	10.30131	17.15126	15.2071	18.42265	16.53568	11.22346	8.874742	14.16406	21.24264	10.72454	12.89959	17.775	14.97176	2.980685	19.73491	7.795951	12.54419	12.99736	16.39312	10.20859	14.44856	15.27376	17.24782	16.04709	11.71316	14.24324	13.06266	13.75263	11.79013	11.45147	18.72403	21.91564	15.82132	14.22368	16.80117	8.124901
TFRC	22.81676	4.976507	3.193998	8.029503	10.17132	10.44287	10.16005	6.083468	3.993316	22.87354	9.149527	9.19171	7.756158	5.478262	8.648007	5.140399	10.83894	2.857206	9.839737	4.651244	5.051198	8.31743	3.953433	5.101334	9.775532	3.05305	18.46307	4.372814	11.05806	6.177186	15.19949	14.27055	5.863498	3.154305	4.655955	6.881412	6.130261	19.82034	4.359789	8.521778	5.115139	7.545604	3.231498	7.687885	20.89204	4.955612	2.179236	8.651393	5.223469
MAFG	11.51891	9.800054	13.85583	6.697877	10.07469	10.79871	7.893003	10.03678	8.276787	7.942668	13.68062	11.15825	6.424108	6.691814	9.296724	9.08834	12.28826	9.346682	7.401718	7.955674	5.372262	13.00634	9.532787	12.4952	13.97284	9.887666	15.50253	14.47979	9.844335	12.02007	9.036726	8.52703	13.6384	9.348498	7.509103	6.948936	9.4746	10.93043	8.412575	8.159094	8.607129	12.71169	8.848867	14.90626	6.903702	6.495106	11.66073	13.39271	9.385262
IL33	3.665454	17.59703	7.595891	24.78757	14.15685	9.441321	6.109121	7.776018	12.85328	13.00956	0.6408033	21.80867	24.54679	9.179112	7.767612	7.291905	10.34749	3.949103	9.401826	1.97787	35.273	8.049919	7.876185	11.51078	21.37517	13.40084	13.90274	0.3752928	12.35881	11.92868	13.15741	10.72266	11.27028	6.334211	26.85443	7.236671	6.001433	23.10324	12.73577	23.20811	12.25103	3.372062	7.695292	5.35834	9.731687	19.7811	4.18406	14.2208	11.96647
FTH1	164.1353	142.4687	192.7014	334.8863	257.3302	302.0306	209.2153	133.1979	206.0897	190.5734	84.17974	191.1136	220.6523	359.0921	175.094	147.1566	162.3127	120.8308	232.8617	349.3133	153.4882	195.6235	195.2832	167.6627	214.5075	94.52648	186.384	116.6552	259.4977	240.7148	203.2391	241.079	265.8576	205.7536	172.5452	135.5681	275.4815	142.1696	174.9795	154.3578	180.3953	87.53023	148.3498	73.06913	160.9332	311.5769	294.7825	156.7541	286.3577
SLC40A1	6.924863	11.93777	4.850582	15.70609	8.308659	15.42689	12.57658	6.987359	8.73892	14.2636	8.346355	21.48035	8.24322	4.172099	7.685458	12.4878	4.812329	11.25546	4.455792	3.487917	9.419709	4.057489	10.74462	10.66486	4.58166	16.76338	22.27101	4.750796	7.033832	5.768638	6.847498	23.55541	6.010169	12.58828	10.0029	7.100797	8.558402	11.76958	10.2325	24.97099	16.96338	3.500688	6.969649	14.41057	14.34821	5.875142	10.9213	7.538397	7.860982
GPX4	83.0043	80.08558	74.25006	78.12018	133.2946	104.7836	65.69994	79.52926	97.0653	113.5745	69.55752	93.14924	135.6645	263.842	101.9049	101.814	76.69916	93.08202	76.78523	55.28125	81.03434	110.686	78.44105	73.83894	77.62573	86.10743	83.25391	57.01277	74.94742	70.53377	84.76727	83.53754	109.0605	118.7907	85.29174	90.5467	59.34965	53.60479	85.57568	79.27179	127.6158	95.25802	75.87587	109.277	102.4146	133.3043	123.6601	80.52642	83.75737
HAMP	1.562305	0.6085649	0.1182669	0.1300738	0.7282548	0.270074	1.225039	0.1040716	0.3564987	2.057799	0.3501586	6.345196	1.068887	2.66453	0.2804465	1.998927	1.188302	1.502663	0.1048078	0.4334882	1.199529	0.7767675	0.9417314	0.5020154	0.2513689	0.6171442	0.2168128	0.2180049	0.9551635	0.1060499	1.281989	4.980555	4.16228	0.5042379	0.6719759	0.6800778	0.1519228	1.072167	0.9141134	0.319821	0.4236822	0.3788961	0.5530951	0.4337559	14.76126	0.3368928	3.667889	0.9850061	0.101938
HSPB1	85.92816	21.28809	55.81063	45.45393	75.81953	56.38791	41.29671	23.32482	34.85161	63.68745	36.15029	82.58473	59.24185	244.3586	77.34255	26.25761	45.69602	22.60312	18.44299	71.74846	22.9018	42.24525	28.3047	35.18173	27.46801	25.73306	42.02934	69.96037	512.8977	39.37626	43.49606	58.36976	137.5147	60.70903	46.9316	22.91743	14.81093	133.7844	31.14721	22.31606	67.07515	35.15213	27.24986	33.23733	213.213	94.58632	98.29817	18.84012	80.70808
NFE2L2	21.76097	20.70863	15.51865	25.36479	17.52079	20.35134	20.45237	18.80022	18.95787	21.57879	17.95704	33.44498	19.00353	16.72477	14.34124	20.86396	14.14144	16.26216	16.58711	17.21762	30.31925	12.98276	17.44668	21.14591	15.71705	19.81435	16.60895	22.30731	23.05734	18.53251	20.71505	22.08187	25.1192	17.27269	20.77871	19.27775	26.80116	21.54767	19.6278	23.42653	16.73946	14.80198	16.68132	19.50256	27.90206	20.21208	19.19811	13.05973	23.01122
STEAP3	5.230904	1.39699	1.473433	1.673538	1.074806	3.955046	9.814205	0.4062755	0.8046906	18.21921	0.8933317	5.061499	0.8472463	0.6937413	3.412926	3.487114	1.795808	0.7861235	1.532264	2.45907	1.921607	1.605864	2.224844	2.031052	0.7596057	4.775928	0.7629477	0.6154984	2.164201	0.5772654	2.282944	25.71621	3.50751	1.276538	2.312397	1.035034	0.8057625	14.12029	1.626729	0.8696474	1.161186	1.772692	1.273942	0.260174	36.57834	1.043756	3.801508	1.166185	1.363106
DRD5	0.06841547	0.2047323	0.03594884	0.0840176	0.3301027	0.05105764	0.008329269	0.03361111	0.1292747	0.09742677	0.01005224	0.01292904	0.1019409	0.00843667	0.008050968	0.04055977	1.031894	0	0.2066563	0.1287356	0.09192579	1.328395	0.102035	0.04275998	0.2857622	0.1639216	0.009336286	0	0.1762748	0.659313	0.3886841	0.1420333	0.150934	0.05664326	0.4340445	0.01171407	0.6340732	0.1046279	0.02024388	0.03129995	0.06315368	0.0355982	0.3117877	0	0.01257452	0.009461163	0.0863934	0.7908377	0.008779211
DRD4	0.4101223	0.723452	2.622841	2.544761	3.111447	0.3490264	1.261402	0.7776599	2.714868	0.9990037	0.2061492	0.3263336	2.251397	1.330903	1.778081	0.4692154	0.2612576	1.105327	1.641266	0.3452415	0.5179105	1.266389	0.8171942	1.113004	0.6864396	0.7992779	1.826296	0.816227	0.7165841	1.148141	0.933066	0.6049636	1.130983	1.820628	1.121516	1.533774	0.3334215	0.4244216	1.032571	1.115906	1.809878	1.221413	1.741976	1.125037	0.6050159	4.805912	0.7967576	0.4314882	1.163349
MAP3K5	10.76147	23.48519	13.47312	33.62231	11.29125	6.79358	21.55908	10.63285	20.71068	13.07747	3.312519	15.15039	12.93215	6.980004	13.76043	9.338154	20.61234	6.273224	16.99514	4.112134	38.37319	13.9617	23.73657	22.9616	22.19781	11.92306	24.02202	8.060386	11.86781	26.02274	21.789	24.40688	26.81257	10.31279	22.17472	26.36735	15.20334	11.43578	20.3865	43.2595	13.52257	7.515462	23.15725	7.926402	10.1327	24.85048	11.24171	16.27639	26.55018
MAPK14	6.192747	6.286175	6.172169	5.992684	6.303915	6.852875	7.743075	6.906691	5.8343	6.708022	9.696456	10.18574	6.027769	3.696516	5.231122	7.746777	6.261098	7.502335	6.79157	3.637925	6.306967	6.417277	5.451689	6.470189	6.745613	9.758482	7.524951	6.139731	5.174302	7.215385	4.738248	7.019156	4.700336	6.490721	5.574126	6.145081	8.147903	6.432177	6.967516	6.993094	4.733335	7.602174	6.3098	7.857558	6.632767	4.990543	5.670073	5.992183	5.856374
SLC2A1	17.58439	30.60248	26.93283	26.25907	28.02511	10.37849	14.86953	24.08598	16.01344	28.59193	9.883044	10.53171	26.50581	12.93473	21.29825	21.39948	25.08918	25.87799	27.27304	20.85127	15.4916	30.22609	21.45394	27.93584	19.20191	29.92947	28.37189	18.52179	22.26063	19.67124	22.4888	16.04311	27.22153	29.38852	17.31983	31.58701	22.16436	20.14738	23.02408	18.38098	39.84576	24.953	25.49583	51.50441	40.70709	13.37346	22.25385	40.38255	17.93546
SLC2A3	12.33025	1.834061	12.28736	1.557443	4.892196	2.868355	2.810719	3.187316	1.182906	7.197712	9.895002	36.46851	3.498906	5.923723	1.300534	1.800373	5.204987	4.975498	1.760393	1.872581	2.752294	8.658917	2.27744	2.563967	9.361012	6.432426	2.641931	2.39101	7.840758	5.111562	15.6728	4.800985	17.65447	1.963396	3.739856	2.984635	5.285819	5.038172	1.457654	1.986924	2.472776	1.28274	3.120809	3.656024	14.04993	1.116721	2.619694	6.689943	1.467991
SLC2A6	4.957861	3.805429	1.656287	2.814756	3.61213	4.363144	2.609555	3.871449	4.339468	4.117775	5.842198	3.391153	3.708619	8.296106	7.28094	3.470495	6.217474	1.580099	2.612514	3.346943	2.31647	9.837885	2.526198	3.4852	6.954923	6.404855	2.593219	2.310606	2.378465	4.796044	4.009838	5.417466	3.855771	4.68823	3.797636	3.438709	1.863134	3.053027	3.268911	2.52985	6.13117	6.220785	3.232155	3.391183	7.130163	2.690177	6.377455	5.972318	3.224351
SLC2A8	6.225355	5.552351	5.784143	5.098358	9.442908	7.65232	4.85674	4.273238	6.949381	7.467466	6.439781	3.892126	7.223302	17.28033	6.198794	5.766171	4.254446	3.815556	6.682932	8.697747	5.472302	7.1938	6.154912	6.573567	6.660879	4.592122	5.183635	2.801097	4.898337	4.774339	5.608587	7.561518	5.84187	6.724098	5.628725	5.041152	4.020878	3.904052	6.424393	4.790136	7.53597	5.791074	5.794954	4.342579	6.291599	8.300364	7.915627	4.793355	6.421005
SLC2A12	0.7385288	0.8626614	0.3280694	2.466729	0.6584507	0.2440703	0.864376	0.1402218	0.6067348	0.6641163	0.152021	2.612648	1.111544	0.1319882	0.529007	0.3102199	1.684112	0.1797005	0.7618112	0.4095163	2.342115	0.8123491	1.62904	0.5240203	1.337802	0.8082013	1.324298	0.1058797	1.060672	1.549434	1.643579	0.6666154	0.5657278	0.2953867	1.03808	0.4276108	1.110074	0.4806653	0.777692	2.471225	0.4775397	0.556919	1.720775	0.7931482	1.537719	0.3453705	0.4193391	1.147308	0.4120413
SLC2A14	0.1000768	0.003422609	0.003756089	0.02457986	0.02069433	0.007112962	0.01044333	0.004682445	0	0.01745069	0.05041447	0.03242117	0.0154927	0.02115599	0	0.01977667	0.2182957	0	0.02084778	0.01076068	0	0.0199707	0.01968195	0.008935493	0.1357167	0.04982468	0.003901981	0.008211845	0.01133412	0.04294308	0.03531425	0.04452074	0.09462137	0.01479583	0.01251058	0.004895747	0.01577398	0.01457597	0.01974157	0	0.01319714	0.05951125	0	0.03345562	0	0.007908344	0.01110985	0.00745535	0.003669159
EIF2AK4	5.931308	4.059729	2.140079	3.590398	2.865699	4.079231	3.781782	2.539072	2.834	4.673037	9.212374	6.445928	2.506566	2.013914	1.794766	4.809387	3.376158	3.158247	2.88417	3.451841	3.997183	3.10629	3.598832	3.919015	3.282886	7.099962	3.085558	5.646213	2.932943	3.835956	3.294729	3.949551	3.147056	2.952607	2.770726	2.83849	4.833496	4.722322	4.302487	3.302141	2.732029	2.138281	3.298571	4.258477	7.363252	4.056027	4.103866	4.049642	2.689315
ALOX5	5.09422	8.752726	3.37401	3.406137	3.144605	4.002686	9.094847	0.5318906	1.155783	6.924894	1.908902	4.708494	1.140432	1.449275	0.3872451	3.20926	1.559744	4.018098	2.029844	2.163206	2.821921	2.650589	3.961543	4.981538	1.148116	1.000689	3.417581	0.3600296	2.524122	0.7755611	4.702878	10.47821	5.527349	1.092452	1.9213	1.679336	2.433083	5.069866	4.544001	2.807664	1.70292	0.611516	4.341588	1.02281	6.444915	2.830917	9.170225	2.418042	0.8171256
ALOX12	0.2985854	1.013863	0.760443	0.6884562	0.9702446	0.5911834	1.565336	0.6486242	0.8275794	0.6012294	0.590915	1.848245	0.7758933	0.5635734	0.5736622	0.9994716	0.27232	1.166295	0.9964799	0.4299798	0.2748687	0.5958385	0.6151865	0.9394337	0.3817809	0.9888215	0.6569305	2.164216	0.464971	0.6863753	0.9708381	0.4743944	0.4032983	1.078382	0.5265645	0.9963902	0.8202347	0.616824	0.7873396	0.8530672	0.5156183	0.6658333	0.8793859	0.6481619	0.3583931	0.589876	0.5800714	0.4819426	0.7663016
ALOX15	0.01404889	0.005605478	0.006151645	0.02300364	0.02259516	0.01747419	0.02280517	0.01533762	0.1106089	0.02858037	1.733923	0.01769957	0.03806042	0.05774806	0.08817276	0.02313559	0.02616	0.007862338	0.01951089	0.6256383	0.008988882	0.03924912	0.005372449	0.01951249	0.05779122	0.03570079	0.07029642	0.03138144	0.07425116	0.0293047	0.0867554	0.02916606	0.006457038	0.01453938	0.03073434	0.0160363	0.1240046	0.01364127	0.02771343	0.01713957	0.06484199	0.006091642	0	0.004981173	0	0.01942818	0.09097741	0.02442043	0.02403709
ACSF2	5.425429	2.945927	3.243798	4.288709	3.910709	2.811473	4.07762	0.8150661	2.864276	3.107542	2.779738	3.136146	6.257745	4.282792	1.307321	1.736192	2.214567	1.851324	3.00741	5.241561	4.370411	2.531339	3.063217	2.294412	2.359789	1.733982	3.287236	0.9950682	2.359866	1.645059	2.92072	3.13697	4.887339	1.935173	1.816753	2.363547	0.9921116	1.634072	2.817999	2.810473	3.05871	0.8906765	3.101607	0.5001658	3.671806	5.517782	5.016322	3.369826	2.470052
IREB2	6.182483	5.929498	4.218657	4.161235	3.361337	5.682529	6.201467	3.246772	3.606243	5.094259	10.85254	6.049466	3.47893	1.728167	4.011797	8.270361	4.536487	5.594903	5.439324	2.893781	4.240305	3.808073	6.368411	6.35869	3.915437	5.472037	5.26224	4.423043	4.230643	5.880325	5.170616	4.727022	2.601528	4.227389	3.811335	4.955618	6.627639	6.731466	6.519864	7.03103	2.564583	8.546911	5.498687	6.609135	3.180391	1.929864	3.856043	5.490013	4.141844
HMGB1	29.12608	37.49501	41.5957	34.07757	32.56617	44.97168	33.47446	41.03798	41.06391	32.26333	34.29403	27.6068	37.38155	30.21285	33.96882	51.42077	26.97134	42.76322	38.03839	28.83604	35.32476	25.54847	34.65284	39.39605	24.36508	30.11556	41.04246	33.33643	31.69614	26.04976	31.11334	32.44456	23.6589	37.58738	41.66907	44.69742	26.97295	41.31669	31.75902	40.68267	34.36567	41.46922	38.64511	33.64178	25.30768	39.19373	19.04317	24.11581	36.87457
ELAVL1	10.94844	11.59775	12.28602	9.96405	11.53763	15.22916	14.83498	11.90102	10.53361	15.09888	21.13692	11.27916	10.74603	15.13203	15.93286	20.66793	9.647042	15.91481	9.809928	8.145428	9.175548	10.8452	12.54488	13.86386	9.776183	14.18506	12.13492	13.81922	12.22512	10.84673	10.71213	11.38579	10.25701	12.48922	10.6254	13.36093	12.24162	14.01987	13.5501	10.63731	11.73629	17.05439	12.69403	15.34267	15.71955	11.72295	13.2723	11.31626	9.820871
TFAP2C	0.7957141	0.1269953	0.1951167	0.1237757	0.03199415	0.2705234	0.03229151	0.03474826	0.03132385	0.7931933	0.2883872	0.02506212	0.007185673	0.02616631	0.02497006	0.0366905	0.1629842	0.05343774	0.1436599	0.06987279	0.1272802	0.07410095	0.07302955	0.0165775	0.1359651	0.0462184	0.07963028	0	0.04731195	0.04647404	0.1965493	0.05506448	0.1462879	0.06038963	0.06963042	0.05449675	0.05267616	0.04249447	0.05232197	0.1261997	0.04896775	0.2415169	0.1410221	0.02257027	0.01462494	0.03667971	0.09790441	0.1060413	0.06807175
SP1	10.07961	10.79756	9.046539	9.019102	8.685289	8.185572	10.96052	7.77035	8.601146	11.84751	10.03457	11.23293	6.309853	5.051157	5.855294	15.45647	5.994966	10.59543	9.946238	6.752024	9.772255	4.104705	8.710639	11.95618	6.896918	7.564603	10.27527	8.40329	7.856449	9.485378	6.181784	8.413666	6.142802	8.049678	8.331092	9.650581	11.7304	10.73551	11.22748	12.49436	6.73875	6.790556	9.21975	11.35079	11.18952	6.839989	9.034296	6.909265	7.478187
HBA1	0.4581788	0.2742186	0.3510931	0.04688886	0.184225	0.09498147	0.2324215	1.062943	0.7214614	0.07767472	0.3646495	0.01803872	0.1292991	0.6356298	0.1123279	0.3961256	0.3554836	0.3846237	0.477234	2.478661	0.05496675	1.520046	0.4818347	0.01988638	0.9786228	0.1039568	0.1563129	0.05482759	0.4918806	0.1433579	0.943123	0.416149	1.158215	0.6717484	0.4802901	0.01634359	0.231698	0	0.6966967	0	0.08811262	4.544526	1.015021	0.1827584	1.15791	4.276899	0.1854414	0.8959812	0.07349303
NNMT	1.086749	0.3268422	1.908219	1.307756	0.67191	2.601537	0.9839894	0.03577202	0.2902204	3.532883	7.398022	39.17033	1.21317	0.7744452	0.520541	0.1618778	0.7728329	0.8160132	0.5460643	0.2260701	0.3144723	1.304458	0.8207276	0.4721567	0.2954941	0.6066461	0.3428102	0.2300292	1.558588	0.3007291	1.73338	5.725366	5.903436	0.1921582	0.2449131	0.71998	0.7652189	4.593377	0.4147488	0.4746998	0.2856592	0.5327839	2.084326	0.04647047	50.67791	0.9213532	1.273123	0.5315885	0.336371
PLIN4	0.8119981	0.352071	0.1486057	1.099053	2.362244	0.5253115	0.1530295	0.2511248	0.2493854	0.2531533	0.1957658	0.1710279	0.422256	0.6603114	0.1390414	0.3378168	1.053249	0.1646069	0.8588607	0.3405879	0.7141661	1.200982	0.1038261	0.6756225	1.159809	0.7392228	0.161239	0.1034844	0.2067727	0.3429459	0.6520132	0.6001863	0.2911685	0.7388814	0.5087169	0.2819339	0.4632066	0.4576848	0.2380356	0.3082312	0.4834545	0.6998097	0.8115118	0.06952433	0.05775634	0.2711673	0.212449	1.461706	0.2483959
HIC1	0.1277938	0.3694776	0.9891583	0.2148832	0.4861666	0.2812221	0.6103645	0.3509379	0.4690155	0.681941	0.9908301	0.336246	0.2982745	1.052211	0.303083	0.2641954	0.1885383	0.3928027	0.2314043	0.1609274	0.1358576	0.2114683	0.1804422	0.2539511	0.1287785	0.2269664	0.59562	0.6512185	0.4656472	0.1771641	0.8838579	0.2224481	1.488269	0.5168139	0.3053774	0.2188081	0.09327618	0.2763298	0.1939165	0.2986235	0.4537126	0.4833614	0.2575959	0.4642591	0.8347293	0.2419785	0.4850797	0.1982147	0.2775175
STMN1	46.86001	48.59404	45.96409	44.67391	59.98574	166.0516	45.32995	32.55887	45.93202	44.47425	91.67802	27.47836	55.47397	40.96948	30.45863	94.10677	86.98161	71.06557	73.92005	73.20868	49.74094	107.4779	34.50179	61.94102	95.19326	115.8301	45.10187	19.43555	65.403	62.53814	47.34983	33.48754	39.23778	45.3104	50.9675	57.93336	70.36598	37.68708	52.22083	42.76025	39.26847	37.97451	44.51694	26.17997	14.11351	53.71875	105.2397	71.31064	23.77171
RRM2	4.899666	3.238579	1.470674	0.007901554	0.2638823	13.1489	0.01566676	2.47612	1.493133	5.474677	22.22582	0.5927659	0.3094045	10.73522	3.411027	26.62204	0.2306339	1.096462	0.2714238	0.3178119	0.2562711	0.9527094	0.8488795	1.528141	0.1404825	1.650238	0.7112158	5.121686	0.1562159	0.3986102	1.434361	12.28242	0.06210224	2.293981	0.7037989	1.082387	0.2910625	13.63761	3.858499	0.4386036	0.7473717	7.792198	2.730659	0.715194	7.13988	0.2046513	5.981242	0.6570764	0.0495392
CAPG	39.94679	17.22198	9.341561	8.935773	15.32673	39.86772	13.80167	5.357107	15.8144	48.54428	5.17488	18.57515	2.352281	24.99594	3.899979	9.298175	13.77117	9.136719	4.260806	15.2163	14.4012	11.08669	12.14277	11.92359	14.07598	11.76032	8.761497	4.238009	9.228513	3.221795	11.46372	89.04339	23.30343	30.46979	10.19979	3.915565	12.64959	37.49789	9.782241	19.44211	28.65446	2.847514	7.488974	2.933302	53.97827	14.79781	92.33593	6.579172	13.55073
HNF4A	0.008721546	0.005219818	0.002864204	0.005355246	0.0105203	0	0	0.007141193	0	0.004435672	0.006407255	0.002060229	0.008860462	0.002688749	0	0	0.1015008	0	0.004542133	0.006154163	0	0.06091461	0	0.006813757	0.01034907	0.01662228	0.005950908	0	0.006482124	0.05457705	0.01615732	0.01131642	0.003006395	0	0.002384984	0.001866625	0.004811376	0.003175685	0	0	0.003354491	0.005672535	0.008280506	0	0	0	0	0.09475123	0
NGB	0.3046014	0.2126868	0.07780328	0.08312569	1.439074	0.06314453	0.8034827	0.4433907	0.1099161	0.3184396	2.163153	0.01598974	0.9054367	0.05216943	0.2090944	0.04180124	13.52588	0.01420563	0.1762608	9.496948	0.2923391	8.947119	0.2038451	0.1233926	0.5943727	1.695533	0	0.2186992	0.008384785	4.447595	0.8046456	0.1756569	1.108321	0.1138352	0.1665919	0.04346145	0.6721523	0.1478817	0.05007245	0.0387096	0.7550061	0.1430825	1.574522	0.01799991	0	0.08190635	0.7807928	7.044923	0.0651451
YWHAE	272.1332	265.9988	274.6503	271.4448	292.9007	291.9269	203.3442	285.1356	263.8182	294.2863	260.9997	232.9513	263.4991	371.8562	316.5583	362.7085	253.8207	245.4552	218.3091	284.1648	285.7591	236.7735	286.5677	240.0945	243.1413	299.5694	268.6933	288.82	241.1014	226.4686	245.9657	279.142	250.2504	266.1532	329.0612	327.5113	300.1707	271.2734	318.2845	313.543	263.3646	233.1892	241.0221	339.2858	247.2487	350.483	218.2421	269.8301	251.7624
GABPB1	1.65444	2.4311	2.841195	2.347262	2.946749	4.474096	3.321699	2.542341	3.2928	2.686761	7.554234	3.347471	3.136004	1.802128	3.380287	5.320532	2.392148	5.041817	3.933589	1.642251	2.224538	2.588298	3.226803	3.269762	2.051896	4.594109	2.901462	2.0289	2.703774	3.566139	3.216921	1.955822	1.600777	3.249947	2.728654	3.292432	2.77634	2.918514	3.184507	2.507669	2.005728	5.223776	3.52618	2.916602	1.917679	1.80853	3.117735	2.074752	3.183643
AURKA	4.159418	0.8341441	1.058453	0.2874906	0.7355158	6.378892	0.5965327	1.560215	1.0673	5.432555	10.327	0.7767802	0.6489683	5.0822	2.338438	6.724176	0.4359167	1.179125	0.5500565	0.8246683	0.6897125	0.8973858	0.8369424	1.224968	0.511649	4.067452	0.6835131	2.288009	0.6204397	0.7495118	0.7127375	2.978212	0.3828441	1.295898	0.8694488	0.9601298	0.6427303	5.633875	1.772031	0.5330185	0.9967339	2.570748	1.199197	0.9497165	3.732374	0.3689143	2.7288	0.6719066	0.7475222
MIR4715	0.2017823	0	0	0.2477987	0	0	0	0	0	0	0	0	0	0	0	0	0	0.3387772	0	0	0	0	0	0	0.1915495	0	0	0	0.3999224	0.2525398	0	0	0	0.2088272	0	0	0	0	0	0	0.620878	0	0	0	0	0.2790444	0	0	0
RIPK1	6.796789	7.278848	5.978672	5.959352	6.217104	6.373255	11.3159	4.868011	6.184739	9.508016	9.953263	10.59454	4.521709	6.5881	6.060794	4.057734	3.981337	4.990858	5.22326	4.048066	4.910458	4.689245	4.015453	5.608302	4.316903	5.769148	4.447369	5.543642	6.153002	3.64968	7.235727	10.51241	9.314513	5.790254	4.376669	4.37049	4.643294	8.670183	5.882561	6.811982	5.831205	5.513577	6.91095	5.346062	9.926636	6.559687	7.619576	3.870491	4.829852
PRDX1	292.0875	149.5267	89.74567	171.3873	80.55244	216.3035	124.1704	108.7579	121.3647	204.7386	126.7266	160.3614	264.9747	37.48088	103.9127	253.2118	100.2236	96.15129	110.8591	509.0446	230.2702	124.0212	115.7107	170.9935	132.6323	52.47018	127.3769	43.73563	268.496	74.45443	86.13689	227.9925	265.9377	78.81224	126.7305	148.1881	97.41571	135.5749	25.56755	192.2218	89.39746	23.40628	115.5487	151.8234	164.9155	46.59473	201.3373	117.7544	19.89108
MIR30B	0	0	0	0	0	0	0	0	0	0	0	0	0	0	0	0	0	0.3041295	0	0	0	0	0	0	0	0	0	0	0	0	0	0	0	0	0	0	0	0	0	0	0	0	0	0	0	0	0	0	0
CS	23.20655	24.68137	22.24855	19.00429	30.98423	23.89382	22.18701	37.0733	22.85718	30.84117	25.63877	21.89003	26.39925	31.67544	30.28592	36.50809	22.87418	34.40949	17.82273	13.82168	18.70923	18.71611	20.74162	28.28474	19.93781	33.52839	28.41009	28.73054	20.39636	26.72551	20.95777	18.58874	18.46409	29.69111	21.05086	36.07197	31.25837	21.02879	29.5127	26.84995	26.27918	35.24658	23.87225	34.48921	24.83886	18.27401	19.96132	30.51155	24.11405
EMC2	12.84624	14.69558	20.13161	18.99104	14.9617	14.76173	12.12372	8.975408	12.74626	7.371831	5.451234	10.12654	21.1475	7.678931	11.43088	13.29292	12.1016	8.203856	12.64714	10.68204	23.96626	11.14839	11.99518	12.08164	15.44458	15.92362	15.73551	6.954132	15.95152	15.43919	12.13753	14.20992	12.73675	10.07468	16.874	14.00061	16.41576	12.68638	13.83901	15.86266	10.54672	7.820541	10.05511	6.067536	12.1348	14.44758	11.27028	10.94511	16.95523
NOX1	0.5105596	0.3621551	0.4554017	0.4799202	0.7907324	0.7056008	0.2532374	0.4644952	0.5806245	0.4872714	0.7964682	0.3811741	0.9562713	1.430197	0.8752602	0.4484188	0.2875566	0.9312689	0.5974468	0.3498869	0.4537093	0.4754591	0.3760247	0.3939531	0.3470461	0.411881	0.8257574	0.2715364	0.6870949	0.5679898	0.4904407	0.4776283	0.199895	0.5610012	0.6067308	0.7446704	0.4659529	0.3809899	0.5906134	0.507532	0.4848691	0.6805393	0.5505701	0.3419342	0.3301744	1.21162	0.4040994	0.4108697	0.7117791
CYBB	24.6158	25.15523	11.89278	6.816006	13.1378	11.45801	15.40114	2.083413	5.065002	32.16158	5.507255	23.63387	4.432827	4.933249	2.777975	19.92075	4.902407	22.32805	5.931258	3.882514	14.78369	5.014304	20.92163	22.56315	1.912506	8.026861	12.34488	0.6969455	11.14321	2.129031	13.57618	47.80001	10.61966	9.36205	5.530991	4.859565	16.97561	18.50361	30.63857	29.24081	6.548417	1.725261	12.72231	3.914083	13.34767	14.92228	26.01848	11.75896	3.070878
NOX3	0	0.06541005	0.0205095	0.3451223	0.009416495	0.02912936	0	0.08948698	0.02765764	0	0	0	0.1163185	0	0.1286105	0.01542675	0.01453618	0	0.04878678	0.007344611	0.2547349	0.03271401	0.2328517	0.1626359	0.02964233	0.1275278	0.01065306	0	0.03868006	0.03908059	0.02892413	0.210685	0.1399299	0	0.07685091	0.0133662	0.06890493	0.04547979	0.04619809	0.05000022	0.09608102	0.01015473	0.07411702	0	0	0.1403421	0	0.03392391	0.05008707
NOX4	0.1908922	0.09077269	0.1030522	0.04816954	0.07885697	0.4748684	0.09550786	0.09849188	0.2099972	0.6862477	1.805809	0.4917002	0.01771075	1.27696	0.08616226	0.07492955	0.06086549	0.4258612	0.1361858	0.1057908	0.04768413	0.03652778	0.05099949	0.1280251	0.1017764	0.3303562	0.1748563	0.3279372	0.1710298	0.1309097	0.05813295	0.07328833	0.02163362	0.1434317	0.0686481	0.01567065	0.05770336	0.5027397	0.07221736	0.02871216	0.1046	0.03401567	0.09930902	0.8706039	1.155893	0.09040563	0.3429114	0.05227265	0.1510007
NOX5	0.02930529	0.04575425	0.02845363	0.004694133	0.01229541	0.003169592	0.235784	0.01877881	0.04965597	0.01684836	0.102965	0.03732175	0.01553325	0.00628485	0.01349443	0.02014318	0.01779407	0.01711352	0.3039136	0.009590086	0.01100565	0.01245874	0.05554608	0.04512623	0.05080019	0.005550567	0.01738754	0.01707656	0.007575862	0.08770564	0.02675172	0.01454845	0.01405468	0.02769118	0.02926776	0.06108433	0.007029008	0.01206245	0.02764771	0.01748754	0.01960249	0.02320385	0.0435496	0.005421122	0.005854576	0.01233407	0.0272285	0.02104036	0.01471505
DUOX1	0.2032525	0.6408138	0.7413936	0.6841829	0.7727293	1.593594	1.162134	0.386339	1.041582	0.4430218	0.949241	0.3206576	0.6047205	0.3558212	1.445774	0.6580726	0.2686463	1.066392	1.8184	2.979392	0.4476165	0.4639028	0.5933547	1.022697	0.6063989	0.4071405	0.7875259	0.4377968	0.6294316	1.024333	0.6141197	0.2712603	0.2176957	0.9559598	0.4049488	0.5639598	0.5786575	0.2563856	0.721342	6.86116	0.4774272	0.7884571	0.8304785	0.3957152	0.1701082	0.3689143	0.9889257	0.6151258	0.4983481
DUOX2	0.009725934	0.04074659	0.02129367	0.0218972	0.09972063	0.08468071	0.02960219	0.02389075	0.03445814	0.01319064	0.1047952	0.01072161	0.01317446	0.1379259	0.4978681	0.03043151	0.009055181	0.1360759	0.175594	0.106756	0.0140016	0.1041588	0.02417547	0.09286983	0.02769812	0.04236921	0.0353932	0.01551794	0.05943529	0.109552	0.03803805	0.008413095	0.008940312	0.03522924	0.01063857	0.03191769	0.03934672	0.005902337	0.02238342	0.5828971	0.03242026	0.02319458	0.03693641	0.003448427	0.005958641	0.04931657	0.04408806	0.04085634	0.06032248
G6PD	10.82204	7.181758	9.518785	9.7643	13.02809	14.62062	7.93241	7.010033	10.62336	11.40574	13.58321	9.482489	7.888499	16.13829	13.5848	9.049545	11.4562	9.48156	7.2745	11.92861	8.022838	10.56633	7.953154	7.646685	8.951335	8.13977	11.41929	13.04679	7.955965	7.794144	9.204222	11.13981	9.872816	11.75141	7.827438	5.88336	8.701523	7.455369	9.554888	8.521806	11.78296	7.100204	8.495668	8.535102	22.93967	10.94202	15.68475	9.999613	8.917941
PGD	42.28667	42.35014	45.97524	29.37075	32.90755	58.43931	29.26783	38.28562	25.3378	57.80619	114.4237	56.51169	41.92643	58.38247	28.57453	70.37901	28.19674	62.26145	35.10527	38.82916	34.7092	33.5962	42.91409	45.08465	21.83128	71.05864	44.63657	25.72032	37.91584	22.0762	41.95085	50.14272	29.38292	35.51992	22.56884	45.02647	41.74626	48.35269	55.09324	46.10797	34.92658	38.46568	36.73965	34.63786	56.91799	40.2316	59.60902	43.11906	20.69005
VDAC2	13.82627	16.68495	16.48105	21.7366	25.07797	19.28734	27.48724	33.39029	23.0942	13.48444	14.60647	19.3141	31.94259	34.49613	32.34177	29.02209	19.54009	27.17995	16.16914	19.94211	16.45178	21.58994	16.97461	17.21012	18.38157	15.2237	22.60768	24.63679	22.35152	22.57591	21.33124	10.76981	20.27704	29.12567	22.61147	24.67254	23.13128	9.42002	19.72713	18.8836	25.19267	30.08803	17.68837	34.37966	13.34347	25.89664	17.45619	20.94596	23.97939
PIK3CA	3.619754	3.955703	3.560123	4.767657	2.229123	3.21713	6.636102	4.18018	2.808542	3.964487	3.551461	5.411301	1.661172	0.9671018	2.999886	4.510484	3.548321	6.768345	3.944961	1.964951	3.943849	3.116149	5.86275	6.329039	2.741553	2.759721	5.041386	3.839815	6.895528	6.014235	4.158871	2.82023	3.113273	3.186928	3.116395	3.145268	6.937264	5.628581	5.177431	4.565902	2.358393	4.794541	5.483935	11.11656	2.60422	1.984029	1.944799	4.21333	4.353681
FLT3	0.03449561	0.2248067	0.0855935	0.08001772	0.1803104	0.30511	1.329899	0.1255332	0.1312679	0.04678413	0.0901052	0.1991893	0.05711046	0.02363241	0.2119888	0.1022527	0.3461457	0.02574023	0.0558915	3.472657	0.2059986	0.3480108	0.03078017	0.1117921	0.2656085	0.6845801	0.06799618	0.02568464	0.3076585	0.2686309	0.1420127	0.1312928	0.07398812	0.1507332	0.05450253	0.1017201	0.1480114	0.02232982	0.05292583	0.2209435	0.2122838	1.206564	0.160117	0.2446153	0.04931245	0.2915239	0.3872019	0.433058	0.04918385
SCP2	16.10204	14.44462	11.22274	16.33738	14.31544	18.89868	14.36436	10.49529	6.290323	14.13921	17.29626	18.77668	13.77477	11.2406	8.935537	12.22316	10.63652	20.62764	10.26815	19.09881	20.49026	11.35218	13.74944	12.67828	8.563795	22.76865	15.89672	5.806465	13.14731	7.547852	13.84895	18.57315	12.20862	8.873409	10.52496	14.41263	17.4588	14.2212	16.47623	17.61006	9.774436	7.949821	13.27407	7.503069	16.93535	18.28062	10.42607	13.36741	8.071388
TP53	18.05086	15.80391	16.60958	4.456348	18.16349	28.42126	5.088472	17.92704	19.61003	19.45257	38.92314	7.745469	13.80281	19.79229	24.71618	38.78052	8.042885	15.00002	7.42023	7.754144	9.709628	3.286921	7.039137	7.361774	5.536247	77.19286	10.09749	38.40288	6.140577	9.402551	13.25018	11.56095	6.907764	20.54205	14.29572	21.63532	10.88078	14.71145	13.23411	15.48257	16.84203	20.27234	3.852887	20.57025	38.22371	16.07412	17.15238	11.07728	15.9913
ACSL4	11.06041	8.200537	5.431721	6.484679	6.471441	5.742678	7.015633	10.56393	4.985931	5.661839	5.87825	12.37389	5.843391	6.015207	7.559062	7.044238	12.56953	10.35908	6.121264	4.49814	5.678426	8.882636	7.175438	10.38759	11.68132	5.677775	8.230063	8.594798	9.569274	10.89122	10.64025	6.592956	5.862411	7.043841	6.379383	4.99287	9.160008	4.762922	7.151829	7.387247	6.487667	12.7034	8.375396	10.32157	4.484998	3.707876	5.153406	10.85901	7.027912
LPCAT3	2.860911	2.790477	1.777147	2.262127	1.798728	1.489676	3.265338	2.160193	1.980178	1.952615	2.651983	23.96904	0.9871061	0.9194274	1.298225	1.370062	1.623921	1.72192	2.779594	1.136333	2.434901	1.017935	2.206149	2.242131	1.316279	4.137195	1.827758	2.858287	1.544589	1.507382	4.012539	2.59497	2.549187	1.651481	2.192032	4.254365	2.624239	2.709929	2.731932	3.222762	1.920451	2.98861	3.01733	1.826574	4.551365	2.379407	1.720484	1.747576	1.714371
NRAS	16.18445	14.6421	12.64696	8.417415	13.02644	24.03441	13.71896	10.55568	7.053794	15.72623	36.44607	20.89565	12.16272	10.29928	7.366047	26.72558	8.002837	23.58115	13.09567	16.28543	10.42634	12.37241	14.34991	14.41052	8.822986	30.00384	15.87632	8.780958	14.45833	8.394605	13.36409	15.40135	9.915345	8.962485	7.916828	8.085685	18.60397	20.98128	18.64183	16.23155	7.717364	11.19061	13.38276	12.42062	13.50345	10.6432	15.58529	12.8985	7.807045
KRAS	7.987867	6.859456	4.55683	5.498573	5.321934	7.298823	6.2591	7.786344	5.659034	6.250903	12.23049	36.58938	5.287344	3.486221	6.753871	24.10277	10.31096	5.472166	6.214475	4.354302	7.224215	8.212261	7.002566	9.455507	6.639857	9.752662	6.843042	3.979142	5.983884	8.191183	10.09999	7.260503	4.439899	5.682119	7.710605	7.286941	8.56517	6.872704	6.565142	6.332089	6.294063	6.028817	7.142448	6.878036	3.506849	5.177531	5.110558	7.418679	6.751288
HRAS	19.27685	13.82192	30.00977	18.38295	26.62326	21.68821	15.61787	19.38839	23.58789	29.61307	9.196879	5.84945	32.72717	72.10909	45.67261	16.61725	19.29227	17.62573	23.3205	29.2269	11.58571	29.19735	14.40141	17.58137	23.82497	17.23905	20.39248	19.21947	16.22296	18.23966	17.98865	18.01057	20.9602	25.12865	20.46498	19.30734	13.10087	12.14094	18.20752	13.61025	27.59357	21.79847	19.18367	17.50465	25.38741	35.40914	23.12631	19.81033	19.81564
TFR2	0.6074187	0.320215	0.1860432	0.1971138	0.4251905	0.4032025	1.701243	0.3607747	0.7322112	0.4065654	1.576862	0.1486904	0.2302111	0.2561483	0.6370199	0.4571282	1.245333	0.2272115	0.9473818	0.7698718	0.0875959	1.323291	0.2383013	0.2884997	0.9978725	1.144818	0.04724363	0.07230963	0.2120813	0.7917234	0.524746	0.8069256	0.4730096	0.6514254	0.5680241	0.2074651	0.4097497	0.8503127	0.1614182	0.06335382	0.3631493	2.697925	0.9800947	0.08034392	0.5119308	0.2002068	0.953824	0.8370157	0.4442471
SLC38A1	16.85444	11.86969	13.75801	15.27581	7.343879	13.896	31.09608	23.89688	35.41249	14.84814	18.55028	9.217878	5.329782	28.16814	28.32263	21.716	24.90369	7.217967	11.32339	7.835042	10.85677	19.8883	8.200757	22.55412	42.61401	21.72048	5.108771	1.510035	11.65014	58.13276	15.20169	13.1235	18.07103	33.22037	46.82903	2.469114	5.911249	14.11824	17.48891	10.7307	28.21012	28.22905	15.01229	1.007366	6.990424	15.5071	18.23335	13.84069	58.39281
SLC1A5	4.750666	5.54908	8.729272	5.757677	7.744485	3.338284	3.739322	0.869632	1.853184	15.86422	8.751513	4.335168	2.71532	3.563354	1.424359	4.887825	2.017759	7.799298	2.416815	2.349579	3.131444	3.795872	6.130699	9.065043	2.170856	4.006736	5.523259	10.53843	7.192062	0.9879519	4.271969	15.18121	11.18118	3.317294	1.538525	3.698423	8.757042	6.299088	7.960468	4.517564	3.17967	0.8463653	7.358405	2.132211	9.676816	9.348407	10.7396	3.854485	1.663703
GLS2	0.327208	0.06911753	0.05056797	0.08982031	0.2228851	0.0574568	0.4686597	0.1512946	0.1136539	0.1057218	0.101809	0.02909893	0.06778756	0.07595244	0.1177802	0.0342324	0.8171574	0.09048239	0.04410564	0.08330041	0.04063991	0.9786658	0.01766512	0.0641589	0.6285376	0.06707862	0.05778532	0.03316665	0.05340669	0.6504073	0.185419	0.0679297	0.2335449	0.1075654	0.0968467	0.04943333	0.1656439	0.05326385	0.02278109	0.01408914	0.1243705	0.08512706	0.2266001	0.02456785	0.04598917	0.01597042	0.07478558	0.3446066	0.08397598
GOT1	38.07643	14.4446	7.031898	11.99278	25.20962	15.03413	22.28945	17.67232	15.14438	17.49892	10.98618	15.16797	20.88922	29.4375	22.17155	17.58959	87.07102	10.83123	12.76791	19.73088	14.35235	83.64948	9.943623	15.18026	68.44543	17.86929	9.162694	15.93397	14.63041	50.70788	25.64923	13.00404	25.96948	16.87167	23.53656	9.818557	27.2962	11.7476	11.14992	7.629854	21.24663	19.5811	20.27949	14.35377	14.60097	6.293234	20.10283	55.68102	14.39653
CARS1	7.521735	5.703212	7.406367	3.967101	7.004019	5.789983	6.135203	6.47349	7.117991	9.327796	7.114957	4.068346	6.630414	12.29545	9.627015	5.810987	5.392721	8.191408	4.630263	3.902957	3.854874	6.952857	5.161839	5.954154	5.994466	5.533242	5.845304	6.198708	6.175867	6.915242	6.873137	6.145935	5.842582	6.04207	6.283575	6.096709	5.290238	6.908326	5.982384	7.626398	7.45734	6.675088	6.541228	4.662581	8.869574	10.54236	8.795089	5.023076	6.648006
KEAP1	21.59066	26.64041	29.34746	26.81629	29.9496	30.74536	31.75019	33.41337	36.28477	30.33824	15.78678	29.92443	34.8553	61.62223	41.90669	35.12814	22.12997	29.88734	25.94973	23.83042	30.81375	23.96062	27.92527	28.81724	21.98042	26.81436	22.40135	56.43609	20.45915	23.52595	24.52455	21.34683	24.66805	35.71428	26.17115	29.05362	28.11459	23.62178	29.93635	32.02588	35.83173	36.05773	25.199	41.49037	37.50942	34.78121	23.84204	24.25002	30.60992
ATG5	5.984355	6.714327	4.545077	5.546479	7.101843	9.078564	7.025474	7.191485	6.629213	7.120805	5.930975	12.88662	5.954038	6.678457	6.577191	8.096494	7.505197	7.054759	5.624195	4.382074	7.047716	8.387569	6.611002	6.97306	6.768049	12.67034	6.124892	4.458816	7.053274	7.12631	5.886884	8.124838	5.449067	6.40613	7.339876	7.087547	6.487043	8.619171	6.483198	7.379599	5.881456	7.684839	6.707813	7.051739	7.222748	6.903896	4.810217	6.249081	7.130727
ATG7	3.997383	3.283504	3.067657	4.354923	2.812544	3.088699	2.063099	2.154452	2.847396	3.24549	3.3649	3.688422	2.591251	2.3256	2.663136	3.518187	4.141759	2.566353	2.667355	2.915322	4.113586	3.365436	3.521745	3.037913	3.249879	3.311777	2.40119	2.335785	2.929399	3.317954	3.071396	4.213056	3.102995	2.696951	2.698501	2.048656	3.805121	3.917761	3.583142	3.243119	2.690413	1.878044	3.406291	2.318889	3.960441	3.26687	5.167879	3.171499	2.445497
NCOA4	42.76544	57.04667	38.37924	39.29618	35.61913	45.10377	58.65455	61.15613	41.60654	37.72408	29.72072	50.81092	40.65551	34.58726	40.86548	71.44003	47.28959	49.74095	34.75027	38.37851	58.40955	33.83499	62.37315	52.56729	36.73847	65.36151	52.12531	56.46964	51.24806	46.93463	40.3214	42.21299	37.19154	58.40199	42.22577	39.00355	65.82882	34.42487	63.4422	60.25975	44.82864	54.15037	54.25337	79.7248	21.51967	33.53965	53.14182	51.4815	51.12135
ALOX12B	0.3060923	0.0502889	0.4178579	0.1105578	0.2461478	0.02239539	0.07306926	0.3538278	0.1842871	0.06104894	0.08818419	0.0283553	0.1219481	1.03616	0.8334085	0.0652326	0.4358556	0.2720677	0.08126844	0.1072877	0.07488253	0.2850487	0.06196926	0.1062828	0.2791747	0.2876034	0.1064744	0.1953508	0.05352877	0.5032729	0.2446137	0.05606998	0.1903367	0.4534287	0.2560347	0.06165765	0.2450133	0.1617178	0.1006351	0.1427825	0.2585433	0.7026489	0.2849152	0.2298241	0.01103111	0.1825976	0.005829953	0.4120887	0.3157673
ALOX15B	0.4264218	0.06301534	6.507505	11.30087	0.4826171	10.71255	0.1538219	0.3707064	0.4414201	0.3694872	0.7193593	0.1542049	0.4136033	0.2077405	0.2044382	0.1248405	0.6616891	1.537923	0.6909097	0.3318512	0.1717862	3.713674	4.251857	2.999671	0.3898044	0.1146683	7.766045	0.1058346	5.039577	0.4282667	0.2015583	6.513829	1.938109	4.467578	0.05182614	0.2433726	4.170466	2.18526	0.6438643	0.2023126	0.4940573	0.01369614	6.507719	1.371928	2.210944	1.907418	3.54381	0.05033018	0.9052329
ALOXE3	0.2162184	0.02537373	0.13923	0.0520641	0.3068375	0.06327888	0.1651676	0.2082816	0.07510226	0.120747	0	0.00400594	0.09188488	0.2038937	0.04490128	0.07540233	0.4184024	0.04982548	0.09273381	0.09572997	0.01220671	0.4441623	0.08268427	0.07507636	0.132811	0.30012	0.07521173	0.1258167	0.3655142	0.1750987	0.178027	0.1408245	0.163679	0.1535658	0.09274796	0.03992442	0.1871062	0.05557365	0.06690532	0.01551678	0.08479278	0.1985357	0.2254103	0.02705731	0.04285705	0.06449191	0.004118179	0.2358217	0.07072402
PHKG2	2.891381	3.069637	3.44402	3.438657	5.011339	3.863026	3.230656	2.989743	4.384876	2.856827	4.120401	3.749035	4.327791	6.730494	6.028083	2.951291	2.875789	3.767334	3.885047	2.812193	2.552902	4.024074	2.528	3.064949	3.421871	2.355925	3.560409	3.371543	3.073555	2.906646	2.768705	3.351684	2.871506	3.220817	3.241646	4.808854	2.232168	2.006674	2.730386	2.991357	3.755944	3.07905	3.938366	2.836147	1.621199	4.908566	3.484959	3.029582	3.568622
ACO1	6.275044	8.094606	6.311162	8.729568	5.487308	7.67901	10.18525	11.01888	6.897333	7.438755	8.193727	6.519369	6.367847	11.06593	7.376871	10.12173	5.689056	7.47108	6.997537	9.576291	9.019469	5.060624	6.956874	7.740999	5.870693	6.971889	8.20041	4.680109	8.317698	6.802495	6.817075	8.171594	6.496465	7.699491	6.646917	7.680555	10.44337	6.616431	7.473249	7.598891	7.881658	9.029951	6.478571	9.017719	5.270265	7.957032	5.871963	7.940449	7.911469
ULK1	7.473824	7.037515	11.9619	8.028054	10.38004	11.14118	7.706249	6.289404	9.444984	5.760786	12.5236	5.90377	8.5912	7.565324	8.795016	5.894094	8.749194	8.192949	7.952698	5.220018	4.259128	14.12782	7.059847	9.647036	11.73319	6.341433	8.174736	9.662077	5.045551	9.424632	10.4675	5.950611	7.618378	8.198801	6.169739	8.02347	7.675093	4.70269	6.852871	3.625356	8.007269	10.04091	13.75411	4.52648	5.256656	9.405425	6.606495	9.354718	7.038993
ATG3	7.183927	8.118265	6.366697	7.931669	9.615815	12.52068	7.583764	8.586206	8.976909	8.33416	5.423292	7.327822	9.204652	9.704876	10.88812	9.191135	7.453508	7.401431	7.352282	10.21443	10.24695	7.48439	6.440088	8.149038	8.471276	7.156246	9.201917	7.62393	8.45812	8.582922	7.026486	10.05647	6.427397	9.19219	10.05509	9.209588	8.458695	9.691977	7.494743	8.940979	8.752795	5.527551	7.311016	7.746836	4.475581	10.66332	7.571143	6.021538	9.590113
ATG4D	4.219625	6.943892	10.93891	4.150683	7.537768	10.49685	6.559939	6.543347	7.181508	7.843936	7.536489	3.623424	8.123422	15.88646	11.0675	9.24438	4.931945	7.977326	8.010334	6.392784	2.887886	10.16595	6.75156	8.616004	6.217706	5.090871	6.035224	10.45046	7.045516	5.753982	6.732534	4.830409	6.850583	7.147886	4.416562	7.134965	5.435444	4.555835	6.619016	4.610079	8.365091	7.118311	7.108921	6.56502	10.46931	6.280459	7.225579	5.789951	5.405728
BECN1	7.644827	8.645076	6.519734	6.241523	7.542698	6.071247	6.88662	8.388157	7.011917	7.331203	10.85637	10.93863	5.551414	9.620316	7.215131	7.254068	8.313892	8.453796	7.113681	7.568996	8.3842	7.707122	7.843745	7.406807	7.90594	10.65628	9.18777	9.255183	6.962572	7.241205	7.449646	9.457569	7.15867	8.567613	6.396689	6.844724	7.850701	14.13896	7.898145	8.636854	7.016337	8.108164	8.060511	7.156168	7.402314	8.104296	8.594372	8.376652	7.379821
MAP1LC3A	33.4196	10.28774	3.185002	11.19904	19.45765	9.3398	19.28604	5.65946	11.70993	31.60098	12.7344	1.837913	9.803835	10.48694	2.672218	3.682913	26.64216	3.0986	8.970935	31.0168	3.959353	45.17918	3.092945	7.859634	34.99691	6.837903	3.308712	1.160548	10.26532	21.45656	19.62065	16.14306	19.07324	17.47109	23.57209	3.322655	9.293083	12.47838	3.346215	4.652217	16.29875	13.96911	10.37611	2.800324	19.39663	4.241253	25.28291	19.41363	12.30584
GABARAPL2	75.30113	66.38745	69.2117	100.8808	94.20309	60.08991	59.10432	57.17379	80.2106	70.65695	31.3499	68.57483	98.3995	63.40399	65.61855	62.65501	62.91226	60.88365	77.98408	62.21522	118.1014	73.65688	81.92749	64.99204	74.066	37.86871	73.95775	51.61055	88.01298	69.66943	79.17256	72.30123	90.8458	66.57121	90.92443	87.76023	66.35783	42.65457	78.78476	78.26995	74.13987	42.5996	68.44035	66.85123	41.96349	109.496	47.45848	55.24914	98.46177
GABARAPL1	43.0667	23.31194	22.25216	39.1522	46.34413	23.63661	30.94892	29.95708	22.93539	27.57593	30.07679	119.2158	34.92604	27.29719	26.5772	54.4606	82.59775	16.32266	31.4155	16.23833	24.55491	69.77207	24.58964	25.5823	65.6034	36.63355	31.44308	15.85044	29.69561	57.06879	61.3566	18.30037	38.19292	24.75814	37.90736	24.00397	39.74299	17.47842	21.21378	27.80436	25.23893	16.41215	28.81	14.75654	16.00096	26.7059	28.32735	55.4554	26.61826
ATG16L1	2.675693	3.808636	3.445592	3.075458	4.219646	5.275717	6.402738	3.919796	4.221524	4.051638	5.76344	3.878296	3.288755	4.14799	3.452703	3.865396	4.594539	3.762013	4.895736	2.941503	2.221364	6.385242	3.411387	4.135492	5.132556	4.719883	4.165802	4.721698	3.832331	5.163346	2.728342	3.023697	2.878777	3.874026	3.636113	4.10287	3.728757	4.202329	2.953703	3.977501	3.670388	4.694479	4.15472	3.064795	5.70759	3.776767	4.83454	3.532938	3.541752
WIPI1	5.50103	3.045564	2.197428	2.900163	3.849088	4.586758	3.907681	1.511644	1.78185	4.470692	5.101556	5.215588	1.516965	2.045483	2.624682	1.43062	3.271923	2.918642	3.426174	3.090354	2.66677	2.95196	2.392145	2.718711	2.962429	2.051451	3.881365	1.28291	2.665327	3.418937	2.650489	5.447531	2.810463	1.891231	2.60883	2.190242	2.367812	2.996018	1.917972	3.292733	2.739382	1.639615	2.740439	2.178052	5.886425	2.831702	4.615266	2.895522	2.008277
WIPI2	11.33809	14.73217	13.46639	11.36142	12.15141	12.34656	10.97803	10.23597	13.51578	11.71345	15.28922	18.26709	15.94756	17.49615	11.91098	14.16458	11.65062	12.85848	12.39965	9.947229	11.76275	15.09128	12.75686	11.69776	12.26674	18.78415	11.50076	11.93697	9.53236	11.8566	10.55552	14.88795	12.40876	11.93425	10.76459	13.32765	14.36505	19.34312	13.53519	12.16158	13.73076	15.65649	13.1436	13.77703	15.34776	14.93781	13.57145	12.98254	11.9721
SNX4	15.11111	16.93276	16.70423	6.301351	13.56428	26.26817	17.5374	17.91381	9.874944	16.72336	32.92356	14.38956	12.95258	15.89865	14.32008	21.60562	12.26104	25.82485	12.86501	16.95199	13.96062	14.54076	15.47275	14.78463	13.31697	13.49642	19.35255	10.25243	17.07399	13.79385	13.51757	18.86185	11.57811	13.79346	12.15221	14.88111	15.25071	30.59662	16.90675	17.61169	11.9319	19.74852	17.26327	14.47731	12.52952	13.55709	16.256	13.66018	9.604826
ATG13	16.42124	15.39893	21.84947	25.1461	21.32958	20.54956	21.68583	16.9805	23.73573	16.03626	12.26788	12.09118	22.89142	24.29593	25.07419	22.27957	22.59393	17.38226	23.74237	15.11766	22.36624	20.6007	22.71284	18.91054	23.12118	15.08685	16.43401	17.8041	21.6703	28.42275	16.47906	13.46014	18.72094	23.12362	17.10039	26.77528	24.65734	14.64977	20.09081	18.98172	20.64333	17.50753	25.76854	23.72762	11.20931	17.87869	18.45471	20.23857	25.78786
ULK2	5.956546	8.287257	2.844361	4.787125	2.381339	4.89289	7.159152	6.171439	4.100595	6.047322	6.191539	4.517323	2.663196	0.2775967	2.490876	5.205431	7.326483	2.88217	7.997405	9.503264	2.462028	7.598901	2.67545	10.93512	8.695408	10.30923	5.49861	7.508468	6.564001	8.144029	4.808413	8.153241	5.149377	7.263996	6.400335	3.266492	2.821439	4.912151	5.162647	8.286464	4.79132	1.735896	6.064334	3.317799	0.4956033	3.995469	8.491776	7.65004	4.222869
SAT1	71.92507	52.07185	72.51109	45.74288	81.32463	134.2515	45.6512	36.78475	44.00435	53.88206	162.7894	62.02209	64.60596	105.2515	46.81428	35.78274	49.3368	64.59429	39.58849	47.1785	34.2055	57.65617	44.23338	48.82492	33.19074	38.42585	83.46116	28.99954	136.3039	35.23708	156.4376	110.4958	103.0268	63.98832	46.6768	38.33477	29.38137	39.07834	38.18023	50.60646	47.80251	28.58872	61.70205	41.89428	206.0346	65.9835	106.1775	56.89895	43.23673
EGFR	19.35133	41.49071	49.7776	20.20442	12.4931	9.773717	22.80769	21.81663	20.92011	728.6248	1.57217	7.833901	16.30508	17.50378	21.55933	62.25303	5.428846	18.88987	30.22908	1.496182	27.99421	10.33393	55.03559	94.32546	8.631579	19.29899	41.22113	7.475344	27.79364	45.9168	41.19666	127.0871	14.69274	34.04734	27.84935	27.4591	89.75422	458.6478	54.68451	31.06328	14.3428	46.31952	42.71718	25.43976	7.712904	13.26821	1.091945	23.93035	23.70358
MAPK3	34.44066	21.49413	28.257	36.15896	36.57028	23.19409	26.34174	22.26257	30.904	21.6504	12.18006	33.33912	37.33008	32.28021	22.63423	26.38426	48.67459	21.13207	24.24268	30.3224	31.20278	42.29519	25.95385	20.11714	47.2532	26.28013	27.46318	25.96629	23.56408	27.9222	28.39127	19.49636	35.18319	32.65297	23.68605	25.88037	32.08884	21.46141	29.67139	21.88065	34.3907	22.45406	28.16563	24.06825	15.50776	34.87827	32.20948	40.26082	25.57363
MAPK1	46.1209	26.06812	20.19761	28.37637	20.23265	20.38009	21.54548	24.66307	18.3706	15.1075	19.79565	24.74071	21.64247	11.21598	17.62191	16.46071	38.2518	17.86981	21.07841	17.89113	38.78753	29.93597	27.95603	22.97999	49.86646	19.60439	25.84673	16.48133	25.07777	28.3913	27.83301	24.35322	26.39471	20.22439	24.33989	29.38007	38.1223	32.47696	31.53704	33.41502	22.09731	19.66769	27.5351	34.42039	33.28662	20.48879	18.78038	35.80471	20.03151
BID	7.622616	19.85785	19.70621	10.17112	15.91129	14.42681	6.20716	25.22978	23.19118	5.466865	8.829241	6.040518	26.94019	19.99347	40.32331	10.15683	14.5143	14.24251	15.24066	5.043085	14.46289	16.35743	21.20827	15.22697	15.5068	10.83975	16.37632	17.64928	13.11437	20.43976	17.23891	16.78879	18.93443	15.22832	23.92731	35.81159	17.79765	6.80439	20.62064	15.40922	25.59481	23.35709	18.30733	11.49844	8.902937	18.3853	10.05473	15.10411	29.80917
ZEB1	19.01839	33.31131	26.30234	20.9023	15.41168	21.63362	60.19821	46.79519	26.35153	32.58853	21.43967	23.14027	28.79975	8.26067	37.58908	68.3253	17.16117	42.60486	44.4693	11.59244	20.24784	13.73882	31.20345	28.86988	12.30711	63.20329	33.90535	24.57533	22.8042	27.51343	25.95589	14.48856	15.3096	40.21539	26.68911	36.91919	24.68621	26.07197	41.91703	33.46972	19.49216	65.2715	23.22869	71.98717	12.3918	10.65017	17.04711	33.77301	24.20851
DPP4	0.08910812	0.1676115	0.1212349	0.07816371	0.07677574	0.4156269	0.07361484	0.057327	0.1165092	0.941994	0.1449538	0.3217548	0.1034599	0.003924424	0.06741018	0.345893	0.1629625	0.05877369	0.0762401	0.1107835	0.1313357	0.448992	0.1022278	0.1922734	0.1057365	0.9080706	0.09120073	0.03046585	0.1293021	0.1672843	0.110053	0.8126435	0.083373	0.2404285	0.181015	0.005448949	0.08427064	0.6906364	0.4771128	0.1252123	0.2105333	0.1655895	0.126903	0.08801233	9.469853	0.0660147	0.5378874	0.2489334	0.1347641
CDKN2A	0.1877988	1.101931	3.023244	0.7190113	10.70026	0.2015257	2.667425	4.046248	2.222199	0.273427	0.1298502	5.483539	4.58395	38.55201	3.55762	1.764632	0.3874066	0.7295175	0.2032801	8.588424	2.27242	3.538907	2.547367	1.442256	0.1503104	0.8501932	3.407	0.6838778	3.14917	1.765095	3.410896	0.4204565	2.716371	1.833039	3.46799	4.369276	2.047665	18.36103	4.031475	5.343738	0.9460895	1.657343	1.503331	0.1684233	0.2402637	2.357729	1.341334	1.110538	1.838118
PEBP1	307.2635	326.586	154.3457	534.0976	466.4852	193.7514	301.542	311.2464	144.2276	328.3001	198.5846	177.634	504.0012	349.295	376.8402	278.3451	444.9598	320.9503	406.7923	436.0538	511.9518	517.0025	210.5565	363.1765	565.2294	227.1825	293.4896	331.5439	272.7279	191.7391	280.5164	341.2282	498.3725	348.2053	482.6416	550.1922	451.6258	162.3851	391.4612	286.6925	393.5936	232.0213	297.8984	306.702	357.9125	706.5884	377.9226	304.6205	359.4548
SOCS1	0.7287225	0.4828673	0.4957271	0.2237269	0.5179918	0.7283528	0.9505566	0.5753674	0.5532431	0.9000756	1.816378	0.3811693	1.128121	1.235611	0.4747113	0.2700122	0.1696165	0.2840198	0.2981901	1.065142	0.299737	0.6180322	0.7762991	0.1897729	0.2223537	0.2267531	0.6748039	0.1370317	0.3739683	0.3582972	1.62323	2.796084	2.117234	1.010042	0.555125	0.1782451	0.1579329	1.819489	0.4877261	0.4286433	0.5605641	0.3385461	1.136646	0.1937819	2.858112	0.4318924	1.567396	0.2940552	0.1669842
CDO1	24.43917	37.95289	21.35154	31.02307	21.79345	15.17171	16.33077	16.83862	19.65984	24.71819	18.37145	35.46426	27.44247	13.59587	19.09297	24.02541	18.29925	21.98291	24.03716	18.4508	67.13702	16.34701	28.76425	24.43358	17.26159	29.37613	23.36345	12.31145	30.15057	17.16174	29.55402	48.72598	33.2056	16.21096	29.16193	37.28114	21.71783	34.51856	32.14222	85.01596	17.25354	17.31627	25.26367	11.54149	8.331842	53.65607	11.74236	26.46853	18.65203
MYB	0.07545257	0.09031626	0.09530401	0	0.03150489	0.498121	0.003533078	0.1473227	0.1233794	0.1357858	0.5159345	0.04661564	0.02751695	0.6119465	0.2083168	0.788539	0.04863389	0.02923364	0.01511357	0.01092131	0.002785195	0.1135054	0.03662224	0.06045922	0.2699756	0.3634608	0.0396023	0.07778803	0.01437915	0.1053283	0.07168284	0.08133363	0.004001412	0.159177	0.06031235	0.05465714	0.006403781	0.5304548	0.1574279	0.02124271	0.08036487	0.502072	0.1487845	0.05864962	0.03200288	0.0240792	0.1183948	0.04792208	0.07447865
MAPK8	2.989832	5.655551	6.374049	4.80813	4.193563	4.272699	6.641054	6.018515	5.274853	2.743128	6.090766	4.010783	4.763051	2.839703	4.963891	6.647718	6.216174	7.496198	7.952703	2.76466	4.685531	6.068074	7.065186	7.484291	5.671706	7.819475	5.376824	3.084083	6.939561	7.786323	5.998929	2.259751	5.046967	5.446575	5.666131	5.299173	6.953729	2.829542	5.466795	4.79881	3.957976	8.583809	7.50369	6.888725	1.335767	5.331983	4.103861	6.120796	4.724599
MAPK9	7.987314	7.854018	5.677588	5.696853	6.598451	6.65341	9.555146	7.850337	6.584241	5.92453	4.140322	4.591867	7.16148	8.72786	8.636778	6.229929	17.96055	7.495545	6.65634	6.41275	5.808695	17.1599	6.81479	8.360973	13.17052	5.717136	6.366951	5.623578	6.922074	12.44047	8.851217	6.589186	7.689847	6.751847	7.866436	6.403601	9.706289	4.694044	6.445362	6.897908	7.336864	9.424379	8.903358	6.502134	4.253292	3.374988	4.44905	14.37745	6.199486
LINC00472	0.5370704	1.141648	0.498721	0.8301222	0.2122226	1.076887	0.4509369	1.266184	1.006075	0.579261	1.217685	0.971199	0.2571336	0.4453327	1.460164	0.2516088	0.7629786	0.4353036	0.7860628	0.3179877	0.786505	0.6338074	0.6373912	0.9066987	0.606527	0.529446	0.5370466	0.1329684	1.289265	1.071992	0.8634451	1.456202	1.034191	0.7043597	1.104032	0.388439	0.2707415	0.9238421	0.5479901	1.109926	0.8049053	0.4757886	0.9582816	0.4038295	0.3786783	0.5890487	0.3238088	0.4023969	0.849592
PRKAA2	2.336417	1.164772	1.00067	1.157321	1.130604	1.110706	2.616258	0.9069922	0.5011313	1.069532	1.519883	1.487877	1.082648	0.5211722	0.6437418	1.128178	2.394242	1.542172	1.547839	0.737539	1.041855	1.702068	1.268847	1.171625	2.526921	1.709352	2.404658	0.6085214	1.638126	1.409811	1.658531	0.804878	1.038599	0.6313931	1.140818	1.231343	1.472246	1.938509	0.9917065	1.365955	0.6056448	1.128351	1.834803	0.5093662	1.718014	1.208984	0.701878	2.002493	0.6713553
PRKAA1	6.985488	6.602629	5.494289	6.010337	5.144784	5.250646	10.98548	4.967954	4.664099	5.299453	21.97638	6.685446	4.15869	3.839835	5.427834	4.730253	5.307461	10.34569	6.734607	4.010507	5.179727	5.655896	6.712685	7.6713	4.731327	5.018042	6.990436	4.692271	7.478452	6.325961	7.22652	7.535976	4.236537	5.520064	5.175458	6.206914	6.520123	8.11885	4.901531	6.033885	4.230068	7.146841	7.799107	6.146293	6.756588	4.883851	5.813416	4.878532	5.074151
BAP1	24.34481	22.18384	21.82669	23.02661	28.54793	26.97779	14.03614	21.88038	32.10227	25.73165	33.39738	22.45495	23.74156	31.2808	31.07905	24.58108	31.68523	23.66615	23.45877	23.56018	22.49615	34.15646	28.08473	22.18287	26.24148	23.10307	20.16991	32.67012	16.67194	27.87564	23.02545	29.8302	24.14512	26.07593	24.19395	18.6845	22.81393	25.62644	24.66186	21.19915	29.79348	28.60372	27.3173	24.46951	14.5363	24.47355	22.34281	35.45991	27.05557
ABCC1	1.992864	3.075638	2.648279	2.163062	2.886176	4.263869	2.113655	1.95397	2.728785	2.078465	5.200704	15.55546	2.497085	1.930711	2.22381	3.18549	2.174786	6.546875	2.336583	3.009438	2.508443	2.572134	2.008642	3.016324	2.269362	4.269722	3.747641	3.843794	1.791362	2.035887	2.6952	2.900891	1.859937	2.482769	2.195978	2.997813	1.89927	3.04815	2.642252	3.889541	2.936486	1.858708	2.085891	1.855637	4.194637	2.959639	4.441915	2.419741	1.930789
ACVR1B	10.17802	8.259511	9.524294	8.009343	10.48273	9.345701	9.451202	10.87769	8.191962	8.084502	9.294595	12.66401	7.851636	5.558668	9.310145	10.79851	17.28806	7.638622	6.288422	8.165705	7.466703	14.22527	7.729736	7.073958	10.72566	8.601064	9.423988	11.29373	5.1111	12.79786	9.207197	8.506083	11.2062	8.872037	9.49361	8.463952	13.2389	14.0998	9.068905	8.425914	9.969347	9.500637	10.44799	8.829591	29.242	7.198365	7.704079	12.62734	6.920379
TGFBR1	16.96098	13.66955	6.400774	4.382026	8.937143	9.719589	12.12808	7.6628	6.246787	11.70607	21.86803	11.71931	4.653652	8.09103	6.32875	13.68636	5.714085	13.37388	6.176679	6.633259	7.484119	3.904267	6.813841	8.916399	2.485217	10.19984	6.697066	5.509689	4.957893	4.562062	7.999923	21.95048	5.828939	7.564097	5.441937	6.793537	9.289971	13.90027	9.163947	11.31655	8.546371	10.22254	7.262177	8.745526	7.114894	8.171671	15.15403	4.730863	5.914897
EPAS1	20.10174	32.8888	14.9409	19.48227	35.56822	11.15188	16.76269	47.91926	41.87169	48.54387	52.16802	10.7594	20.64075	16.30582	42.0749	17.7697	40.25807	12.75128	25.78791	18.31066	9.37388	27.7991	21.38588	26.48588	28.41212	34.92604	49.84368	15.10987	19.29727	35.96689	23.85333	23.37003	20.6824	52.09475	31.5779	28.22078	17.57835	35.91198	31.44981	17.94758	44.91489	39.94127	25.20791	78.79786	40.02984	10.61469	32.11169	52.47909	36.53259
HILPDA	7.046298	6.351131	24.31895	8.303293	3.17688	10.64165	3.684555	4.893042	4.15619	4.159397	8.486131	11.28584	4.944472	6.391042	4.485789	6.072012	3.835832	9.567592	4.427671	3.231387	3.540221	6.131585	8.048406	4.853189	3.750205	5.86241	4.382236	4.80664	51.55753	3.604609	11.54631	9.672328	55.7139	4.614476	4.186473	3.540281	4.409741	8.15975	4.754803	4.671676	4.336248	5.649795	5.395848	3.989145	6.708963	5.11177	5.729959	3.861865	4.328278
HIF1A	35.15271	51.10875	64.39792	42.40918	35.4818	33.12262	29.67406	33.83314	29.50117	39.00506	55.59192	38.38249	37.37579	23.79043	34.74248	55.51429	41.02646	57.30932	43.57723	14.84047	30.82091	41.2579	67.02337	52.10418	30.30007	29.35594	85.68389	22.9394	96.3518	53.01967	69.49744	33.38929	59.21434	33.14203	34.9951	72.40458	59.27878	65.10888	46.04193	46.09627	32.16633	30.46184	66.11549	88.74945	69.2764	39.03474	26.79626	29.0781	62.16092
IFNG	0	0	0	0	0	0.03255728	0	0.02143237	0	0	0	0.01236645	0	0	0.01540128	0	0	0	0	0	0	0	0	0	0	0.01425352	0	0	0.02593914	0	0.01616395	0.01358528	0	0.02708924	0	0	0	0.009530966	0	0.02395037	0	0.05107377	0	0	0.04810942	0	0.01271294	0	0.01679439
ANO6	12.52423	9.51156	7.727658	11.13472	7.208054	11.07541	24.52825	4.174839	3.673684	13.1292	11.11501	21.17141	6.080637	6.967829	3.385004	6.782272	6.554745	7.374153	3.76836	3.982994	12.69443	4.464283	8.783037	5.777011	3.406859	9.533148	11.15018	2.907527	7.41986	3.612193	9.225842	12.93811	11.0179	4.737854	3.872686	8.733349	7.3342	10.81789	9.762043	16.84759	3.838775	4.315898	6.480259	7.78922	21.65822	7.878201	11.91177	6.828842	5.623727
LPIN1	6.71984	10.17677	5.635369	17.75564	4.073955	4.2978	5.694043	5.570426	5.736096	4.333553	3.96319	6.913359	7.405793	4.658719	3.240594	5.505644	9.662391	9.632658	12.65476	3.886933	24.1153	7.730957	15.85633	8.955652	6.909799	5.857673	8.513613	5.401141	9.864927	7.713822	7.668589	7.817949	15.28632	5.193584	5.055605	5.780457	8.73542	4.865267	6.588152	17.84332	9.256976	8.517456	12.07866	5.130662	2.581323	11.49898	3.902094	6.764316	5.385947
TNFAIP3	1.843087	2.648151	3.092732	3.057918	1.522747	3.038288	2.889371	1.73135	1.207584	2.895579	5.295507	4.109265	0.9533215	0.8367352	1.188438	1.724439	1.477974	2.225426	1.055199	1.205517	1.57201	1.062449	1.455494	1.157197	0.7100338	1.636059	2.093095	1.190373	3.884338	0.912413	8.543936	4.258748	3.268026	1.515496	1.032181	2.885544	1.274441	2.500551	1.307376	3.248664	1.136166	0.7471675	2.055514	1.21857	2.624754	1.038724	3.865724	2.301316	0.8140107
TLR4	7.136361	18.14805	19.28283	39.45016	6.014389	3.628984	9.024199	2.458484	12.41073	6.873311	3.41344	3.470412	6.195237	1.18558	7.362883	9.101009	8.310191	2.652917	30.85723	1.791962	33.3372	9.447518	30.2918	15.85322	10.9376	5.228714	8.60457	0.5864897	46.10445	14.06718	18.76998	13.84888	16.63536	3.383589	12.44714	4.198445	24.25375	9.764486	18.53167	24.48723	6.350474	2.240871	16.40168	2.21627	5.211991	10.15406	6.546088	5.759539	12.61348
ATM	3.955023	4.979523	2.640396	3.707854	3.274968	3.16108	4.637656	3.741933	4.141858	3.586291	2.540843	4.308731	2.011549	1.172382	3.727039	4.230396	2.930781	5.014015	6.544192	1.970392	3.063655	2.08934	3.012323	5.54025	3.355751	4.265322	3.561745	3.486692	4.037537	5.499679	4.176257	3.639023	1.617187	3.928996	4.662891	3.954585	4.058705	3.495567	3.593047	4.194628	2.91984	4.694091	3.889977	3.668197	2.006019	2.622582	2.82114	2.691814	4.002753
YY1AP1	10.05982	11.42345	13.84289	12.13476	12.40758	17.98777	13.3262	17.15253	13.72491	10.92645	12.40166	14.4178	13.75196	16.12767	15.06402	15.1586	10.55312	12.69402	13.68209	14.00205	11.12632	11.84831	12.79525	13.31465	11.07773	15.15988	13.05387	17.82967	13.83219	14.6209	11.92048	9.625047	14.48176	16.58642	11.64184	15.79994	13.65961	11.81299	13.19189	12.31085	12.88269	18.35594	15.08325	14.27742	11.40368	11.84876	11.10316	12.49151	13.09303
EGLN2	2.193466	2.222302	3.059682	2.759168	3.400141	3.481926	4.972043	1.115311	2.56466	2.97321	4.123818	1.548143	3.575296	3.195044	1.531618	1.707504	2.069272	3.121108	3.403053	3.080719	1.49804	3.45335	2.018695	2.994325	2.673538	1.662961	3.234753	1.466404	2.418658	1.992941	2.649173	3.429131	3.094611	2.046805	1.755062	2.69535	1.337083	2.100406	1.905281	1.718713	2.062057	1.58901	4.280148	0.8894314	2.94011	3.526049	4.581504	1.891647	1.626617
MIOX	0.008875727	0.01062419	0.08161547	0	0	0.1545564	0.01080579	0	0.02096396	0.05416904	0.2608209	0.0083866	0.0120228	0.02189025	0	0	0	0	0.01848972	0.03340244	0	0.03719488	0	0	0	0.009666362	0.01211222	0.02549055	0.008795621	0.03332512	0.02192393	0.03685273	0	0.01837121	0	0	0.009792864	0.0129273	0.008754315	0.01624251	0	0.01154563	0	0	0.008156636	0.02454845	0.09483736	0	0
TAZ	2.859958	5.92923	9.88239	6.634561	10.36978	7.618486	4.965874	5.081583	11.40065	5.594912	6.925804	3.40745	10.33681	12.72883	8.670113	4.467316	2.55269	9.818727	12.06332	6.496566	2.26845	5.235489	4.125508	6.841129	5.945905	3.302263	8.330949	7.69967	5.91925	5.831791	5.488033	6.501685	4.027217	8.00581	6.493025	6.891378	2.253914	3.961373	3.553521	4.467493	8.477924	6.566457	7.905562	3.817864	4.424895	10.91719	7.884853	2.961071	7.235922
MTDH	20.32821	18.15551	22.11647	12.39319	11.04788	19.77774	17.24814	15.60314	13.88284	14.99425	14.75081	25.17302	13.61933	14.45626	15.83531	29.87977	15.7355	17.61753	11.82606	15.57029	16.0699	12.78342	14.5135	17.30664	14.79145	31.69817	13.9623	23.9686	15.59672	17.64996	15.08229	18.33853	9.791326	14.19737	14.19539	11.63328	21.45178	22.78149	19.42034	17.25599	14.73553	16.99822	12.95365	19.87432	14.4499	11.1516	17.04951	11.92083	15.84978
IDH1	23.19706	20.64116	12.23323	8.094164	12.84614	19.72659	20.75966	25.86686	19.6431	31.8831	25.80805	19.59603	13.56134	21.71437	15.0674	28.412	7.614059	20.03428	16.47012	22.05973	10.6682	9.537079	11.49332	29.60151	7.673583	14.97418	14.68053	19.69848	12.0928	12.21295	10.80509	21.91997	5.610169	22.37853	16.40985	11.98475	15.03603	24.14692	21.17459	14.33552	15.05455	21.81206	14.77244	21.56752	23.36568	12.35538	23.0937	14.15679	15.5724
SIRT1	4.259288	7.307902	7.352766	7.037245	4.415242	5.694219	9.151361	10.29042	6.122157	3.377596	6.335341	8.57537	5.869144	3.783766	6.986616	13.17924	4.934103	12.74364	7.190953	4.857526	6.356967	5.543593	10.53629	11.55536	4.974309	6.904641	8.675607	7.796155	10.12517	9.127057	5.88338	4.152171	5.988771	9.51561	6.616796	7.811505	11.41229	4.578696	8.48842	7.217572	6.509737	13.4139	10.1031	13.18545	2.159897	7.0866	4.906271	6.578692	8.346732
FBXW7	6.488204	2.691416	1.648834	1.853516	4.127199	2.154857	3.571286	1.507354	1.808081	3.574872	2.377008	1.935686	3.03313	2.256774	2.139012	1.584717	11.92567	2.484597	1.954619	1.858857	2.150527	10.40528	2.106645	2.608524	9.758763	2.546654	3.49131	2.029372	3.132667	8.02719	4.380784	2.350052	2.916532	1.922847	2.781519	0.9047518	4.477781	3.370782	2.014444	2.023321	2.117033	1.576311	3.030764	2.302655	2.631665	1.688643	1.634685	9.512444	2.694399
PANX1	7.639382	8.17956	5.974271	2.757197	5.347032	11.09159	5.803235	8.117041	5.438969	7.630055	8.407797	12.46219	3.189424	4.003899	8.176893	10.70525	7.616356	11.32781	4.545199	15.3985	7.364995	4.422909	9.193442	9.912702	5.913061	15.26044	6.95265	10.2893	9.401715	8.249723	10.77171	6.071371	6.850318	7.203068	4.622057	3.932908	12.21441	8.707586	10.98151	8.644009	4.782711	9.705234	7.38971	10.067	6.83	3.351657	7.459779	6.994809	5.163755
DNAJB6	5.444837	5.847479	4.423986	5.579731	3.479635	4.211383	4.527612	4.807601	4.600537	4.958219	7.140178	5.193042	4.292357	3.886612	4.933549	5.362033	5.003947	5.273717	4.369004	3.702121	4.619033	5.315265	5.402969	7.261209	5.080837	6.276351	4.139868	4.609376	5.487434	4.823525	5.729814	7.836598	6.074107	4.994024	5.480878	4.086507	4.487102	7.192585	5.182494	3.803927	4.338189	6.018284	4.576475	5.273186	5.068248	5.362138	5.749914	4.814542	4.215094
BACH1	6.444903	5.877368	4.452879	4.429166	3.455994	4.031251	10.00664	3.51467	3.164033	4.454444	8.303982	5.63886	2.772918	2.651729	2.771152	6.502755	2.944441	6.315427	4.550598	2.516783	4.343693	2.458438	6.585699	6.300351	2.137401	6.886272	5.829511	3.124445	5.709168	3.805539	4.862607	5.199711	4.611277	3.969882	3.617471	3.704839	7.224816	6.223307	5.358408	5.426431	2.857028	4.277781	5.797351	6.02916	4.935626	3.170844	4.615008	3.64451	3.453881
LONP1	18.74024	16.57818	29.04037	20.32296	31.14371	29.05677	17.07146	22.31086	28.76971	21.68643	26.55844	23.26738	28.41267	55.6323	30.41611	24.41747	19.18734	23.58969	22.27223	22.20013	17.10428	22.51694	17.31678	14.57724	18.91774	32.12343	21.49687	32.53139	14.31821	19.28758	19.13016	19.93109	19.53756	28.83224	20.7182	23.06419	16.46042	18.26575	21.7614	19.62267	27.77052	28.34525	22.24517	25.87236	30.91482	32.26692	24.15681	23.33881	26.2684
AKR1C1	0.4005953	2.369471	1.521803	5.021445	1.669487	0.5566211	5.483401	0.9042355	1.608937	0.1358252	0.4931447	1.304357	1.662124	6.328476	1.27833	0.8005511	1.046663	0.1302724	1.291237	0.1307248	7.128255	1.038504	2.430371	0.4473647	0.450512	2.146024	1.997071	0.174473	2.814623	1.271475	2.057023	0.520719	4.471092	1.40995	0.8349207	1.785806	0.722712	0.1458646	1.197805	5.179486	1.93499	0.9365683	1.168424	0.4165082	0.01989946	3.827969	0.6169904	0.6367373	1.354596
AKR1C2	0.1260425	0.1167123	0.3373924	0.3037318	0.2954698	0.1094455	0.4603527	0.1363064	0.5926016	0.2419006	0.8910247	0.1910038	0.5734066	8.639537	1.222971	0.023498	0.4871128	0.01996375	0.3988075	0.05146158	0.2579137	0.6610771	0.332853	0.1684542	0.117393	0.2201502	0.07139758	0.1161088	0.2521665	0.4166925	0.2349717	0.03209151	0.1213264	0.1673608	0.1222618	0.232097	0.2125357	0.04849233	0.09382516	0.1022723	0.3475824	0.4887782	0.4154533	0.07082882	0.006556461	0.1282614	0.6352674	0.4671226	0.4943758
AKR1C3	1.914297	6.890959	2.864049	9.01661	3.486878	3.073136	10.33204	6.05765	10.08856	1.018085	1.522026	4.483979	5.721775	26.8515	10.67869	3.326494	3.189851	2.920178	4.782468	0.7572931	12.40048	4.81522	6.712893	6.813387	5.557962	3.239664	9.25063	1.142432	5.15698	7.305745	5.221237	2.121487	6.808658	7.033557	9.076228	7.463098	3.494429	1.078043	7.05539	6.846189	9.384526	1.634293	6.625375	7.794881	0.3602028	13.37189	2.848713	2.290331	9.23307
RB1	18.14756	15.70343	7.885246	9.818197	9.971133	17.78004	12.47987	9.753797	7.870207	11.53342	17.05848	26.57456	6.741452	2.19549	8.86396	19.14647	9.517385	17.93916	8.825377	9.381765	13.82348	7.608939	12.66422	14.02647	6.183952	11.30182	12.60641	6.241182	11.62556	7.318577	10.36883	20.97261	7.78858	9.929431	9.776829	13.88802	12.36775	15.87472	13.72204	19.65261	8.869276	10.61167	12.56113	14.27331	14.27412	9.101534	10.23589	13.5199	9.012517
HSF1	7.860767	11.74274	37.76496	15.43365	15.05452	8.451016	14.28753	12.3071	15.33152	15.46604	6.999595	14.32156	9.842347	24.32085	17.65239	25.61902	7.229155	12.33023	12.38634	12.71427	8.608073	11.85325	10.74801	11.33291	8.308995	22.73226	12.99802	19.97619	10.51641	11.19146	14.43838	9.780959	12.93853	27.03862	11.13486	8.293053	14.19102	13.07867	14.73323	10.55662	17.59289	15.42595	11.81231	15.3648	13.82949	14.72126	12.73586	10.52338	13.94925
GCLC	5.044249	12.13449	14.0022	22.1992	8.256683	12.96757	7.019429	6.671903	11.18905	4.471803	7.563696	6.910912	12.4613	3.65601	6.904587	10.55258	8.002068	12.51678	15.85824	6.601254	18.64163	9.514201	18.89935	18.06492	13.43732	9.949168	16.186	4.663034	22.78917	14.24103	10.04042	11.30107	8.955004	9.078123	13.84133	15.40456	13.04084	6.433284	13.15524	16.35579	4.497495	6.142624	15.9162	2.534471	6.569085	11.73207	7.810789	8.632271	12.99169
SQSTM1	21.1225	19.94361	21.90595	28.90889	21.87887	30.39128	19.74696	18.042	22.63306	29.02697	11.67108	48.48324	29.98582	40.4218	26.66518	25.05215	24.93804	19.79107	15.22193	14.38243	33.10669	22.05496	16.89962	15.79808	23.60015	21.32559	26.66756	25.63794	23.04115	21.47287	20.41306	25.23971	29.99171	25.62111	19.37301	22.59386	19.75029	23.79832	22.59401	31.79562	28.12937	14.53467	19.74589	28.68815	34.83185	20.4518	33.20619	22.42898	27.35604
NQO1	10.95379	4.45068	1.49297	3.128326	7.173749	16.40299	4.210658	5.166374	3.760498	6.966198	11.86921	6.392466	5.793068	13.18148	4.300563	3.838449	7.192672	2.121991	2.571696	6.111538	3.568531	6.035584	1.955796	2.367787	6.677977	5.132476	4.011103	2.565276	3.679802	4.156894	3.745139	9.987112	3.384099	6.043282	5.353159	2.201788	2.913314	3.781573	3.039216	2.590836	6.556998	5.085215	2.325552	8.092359	7.540753	4.701564	11.55854	10.46966	4.186664
MUC1	1.720134	0.9384784	2.379467	0.7138201	2.189039	3.686372	1.119092	0.4538011	1.680219	0.8249954	0.7497731	3.285805	1.409927	1.629438	0.9345574	0.3840007	0.6984948	1.265261	1.017276	0.4896428	0.3243391	1.057427	0.5117642	0.8941492	0.5421617	0.9274789	1.817023	0.3008718	0.8037449	0.4948537	1.544296	2.11177	1.35597	1.612313	1.249433	1.168825	0.4884515	1.026253	0.5266471	1.317265	1.050241	0.7693007	1.309085	0.2336516	2.984523	1.177701	1.903949	0.6931668	1.738961
MT1G	3.677012	1.043097	1.256412	1.305073	3.896973	1.268952	2.070101	7.692164	3.86553	10.03143	1.623906	0.542244	8.20532	2.411313	5.352498	6.111275	12.6647	3.354346	2.191697	4.439318	44.18374	23.78151	1.194804	4.583015	7.081967	5.277679	5.162842	1.383605	14.42787	5.506377	1.02376	24.20256	58.40754	4.377297	3.022347	4.403398	0.7035194	3.606441	4.17177	1.575264	51.89422	9.759721	4.399151	4.318106	2.793137	2.292629	7.349907	6.779481	3.900194
CISD1	8.793388	8.22148	3.943236	6.002333	13.14429	9.389727	10.66479	14.71983	8.816485	7.905823	7.181459	19.23255	12.74263	21.39819	13.70302	12.18378	16.9713	8.974217	6.474133	8.414878	7.357694	15.29174	6.855531	7.886998	14.69809	12.77904	8.672485	7.899913	7.608184	14.59462	9.054823	5.079317	6.577771	11.41014	11.07716	14.60222	12.25064	4.367998	8.205328	7.193336	11.94902	10.93772	8.64537	17.59688	6.968297	7.461337	8.541597	12.77313	12.70149
FANCD2	1.143522	1.195697	1.377184	0.357501	0.7688639	3.47417	0.2965053	1.143519	0.921283	1.977956	8.884487	0.7568922	0.4149516	1.996715	1.038919	5.579864	0.2497784	0.8912615	0.5132938	0.3168527	0.4218294	0.5235933	0.4671273	0.9018061	0.2980243	2.523924	0.5971969	1.105637	0.4167012	0.6000909	1.092716	1.781485	0.3148211	1.307501	0.6243716	0.7150855	0.3190945	3.037277	1.049059	0.4021622	0.6117997	3.002233	1.210342	0.5747768	1.5632	0.321011	2.42486	0.479567	0.2856649
FTMT	0	0	0	0	0	0	0.02207872	0	0.0214171	0	0	0	0	0	0	0	0	0	0	0	0	0	0	0	0	0	0	0	0	0	0	0	0	0	0	0	0	0	0	0	0	0	0	0	0	0	0	0	0
HSPA5	142.5128	73.79013	59.63241	65.70617	62.97476	119.3093	72.53862	67.0718	87.99586	100.2708	181.3985	178.8363	58.58496	93.60925	78.47188	66.19489	58.39356	54.60884	55.02016	90.51577	106.4045	56.59139	53.38938	94.0518	82.00464	109.269	75.28575	79.53889	301.9082	73.29359	74.21676	84.92341	87.76155	62.5236	102.4825	51.87077	52.50742	102.1228	70.5995	118.7091	73.12848	52.95945	38.71198	114.4134	214.0382	78.47574	125.2339	65.94016	93.30625
HELLS	0.3487248	0.47571	0.5323779	0.09838206	0.2747468	1.518119	0.5278268	1.185873	0.5602425	0.5304736	3.143514	0.6100335	0.2957646	1.762739	1.012988	1.9215	0.1535624	0.796467	0.4401275	0.300013	0.1326684	0.2830593	0.1730026	0.4728894	0.1714847	0.5217816	0.6495196	0.3954938	0.135429	0.426615	0.5587362	0.5592805	0.08447088	1.017673	0.3006906	0.7221504	0.1074552	0.8831227	0.4849449	0.155229	0.3963389	2.926082	0.8202682	0.3441977	0.8156154	0.2302639	0.953658	0.2348225	0.3708931
SCD	135.0569	319.8157	182.5843	656.5515	180.6911	144.623	163.9514	136.9008	647.1109	103.6228	28.74643	70.94073	228.4696	73.85288	78.76438	187.1197	421.4947	61.71754	292.9782	187.5299	874.4213	325.6753	260.3609	353.5356	614.5022	157.581	180.0449	172.3918	265.5193	423.6404	262.5197	194.5693	427.9371	261.9608	716.0752	177.8372	168.949	52.59862	264.1492	327.6577	373.2719	325.2319	278.9052	149.3872	127.6884	184.8006	224.5896	250.8284	574.8196
FADS2	37.16437	90.65141	89.71278	78.07715	64.27224	24.19171	40.33162	34.20403	176.6939	43.21736	12.66676	42.47944	78.86145	24.54417	51.53809	72.29098	78.69895	10.97382	83.55493	26.03445	101.2825	72.42438	91.99969	69.67948	88.36525	40.28911	59.37144	41.82824	40.89352	73.52207	78.56686	123.6258	130.828	60.21248	111.8689	84.31592	59.23064	31.85185	72.83002	102.91	103.428	48.65783	112.3448	26.9071	29.88854	100.5538	40.45088	42.14284	130.8425
SRC	9.136142	10.41669	12.43527	5.708183	12.1055	4.546074	9.721601	12.15633	8.938392	10.95012	5.301391	7.442675	9.654731	14.78563	13.54412	13.37885	7.806213	12.54172	9.0566	4.827644	8.501064	9.453634	8.086449	7.101079	5.074551	10.34454	10.01914	14.9961	5.431723	7.612582	11.65494	7.308971	10.81997	13.18666	7.710069	9.595868	9.666865	7.943751	10.64956	8.51288	11.98175	11.84911	8.348885	13.0787	6.307723	8.82053	5.367335	9.482681	5.376384
STAT3	31.25751	24.44461	21.90023	21.32666	19.52306	15.30255	25.94821	14.11285	16.10391	25.73138	36.80974	53.94032	14.99646	17.70776	12.55551	17.14668	16.92989	15.33763	18.26565	11.37762	23.78198	14.75224	18.31064	18.16727	13.44779	21.10994	31.68977	16.42756	19.79636	16.23763	23.05462	29.4584	32.12157	16.67333	15.28573	18.37034	17.63988	41.07578	25.24882	36.32044	14.81723	12.56111	19.95403	22.59185	40.04125	16.93364	27.35066	18.5445	17.68157
PML	1.620907	2.650271	3.944176	3.320683	3.336158	3.386806	3.51743	3.47113	4.377328	3.811206	3.443772	3.328541	3.258476	5.308456	4.453667	3.315153	2.457744	2.562791	2.489844	3.172065	2.268813	3.029498	2.95333	2.925609	2.154428	3.574481	4.081905	7.531909	2.536096	2.846714	4.526443	3.353301	5.372945	5.483475	2.997715	3.457817	3.250241	2.732272	3.973855	2.80837	3.545877	4.521705	3.560964	3.844787	7.646998	2.279866	4.767522	2.758426	3.893296
MTOR	10.7754	10.70327	5.961192	9.588558	6.064136	5.97161	11.07198	4.135728	4.175534	9.229169	9.960851	9.757768	5.395119	4.228645	3.62823	13.15657	8.49412	6.466147	8.958828	5.787954	10.55118	8.25907	8.989233	10.0831	7.495655	13.65627	7.30204	4.434932	5.938678	6.563512	9.21434	9.162974	6.989849	5.110244	4.589719	5.884864	7.935564	12.70646	11.01721	12.63603	4.731306	5.512933	8.479625	5.144558	6.139441	6.604803	7.928082	10.26143	3.029766
NFS1	6.708158	4.532699	3.855027	5.738943	10.08027	4.963428	6.018035	5.078789	5.578312	6.042791	4.817316	3.265506	7.771167	7.051748	5.555382	4.290656	6.947687	3.914103	4.834497	5.058983	6.976522	5.614887	4.845178	4.250515	5.988655	5.873387	5.478109	5.003184	4.872295	6.514427	4.784658	6.279243	5.213989	5.586752	7.441823	7.011477	6.245136	3.285668	5.086926	4.440623	6.933189	2.998176	4.517294	7.791164	6.490543	6.264973	5.26684	7.049156	7.877972
TP63	0.1561147	0.04863696	0.01123703	0.03414131	0.03353505	0.007979896	0.07810785	0.03852307	0.01262787	0.724371	0.1099759	0.02626916	0.01448413	0.01318583	0.01509961	0.01479138	0.04977677	0.0287238	0.02672997	0.008048133	0.02052465	0.0477968	0.05397531	0.01559376	0.01218063	0.06288452	0.01751023	0.03480358	0.02331182	0.03211802	0.0528245	2.741534	0.08846159	0.03319832	0.04912382	0.03478548	0.01887629	0.02959024	0.02953025	0.05087607	0.03948164	0.08345566	0.02436495	0.08189065	0.02358356	0.01478703	0.02700518	0.05947743	0.05214055
CDKN1A	22.26486	6.65647	37.79534	8.035829	10.18794	34.9547	40.44969	66.57964	44.86056	31.42442	10.12126	18.5242	7.900895	153.6761	84.31599	10.16824	23.2451	8.301041	5.002906	15.11079	1.881034	13.22169	16.88475	15.65237	6.985715	2.737881	16.7538	5.843962	72.22048	48.27401	63.58156	57.01891	180.5727	52.1803	56.03729	8.944309	8.655595	13.67164	8.572765	6.819449	42.89809	25.44063	14.13233	25.95089	168.4864	5.20395	16.37788	10.21601	107.1335
ENPP2	15.83657	20.56125	2.645143	1.047317	2.560369	56.65935	12.05848	1.21038	32.49233	8.961523	9.843458	4.783506	0.9979798	1.370091	2.260863	5.575596	20.265	0.5289838	24.67741	50.79692	18.87773	17.51538	2.087241	25.13101	56.23886	20.34584	8.89668	0.743854	34.60583	25.09173	4.227778	9.973863	1.943521	16.56109	22.96638	0.5252706	4.911253	5.577498	6.276015	8.399448	11.92521	1.260366	2.604544	1.244794	2.22276	5.775668	67.23924	4.173447	6.082862
FH	32.60349	19.01869	7.527522	16.36825	24.73131	41.02472	20.7753	29.45606	24.04619	31.08176	35.23099	19.45727	21.76432	51.81415	30.49392	24.63346	26.88366	18.9168	16.40998	29.53328	18.63459	25.3964	16.29853	19.10132	24.13273	38.59573	19.32633	18.47342	16.63029	24.16058	19.73365	23.49934	21.33329	25.80888	25.0397	15.42443	19.18913	16.70853	21.49216	17.90196	24.54758	19.35162	18.76646	25.1489	29.2918	24.67915	21.66508	20.02503	23.12949
CISD2	9.330905	7.341116	5.831448	5.121174	6.815159	14.70892	7.481485	5.447226	6.621828	9.671538	9.136897	8.082933	8.564291	13.19544	11.70713	7.092954	10.34973	9.444698	6.534509	7.668557	9.231089	10.634	6.874591	9.394921	8.735817	8.344098	6.859001	9.541374	8.289301	9.022557	7.483891	9.355617	6.1631	5.948411	8.835355	7.328597	8.736647	9.092827	7.001961	7.206168	8.532369	8.423234	8.220455	9.808024	7.726434	8.785671	7.495687	8.237251	8.144562
MIR9-1	0	0.530029	0.1938907	1.087561	0.712166	0	1.078178	0.7251286	0.5229342	0.3002703	0	0	0	1.274093	0.5210765	0.1458399	0	0.2478093	0.6149543	0.2777351	0.1416581	0	0.1693316	0.3075023	0.1401149	0	0	0.4238985	0.1462679	0.1847282	0	0	0.2035163	0.9165194	0.4843505	0.1263601	0	0.3224644	0.4367431	0.9453745	0.4541607	1.343997	0	0.6279968	0.2712837	0.2041158	0	0	0.7576134
ISCU	18.44738	17.35735	14.47747	23.27611	28.18647	15.23122	20.1548	15.83685	17.82052	21.17139	14.71047	15.90384	28.7679	22.73957	17.75299	16.34682	26.94797	19.87208	15.97912	10.10883	24.35307	27.73008	17.07247	15.7672	18.88568	11.02111	15.29462	11.41346	14.77916	23.5911	18.0866	23.10748	20.99441	20.3253	21.42359	21.13286	21.41938	14.44356	16.99077	13.66575	22.11586	14.90615	19.75454	14.68698	21.53671	20.26168	19.42259	22.39383	20.39105
ACSL3	20.1616	14.38985	11.44769	24.70807	11.70175	9.97394	25.53226	14.23135	18.61501	39.68321	17.466	8.846001	13.46577	7.938999	11.7579	11.96749	28.50008	12.17291	19.55988	15.84908	22.37384	24.35259	19.01781	14.16481	24.24738	11.57466	19.13351	9.130914	23.7805	29.05794	15.93779	23.55644	19.31729	18.63243	21.54771	10.96464	17.18229	28.89833	12.5478	10.89703	17.62457	17.18449	21.57739	14.36803	40.19053	12.42287	16.03828	16.86463	20.81156
OTUB1	18.91029	16.31687	25.06859	15.39013	26.97609	22.068	16.19206	21.04123	22.89699	17.38754	30.29549	17.24152	27.97452	35.10047	27.57214	19.93338	25.47744	23.13208	17.6275	22.47687	15.78649	34.32742	17.83885	16.42463	26.0308	17.80001	17.83171	31.10411	18.84027	22.50803	19.2597	15.33129	21.00764	23.05177	18.07056	25.44215	23.08917	13.96483	18.89323	17.89601	25.48986	19.79164	21.68663	20.99152	20.07692	21.41242	23.12207	26.85223	19.65053
CD44	73.25448	19.09812	35.91087	43.38198	20.27432	38.87208	34.9646	2.670942	19.03528	21.25455	2.333555	115.6836	17.7218	15.28108	7.54118	12.36314	13.42031	12.72306	17.55637	3.649136	19.35926	15.98368	19.95167	7.360609	11.71983	7.933794	32.88447	5.22891	24.9465	8.88723	24.52691	24.2535	62.09057	10.81506	6.177455	24.69793	16.87971	30.29902	12.31774	35.28752	12.08798	2.459778	14.84726	1.520755	91.35832	22.04451	30.95177	7.392202	32.78341
LINC00336	0.0378282	0	0	0	0.036504	0.009410243	0.009210819	0.02477896	0.02680441	0.007695585	0	0.01429742	0.01024819	0.009329587	0.03561225	0	0.0281755	0	0.07880288	0.03559016	0	0.04227306	0	0.007880933	0.01436394	0.008239575	0.02064883	0.02172807	0.01499472	0.1420311	0.009343945	0.02355986	0	0.02348934	0	0	0.01669481	0.01652879	0	0.006922533	0	0.009841457	0.02873222	0	0.02085807	0	0	0.0263019	0.07766706
BRD4	6.809741	7.3544	13.36619	7.847923	8.519492	7.401042	9.158759	7.749576	7.990736	8.065063	12.41682	9.894582	7.067302	7.114911	7.37289	12.31741	5.879877	8.046946	8.384951	7.339482	5.967564	7.216215	7.617277	8.657514	6.104018	15.06812	8.46361	15.40042	6.424322	7.38766	8.994832	6.45428	10.48914	8.876892	6.523051	6.295875	7.29233	8.973645	9.51322	7.352592	6.763401	7.692175	8.382716	7.968284	10.66506	8.239575	9.499581	7.941749	6.603697
PRDX6	90.68143	62.74899	28.26529	277.324	55.63831	73.21975	40.4952	32.28063	32.73608	63.35818	73.51076	160.5758	71.48387	65.6909	31.7401	39.10727	72.00012	72.82765	41.70934	45.65205	339.3978	53.24593	52.0125	39.01187	43.31308	54.048	49.12239	33.99569	95.3956	38.70441	60.27744	124.5455	182.9882	33.4547	54.90288	71.8033	71.31047	59.46586	61.27024	183.5824	55.82551	31.34484	52.73805	33.56082	112.0082	137.2869	60.2431	64.32667	54.44446
NF2	4.206416	9.724148	11.75805	8.745084	10.83982	10.22617	8.675044	10.51103	10.10073	5.701116	10.25394	9.489061	11.74813	15.21053	13.31165	8.52779	9.002152	8.954727	9.105441	8.640931	6.753358	9.773403	9.796862	10.18309	7.283395	10.06296	10.81913	14.47285	6.673489	8.589627	9.00911	6.941841	8.709134	11.4239	8.905564	10.59014	11.60267	7.342473	10.71866	11.13768	11.07886	11.8487	10.06024	10.4526	19.28316	10.93924	9.223665	10.62953	8.670077
ARNTL	6.598157	2.226973	1.385428	3.780755	4.15102	1.341281	5.202375	2.778905	2.230751	4.339321	1.734168	2.432009	1.720758	1.399928	2.719266	1.728222	3.718084	1.221582	5.065556	1.939934	2.897863	3.416576	1.704796	2.145384	2.373579	1.566755	1.814413	2.08735	1.970507	3.820462	2.154348	3.759088	2.447642	2.244287	3.154975	3.524332	3.977301	6.665606	2.234753	2.246635	2.231505	1.76345	2.322183	1.053757	4.197032	2.061552	1.296118	2.375003	3.33627
JUN	48.79508	44.29605	238.5763	51.61676	33.54121	69.96714	57.99682	25.83916	16.29959	75.8147	82.52518	114.2482	45.34519	44.51799	22.81255	50.2154	24.58061	114.0922	15.40773	21.86952	15.6405	62.75111	69.59186	56.3167	43.44796	41.43048	67.58962	48.7512	433.2421	22.41911	545.1656	33.89305	198.6436	45.48888	14.29409	38.73559	21.53286	57.24672	53.19086	42.24107	22.03757	13.44322	43.00134	15.23637	147.0436	59.01577	47.32789	32.95342	14.81584
CA9	0.3054526	0.1713866	0.3260151	0.2930554	0.2417953	3.075025	0.9064439	0.2188412	0.2480023	0.1359308	0.9957738	1.794853	0.2456683	1.836264	0.07862951	0.1226103	0.2044031	0.7211694	0.2187323	0.2334971	0.2015447	0.1866723	0.04380315	0.09943189	0.2265331	0.1247482	0.06513038	0	0.1986441	0.05973246	0.1768356	0.128808	0.1842614	0.2370877	0.1357341	0.06537434	0.1579759	0.3197611	0.2542002	0.209616	0.1468544	0.1738343	0.2718807	0.2132181	2.938636	0.4356101	0.1019928	0.2488837	0.5879443
TMBIM4	7.205537	7.573381	4.793417	5.73513	6.544284	9.307415	8.561309	4.732529	6.539143	7.948563	8.480962	7.711391	6.529557	9.873861	6.692754	5.139825	4.706786	8.804686	4.45095	8.029948	5.743164	5.000327	4.155317	6.201334	5.355051	4.838527	6.288915	8.03409	6.888487	5.613378	5.663126	10.67927	5.100451	5.192059	6.865905	7.78503	4.821072	5.522348	5.33593	7.284074	8.927766	3.648966	6.475323	5.88969	9.227973	9.692763	6.729724	5.063583	7.431643
PLIN2	2.723665	2.843774	3.903128	3.287061	2.548171	6.857327	1.965141	1.945272	1.943267	3.223153	8.436609	1.963493	1.885031	2.759617	1.740883	1.820963	2.290706	3.509868	2.09261	4.64439	1.831919	2.508687	2.538576	3.431378	2.47843	2.467921	4.520939	0.8641328	7.000844	1.867185	2.589671	8.211623	3.716593	6.188939	2.75297	1.102806	2.361894	6.244878	2.837885	1.978802	2.594235	1.3332	3.814919	3.967271	2.59229	2.817328	10.23867	1.438299	2.61828
MIR212	0	0	0	0	0	0	0	0	0	0	0	0	0	0	0	0	0	0	0	0.1363427	0	0	0	0.1509557	0	0	0	0	0	0	0	0	0	0	0	0	0	0	0	0	0	0	0	0	0	0	0	0	0
AIFM2	2.241336	2.121768	1.973721	1.566851	1.486603	1.529045	2.131579	2.49608	1.532447	2.444031	4.059461	1.020777	2.392675	1.033595	1.468553	1.739173	1.708139	2.194234	4.361924	1.188717	1.254316	1.855973	1.307036	1.55865	1.812353	1.217114	2.156291	0.6389434	1.156699	1.71727	1.537442	2.265327	1.647947	1.898721	2.156232	2.434383	1.191941	0.497355	1.047163	1.323656	2.798727	3.307253	2.293046	1.769887	2.576112	3.644749	3.268752	1.489328	1.943975
LAMP2	58.16404	45.77932	29.17076	49.81526	41.04582	82.78632	25.99216	29.83184	43.71185	44.78821	34.5731	65.48	33.54605	46.12348	24.78763	39.22571	51.13664	34.5367	45.57172	72.02476	94.08684	39.97321	38.56459	46.0352	63.01884	37.17206	61.10361	20.256	62.21008	54.58446	35.32099	53.58421	35.38399	38.98342	57.40263	19.56894	41.04499	70.57663	52.14741	69.15707	42.37009	25.19759	33.64909	47.00157	41.67607	43.31112	70.77521	36.81001	45.96764
ZFP36	56.14177	44.76926	201.8906	40.20405	12.55113	110.4711	56.58984	33.0269	4.064838	23.15219	83.86374	66.9562	25.63222	8.22483	6.971537	14.60663	19.09451	58.16046	6.244999	7.066078	4.955074	47.5812	55.74599	46.80828	22.69108	11.76388	37.77108	4.60088	453.1756	10.57086	404.871	82.29807	274.4954	39.31458	4.64109	28.82143	22.68062	24.73061	18.3041	14.6656	10.81038	10.17196	26.45936	5.786944	56.19945	25.67472	56.48323	51.62706	4.518542
PROM2	0.08413422	0.2832416	0.7356527	0.5069187	0.4947457	0.549398	0.6177781	0.2325004	0.7389907	0.2085995	0.2974555	0.2583676	0.655303	0.2431648	0.4857537	0.2052294	0.1444244	0.4634928	0.9968285	0.4551502	0.1085041	0.4260285	0.2171735	0.545014	0.4991723	0.3751052	0.5597152	0.402714	0.2344919	0.5495228	0.522797	0.1255412	0.2682669	0.5958963	0.3939991	0.445668	0.1421427	0.1761507	0.1867125	0.1443422	0.4409022	0.5472129	0.6390371	0.1202547	0.08939878	0.8762538	0.4622577	0.1485311	0.44872
CHMP5	24.42478	29.56365	31.05983	32.40295	22.22137	43.55387	26.30122	38.13024	28.36448	29.19985	43.72708	29.28017	33.12123	42.16891	33.4989	33.08308	33.66958	36.01301	28.19862	33.30241	31.78879	32.96311	26.9267	29.61826	33.0317	24.45038	33.71345	19.58305	31.90452	33.5488	32.20874	36.71468	23.13852	29.57098	47.27585	35.36201	32.30596	32.62584	25.28139	32.04599	31.46137	33.78485	27.63507	34.57871	14.97418	35.35423	28.61042	31.35528	38.66871
CHMP6	10.31862	12.63061	16.91628	10.60141	18.80179	18.22659	10.40915	10.34079	15.82135	12.27195	13.2148	15.51748	14.92544	32.31691	19.03332	13.37843	8.401742	14.15251	11.93151	14.55867	10.17771	12.60554	11.19028	9.713763	12.18166	15.55749	16.27921	12.87547	8.457849	9.796349	11.1638	12	11.69556	12.70405	10.74352	15.567	9.557965	14.53008	14.55728	16.19035	17.33402	12.69808	11.9334	12.29664	15.69372	15.26879	16.14964	10.00823	11.51229
CAV1	52.37582	3.97327	5.222225	2.316329	7.621677	11.19115	31.6401	3.453332	2.485795	4.607774	17.31096	99.34794	4.649731	3.756199	3.635026	3.457284	4.301182	46.64909	2.656115	1.859097	1.476687	3.158449	3.920098	2.489548	2.05003	7.09402	5.846066	1.413133	17.05078	2.042961	2.541748	1.463357	2.471511	4.409262	3.455714	2.845053	2.201729	4.257288	5.569598	6.689019	3.094123	6.172019	3.299823	6.816427	45.50189	1.657929	4.93891	3.696124	3.40759
GCH1	0.8102748	0.633664	0.6812128	0.5970346	0.4886941	0.4568831	0.7562953	0.4423014	0.5231114	0.9450731	1.674681	0.6278099	0.6073245	0.6661281	0.27334	0.6671768	0.8750969	0.5078788	0.264445	0.4523195	0.5702808	0.5961096	0.2292949	0.4614098	0.425615	0.6941961	0.5602404	0.1758223	1.3918	0.3515531	3.229022	2.102704	2.331299	0.6149469	0.41361	0.3375884	0.4827607	0.9126474	0.4901705	0.4646096	0.8061315	1.194548	0.7590426	0.350495	0.9829092	0.3436284	0.9497351	0.8309898	0.2426109
[truncated: 480 more columns]
