# Supplementary material for: Establishment and Validation of a Ferroptosis-Related lncRNA Signature for Prognosis Prediction in Lower-Grade Glioma
Source: Front Neurol. 2022 Jun 27;13:861438. doi: 10.3389/fneur.2022.861438 (PMC9271629; doi:10.3389/fneur.2022.861438)
Supplement: Supplementary file 3 [file Data_Sheet_1.ZIP › Expression_and_clinical_data/TCGA_data/TCGA_expression_data/lncRNA.txt]

id	TCGA-CS-5397-01A-01R-1896-07	TCGA-DU-8163-01A-11R-2256-07	TCGA-QH-A6CW-01A-11R-A32Q-07	TCGA-E1-A7Z6-01A-11R-A34R-07	TCGA-S9-A6TS-01A-12R-A33Z-07	TCGA-FG-5965-02A-11R-A29R-07	TCGA-S9-A89V-01A-11R-A36H-07	TCGA-TM-A7C5-01A-11R-A32Q-07	TCGA-DH-A7US-01A-11R-A33Z-07	TCGA-DU-5852-01A-11R-1708-07	TCGA-FG-5963-02A-12R-A29R-07	TCGA-DU-7007-01A-11R-2027-07	TCGA-DB-A64X-01A-11R-A29R-07	TCGA-DH-A669-02A-11R-A31N-07	TCGA-DU-5870-02A-12R-A36H-07	TCGA-CS-4943-01A-01R-1470-07	TCGA-HT-7607-01A-11R-2090-07	TCGA-VV-A86M-01A-11R-A36H-07	TCGA-HT-7884-01B-11R-2403-07	TCGA-DU-A7TB-01A-11R-A33Z-07	TCGA-HT-7485-01A-11R-2027-07	TCGA-HT-A5R7-01A-11R-A28M-07	TCGA-FG-6690-01A-11R-1896-07	TCGA-FG-8182-01A-11R-2256-07	TCGA-HT-7881-01A-11R-2403-07	TCGA-DB-5277-01A-01R-1470-07	TCGA-VM-A8CH-01A-12R-A36H-07	TCGA-P5-A72Z-01A-11R-A32Q-07	TCGA-FG-8191-01A-11R-2256-07	TCGA-FG-7641-01B-11R-2256-07	TCGA-DU-A7TI-01A-11R-A33Z-07	TCGA-HT-8110-01A-11R-2404-07	TCGA-HT-A5R5-01A-11R-A28M-07	TCGA-S9-A6WP-01A-12R-A34F-07	TCGA-P5-A781-01A-11R-A32Q-07	TCGA-FG-8185-01A-11R-2256-07	TCGA-E1-5307-01A-01R-1896-07	TCGA-DU-7013-01A-11R-2027-07	TCGA-DU-6399-01A-12R-1708-07	TCGA-HT-7611-01A-11R-2403-07	TCGA-DB-A4XA-01A-11R-A26U-07	TCGA-HT-A5R9-01A-11R-A28M-07	TCGA-DB-A4XC-01A-11R-A26U-07	TCGA-E1-5318-01A-01R-1470-07	TCGA-DU-6402-01A-11R-1708-07	TCGA-WY-A85D-01A-11R-A36H-07	TCGA-FG-5963-01A-11R-1708-07	TCGA-DU-7309-01A-11R-2090-07	TCGA-DH-A66F-01A-11R-A29R-07
AL133553.1	0.0	0.0	0.0	0.0	0.0544716239658	0.0	0.0549778932588	0.0	0.0533304038729	0.0	0.0663504841258	0.0	0.0	0.0	0.0	0.0	0.0	0.0	0.0470361683984	0.0	0.0	0.0	0.0	0.0470400142466	0.0	0.0	0.0	0.0432304397405	0.0	0.0	0.0	0.0	0.0	0.0467347009075	0.0	0.0	0.0	0.0328858837329	0.0	0.0	0.0	0.0	0.0	0.0	0.0	0.0	0.0	0.0	0.0
MYLK-AS2	0.0	0.115363033668	0.0	0.213041003127	0.0930035466018	0.0	0.0938679386717	0.0315654532166	0.0	0.0	0.0	0.109279331262	0.130549858859	0.0	0.0907315837747	0.0190455971808	0.0358922421305	0.0647240618729	0.200771069464	0.018135060646	0.0369989783216	0.215403481044	0.199020972472	0.22086623376	0.0731918160309	0.0419849704836	0.105216667193	0.0184526544479	0.0573044812275	0.0482482247094	0.214255420824	0.0	0.106310794138	0.0	0.0	0.231023598786	0.085068845898	0.0140371426333	0.133082531872	0.141095789809	0.0	0.0250737006025	0.29281150266	0.0	0.0	0.159935976064	0.0561705739255	0.0670110029342	0.0989386278385
AC103831.1	0.0	0.0	0.0	0.0	0.0	0.0	0.0	0.0	0.0	0.0	0.0	0.0	0.0	0.0	0.0	0.0	0.0	0.0	0.0393454204849	0.0355395619768	0.0	0.0	0.0	0.0	0.0	0.0	0.0	0.0	0.0	0.0	0.0	0.117631816785	0.0	0.0	0.0	0.0	0.0416776869417	0.0	0.0	0.0	0.0	0.0	0.0	0.0	0.0	0.0	0.0	0.0	0.0
AC091027.2	0.0	0.0	0.0	0.0	0.0	0.0	0.0	0.145835920727	0.0	0.0	0.0	0.0	0.0	0.0	0.0	0.0	0.0	0.149516198796	0.0	0.0	0.0	0.0	0.0	0.0	0.0	0.0	0.0	0.0	0.0	0.0	0.0	0.0	0.0	0.0	0.0	0.0	0.0	0.0	0.0	0.0	0.0	0.0	0.0	0.0	0.0	0.0	0.0865047758593	0.0	0.0
LINC02018	0.248272481561	0.204952156485	0.236167648247	0.273350498224	0.258169753758	0.457882631916	0.323105846365	0.294413118159	0.363975710213	0.217704054771	0.0377363924217	0.331662574749	0.27831939835	0.211143291097	0.302235579142	0.160721519067	0.199267482827	0.201228568304	0.606367446958	0.289966179136	0.230061316331	0.418558925808	0.216075162499	0.249701128256	0.414475191291	0.130532220263	0.210292066036	0.0737610671619	0.407224970785	0.589304645786	0.243188468761	0.364351180453	0.14165256727	0.177200316008	0.42140052097	0.139254020551	0.0850117373817	0.27431984218	0.211100302782	0.227168389298	0.381963336363	0.601364834322	0.325127702336	0.209444697621	0.236025547197	0.544601181651	0.108107740829	0.0595253484711	0.241687620152
AL353651.1	0.0	0.0	0.0	0.0	0.0	0.0	0.0	0.0	0.0	0.0	0.0	0.0	0.0	0.0	0.0	0.0	0.0	0.0	0.0	0.0	0.0	0.0	0.0	0.0	0.0	0.0	0.0	0.0	0.0	0.0	0.0	0.0	0.0	0.0	0.0	0.0	0.0	0.0	0.0	0.0	0.0	0.0	0.0	0.0	0.0	0.0	0.0	0.0	0.0
AC084026.2	0.0	0.0	0.0326171310662	0.0	0.0299509085046	0.0926513215201	0.0302292777576	0.0	0.0293234152136	0.0	0.0	0.0	0.0	0.0	0.0292192444633	0.0	0.0	0.0	0.0	0.0	0.0	0.0	0.0	0.0	0.0	0.0	0.0	0.0	0.0	0.0621515293375	0.030666187785	0.025773949472	0.034236381134	0.0256968059507	0.0	0.0	0.0	0.0	0.0	0.0227192792391	0.0	0.0	0.0	0.0	0.182546030688	0.0	0.0	0.0215802567861	0.0
AC093831.1	0.0	0.0	0.0	0.0451062236524	0.0	0.0	0.0	0.0	0.0	0.0	0.0	0.0	0.0	0.0	0.0	0.0	0.0	0.0	0.0	0.0	0.0	0.0	0.0	0.0	0.0	0.0	0.0	0.0	0.0	0.0	0.0	0.0	0.0	0.0	0.0	0.0	0.0	0.0	0.0	0.0	0.0	0.0	0.0	0.0	0.0	0.0	0.0	0.0	0.0
AC126763.1	0.0225790446746	0.0180179846731	0.0	0.0	0.0363144159772	0.0	0.0091629822098	0.0616256605527	0.017776801291	0.00765561756343	0.0	0.0213347514054	0.0407798803689	0.0	0.0265704744269	0.0	0.0140145817951	0.0126361659983	0.0470361683984	0.00708106475647	0.00722336049858	0.0105133781176	0.0086344740444	0.0156800047489	0.0214340056153	0.00819678248111	0.0	0.0360253664504	0.0298336833334	0.0376782642443	0.0464770834701	0.0156250005298	0.0	0.0545238177255	0.00823258598307	0.0064432927356	0.00830405282786	0.0	0.00742339497223	0.0206597411777	0.0	0.0195806897056	0.0	0.0	0.0	0.0520408609555	0.0219325139926	0.00654132429492	0.0386318438255
AC009806.1	0.0614289230838	0.110295062247	0.363124823316	0.377188845186	0.222294604161	0.0	0.411327860355	0.150893813931	0.290183160958	1.56209999994	0.0	0.145109195494	0.0416049068504	0.0	0.325296328533	0.182089119867	0.686309462241	0.0	0.127967379149	0.14448646584	0.235823931191	0.943894733652	0.458076316644	0.0639889211138	0.262411698804	0.267603626898	0.209571733547	0.176420176051	0.152186274808	0.461286495198	0.417272867317	0.223175585602	0.296451438953	0.476802006369	0.167982823816	0.105178373904	0.10166464676	0.156572290374	0.0605886341086	0.0281036170934	0.236268597538	0.0799073233074	0.349935133959	0.0	0.36693862527	0.16989987438	0.119339921995	0.293641181933	0.512374367963
LINC01436	0.0	0.0182071047412	0.0	0.0186794857492	0.0366955787403	0.075677033608	0.0370366341992	0.0	0.0	1.82568946939	7.33046226529	0.0143724565766	0.0	0.0	0.0	0.0	0.0708084070657	0.0	0.0	0.0143107778189	0.0729917821374	0.191227112287	0.0	0.0	0.0577572823068	0.0	0.0207572003265	0.0	0.0	0.0761474844173	0.0187859661812	3.97882885628	0.0	0.0472252368903	0.0831899671381	0.0520873817328	0.0	0.620313119877	0.0	0.0	0.0	0.0	0.0	0.0161793074581	0.0	0.0210348365465	3.53126032064	0.0132199664663	0.019518665368
LINC01267	0.00697933692655	0.0	0.0	0.0	0.0	0.0	0.0	0.0	0.0	0.0	0.0	0.0	0.0	0.00860658511434	0.0	0.0	0.0129960088625	0.0	0.0	0.0	0.0	0.00974927095139	0.0	0.0	0.0	0.00760104434982	0.0	0.0	0.0	0.0	0.0	0.0289787663066	0.0	0.0	0.0	0.0	0.0	0.0	0.00688386626584	0.0	0.0	0.0	0.0	0.0	0.0	0.00965171134009	0.0	0.0	0.0
GS1-594A7.3	0.0	0.0	0.0	0.0	0.0	0.0	0.0	0.0	0.0	0.0	0.0	0.0	0.0	0.0	0.0	0.0	0.0	0.0	0.0	0.0	0.0	0.0	0.0	0.0	0.0	0.0	0.0	0.0	0.0	0.0	0.0	0.0288273093398	0.0	0.0	0.0	0.0	0.0	0.0	0.0	0.0	0.0	0.0	0.0	0.0	0.0	0.0	0.0	0.0	0.0
AP005436.2	0.0	0.0	0.0	0.0	0.0	0.0	0.0	0.0	0.0	0.0	0.278830010672	0.05977116862	0.0	0.0	0.0	0.0	0.0	0.0	0.0	0.0	0.0	0.0	0.0	0.0	0.0	0.0	0.0	0.0	0.0	0.0	0.0781257641188	0.0656622046073	0.0	0.0	0.0	0.0	0.0	0.0	0.1871756018	0.0578800685376	0.0	0.0	0.0	0.0	0.0581322181059	0.0	0.0	0.0	0.0
AC091489.1	0.0	0.0	0.0	0.0	0.0	0.0	0.0	0.0377780460349	0.0	0.0	0.0	0.0	0.0	0.0	0.0542945150374	0.0227940794045	0.0	0.0	0.0	0.0	0.0	0.0	0.0	0.0240305716773	0.0	0.0	0.0	0.0	0.0	0.0	0.0	0.0	0.0	0.0238746011872	0.0	0.0	0.0	0.0	0.0227536187427	0.0	0.0	0.0	0.0	0.0	0.0212001721602	0.0	0.0	0.0	0.0
AC104126.1	0.0	0.0268369138801	0.0	0.0	0.0	0.0557732287069	0.0	0.0	0.0264776829355	0.0	0.0	0.0	0.0	0.0	0.0	0.0	0.0	0.0	0.0700580904837	0.0	0.0	0.0	0.0	0.0	0.0	0.0	0.0	0.0	0.0	0.0	0.0	0.0	0.0	0.0	0.0	0.0	0.0	0.0	0.0	0.0	0.0	0.0	0.0	0.0	0.0	0.0	0.0	0.0	0.0287701284186
AC007349.3	0.0	0.0	0.0240139886979	0.0	0.0	0.0	0.0	0.0	0.0	0.0	0.0268597716702	0.0	0.0	0.0	0.0	0.0	0.0	0.0	0.0	0.0	0.0	0.0	0.0	0.0190425745746	0.0	0.0199091574484	0.0	0.0	0.0	0.0228791753639	0.0	0.0	0.0	0.0	0.0	0.0	0.0	0.0133127488047	0.0	0.0	0.0	0.0	0.0	0.0	0.0	0.0	0.0	0.0158882165787	0.0
LINC02296	0.0586059027214	0.0350754517808	0.0384930112951	0.0	0.106039429742	0.0364473948627	0.0	0.191945807427	0.0	0.119224985289	0.0	0.0276881148754	0.0793858332917	0.0	0.0	0.0289535089495	0.190974439057	0.0	0.0	0.0275692925629	0.0	0.0409326008327	0.0672346177428	0.0	0.166901558431	0.0	0.0	0.0	0.0290384840534	0.330065750471	0.144762445279	0.091251151991	0.0808079290002	0.0303260099639	0.0641052099711	0.0	0.0	0.0640186596932	0.115608459935	0.0804362717177	0.0	0.762351117584	0.111284518704	0.0	0.0	0.0	0.0	0.127339382874	0.037602134753
AL136369.1	0.0653311702469	0.156402014498	0.0	0.0	0.0	0.0812597655955	0.397688449188	0.0	0.0	0.0	0.0	0.0	0.0	0.0	0.153760286438	0.0	0.0	0.0	0.136096454464	0.0	0.0627011374426	0.0912595690696	0.0	0.0	0.0	0.0	0.0	0.062542398477	0.0	0.0	0.0	0.0678150637748	0.090080970033	0.0	0.0	0.0	0.0	0.0951534176861	0.064437502259	0.0	0.0	0.0849834032716	0.0	0.0	0.0	0.180692694269	0.0	0.0	0.0
AC016912.1	0.0399518935845	0.0	0.104963399221	0.196251639751	0.385533498946	0.844775708496	0.0486395897753	0.196275412106	0.0	0.0812761804478	0.234804219513	0.07550042352	0.432941286323	0.443400911304	0.282086540533	0.0394754608234	0.0371965967944	0.335380947173	0.124840356727	0.0751764168131	0.0766871054436	0.167423570323	0.0458341253785	0.0832337094187	0.151703337989	0.174042960351	0.0	0.229478875615	0.395913166041	0.150004818927	0.098685175729	0.0829417321356	0.220348437975	0.124040221206	0.218503973836	0.0342027418897	0.0	0.0581890574321	0.0788107797052	0.146223331042	0.245861457889	0.0	0.0	0.169984102417	0.0	0.16574818572	0.116423720893	0.0347231199415	0.256335354707
AL591684.1	0.0	0.0	0.0	0.0	0.0	0.0	0.0	0.0	0.0	0.0	0.0	0.0	0.0	0.0	0.0	0.0	0.0	0.0	0.0	0.0	0.0	0.0	0.0	0.0	0.0	0.0	0.0	0.0	0.0	0.0	0.0	0.0	0.0	0.0	0.0	0.0	0.0	0.0	0.0	0.0	0.0	0.0	0.0	0.0	0.0	0.0	0.0	0.0	0.0874169286565
AC016396.1	0.0972000337819	0.290869600134	0.255368270055	0.0	0.351740547438	0.241797351284	0.532514533181	0.0	0.229580884965	0.296608499988	0.214223056979	0.918435030015	0.394992926622	0.11986244147	0.171573978159	0.288122723205	0.180993196597	0.244787191321	0.556833664302	0.274348082089	0.0466435290732	0.271552864061	0.446044293318	0.202501524744	0.0922707802707	0.899796798825	0.331608932046	0.0930508855389	0.192645552744	0.30412562374	0.0600234529205	0.0	0.0670114533172	0.352077579093	0.265802090124	0.582489378647	0.268109510509	0.141569718996	0.0958704301902	0.0889376662895	0.0	0.0	0.645993059793	0.516948604149	0.133987673439	0.26883547196	0.0472083990208	0.211197025254	0.0623645161757
AC087897.2	0.0	0.0	0.0	0.0	0.0	0.0	0.0	0.0	0.0	0.0	0.0	0.0	0.0	0.0	0.0	0.0	0.0	0.0	0.0	0.0	0.0	0.0	0.0	0.0	0.0	0.0	0.0	0.0	0.0	0.0	0.0	0.0	0.0	0.0	0.0	0.0	0.0	0.0160563166773	0.0	0.0	0.0	0.0	0.0	0.0	0.0	0.0	0.0214168117273	0.0	0.0
AL135999.2	0.0945480755648	0.645088735955	0.248400926981	0.220608493617	0.228095886832	0.164640189368	0.276259022354	0.27869711541	0.859770882366	0.0480859964393	0.152810753179	0.107205227703	0.217722475172	0.0932737385582	0.367164242704	0.280261723639	0.431334913361	0.666703904239	0.866626058795	0.391398924546	0.108890231573	0.224522356169	0.249477917318	0.797755117053	0.439791216047	0.133861333828	0.219341803688	0.660738553779	0.121803178663	0.615322258423	0.268574690885	0.137399915691	0.104293032921	0.733867856778	0.630862184959	0.331863970685	0.208635633326	0.130821839974	0.33571709362	0.233580063066	0.538204730547	0.307472574114	0.502694480693	0.221251549676	0.00868880128273	0.196125522249	0.220417863044	0.139695683608	0.376110557814
CU633967.1	0.00182055796485	0.0108959831937	0.0239152559896	0.00670720685192	0.0109801754568	0.0181154708134	0.0110822272273	0.0119253676611	0.019350239048	0.00555548126976	0.0187245370346	0.0137618405594	0.0	0.00449005034288	0.0171391091324	0.00539654255432	0.00339000505276	0.0427920961834	0.0398217355342	0.0	0.00873633938785	0.00254309443273	0.014620227522	0.0568928450058	0.00518469893709	0.00594819048481	0.0124220796838	0.00697137744558	0.0162371422939	0.0296206409234	0.024733282108	0.00755910258613	0.00251025087803	0.0339141491054	0.0179225164469	0.00779288146072	0.0140607454575	0.010606411108	0.0287304715417	0.00166580370848	0.0196063000195	0.0568367758747	0.0138279529865	0.00580947266426	0.0100383638392	0.00503529207418	0.00884213960645	0.0189874712517	0.00934470594135
PRECSIT	0.11958784683	0.0761414436104	0.10027229758	0.0656182158608	0.13197522429	0.585485366158	0.405800912684	0.129168958358	0.04507334214	0.460686104371	1.02434980457	0.245228749914	0.117184387276	0.12864406328	0.0868322256053	0.115647662881	0.175301950032	0.0939816106716	0.0848077507149	0.136451496215	0.0366298743879	0.135061248909	0.0904903905518	0.0318055068393	0.0893693686644	0.127469453084	0.142361593556	0.082817516004	0.186587903281	0.0605047370198	0.216831729688	1.78542504058	0.080691844186	0.163261877743	0.066796298594	0.0914875576358	0.0617614757489	0.240883193057	0.0777981272285	0.0675159682159	0.0548037551383	0.109223681268	0.14977670578	0.200277358658	0.474670670299	0.0668548547988	0.528914915254	0.112782245441	0.0685661272814
AC068831.3	0.0	0.0	0.0	0.0	0.0	0.0	0.0	0.0	0.0	0.0	0.0	0.0	0.0	0.0	0.0	0.0	0.0	0.0	0.0	0.0	0.0	0.0	0.0	0.0	0.0	0.0	0.0	0.0	0.0	0.0	0.0	0.0	0.0	0.0	0.0	0.0	0.0	0.0	0.0	0.0	0.0	0.0	0.0	0.0	0.0	0.0	0.0	0.0	0.0
AC105362.1	0.0	0.0	0.0	0.0	0.0	0.0	0.0	0.0	0.0333787811474	0.0	0.0	0.0	0.0	0.0	0.0	0.0	0.0	0.0	0.0	0.0	0.027126024	0.0	0.0	0.0	0.0	0.0	0.0	0.0	0.0	0.0	0.0	0.0586768636916	0.0	0.0	0.0	0.0	0.0	0.0	0.0	0.0	0.0	0.0	0.0	0.0	0.0	0.0	0.0	0.0	0.0
AC013451.2	0.0222326437102	0.0	0.0292052972727	0.0273027908858	0.0268179682844	0.0	0.0	0.0	0.0	0.0	0.0653325548017	0.0	0.0	0.0	0.0	0.0	0.020699361396	0.0	0.0231572767708	0.0	0.0	0.0310562550251	0.0	0.0231591701939	0.0	0.0242130896722	0.0	0.0	0.022031987901	0.0	0.0	0.0	0.0	0.0	0.0	0.0	0.0	0.0	0.0	0.0	0.0	0.0	0.0	0.023648415922	0.122588443202	0.061490958719	0.0863841276363	0.0193229077499	0.0
AC009558.1	0.0	0.0	0.0	0.0	0.0	0.034126304312	0.0	0.0	0.0	0.0279080860574	0.0	0.0	0.0	0.0	0.0	0.0	0.0	0.0	0.0285779129856	0.0	0.0	0.0	0.0	0.0285802496197	0.0	0.0	0.0	0.0	0.0	0.0	0.0	0.0	0.0	0.0283947494326	0.0	0.0	0.0	0.0	0.0	0.0	0.0	0.0	0.0	0.0	0.0	0.0379423557672	0.0	0.0	0.0
AC015909.4	0.0275792483395	0.0	0.0	0.0338686869639	0.033267272076	0.0	0.0	0.0	0.0	0.0	0.0	0.0260594022357	0.0	0.0	0.0	0.0	0.0	0.0	0.0	0.0	0.0	0.0	0.0	0.0287285900156	0.0523612732332	0.0	0.0	0.0	0.0	0.0345166797878	0.0	0.0	0.0	0.0	0.0	0.0236105432768	0.0	0.0	0.027201990573	0.0	0.0	0.0	0.0	0.0	0.0	0.0	0.0	0.0479395323759	0.0707804889468
BX005214.1	0.0	0.0	0.0	0.0	0.0	0.0	0.0	0.0	0.0	0.0	0.0	0.0	0.0	0.0	0.0	0.0	0.0	0.0	0.0	0.0	0.0	0.0	0.0	0.0	0.0	0.0	0.0	0.0	0.0	0.0	0.0	0.0	0.0	0.0	0.0	0.0	0.0	0.0	0.0	0.0	0.0	0.0	0.0	0.0	0.0	0.0	0.0	0.0	0.0
AC027307.2	3.02717822004	2.91137800424	2.55144016909	3.93241108114	3.06051599637	6.18109409078	2.74811012659	0.745027854076	2.47977596933	2.50961396038	4.70491210104	7.98584803486	3.31834525988	2.89143470225	1.75026802454	4.16676271934	1.15668758572	3.73101179717	2.7156546095	6.09127026022	1.19235401214	1.88209087122	2.46915628013	1.60400768667	2.04312423669	3.67797097907	2.36399675991	1.72537382933	2.65305280432	1.00738691789	1.6856641268	3.81431818641	2.55746894504	3.20530279627	1.41636626378	1.54295289072	1.73756152585	4.29433327634	2.60607610673	2.80187818058	2.153649214	2.11684235679	2.95716314905	1.22841969074	14.0704216162	2.90377721635	4.2152799231	1.97704525946	0.898158564462
AC093904.3	0.0433174063593	0.0	0.0	0.0	0.0	0.0	0.0527369465227	0.0	0.0	0.0	0.0	0.0	0.0586764854765	0.0	0.0	0.0	0.0	0.0	0.0	0.326036851178	0.0	0.0	0.0	0.0	0.0	0.0	0.0	0.0	0.0	0.0	0.0	0.0	0.0	0.0	0.0	0.0	0.0	0.0	0.0	0.0	0.0	0.0	0.0822537746942	0.0	0.0	0.0	0.0	0.0	0.0
AC097641.1	0.298212348542	0.292056822991	0.498576146298	0.0998780666589	0.621328540712	0.067440077569	0.066010871838	0.177582515715	0.992507839424	0.0	0.0796657173348	0.102464860491	1.28529444377	0.0	0.669955533765	0.348229957978	0.151443286949	0.0910319713756	0.451803195773	0.0	0.156113036082	0.378696170969	0.715339742515	0.367120111186	0.823532406225	0.324776595654	0.221974958594	0.0	0.0537310725342	3.56261444952	0.40178964404	0.0562818896634	0.336424847266	0.0280567167013	0.148270553675	1.04440515413	0.149557686134	0.0	0.106957486743	0.0496114873179	0.291960481243	0.176326108829	1.0295710574	0.173019532817	0.0	0.112471983167	0.0263339368687	0.235621171031	1.8089952175
AP001922.1	0.0	0.0	0.0	0.0	0.0	0.0	0.0	0.0	0.0	0.0	0.0	0.0	0.0	0.0	0.0	0.0	0.0	0.0	0.0	0.0	0.0	0.0	0.0	0.0	0.0	0.0	0.0	0.0101465061359	0.0	0.0132650538014	0.0	0.0	0.0	0.0	0.0	0.0	0.0	0.0	0.0	0.0	0.0	0.0	0.0	0.0	0.0	0.0	0.0	0.0	0.0
AL139002.1	0.0	0.084616610948	0.0	0.260435934348	0.0	0.0	0.0215157387144	0.0289408312751	0.0417419790846	0.0179762727265	0.025966431149	0.0	0.263328617748	0.0	0.0	0.0174619832245	0.0164539269634	0.0296711747056	0.220892693277	0.0	1.11944469776	0.0246866240055	0.0608242218161	0.0368184590444	0.0167765055038	0.0	0.0723510397191	0.0	0.29772494515	0.0442364543622	0.130960260918	0.146757211184	0.0974712048251	0.109738466211	0.0773242443998	0.0151295942506	0.0	0.0	0.0697239492292	0.0	0.108756897669	0.0	0.771835863649	0.0	0.0	0.21995629524	0.0	0.0307195673096	0.0680340176462
AC021078.1	0.828788986517	1.63722266265	1.10326426074	1.15380215866	1.29139882941	2.16044085454	2.26522161775	1.02774133111	1.63710630592	1.01951444113	1.87135102114	1.1738016574	1.05264364774	0.732943007083	1.35542648054	0.379359361354	0.628991178355	1.97099607871	2.09181322137	0.99683615314	0.437572041616	0.943705946756	1.3235160973	2.30349001677	1.01279895825	0.428189817952	2.4206991258	1.13445364018	1.59322958176	1.3630011743	2.16573737032	1.75317173904	0.809351855813	1.1060636075	1.27200889077	1.42853082314	0.629306046992	1.45713862693	0.811990128049	0.746516159564	0.772430879509	1.5871309881	1.99085375193	0.958138737547	1.46561041961	0.666236309738	0.806850358437	0.839036185737	1.48513628284
AC068733.1	0.0	0.0	0.0084812467171	0.0	0.0	0.0	0.0	0.0	0.0	0.0	0.0	0.0	0.0	0.0	0.00759771362714	0.00637938795809	0.0	0.0108397730192	0.00672489568434	0.0	0.0	0.0	0.0	0.0	0.0	0.0	0.00881067069348	0.0	0.0	0.0	0.0	0.0	0.0	0.0	0.00706221835243	0.0110545921539	0.0	0.0	0.0	0.0	0.0	0.00839852183	0.0245195537363	0.0	0.0	0.0	0.0	0.00561139119346	0.0
PDYN-AS1	0.0353846959828	0.0211776312639	0.0348615951352	0.0	0.0746944410763	0.0220059742567	0.0215396185576	0.0144864760322	0.0	0.0449905604865	0.0	0.0250760285664	0.0119827672893	0.0	0.0104099638987	0.0262220458411	0.00823609440675	0.0297041060871	0.0368563095331	0.0	0.0169801082531	0.0	0.0101486215461	0.0184296615195	0.0167951253767	0.0	0.01207189009	0.0	0.0262990044257	0.0	0.0764782729776	0.00918250586073	0.0	0.0274650656277	0.0193525162177	0.0227195793796	0.0097602574303	0.0193263878319	0.0523510007254	0.0485652961314	0.0	0.0	0.0335953264012	0.0	0.0	0.0489334266388	0.0257786152255	0.0153768311395	0.0227031756999
SAPCD1-AS1	0.587838816017	0.0	0.227117116535	0.0424644274732	0.41710375835	0.172038028679	0.084196079481	0.113252190066	0.163346052643	0.140690655092	0.0	0.0	0.0468393636775	0.170563474197	0.0813828847957	0.0	0.515104281856	0.0580550967124	0.144067396483	0.032532961289	0.033186719167	0.338115713603	0.0	0.0	0.229776259763	0.0	0.0943754704651	0.0	0.0342666709871	0.302938148419	0.170825965796	0.0358934393949	0.0	0.0357860074194	0.0378234644515	0.0296028069718	0.0763036177415	0.125907993034	0.0341057495687	0.03163943009	0.0	0.089960739255	0.196980840048	0.0	0.158886322806	0.0	0.0671772445935	0.210372394786	0.17748860135
LINC01259	0.0	0.0	0.0	0.0	0.0254009025891	0.0	0.0	0.0	0.0	0.0	0.0	0.0	0.0	0.0	0.0	0.0	0.0	0.0	0.0219336425953	0.0	0.0	0.0	0.0	0.0	0.0	0.0	0.0	0.0	0.0	0.0	0.0	0.0	0.0	0.0	0.0460676806133	0.0	0.0	0.0	0.0207698157876	0.0	0.0	0.0547845453059	0.0	0.0	0.0	0.0	0.0204548941596	0.0	0.0
LINC01423	0.0	0.0	0.0	0.0	0.0223847302211	0.0	0.0	0.0303895574041	0.0219157538616	0.0377522654234	0.0	0.0	0.0	0.0	0.0218378986559	0.0183360987992	0.0	0.0	0.0193291821241	0.0	0.0	0.0	0.0	0.0193307625484	0.0176163072927	0.0404209203608	0.0	0.0	0.0	0.0232254259806	0.0	0.0	0.0	0.0	0.0	0.0	0.0	0.0	0.0	0.0	0.0285502682473	0.0	0.0	0.0	0.0	0.0	0.0360520486119	0.0	0.0
AP001065.3	0.148516821803	0.474063248914	0.845411726332	0.303976724614	0.567299971955	1.26230232146	0.0	0.162140557827	0.0876970461202	0.0503558944079	0.10910739548	0.0233887181557	0.670588405445	0.0610479515564	0.0582570029361	0.1467457348	0.253502893371	0.706487256111	0.8508141703	0.232883465127	0.0950253263106	0.656955531377	0.369163988103	0.464118401433	0.37596044632	0.21566192913	0.371566778516	0.0	0.196235221429	0.0929377682484	0.366851414123	0.0256939061507	0.750861253318	0.0768510066166	0.162452954461	0.0635724876429	0.409658009846	0.0180259580089	0.0976568357217	0.475623171896	0.266572613309	0.0321986807427	1.08104961027	0.0526581186835	0.0227473896936	0.513459053589	0.745364908762	0.387238272391	0.158816469764
AC063948.1	0.799143285658	0.855878042399	0.994521283909	1.70451539617	2.23233051039	1.56944982628	0.665682195685	1.44643067549	2.43392083322	0.641738707098	2.78094311435	1.947373061	4.04511665575	1.91906410249	1.83132963847	1.41299235232	0.509073212592	1.83601158099	2.2780894647	0.593576325364	0.847706143156	1.46882156022	1.15806750561	0.876259895991	0.8384711537	1.51162510484	0.975752720362	0.845560025847	1.41713931676	2.26352918059	1.66228538748	0.742208138622	0.927905295538	2.17643132195	1.5182278752	1.58433598052	0.556875479348	0.918895801401	0.788211769057	0.962122511311	2.20010325707	1.6413681054	2.07652801128	0.984248318612	0.541135792817	1.86127777948	0.817116352444	0.621443067448	3.18437497897
AP001471.1	0.0	0.0	0.0	0.0291311027755	0.0	0.0295050339365	0.0	0.0	0.0	0.0	0.104561254002	0.0	0.0	0.0	0.0	0.0	0.0	0.0	0.0	0.0	0.0	0.0	0.0	0.0	0.0	0.0	0.0	0.0	0.0235073442337	0.0	0.0	0.0492466534555	0.0	0.0	0.0	0.0	0.0	0.0345497528503	0.0	0.0	0.0	0.0	0.0900874675222	0.0252320152025	0.0435991635794	0.0	0.0230421947601	0.0	0.0
C3orf35	0.00518906430346	0.0931691687928	0.211310593255	0.0764691447857	0.12518543789	0.303348630159	0.120031487659	0.0849760084965	0.177715932437	0.0475037050762	0.266849033651	0.20102725071	0.21789757367	0.10878140847	0.103808214216	0.0256359193824	0.0724679791063	0.243937235796	0.308077716258	0.0976412444935	0.0249008423438	0.202957479129	0.0416714557885	0.102700968604	0.10837010912	0.124328540524	0.25492436651	0.0844485250268	0.107986862574	0.0649434925694	0.217897638988	0.0592498799386	0.064393818422	0.112774849553	0.0567598213286	0.11994340442	0.00572525517233	0.01889439609	0.0870074086492	0.0379837949778	0.0878162384989	0.141749660926	0.187213018445	0.0275975166278	0.047686585165	0.129167043169	0.105850082179	0.121768284873	0.0799045363501
ZNF22-AS1	1.14454776621	1.89694607058	1.95931678545	1.52640164251	1.61174421087	1.57820298483	2.13743975068	1.5265865386	1.3027484525	1.53295907011	1.6816765166	2.65230191514	1.55738601608	2.07559068563	1.39563186566	3.56156379873	0.940247307858	2.33897156862	2.21707226113	1.80771439318	1.43646309549	1.09238712242	1.77649674847	1.68317056825	0.998011311492	5.84897152401	1.1802606148	1.97819289998	1.77061165924	1.71764777228	1.61185787024	1.38697007627	1.342493261	1.40961757555	1.1556432394	2.27891602443	1.89707948385	1.89329951682	1.82870198094	2.09451382521	1.3863854431	2.86988787189	2.33068395508	2.73233705367	0.666310804021	1.89075708155	1.38343001679	1.26032064973	1.24275177523
SRP14-AS1	2.26431896878	2.93996059472	3.40838118195	6.69984207577	3.59248734703	2.49830324786	3.30155846493	1.83220997999	3.54868207482	2.42785424589	3.29563652988	3.19168451473	4.39508840679	2.12868004344	1.25392746961	2.82165105399	1.68652751375	1.91422710931	4.76692387532	2.57146310632	5.85987394928	2.63457103541	3.55121026441	3.18005903798	3.24699395493	3.51045290891	5.09666968766	1.37710334614	4.5352832367	3.98746098548	3.82962468874	4.23626560152	3.8200111891	2.33785967722	3.37426514303	3.56224071689	3.45058373766	4.0040761699	2.96378051834	5.51354080683	3.86886669797	3.08405679386	3.21713426798	2.42551179294	1.83116487034	8.10459878704	3.18795541622	2.10688797118	5.4215441562
AC138356.1	0.458508308923	0.51224283943	0.29111493106	0.309689038902	0.39636854275	0.522773755653	2.20494032978	0.613196002251	0.34294057409	1.08045499612	0.370525785993	0.418799329123	0.517568232391	0.87638636496	1.11509377432	0.558749979037	0.384198405816	0.590180431872	0.923315926931	0.532037124358	0.271364270773	0.49103422974	0.55231659139	0.700503836316	0.297425084631	0.732382121744	0.208567075189	0.680350961764	0.32563193623	0.449511084906	1.09480936564	0.396617343266	0.273956698892	0.988575588468	0.351072827761	0.372901706039	0.657652321847	0.634416938245	0.602981804456	0.391564490509	0.599596693022	0.924469504813	1.03026204468	0.260109901685	0.421361043989	0.317035120337	0.393418412549	0.438350259127	0.411856939039
PAXBP1-AS1	1.42230123579	2.37687767362	1.51643056262	2.02728283398	1.61583892941	1.86708671498	2.83481290789	3.60664559166	3.20584795817	0.949792319783	1.62666919721	1.70502946057	1.35556313654	1.73933852289	2.27645790366	1.44816206107	1.70937024923	2.06381133721	3.33634773418	2.03873760129	1.55788925972	1.56850974619	1.780869875	3.16014490172	2.39739829589	1.94804659514	2.43020335291	2.13101706724	2.42068707403	3.40235843622	1.95611774797	1.71766874336	1.49392809916	3.44544247657	2.68056743543	1.63250042085	1.77792521275	1.68707997309	1.64377743034	1.69794886181	2.00028288187	2.95202852927	1.99751035253	1.575734984	0.568448610267	1.97779452753	1.62268078809	1.38339793428	3.12950876129
AL133371.2	1.03018811314	2.20665155149	1.13960262011	2.92975662199	1.17725407714	2.09064240464	0.726119590218	0.266373773573	0.51226211067	0.93757879588	0.318662869339	1.94683234934	0.661008571082	0.534896337446	0.31902644465	0.321443038133	0.605773147795	2.27579928439	0.395327796301	0.408100548414	0.884640537796	1.59052391807	2.42593477896	1.24256037632	0.56617852928	0.472402320952	1.77579966875	0.0	1.18208359575	0.271437291392	0.669649406733	1.74473857957	2.0185490836	1.34672240166	0.355849328819	0.464180068504	0.837523042353	1.5004464095	2.6204584252	1.3891216449	0.750755523196	0.0	2.26505632627	0.288365888029	0.896897079348	1.27468247589	1.73803983334	1.55509972881	0.278306956539
RUVBL1-AS1	0.0	0.0649015162203	0.0712251637569	0.0	0.0327015021427	0.0	0.198032615514	0.0	0.0640327638338	0.0551516938753	0.0398328586674	0.128081075614	0.0367226983934	0.100293063271	0.06380528893	0.0535738396889	0.0757216434743	0.0910319713756	0.112950798943	0.0	0.0520376786939	0.0	0.311017279354	0.0847200256583	0.0772061630836	0.059050290119	0.0369958264323	0.051905936151	0.0268655362671	0.0	0.0	0.140704724159	0.0747610771702	0.0280567167013	0.0296541107349	0.0232090034252	0.0299115372269	0.0987135795723	0.106957486743	0.0992229746359	0.0	0.0352652217658	0.10295710574	0.173019532817	0.0249138077597	0.0	0.0	0.0471242342063	0.0347883695674
AC011333.1	0.0	0.0437638664421	0.0	0.0	0.0441020258255	0.0	0.0	0.0598730041516	0.0	0.0	0.0	0.0	0.0	0.0	0.0	0.0	0.0340400048646	0.0	0.0	0.0	0.0	0.0	0.0	0.0	0.0	0.0398183148968	0.0	0.0	0.0	0.0	0.0451552581604	0.0	0.0	0.0	0.0	0.0	0.0	0.0	0.0	0.0	0.0	0.0	0.0	0.0	0.0	0.0	0.0	0.0	0.0
CSNK1G2-AS1	0.011843094755	0.0567044450781	0.0622294149912	0.0145439086665	0.0	0.0147305964378	0.0576736889164	0.0193942271992	0.0139863540618	0.036139520058	0.034801962699	0.0335713250199	0.0	0.0	0.0139366678644	0.0117018639439	0.0	0.0795346198646	0.0616781851584	0.0334272551728	0.0	0.0165433394153	0.0	0.0616832281911	0.0224850044047	0.0128980574257	0.0	0.0113375521756	0.0469448300893	0.0592886802892	0.043880444037	0.024586739318	0.0326593710075	0.0	0.0	0.040555405688	0.0261337056306	0.00862460398046	0.0350432776029	0.0	0.0	0.0616224380335	0.0224884019966	0.0	0.0326507852066	0.0163777924968	0.0345119350939	0.010293109106	0.0151972966609
AC007342.4	0.0	0.0	0.0	0.0	0.0	0.0	0.0350943875594	0.0	0.0	0.0	0.0	0.0	0.0	0.0177734542506	0.0	0.0	0.0	0.0	0.0150124479608	0.0	0.0	0.0	0.0165350958644	0.0150136754331	0.0	0.0	0.0	0.0137977804958	0.0	0.0360771083496	0.0	0.0	0.0	0.0	0.0157654765933	0.0	0.0	0.0	0.0	0.0	0.0	0.0	0.0273683445637	0.0	0.0132453155178	0.0	0.0	0.0	0.0
LINC00352	0.0	0.0	0.0	0.0	0.0	0.0	0.0	0.0	0.0	0.0	0.0	0.0	0.0	0.0	0.0	0.0	0.0	0.0	0.0	0.0	0.0	0.0	0.0331301014964	0.0	0.0	0.0	0.0394085977214	0.0552911058999	0.0	0.0	0.0	0.0299762238425	0.0398183997972	0.0	0.0	0.0	0.0	0.0	0.0	0.0	0.0	0.0	0.0	0.0	0.0	0.0	0.0	0.0501975538284	0.0
AL603839.2	0.262760530883	0.768833345994	0.61363218006	1.03975628368	0.457821029998	1.92463605985	1.24405104618	0.621538805003	0.517187707888	1.06909437358	2.35933085953	0.551733864185	0.751402905589	1.54811343819	1.13377090329	0.894271016345	0.462096183254	1.51953367604	1.27721288036	0.521897816722	0.588426059077	1.30504526611	0.569400865279	0.851544873284	0.637445756742	0.540537271089	0.478099910817	0.335392202822	1.04155617528	0.913490884493	0.540870674669	1.15161405004	0.442815610931	0.634513439245	0.798379904402	0.799817964191	0.998585165882	1.44577427312	0.863887392922	0.694560822451	0.808505948057	0.835514484912	0.776138181729	0.745314910598	0.456114326677	1.04973850956	0.680630983684	0.761237629486	0.412108377952
HCG9	0.159408055402	0.0	0.0299145687779	0.279658586645	0.0549385235998	0.113299330316	0.360419360235	0.223753969801	0.0537875216204	0.440110517125	0.0669192025612	0.193658586329	0.215929466553	0.421230865739	0.321578656207	0.0900040506773	0.106010300864	0.267633995844	0.142318006668	0.171402230334	0.284125725669	0.0636209567228	0.0783763543973	0.355824107765	0.281030433624	0.17360785295	0.310764942031	0.109002465917	0.0902682018574	0.285009155962	0.225002200662	0.189107149269	0.062799304823	0.282811704349	0.249094530174	0.0194955628771	0.150754147623	0.26534210189	0.247071794376	0.35422601945	0.140141030997	0.236982290266	0.259451906464	0.4360092227	0.0627827955544	0.314921552868	0.0884820278789	0.0989608918332	0.292222304366
AP002802.1	0.0	0.0	0.0	0.0	0.0	0.0	0.0	0.0	0.0	0.0	0.0	0.0	0.0	0.0	0.0	0.0	0.0	0.0	0.0	0.0	0.0	0.0	0.0	0.0	0.0	0.0	0.0	0.0	0.0	0.0583352073606	0.0	0.0483826770791	0.0	0.0	0.0	0.0	0.0	0.0	0.0919459096561	0.0	0.0	0.0	0.0	0.0	0.0	0.06445762778	0.0	0.0	0.0
AC018926.1	0.109936589933	0.219322365158	0.0962767730783	0.135007593553	0.132610229379	0.045580190357	0.267685466488	0.0	0.216386581231	0.186374689648	0.807645548152	0.138504225216	0.248194789142	0.271137108981	0.30186502211	0.144834104538	0.204709546496	0.30762528258	0.267187062328	0.206864760748	0.0703405863724	0.0	0.0840819127634	0.343554310946	0.104361434237	0.0798197025057	0.200032606365	0.105243760196	0.145259175403	0.36690833871	0.0452590633516	0.11411638318	0.202112705177	0.151699764785	0.200420886347	0.156860850736	0.161728587489	0.133433528249	0.0	0.0670610449263	0.225514302753	0.238344257451	0.487093617499	0.155916452562	0.202059571899	0.101354062992	0.177981090561	0.254795859433	0.14107283659
PRRX2-AS1	0.0	0.0	0.0	0.0456319372148	0.0	0.0	0.0	0.0	0.0	0.0	0.0	0.0351103368118	0.0	0.0	0.0	0.0	0.0	0.0	0.0	0.0	0.0	0.0	0.0	0.0	0.0	0.0	0.0	0.0	0.0	0.0	0.0	0.0	0.0	0.0	0.0	0.0	0.0	0.0	0.0	0.0	0.0	0.0	0.0	0.0	0.0	0.0	0.180470336583	0.0	0.0
MIRLET7A1HG	0.16662862934	0.119672064055	0.175109670895	0.0818512936522	0.187594958633	0.331607796047	0.256959393789	0.218296555903	0.236140338821	0.0	0.277469864278	0.136453204459	0.180568195027	0.0958899531763	0.196084546468	0.0439044149645	0.0723972786389	0.130553168705	0.358687659083	0.0418054220326	0.0213227561477	0.13965575866	0.0382323679987	0.0694290941981	0.126542784371	0.0362943246585	0.348663105694	0.0319031607562	0.121091490296	0.29196059879	0.082317878291	0.0922473898873	0.0306338072307	0.149453339697	0.157962384988	0.0951003067178	0.0367693042984	0.145614568111	0.065739723559	0.0711501330316	0.119632587436	0.39015377056	0.21093650932	0.0945277447587	0.0408343385719	0.215068377568	0.107904912047	0.0193094423089	0.484661382851
AC135048.1	0.361846506128	0.339478728401	0.128467473279	0.192158047265	0.271322156428	0.316265001802	0.214312597403	0.224211544381	0.277187227982	0.179056910422	0.876518389375	0.766977768623	0.317932956888	0.265315146519	0.391286912972	0.405846486183	0.191208763522	0.311966007426	0.20372720791	0.128814559607	0.262806239882	0.327862599062	0.347805090066	0.264867025003	0.167106345619	0.383428386883	0.25356894043	0.0374486999469	0.116296456381	0.305991425112	0.241566779852	0.538027242169	0.202267699583	0.283390051393	0.278130088905	0.401871725566	0.248174005801	0.384583261175	0.405126087822	0.483209799178	0.331007956648	0.139935861583	0.352833369731	0.218450428551	0.170758932694	0.378678677068	0.360984960365	0.161494461519	0.213340209936
AC026355.2	0.0	0.0325060404919	0.0	0.100048216687	0.0	0.0337774834843	0.0	0.0	0.0	0.0276228245304	0.0	0.0	0.0	0.0	0.0639139861854	0.0	0.0505670941089	0.0	0.0282858048461	0.0255497362082	0.0	0.0	0.0	0.0	0.0	0.0	0.0	0.0	0.0538226075811	0.0	0.0	0.056377770225	0.0374442192301	0.0281045134929	0.0	0.0232485417615	0.0	0.0	0.0	0.0	0.0	0.176626494023	0.0	0.0	0.0	0.0	0.0527575975428	0.0	0.0
AC006547.3	0.0	0.0	0.0	0.0	0.0	0.0	0.0	0.0	0.0	0.0	0.0	0.0	0.0	0.0	0.0	0.0	0.0	0.0	0.0	0.0	0.0	0.0	0.0	0.0	0.0	0.0	0.0	0.0	0.0	0.0	0.0	0.0	0.0	0.0	0.0	0.0	0.0	0.0	0.0	0.0	0.0	0.0	0.0	0.0	0.0	0.0	0.0	0.0	0.0
AC109492.1	0.122810520341	0.0882020605644	0.0	0.0301634839216	0.0	1.28312800897	0.0	0.0	0.0580142760158	0.049967944528	0.0	0.0	0.0	0.0	0.028904090825	0.0242691970239	0.0228681696779	0.0	0.0	0.0	0.0471466179846	0.0	0.0	0.255857088275	0.489646482669	0.0	0.0335185607738	0.0235136290114	0.170382969608	0.0614811738593	0.0	0.0254959561803	0.0	0.0762589341465	0.188068289345	0.0	0.054200258519	0.0357741662795	0.0242261179525	0.0224742330839	0.0377884135969	0.0	0.0466400448189	0.0	0.0	0.0	0.167011531821	0.0426949918541	0.157592922231
DNAH8-AS1	0.0	0.0	0.0	0.0161385829061	0.0	0.0	0.0	0.0	0.0	0.0	0.0	0.0124174233242	0.0	0.0	0.0154647608783	0.0	0.0	0.0	0.0	0.0	0.0	0.0	0.0	0.0	0.0	0.0	0.0	0.0377419914964	0.0	0.0164473544248	0.0	0.0272825648162	0.0	0.0	0.0	0.0	0.0	0.0	0.0	0.0	0.0	0.0170947653737	0.0	0.0	0.0	0.0	0.0	0.0	0.0
AC016751.1	0.0	0.0623563587215	0.0	0.0	0.0	0.0	0.0	0.0	0.0	0.0	0.0	0.0	0.141130370296	0.0	0.0613031207367	0.0	0.0	0.0	0.0	0.0	0.0	0.072769068147	0.0	0.0	0.0	0.0	0.0	0.0	0.0	0.0	0.0	0.0	0.0	0.0	0.0	0.0	0.0	0.0	0.0	0.0	0.0	0.0	0.0989195721812	0.0	0.0	0.0	0.0	0.0	0.0
AC009063.1	0.0681231005993	0.0543619537572	0.0894880262587	0.0	0.0273910017948	0.141220675251	0.0	0.0	0.107268561636	0.0	0.0	0.0214563169405	0.0	0.0	0.0267218731416	0.0224369072201	0.0634249663289	0.0	0.118260451885	0.0427284762228	0.0435871154872	0.0634397004358	0.0	0.0709620727737	0.258673640417	0.0	0.0	0.0	0.0450055137466	0.0284197164065	0.0	0.094284191231	0.0313101947123	0.0705014932494	0.173869401403	0.0	0.0	0.0165366338429	0.0447941611145	0.0207774605007	0.1397417688	0.0295383908807	0.0431187878739	0.0	0.0	0.0314024340467	0.198517370241	0.0	0.0291389762188
MIR31HG	0.128382326499	0.230509277744	0.0	0.026276645725	0.0516200892884	0.0	0.312599135362	0.0350397715572	0.0505386109185	0.0435291221459	0.0314385515388	0.0808715945892	0.0579676420278	0.0527716520836	0.0	0.0211418910987	0.458192172862	0.0359240262878	0.111434680837	0.0603934033055	0.0410713490899	0.478224641138	0.122737020309	0.200598825854	0.24374348399	0.0466061350201	0.0291993905264	0.0614510546109	0.106019700168	0.107117535127	0.0528528659274	0.111052856114	0.383539378449	0.0442881863634	0.0	0.0183179785423	0.259688352729	0.280479067434	0.0633130894679	0.0	0.0	0.055666980935	0.162520209865	0.0	0.0196635153862	0.0	0.0623531068945	0.241756809579	0.0274571292693
AC104996.1	0.0	0.0645720668994	0.0	0.0331236904656	0.0325355046699	0.0670977421499	0.0656757912703	0.0	0.0	0.0274358680192	0.0	0.0	0.0365362887569	0.0	0.0	0.0	0.0251124232165	0.0905698801504	0.0280943611585	0.0	0.0	0.0	0.0928315534316	0.0	0.0	0.0293752712267	0.0	0.0774636813623	0.0	0.0	0.133250034233	0.0	0.0	0.0	0.0590071645081	0.023091191225	0.0297597020125	0.0	0.053207277669	0.0	0.0	0.0	0.0512172404187	0.114760840718	0.0	0.0	0.0262002620623	0.0	0.0346117788589
AC092447.8	0.0	0.0	0.0	0.0	0.0	0.0	0.0	0.0	0.0	0.0	1.2830736099	0.0	0.0	0.0	0.004507149194	0.0	0.0	0.0	0.00398937228367	0.0	0.0	0.0	0.0	0.0	0.0	0.0	0.0	0.0	0.0	0.0	0.0	0.0	0.0	0.0	0.0	0.0	0.0	0.0	0.0	0.0	0.0	0.0	0.0	0.0	0.0	0.0	0.584104689085	0.0	0.0
AC084782.3	0.330950980074	1.71663387539	3.22435576966	1.82890909605	0.33267272076	0.411641165508	0.671529284442	0.722619510315	1.46566343516	0.308582314866	1.05357222025	0.7296632626	0.261506274373	0.170047062294	1.78500263321	0.299753975007	0.513544710068	3.14863524523	1.26395461516	0.311370833651	1.74695349027	0.886070418025	4.01825715451	2.3844729713	1.80646392655	0.120143842872	1.88179463168	0.105607925456	1.36651689663	0.793883635119	2.52056963545	1.51727405664	0.684490692707	1.11314295397	2.68487702938	1.15691662056	0.821584022516	0.843539986546	1.11528161349	1.38791998258	1.56991898911	0.789257627616	1.04738370545	0.234683933787	0.25344842496	2.09766086253	0.294684954441	0.479395323759	1.5925610013
LYPLAL1-AS1	0.0	0.047055599923	0.129101098302	0.0241382257277	0.0237095971146	0.0244480675774	0.0	0.0321881995193	0.0	0.0399866781735	0.0866401512815	0.315733275423	0.0798752650629	0.0	0.0	0.0	0.0549005257249	0.0	0.0204732027677	0.0	0.0	0.0	0.0	0.0	0.0373178988024	0.0214066403144	0.0804693438059	0.0188167018846	0.0389566839089	0.0492001009059	0.121379115647	0.0816122099188	0.0271020427719	0.0	0.0215001444046	0.336544858545	0.0	0.0429422328892	0.0581606062313	0.0179849288181	0.0	0.0	0.111970613147	0.0	0.885100652493	0.0271818849578	0.0	0.0512497836867	0.0
LINC02100	0.0	0.0801724612133	0.0	0.575767678387	0.0807919464703	0.166616662229	0.0	0.0	0.0	0.749414193247	0.787284736014	0.0632871197153	0.0907266666191	0.0	0.0	0.132358898055	0.0623590005083	0.0	0.0	0.882217362012	0.19284551516	0.0935602304747	0.153679126269	0.0697694328951	0.0635815460689	0.0729444760293	0.0914014535386	0.0	0.0	0.167652444683	0.0827213973023	1.80764186801	0.0923519188574	0.0	0.0	0.0573398908151	0.0	3.17044790862	0.0	0.0612847784516	0.0	0.0	0.12718230709	0.0	0.0615517603474	0.185247972275	0.455422202318	0.0582122893136	0.0
AC008115.1	0.0	0.127206971792	0.0	0.0	0.0	0.396547656106	0.0	0.174030865401	0.0	0.0	0.0	0.200831126563	0.143952977702	0.262099205349	0.0	0.0	0.0989429474731	0.178422663896	0.0	0.0	0.0	0.0	0.0	0.221401667054	0.100882719763	0.0	0.0	0.0	0.210625804334	0.133004272782	0.13125128372	0.0	0.0	0.0	0.116244114081	0.0909792934267	0.0	0.0	0.0	0.0	0.163497869496	0.0	0.0	0.0	0.0	0.146963391338	0.103229032525	0.0	0.0
AC234781.1	0.0370501000354	0.033261555669	0.024334919401	0.0	0.0	0.011520849974	0.0	0.0151682915805	0.0328163263808	0.0282648425323	0.0136093671682	0.00875208279619	0.0376402324033	0.0	0.0	0.00915206790734	0.00862373162171	0.015551074715	0.019295488024	0.0261435708673	0.00888964412318	0.0388158074137	0.0212525462243	0.0192970656932	0.0263783985434	0.0	0.025280123117	0.0	0.0275367844132	0.0347774100825	0.034319045714	0.0384587462197	0.0	0.00958590901822	0.0202633551565	0.00792963045555	0.0102196303832	0.0269813293613	0.02740746755	0.0	0.0	0.0240975600212	0.0175882562972	0.02955708463	0.0170241940298	0.0128091276588	0.0539838055043	0.00805027591903	0.0118858578185
AC007922.1	0.0	0.0	0.0	0.0	0.0	0.0	0.0	0.0568728318303	0.0	0.0	0.0	0.0	0.0	0.0	0.0	0.0686305397321	0.0323342965598	0.0	0.0	0.0326747171116	0.0	0.048512712098	0.0	0.0	0.0329682090727	0.0756461232897	0.0473933462793	0.0332469394954	0.0344159811003	0.0	0.0428925763789	0.0	0.0	0.0	0.0	0.0	0.0	0.0252913223479	0.0	0.0	0.0	0.0	0.0	0.0	0.0	0.0	0.0	0.0301841500145	0.0
AC012213.1	0.335092008353	0.210101605062	0.314417389558	0.411509632	0.307963695855	0.258013990459	1.4375700978	3.42312963476	1.56409159467	0.324616576563	1.47704546194	0.422167533316	0.0864582448662	0.472250820448	3.66161883319	3.27942687153	1.02508459094	0.294692087516	1.67865917108	0.300254157241	0.183772703135	1.04761235044	0.347816320815	1.0970352872	0.636197331836	1.1295806248	0.544383031586	1.64976705172	0.553446182559	2.95565050627	0.7488811984	0.016563439	0.198015826018	3.30277265673	1.48359605058	0.710348837566	0.457745326451	0.04648134918	0.771185962971	0.248206420035	1.93938914267	5.0231231195	0.605993775525	0.729834145438	0.0293279658913	0.375131779693	1.05399012188	0.748893235494	2.08855580898
AL365271.1	0.0	0.0	0.0	0.0	0.0	0.0	0.0	0.0865825200999	0.0	0.0537797611918	0.0	0.0	0.0	0.0	0.0	0.0	0.0	0.0	0.0	0.0	0.0	0.0	0.0	0.0	0.0	0.0	0.0	0.0	0.0	0.0	0.0	0.0	0.0	0.0	0.0	0.0	0.0	0.0192516035783	0.0	0.0	0.0	0.0	0.0	0.0	0.0	0.0	0.0	0.0	0.0
CLCA4-AS1	0.0	0.0	0.040115322116	0.0375021093202	0.0368361748275	0.0759669839283	0.0	0.100017738736	0.108193290616	0.0	0.0448691971196	0.02885504692	0.206828990952	0.0	0.0	0.0	0.142159407289	0.0	0.286271852494	0.172387300623	0.0293085776552	0.0853154592068	0.0350341303181	0.349916427815	0.260903585593	0.0665164187547	0.0416734596594	0.0	0.121049312836	0.152878474462	0.0	0.190193971966	0.0421068135786	0.0316041176635	0.133613924231	0.0	0.0673869114537	0.0222389213749	0.0301202117839	0.0	0.0	0.0	0.0579873354166	0.0649651885674	0.0	0.08446171916	0.622933816963	0.0265412353576	0.0
FO393418.1	0.0937694443543	0.0374138152329	0.0410592120481	0.15353804757	0.0754058167056	0.116631663561	0.114159978355	0.153556645942	0.221478030202	0.127173317642	0.275549657605	0.502077816408	0.0	0.231264004719	0.294254979536	0.0617674857589	0.0291008669039	0.157431762261	0.162782033771	0.0294072454004	0.0599963824941	0.218307204441	0.0717169255923	0.227913480791	0.118685552662	0.102122266441	0.0853080233027	0.119688982183	0.216820680932	0.156475615038	0.0	0.389338248495	0.0861951242669	0.194086463769	0.341894453179	0.160551694282	0.0344862429204	0.159335330792	0.0616578452988	0.142997816387	0.0	0.569222167796	0.178055229926	0.0	0.0861724644864	0.0432245268642	0.121445920618	0.108662940052	0.080217887473
LINC01592	0.0	0.0	0.0	0.0	0.0	0.00698147281877	0.0	0.0	0.0	0.0	0.0164941696454	0.169716444983	0.0	0.0	0.0	0.011092048499	0.0	0.0	0.0	0.0	0.0	0.0	0.0	0.0	0.0	0.0	0.0	0.0	0.0	0.0	0.00693228611195	0.0	0.0	0.0	0.0	0.00480524437113	0.0	0.0	0.0	0.00513583706742	0.0	0.0	0.0	0.0	0.00515821090235	0.0	0.0	0.0	0.0
AL583810.3	0.0	0.0326730235767	0.0	0.0670414420039	0.0658509700683	0.0339509979543	0.199389003291	0.0	0.128942688816	0.0	0.0802113729329	0.0	0.0	0.0	0.0321211557285	0.0	0.101653713157	0.0	0.0	0.0	0.0	0.0381289980359	0.0	0.0284334332689	0.103646629893	0.0	0.0	0.0261307281308	0.0540990935789	0.0683241127306	0.0	0.0	0.0376365696713	0.0	0.0	0.0233679692021	0.0	0.0	0.0	0.0	0.0	0.0	0.103662291395	0.0	0.0	0.0	0.0530286125987	0.0711705044006	0.0350266460713
AC104248.1	0.0	0.0643181318048	0.11764156261	0.769846671101	0.108025186854	0.0	0.0436116771244	0.0	0.0211523961429	0.0546559483124	0.0263165403331	0.0169239713396	0.0970469512599	0.0220870116867	0.0210772527477	0.0	0.0	0.0	0.205215103248	0.0168513428699	0.171899747596	0.0500389547258	0.246577294733	0.0186574438528	0.0510081167339	0.0195065003314	0.0	0.0342929106256	0.390486041743	0.112082252345	0.221210028741	1.05974371571	0.69149796322	0.0370726953267	0.333058978547	0.0153335887798	0.0	0.0	0.0176660118553	0.114719596517	0.137779103508	0.0	0.102031648609	0.0	0.131679271575	0.421074885295	0.0521944546477	0.0	0.0919351069915
AP002336.1	0.0	0.0904314965345	0.0992426452347	0.0927777301666	0.0911302524167	0.0939686388877	0.0	0.0	0.0	0.0	0.0	0.107078207291	0.0511681200363	0.0	0.088904051874	0.0	0.0	0.0	0.0393454204849	0.0710791239536	0.036253738237	0.105532392668	0.0433360569337	0.0393486375096	0.0358587866455	0.0411393016469	0.0	0.0361619555175	0.224600976185	0.047276400278	0.279919799402	0.0392106055949	0.0520847314883	0.0	0.0413189978961	0.0323386114076	0.0	0.0275088079566	0.0372577027279	0.0345634532499	0.0	0.0491373232187	0.0717284101598	0.0401798915073	0.104142077934	0.0522381722767	0.0	0.0	0.0
LINC02519	0.0	0.0213196042109	0.116984347176	0.116654605975	0.0358072313965	0.0369225005685	0.0433680364701	0.0972239471513	0.133216766769	0.018116869273	0.139570776292	0.0617078880502	0.160841315868	0.0878544822398	0.279460036431	0.0117323715967	0.0276376948249	0.0199354931728	0.0865745788548	0.027928668816	0.00569798046034	0.0497594074927	0.0	0.0309220205382	0.0845385919798	0.0517267345847	0.0891206723889	0.193240870676	0.0	0.0817344693075	0.0586597916065	0.0862779358863	0.0736751620828	0.122885284323	0.0454585920987	0.0660743471814	0.0131009190983	0.00432354449076	0.0234230920688	0.0108646385635	0.0913395918972	0.0540602058801	0.0112735154888	0.0694655703453	0.0272799235804	0.0574717172832	0.0230679402291	0.0154799160409	0.121895337389
AC002064.1	0.173978778065	0.0780943210182	0.0	0.106827290942	0.0524651657843	0.0270496354779	0.1853347534	0.0356134103821	0.0	0.110604351974	0.0639064690216	0.143842212068	0.0	0.0	0.0767752589853	0.0	0.121485201536	0.0730242826315	0.0906071893296	0.0204607028025	0.0	0.0	0.0498985430451	0.135921896554	0.0206444856267	0.0236845638404	0.0	0.0416380497364	0.107755356924	0.027217791156	0.107436248611	0.112870911058	0.0	0.0	0.0237880178883	0.0558535907804	0.0239945209951	0.0475118020097	0.0214498643263	0.0596962234849	0.0	0.084867464113	0.123885630644	0.0	0.0999271416281	0.0300743638482	0.0	0.037802250632	0.0
AC025272.1	0.0	0.0	0.0	0.0	0.0	0.0	0.0	0.0	0.0	0.0	0.0	0.0	0.0	0.0	0.0	0.0	0.0	0.0	0.0	0.0	0.0	0.0	0.0	0.0	0.0	0.0	0.0	0.0	0.0	0.0	0.0	0.0	0.0	0.0	0.0	0.0	0.0	0.0	0.0	0.0	0.0	0.0	0.116870228137	0.0	0.0	0.0	0.0	0.0	0.0
LINC02142	0.0	0.0	0.0	0.0	0.0	0.0	0.0	0.0	0.0326267462169	0.0	0.0	0.0	0.0	0.0	0.0	0.0	0.0	0.0	0.0	0.0	0.0	0.0	0.0	0.0	0.0	0.0	0.0	0.0	0.0	0.0	0.0	0.0	0.0	0.0	0.0	0.0236514627626	0.0	0.0	0.0	0.0	0.0	0.0	0.0	0.0	0.0	0.0	0.0	0.0240113082438	0.0
AC093484.1	0.0	0.0400021923874	0.0	0.0	0.0403112856602	0.0415668402627	0.0813718923286	0.0	0.0394667349416	0.0339928679231	0.0	0.0315772211577	0.0	0.0	0.0	0.0330203540221	0.0	0.0	0.0	0.0	0.0	0.0	0.0	0.0	0.0	0.0	0.0	0.0	0.0	0.0	0.0825479771821	0.034689466585	0.0921583089646	0.0345856381978	0.0	0.0286098407002	0.0368720836256	0.0243369328254	0.0	0.0305781494161	0.0	0.0	0.0634578387578	0.0	0.0	0.0	0.0973858797409	0.0	0.0
AC110716.1	0.0	0.0	0.0	0.0	0.0	0.0326645515738	0.0	0.0430059799178	0.0310142216922	0.0	0.0	0.0	0.0	0.032384580562	0.0309040443911	0.0	0.0	0.0	0.0	0.0	0.0	0.0	0.0	0.0	0.0249298319018	0.0	0.0	0.0	0.0	0.0	0.0	0.0	0.0	0.0	0.0	0.0	0.0	0.0	0.0	0.0	0.0	0.0	0.0	0.0	0.0	0.0363171477772	0.0	0.0228245879022	0.0
AL359238.1	0.0	0.0	0.0562908552272	0.0263119637972	0.0	0.0	0.0	0.0	0.0	0.0	0.0	0.0	0.0	0.0	0.0	0.0	0.0	0.0	0.0446337834533	0.0	0.0205632762581	0.0	0.0245803978845	0.0	0.0	0.0	0.0292386370191	0.0	0.042464879906	0.0268153775771	0.0	0.0	0.0	0.0	0.0	0.0	0.0	0.0	0.0422654584709	0.0	0.0	0.0	0.0	0.0	0.0	0.0888891479869	0.0	0.0186216731944	0.0
AL355816.2	0.0	0.0	0.0	0.0	0.0	0.0	0.0	0.0	0.0	0.0	0.0	0.0	0.0	0.0	0.0	0.0	0.0	0.0	0.0	0.0	0.0	0.0	0.0	0.0	0.0	0.0	0.0	0.0	0.0	0.0	0.0	0.0	0.0	0.0	0.0	0.0	0.0	0.0	0.0	0.0	0.0	0.0	0.0	0.0	0.0	0.0	0.0	0.0	0.0
LINC01519	0.0	0.0	0.0	0.0	0.0	0.0	0.0	0.0	0.0	0.0	0.0	0.0	0.0	0.0	0.0	0.0	0.0	0.0	0.0	0.00739166838551	0.0	0.0	0.0	0.0	0.0	0.0	0.0	0.0	0.0	0.0	0.029109451786	0.00815518756089	0.0	0.0	0.0	0.0	0.0	0.0	0.0	0.0	0.0	0.0	0.0	0.0	0.0	0.0	0.0	0.0	0.0
AC092296.4	0.128038598717	0.0	0.0	0.0786188797797	0.0	0.15925608679	0.0	0.0	0.0756049500688	0.0	0.0	0.0604913031817	0.0	0.0789455437797	0.0	0.0632558589098	0.0	0.0	0.0	0.0	0.0	0.0	0.0	0.0666872491126	0.0	0.0	0.0	0.0	0.0	0.0	0.0790670383853	0.0	0.0882721152131	0.0	0.0	0.109613606538	0.0	0.0	0.0	0.0	0.0	0.16655381846	0.0	0.0680960410285	0.0	0.0	0.0	0.11128132415	0.0821508486169
AC106895.1	0.0	0.0	0.0	0.0	0.0	0.0	0.0	0.0	0.0	0.0	0.0	0.0	0.0	0.0	0.0	0.0	0.0	0.0	0.0	0.0	0.0	0.0	0.0	0.0	0.0	0.0	0.0	0.0	0.0	0.0162200332661	0.0	0.0	0.0	0.0	0.0	0.0	0.0	0.0	0.0	0.0	0.0	0.0	0.0246092594207	0.0	0.0	0.0	0.0	0.0	0.0
AL929288.1	0.0	0.0	0.0	0.0	0.0	0.0	0.0	0.0	0.0	0.0	0.0	0.0	0.0	0.0	0.0	0.0	0.0	0.0	0.0	0.0	0.0	0.0	0.0	0.0	0.0	0.0	0.0	0.0	0.0	0.0	0.0	0.0	0.0	0.0	0.0	0.0	0.0	0.0	0.0	0.0	0.0	0.0	0.0	0.0	0.0	0.0	0.0	0.0	0.0
AC097467.3	0.0266717326384	0.0212839328151	0.0233577224144	0.0363935695578	0.0178736598438	0.00737214456416	0.0901989046308	0.0048530637312	0.0069996774743	0.00602885220276	0.0304800234755	0.030802320025	0.0120429150337	0.0	0.0209244338488	0.00585637065199	0.0220731617341	0.0348287408609	0.0463016381613	0.0195173575162	0.0056884467507	0.0248380756865	0.0101995627585	0.0463054239516	0.0393853339843	0.0064550233482	0.0323532938348	0.00567404544651	0.0117471168061	0.0482168306238	0.0292808218002	0.0276857929075	0.0081724323064	0.00920097569457	0.00972482828341	0.0152224138472	0.0228882482294	0.0215815522545	0.00292298764662	0.0271161503467	0.00455933824585	0.0	0.0506459382389	0.0126089713449	0.00817028386095	0.00409825408083	0.00575733589099	0.0309080309128	0.0114085673762
SLC25A34-AS1	0.0	0.0298607915004	0.0	0.0	0.0300915230985	0.0620575361668	0.0	0.0408523158218	0.0	0.0761248732363	0.36653710323	0.0	0.0	0.0	0.0	0.0	0.0232260440078	0.0	0.0	0.0	0.0	0.0	0.0286194304007	0.0	0.0	0.0	0.0340431078908	0.0	0.0	0.0	0.0	0.0	0.0	0.0258174482322	0.0272873507232	0.0	0.0	0.0	0.0246052434291	0.0	0.0	0.0973518798041	0.0	0.0	0.0229253817882	0.0	0.0242321672595	0.0216815725456	0.0
MATN1-AS1	0.186187341051	0.227606907779	0.0936688783801	0.102161561225	0.167245754	0.394182560741	0.381006090783	0.0454106383377	0.40701541584	0.080589453277	0.582050718102	0.419229985868	0.0751245658983	0.200287041861	0.396246066193	0.0782838412949	0.173346863739	0.226132103845	0.544656387349	0.827407635247	0.163484178441	0.287748859929	0.0818043460409	0.268223938093	0.763389367985	0.1768867289	0.227049932796	0.204785944914	0.325831419478	0.22806398663	0.220165547989	0.197378237309	0.0491594955747	0.344378069411	0.233990388682	0.105132632812	0.0655615701643	0.112509930753	0.0390724417276	0.159486630205	0.280351714593	0.0412245534757	0.188055349698	0.0126410891273	0.0691692495753	0.235565078065	0.430976080126	0.0516446006088	0.116917969689
ARIH2OS	2.09484928877	1.36122604358	1.37592040374	2.2173180806	1.75679509133	1.76188257719	0.99586364097	1.79693947379	1.99094612256	1.23791048556	1.46568966811	1.62122749228	2.21604709104	2.41105026197	3.05211281965	1.7643159496	1.46742669281	1.50732538335	2.05728783106	1.38902308062	1.44565751435	1.97869934238	1.62507501608	0.997554444798	2.26323248028	1.99898904523	1.29323333198	0.93586597771	1.3740763518	1.76035066918	1.2566612271	1.76030591075	0.577690726469	2.49834703362	1.505790464	1.47741718675	1.34276222435	2.07765522522	1.04293589388	1.69771875625	2.34810770021	2.0113093315	1.59113184189	0.986796008822	0.907561062144	2.63485679715	1.73448030244	0.866991542969	2.38093517074
LINC01033	0.0	0.0151316778499	0.0166060254913	0.0	0.0457457968119	0.0628941564006	0.0	0.0	0.0	0.0257170467872	0.0742957046675	0.0955580300856	0.0	0.0311775422699	0.0148760943263	0.0124906493803	0.0117695813806	0.0212239489171	0.0395014292894	0.0118934933816	0.0	0.0529754199516	0.0	0.01316821969	0.0	0.0	0.0	0.0	0.0125273079501	0.0158212854222	0.0	0.0262440532293	0.0174304176749	0.0	0.0553104428617	0.0	0.0	0.0184119222168	0.0	0.0347005010424	0.0777943867547	0.0	0.0	0.0	0.0116172236024	0.0	0.0613971248168	0.0109869348586	0.0
AC141930.1	0.0202809230792	0.0	0.0	0.0	0.0	0.0	0.0	0.0	0.0	0.0618877786234	0.0893958812841	0.0191632754354	0.0	0.0	0.0	0.0	0.0	0.0	0.0	0.0	0.0	0.113319770244	0.0	0.0	0.0	0.0	0.0	0.0194151974916	0.0	0.0761474844173	0.0	0.0	0.0	0.0	0.0221839912368	0.0	0.0	0.0	0.0	0.0	0.0	0.0	0.0	0.0215724099441	0.0372756207702	0.0	0.0	0.0881331097751	0.0
AC067956.1	0.0154614990691	0.0185073188834	0.0	0.0	0.0	0.0769248605443	0.0	0.0379795778033	0.0	0.0	0.022717479046	0.0146094417966	0.0418873843944	0.0381327650847	0.0	0.076385591021	0.194335081118	0.0	0.0080522635522	0.0872804761642	0.0370976661882	0.18358132517	0.00886896994473	0.00805292193455	0.0	0.0841939151066	0.0	0.0	0.0153219547285	0.154806137089	0.0477393127011	0.00802467292	0.0213188716664	0.0160013088461	0.0591931715737	0.0	0.0170591502322	0.00562983363613	0.0	0.0	0.0118936374512	0.0402249280277	0.0146796261336	0.0	0.021313267162	0.0	0.0	0.134379484546	0.0
AC087623.1	0.686589002669	0.142929181789	0.548993958845	0.256615557034	0.612142725503	0.556948955205	2.14424079195	1.17324178922	0.810841852143	0.516195067395	0.877218011102	1.26929785047	0.0808724593833	0.147246744578	0.281030036635	0.0884871284749	0.138964813867	0.300712354881	0.621863949238	0.477454714647	0.0286499579326	0.208495644691	0.205481078944	0.186574438528	0.453405482079	0.0325108338857	0.814739548397	0.285774255213	0.0295822758896	0.635132763286	0.294946704988	0.402826558602	0.370445337439	0.741453906533	0.261222728272	0.332227756895	0.0	1.00000183531	0.0294433530921	0.218513517176	0.367410942688	0.194156838935	0.170052747682	0.127010593379	0.768129084186	0.454100366495	0.753919900466	0.129724015512	0.497981829537
TTTY4	0.0	0.0	0.0	0.0	0.0	0.0	0.0	0.0	0.0	0.0	0.0	0.0	0.0	0.0	0.0	0.0	0.0	0.0	0.0	0.0	0.0	0.0	0.0	0.0	0.0	0.0	0.0	0.0	0.0	0.0	0.0	0.0	0.0	0.0	0.0	0.0	0.0	0.0	0.0	0.0	0.0	0.0	0.0	0.0	0.0	0.0	0.0	0.0	0.0
AC064852.1	0.0	0.0	0.0	0.0	0.0	0.0	0.0	0.0	0.0	0.0	0.0	0.0	0.0	0.0230992249132	0.0	0.0370169421117	0.0	0.0628987064264	0.0195108900642	0.0	0.0	0.0	0.0214897955653	0.0	0.0355638260033	0.0	0.0	0.0	0.0	0.0	0.0	0.0	0.0	0.0	0.0	0.0	0.0206674311274	0.0	0.0	0.0	0.0	0.0	0.0355691998677	0.0	0.0	0.0	0.0	0.0162802877281	0.0240370873156
BRWD1-AS2	0.372158884208	0.519717199928	0.448136536167	0.418943797114	0.579847257838	0.887217518525	0.39645050849	0.787201871706	0.842392118763	0.299686149793	1.04805365879	0.893776657614	0.588134733803	1.49151785145	1.00362988521	0.551581244423	0.49086481723	0.390516530901	0.694515564319	1.19631420491	0.357176907455	0.563181620795	0.498111720553	0.678419505077	0.632970372051	2.11099042984	0.296254516722	0.38596203885	0.399533383707	0.640438862132	0.49793774952	0.659943480547	0.299335207814	1.588752522	0.780237730699	0.292054152051	0.290851873658	0.462993575161	0.55060215938	0.737801963149	0.811127562675	0.685819371149	0.706678344454	0.577292799186	0.156753413025	0.600434089126	0.798317907176	0.134771642574	0.895428267269
AC244100.3	0.0	0.0	0.0	0.0	0.0	0.0	0.0	0.0	0.0	0.0	0.0	0.0	0.0	0.0	0.0	0.0	0.0	0.0	0.0	0.0	0.0	0.0	0.0	0.0	0.0	0.0	0.0	0.0	0.0	0.0	0.0	0.0	0.0	0.0	0.0	0.0	0.0	0.0	0.0	0.0	0.0	0.0	0.0	0.0	0.0	0.0	0.0	0.0	0.0
MIR200CHG	0.0	0.0	0.0598291375558	0.0	0.0	0.0	0.0	0.0	0.0	0.0463274228552	0.0	0.0	0.0	0.0	0.0	0.0	0.0	0.0	0.0	0.0	0.0	0.254483826891	0.0	0.0	0.0	0.0	0.0	0.0	0.0451341009287	0.114003662385	0.0	0.0	0.0	0.0	0.0	0.0	0.0	0.0	0.0	0.0	0.0	0.0	0.0	0.0	0.0418551970362	0.0	0.0	0.0	0.0
SLC2A9-AS1	0.173647119175	1.4549817035	0.0912426934402	0.341195661266	0.251352722352	0.345575299439	0.507377681578	0.341236990982	0.164057800149	0.0353259215672	0.0	0.0	0.282260740593	0.0856533350813	0.326949977262	0.137261079464	0.129337186239	0.466464480774	0.217042711695	0.130698868446	0.0666626472157	0.873228817764	0.239056418641	0.578827887722	0.494523136091	0.189115308224	0.379146770234	0.0	0.309743829903	0.26079269173	0.214462881895	1.04544529689	0.478861801483	0.64695487923	0.379882725755	0.35678154285	0.0766360953787	0.227621901131	0.308289226494	0.158886462652	0.320584057835	0.180705450094	0.527571051633	0.0369409895776	0.0	0.240136260357	0.371084757444	0.301841500145	0.0445654930406
AC008663.3	0.0	0.125258506141	0.458210025044	0.428361073636	0.378679101399	0.130157873995	0.254799076416	0.285608641249	0.370745499134	0.106441562359	0.102502060816	0.0988774693145	0.283496017357	0.129042278345	0.246285622916	0.137861784407	0.194854819969	0.117126475205	0.472317235843	0.164088568427	0.100431581199	0.19490008624	0.320136823213	0.109005197127	0.331124900753	0.151954357068	0.380806055881	0.0667848806494	0.138266392342	0.26193401642	0.215401450306	0.0362076051664	0.432861729086	0.39709156154	0.305236185771	0.209033387523	0.153942966209	0.12701003236	0.172021340823	0.223414531511	0.536645085873	0.0907481417868	1.12599478006	0.111307970784	0.0641108050883	0.578849243784	0.0338826146145	0.151581234755	0.44760528021
TSPEAR-AS1	0.135378391	0.234968291845	0.133377058245	0.0415628472721	0.122474415668	0.690380208083	0.00824084769442	0.0332543054906	0.119908487689	0.0481962573229	0.139237406603	0.0575630617538	0.100858774186	0.125206626759	0.0159310020768	0.0535055927593	0.0693230842168	0.0568225044255	0.0493530242516	0.025473792194	0.0259856943287	0.359303067691	0.00776552697496	0.0423060510294	0.231323433851	0.0147437667049	0.0461858724887	0.0323998837121	0.0469547971445	0.0	0.0501597262623	0.0772890153594	0.270663670469	0.0420314634914	0.199910259885	0.0579485945393	0.171772241807	0.0197175659579	0.0200289815939	0.0433547519747	0.0937248933417	0.114465968228	0.0642662188693	0.0	0.0	0.0280821766889	0.144652147488	0.070596305002	0.00868601329325
AL050320.1	0.0357417164579	0.0	0.0	0.0	0.0862263823315	0.0444560152585	0.0	0.0585305601124	0.0	0.0363556008954	0.0	0.0675441008621	0.0	0.0440749784779	0.0	0.0	0.0	0.0	0.0	0.0	0.0	0.0	0.123012215422	0.0372312220382	0.0	0.0	0.0	0.0	0.0	0.0	0.0	0.0371006178499	0.0	0.0	0.0	0.0	0.0	0.0	0.0	0.0327035364831	0.0	0.046493162328	0.0	0.0	0.0328460066428	0.0	0.0694365689633	0.0	0.0
AC022447.5	0.0406653202557	0.0	0.0	0.0499390333295	0.0	0.0	0.0	0.0	0.0	0.0	0.0	0.0	0.0	0.0	0.0	0.0	0.0	0.0	0.0	0.0	0.0	0.0	0.0466525919031	0.0	0.0386030815418	0.0	0.0	0.0	0.0	0.0	0.0	0.0	0.0	0.0	0.0	0.0	0.0	0.0	0.0	0.0	0.0	0.0	0.0	0.0	0.0	0.0	0.0	0.0	0.0
LINC01628	0.0	0.0	0.0	0.0	0.0	0.0	0.0	0.0	0.0	0.0	0.0	0.0	0.0	0.0	0.0	0.0	0.0	0.0	0.0	0.0	0.0	0.0	0.0	0.0	0.0	0.0	0.0	0.0	0.0	0.0	0.0	0.0	0.0	0.0	0.0	0.0	0.0	0.0	0.0	0.0	0.0	0.0	0.0	0.0	0.0	0.0	0.0	0.0	0.0
AC090001.1	0.0862597702394	0.0413009648675	0.0453251042089	0.063558769692	0.0	0.0429164129985	0.0630103776635	0.0	0.0203740612198	0.017548266233	0.0253481827883	0.0489036834164	0.0467379797735	0.0212742861484	0.0	0.0	0.0160621667976	0.0	0.0	0.0162312718119	0.0165574432208	0.0	0.0	0.0	0.0327541297931	0.0	0.0	0.0	0.0683850014071	0.0863664108975	0.0639210797336	0.0	0.0237876154633	0.0	0.0754831909617	0.0	0.0190346145989	0.0376906394731	0.0170159638	0.0631418929501	0.0	0.0	0.0	0.0	0.0158542413016	0.0954307735964	0.0167579598255	0.0149940745202	0.0442761067221
CDH18-AS1	0.0	0.0	0.0	0.0	0.0	0.0	0.0	0.0	0.0	0.0	0.0	0.0	0.0	0.0	0.0	0.0	0.0	0.0	0.0	0.0	0.0	0.0	0.0	0.0	0.0	0.0	0.0	0.0	0.0	0.0	0.0	0.0	0.0	0.0	0.0	0.0	0.0	0.0	0.0	0.0	0.0	0.0	0.0	0.0	0.0	0.0	0.0	0.0	0.0
LINC00524	0.0	0.0	0.0	0.0	0.0	0.0	0.0	0.0	0.0	0.0	0.0	0.0	0.0	0.0	0.0	0.0	0.0	0.0	0.0	0.0	0.0	0.0532711360119	0.0	0.0	0.0	0.0	0.0	0.0	0.0	0.0	0.0	0.0	0.0	0.0	0.0417143950051	0.0	0.0420765164818	0.0	0.0	0.0	0.0	0.0	0.0	0.0	0.0	0.0	0.0	0.0331447963078	0.0
AC106796.1	0.0	0.0310260906809	0.0680982053481	0.159155293213	0.0	0.0322396468379	0.0315564167811	0.0	0.0	0.0263651999989	0.152336396074	0.0	0.0	0.0	0.0	0.0512218174586	0.0	0.0435177229015	0.10799198338	0.0243864961857	0.0	0.0362070485414	0.0892088586636	0.0	0.0	0.0	0.0	0.0	0.0513721473985	0.0973201995967	0.0640250164486	0.0538109774343	0.0357394417692	0.0	0.0283522229466	0.0	0.0	0.0	0.0255654480507	0.0	0.0	0.0	0.147655556524	0.0	0.0	0.0	0.0251778128111	0.0	0.0332610752937
AC027335.1	0.0	0.0	0.0	0.0360517515012	0.0	0.0	0.0	0.0	0.0	0.0	0.0431339243028	0.0	0.0	0.0	0.103639530085	0.0290068303288	0.0273323059318	0.0	0.0	0.0	0.0	0.0410079831547	0.0	0.0	0.0	0.0	0.0	0.0281037665348	0.0581839238491	0.0367415118183	0.072514521392	0.0	0.0	0.0303818589694	0.0	0.0	0.0	0.0	0.0579106834298	0.0	0.0	0.0	0.111489462569	0.0	0.0	0.0	0.0285163073275	0.0	0.0
EVX1-AS	0.0	0.0280397439659	0.153858913626	0.0	0.141282022483	0.0	0.0	0.230165729406	0.0138322061478	0.0	0.0	0.0	0.237982512733	0.0	0.0137830675573	0.127301835087	0.0	0.235974133	0.0487987287131	0.0	0.0	0.0327220203571	0.0	0.0244013593373	0.0	0.0	0.0159835017944	0.0560629876134	0.0580342958304	0.0	0.0578624322055	0.0851051645314	0.0	0.0121214911244	0.0	0.0	0.0129228390076	0.102354594778	0.0462094064693	0.0428678244569	0.0	0.350423849493	0.0	0.0	0.0	0.0161972878036	0.0	0.132335652562	0.0
MIR4453HG	1.32308685984	1.64096993611	1.66823578551	3.29531034597	1.84593439295	2.34624029863	1.79840019235	2.88021082238	3.43254033808	3.32399258986	3.65378845984	4.93040415713	3.46926676262	1.86090435798	2.82006616013	3.92717674455	1.86507455987	2.4087059626	4.62691652791	1.22981100265	1.95828192461	2.39002727422	2.95653025754	2.14759617042	1.84615377166	4.70477281494	2.26961995997	1.25643509047	3.73860802693	6.73666641642	3.98347646089	1.54989067755	1.56056272485	2.47460241305	2.30744566451	1.03261498039	1.87018895357	3.79992001749	1.80287539654	2.10521385285	2.9838361183	3.01362479122	3.04711850147	3.71334521333	1.34285423825	1.86643507	1.48649806837	1.0344711893	3.91383072981
AL732323.1	0.0	0.0	0.0	0.0	0.0	0.0434811026432	0.0	0.0	0.0412842819455	0.0	0.0513634230185	0.0	0.0	0.0	0.0	0.0	0.0	0.0	0.0364117707119	0.0328896823557	0.0	0.0	0.0	0.0364147478707	0.0	0.0	0.0	0.066931338721	0.0	0.0	0.0	0.0	0.0482012208071	0.0	0.0	0.0	0.0	0.0	0.0	0.0	0.0	0.0	0.0	0.0	0.0	0.0	0.0	0.0	0.0
ZNF528-AS1	2.18802883737	3.75199409588	6.39783457733	2.89406301804	4.84872089896	5.56215282062	4.34795840639	2.74851631174	7.28135644243	6.41178214156	7.85415881022	4.21455705504	5.10756238194	6.0059150841	5.06847128814	4.60405336157	1.97291285887	13.8127449298	7.21625277402	1.58989989495	2.88696535235	4.34105975139	3.26191333926	4.81788122838	2.8627896798	4.01468159947	2.78717307384	4.66247566954	3.04166951811	3.52493295054	6.14293868755	4.55834600792	1.11483862048	5.67889528124	4.72800579387	6.08205324566	2.12239613281	7.009879086	3.23903779384	2.68224029151	3.20117823809	5.32355649648	8.47688420358	3.52976483441	2.80309083998	7.89574951061	5.52002362627	2.08483955775	4.8336097989
AL354950.1	0.0	0.134373561752	0.0	0.034464966664	0.0338529634858	0.104722092281	0.205005594933	0.0	0.0331437193083	0.0	0.329883392907	0.0265181945286	0.0	0.0	0.0	0.0	0.104517198035	0.0471186612402	0.0	0.18483075014	0.0	0.352827488868	0.0	0.0292343750511	0.213132506541	0.0305647628433	0.114895489131	0.0	0.0556230117079	0.31611931031	0.0	0.0582636463417	0.0	0.0	0.3376809652	0.0720786655669	0.0	0.0204378819678	0.0276808988577	0.0	0.0863545085366	0.10952086478	0.106582355942	0.0	0.0	0.155243019019	0.163567129001	0.0243917691138	0.0360133121578
AC012442.2	1.01270999903	1.34689734838	1.87230006939	1.33578101386	1.99071356103	1.91275928239	1.82655965368	1.78125709293	2.48055393826	1.71683978816	0.661319178252	1.41763148162	3.20083679832	1.20257282454	2.38346533424	4.59550094046	1.11747328911	2.14107196675	1.25016601936	1.65856864058	1.51190883885	1.9909617045	2.0224173017	1.60190617927	1.28180396875	1.83820079594	1.33080516352	0.754040587755	1.85846297942	2.62879033264	1.57501540464	1.01227944609	1.34464393856	1.43623983189	2.17444872222	1.9908410091	2.93822789682	1.88470934137	1.81274065178	1.09822322985	2.48132060765	1.36613320271	1.9229964832	1.51605821226	0.241282900562	1.60795239935	1.34804971886	1.33655416264	3.17662834393
AC020909.3	0.0	0.0	0.0	0.0	0.0	0.0	0.0	0.0	0.0	0.0	0.0	0.0	0.0	0.0	0.0	0.0	0.0	0.0	0.0	0.0	0.0	0.0	0.0	0.0	0.0	0.0	0.0	0.0	0.0	0.0	0.0	0.0	0.0	0.0	0.0	0.0	0.0	0.0	0.0	0.0	0.0	0.0	0.0	0.0	0.0	0.0	0.0	0.0	0.0
AC025871.1	0.0217473472582	0.0260314403394	0.0	0.0267068227355	0.0262325828921	0.0	0.0	0.0356134103821	0.0256829912239	0.0221208703947	0.0	0.0	0.0	0.0	0.0767752589853	0.0	0.0202475335893	0.0365121413157	0.0226517973324	0.327371244839	0.0208718656699	0.0	0.0	0.0	0.0	0.0	0.0296774160194	0.0624570746046	0.0	0.027217791156	0.0	0.0225741822115	0.0	0.0450132317063	0.0	0.0186178635935	0.0	0.0	0.0	0.0397974823233	0.0	0.0	0.0412952102148	0.0	0.0199854283256	0.0	0.0	0.0	0.0279066320677
AC025278.1	0.0	0.0	0.0	0.0	0.0746737213978	0.0	0.0376838763502	0.0	0.109663879032	0.0	0.0	0.0584945028825	0.0	0.0	0.0	0.0	0.0	0.0	0.0	0.0	0.0	0.0	0.0355103223806	0.0322429612214	0.0	0.0	0.0422398950334	0.0	0.0	0.0	0.0	0.128519421833	0.0	0.0961010645846	0.101572526867	0.0	0.0	0.0450823959522	0.0	0.0	0.0	0.0	0.0	0.0	0.0853358386176	0.214024356318	0.0601334170051	0.0	0.0397195365158
LINC02508	0.0374197313151	0.0	0.0	0.0	0.0	0.0	0.0	0.0	0.0	0.0	0.0	0.0	0.0	0.0	0.0	0.0	0.0	0.0	0.0	0.0	0.0	0.0	0.0	0.0	0.0	0.0	0.0	0.0	0.0	0.0468324904163	0.0	0.0776848617889	0.0	0.0	0.0	0.0	0.0	0.0	0.0	0.0	0.0	0.0	0.0	0.0	0.0	0.0	0.0	0.0	0.0
LL22NC03-63E9.3	0.0	0.00613341233326	0.0	0.0	0.0	0.0	0.0	0.0	0.0	0.0	0.33126188346	0.00484163757385	0.0	0.0	0.00602981515443	0.0	0.00477063391866	0.0	0.0106742317227	0.00482085990171	0.0	0.0	0.0	0.00533755224334	0.0	0.0	0.0139849218529	0.00490528615506	0.0	0.00641293504254	0.0	0.0691447709076	0.0	0.0	0.0	0.00438665831373	0.0	0.00373150657592	0.0	0.0	0.0	0.0	0.0	0.0	0.0	0.00708598801053	0.199091673144	0.0	0.0
AC083806.3	0.0350347374511	0.0	0.138067240513	0.0	0.0	0.217883327531	0.0	0.114745625539	0.0413750166311	0.0	0.4118104773	0.0	0.189828102465	0.172812662867	0.123684098541	0.0692338851364	0.0	0.117641316855	0.0	0.0329619673719	0.0	0.0	0.0	0.0	0.0	0.0763111441538	0.0956199821635	0.134156881129	0.0	0.0438475624557	0.0	0.0727335189496	0.0	0.217547464884	0.0	0.0	0.115964728941	0.0510273272866	0.0345554957169	0.0	0.0	0.227867586794	0.0665261298625	0.0372657455299	0.0	0.0	0.0	0.0	0.0
AC060814.3	0.0	0.0	0.0	0.0	0.0	0.0	0.0	0.0	0.0	0.0	0.0	0.0	0.0	0.0	0.0	0.0	0.0	0.0	0.0	0.0	0.0	0.0	0.0	0.0	0.0	0.0	0.0	0.0	0.0	0.0	0.0	0.0	0.0	0.0	0.0	0.0	0.0	0.0	0.0	0.0	0.0	0.0	0.0	0.0	0.0	0.0	0.0	0.0	0.0
AC012339.1	0.0	0.0	0.0	0.0	0.0	0.0	0.0	0.0	0.0	0.0	0.0	0.0	0.0	0.0	0.0	0.0	0.0	0.0	0.0	0.0159380394837	0.0	0.0	0.0	0.0	0.0	0.0	0.0	0.0162171575222	0.0	0.0	0.0	0.0	0.0	0.0	0.0	0.0	0.0	0.0	0.0	0.0	0.0	0.0	0.0	0.0	0.0	0.0	0.0	0.0	0.0
LINC02609	0.99374441926	0.34755111585	0.112812765786	0.22097189504	0.503156822092	0.600213230124	1.38409455543	0.107150866332	0.323580652129	1.65556952379	0.739064050862	0.131380034052	0.243737725201	0.0605154655756	0.0721860759829	0.153547187533	1.4849057022	0.0411955868411	0.549483324874	3.80521305991	0.235491188343	1.24532555104	0.375327163182	0.293933716522	1.92551933051	1.33613021767	0.189743602369	0.0274044167775	0.55115012935	0.798435090586	0.606085968946	1.93994923843	0.439820682829	0.402064698547	0.416009592465	0.0700199795485	0.279747306604	2.03405687073	0.185542977259	0.587472301596	0.220206212123	0.117032044321	0.326145290321	0.00869980206059	0.988396841248	0.169660149057	0.726946368092	1.18357023532	0.152183498682
LINC01594	0.0521793962037	0.0624584149551	0.0	0.0320394452785	0.0	0.0	0.0	0.0	0.0	0.0	0.0383334220891	0.0246519386125	0.0	0.0321725702146	0.0	0.0257785742529	0.0	0.0	0.0	0.0	0.0	0.0	0.0299309591261	0.0	0.0	0.0	0.0356031848481	0.0	0.0258542313012	0.0326524401266	0.0	0.0	0.0	0.0270005718828	0.0	0.111676710426	0.0287855710138	0.0	0.0	0.0238719758944	0.0	0.0	0.099081470008	0.0277510870967	0.0	0.0360793923089	0.0	0.045350326863	0.0669576474816
AC016027.3	0.0	0.0	0.0	0.0	0.0532644965649	0.0	0.107519093188	0.0	0.0	0.0	0.0	0.0	0.0	0.0	0.0	0.0	0.0	0.0	0.0919876312723	0.0	0.0	0.0	0.10131754031	0.0459975762577	0.0	0.0	0.0	0.0	0.0	0.110529866578	0.0	0.0	0.0	0.0456990288653	0.096601756854	0.0	0.0	0.0	0.0	0.0404038151564	0.0	0.0	0.0	0.0	0.0	0.0	0.0428929498028	0.0	0.0
AL161785.1	2.43350204645	2.94561598489	3.34037466113	2.65267921809	2.30873726963	1.46239701651	2.43006060272	0.447763804633	1.51767535275	3.47654331032	0.401744783815	2.86778581242	1.14816697481	1.1801207788	0.70787754511	3.56619823438	0.94190970579	2.5248490174	1.11071514638	0.874651175374	2.38802067886	0.458332792857	2.35263499477	4.35777723747	0.441253748533	0.297783624271	2.79848361177	0.392633239152	1.4631809735	0.273765226996	0.776701421668	5.22234151498	1.28183829742	2.71654467299	1.22624580034	0.725649595942	1.71957989999	2.01111563075	2.07658969544	3.30244013694	1.13579137472	0.533515018824	2.33640224517	1.10518823364	2.18609047985	3.06278765825	4.96667986679	1.49714419549	0.491214165143
AC106028.4	0.0	0.188610007599	0.310480697365	0.0967517350831	0.0316778966391	0.0979936547214	0.0959169505125	0.0860119598356	0.248113773537	0.0267126820417	0.0771720622617	0.124071948042	0.0355732234849	0.032384580562	0.0927121331734	0.233536045827	0.0244504812537	0.220456339246	0.164122907196	0.0741236992794	0.0	0.14673696773	0.0	0.0820681632407	0.0249298319018	0.200206749695	0.0	0.0502812033884	0.104098420593	0.0657352254278	0.259475354965	0.0272600915338	0.0	0.0815354996064	0.0861776793022	0.0674475816178	0.0289752617618	0.0573742189013	0.0	0.0961171484117	0.0	0.170806840184	0.149601593513	0.0	0.0	0.0726342955544	0.127548227997	0.0456491758044	0.134797768077
AC004224.2	0.0301338479021	0.0	0.0	0.0	0.0	0.0749617497365	0.0	0.0	0.0	0.0306514139874	0.0	0.0569464442051	0.0	0.0	0.0354607843959	0.0893234907478	0.0561113123666	0.0505924377778	0.0627741680327	0.0283510305373	0.0867622544575	0.0	0.0	0.0	0.0	0.0	0.0822440300272	0.0	0.0	0.0754277539408	0.0372168101284	0.0	0.0	0.0311859157285	0.0659229380422	0.0257975312174	0.0332476065962	0.0	0.0594432913088	0.0	0.0463604544885	0.0391983939476	0.0	0.0320527678943	0.0	0.0416720391319	0.0292709922095	0.0785700842532	0.0773367157112
AC018647.2	7.00636357792	6.99184034241	2.83191251097	4.09699829435	3.47943982799	5.13151550223	4.33427384488	4.16430999352	4.09233393662	4.25054104697	6.00599842987	9.06609085628	3.66051857586	2.45249970719	4.05993053462	6.9228115646	3.37819492087	4.83015640119	5.23018674506	4.88139268472	5.94478441399	3.5468683373	5.07269182627	4.48733735904	4.20825059581	9.07721059709	4.06066190921	5.18125054659	3.25341644194	5.12066450212	4.36410518368	7.23728819182	3.64759295514	3.79439036668	3.52468760196	5.31254088402	6.10973059396	13.8558328831	5.4393229883	5.94891344429	3.52104340379	6.66018978269	4.59806434233	3.87967465754	6.14225016507	4.1832079606	3.86002846622	3.82978651394	4.74374207421
AC007216.4	0.113457690678	0.407424464814	0.335341251425	0.383162120492	0.239500681174	0.246960284052	0.24172664456	0.232247596175	0.435468368991	0.144257989318	0.458432259538	0.696833980068	0.576324198986	0.0699553039187	0.267028540148	0.224209378911	0.105633040007	0.380973659565	0.62042547391	0.16011774186	0.190557905253	0.0792431845302	0.2928653812	0.236371886534	0.296185921011	0.432475078523	0.387073771213	0.325843670357	0.196758980917	0.319494249566	0.350314814198	0.382756907996	0.625758197525	0.352256571253	0.186156054578	0.218544566061	0.250362759992	0.289185119943	0.139882122342	0.129766701704	0.218191106979	0.405863797831	0.269300614657	0.0603413317299	0.0781992115446	0.353025940048	0.192865630163	0.147913076761	0.327580163257
AL121895.2	0.249632301525	0.170747613143	0.0936921617205	0.0437944095417	0.0430167410737	0.266139366514	0.21708273289	0.233598477048	0.126346527296	0.870582442917	0.419180687184	0.101089493237	0.0966127367129	0.351811013891	0.0419658947325	0.0	0.365225645035	0.119746754293	0.111434680837	0.134207562901	0.20535674545	0.0996301335704	0.122737020309	0.371479307137	0.169266308327	0.271869120951	0.0486656508774	0.204836848703	0.035339900056	0.133896918908	0.264264329637	0.629299517981	0.147515145557	0.258347753786	0.11702427592	0.0610599284743	0.0786934402211	0.207762272174	0.0703478771865	0.0652607484182	0.219460227511	0.0927783015583	0.0677167541106	0.417259633953	0.327725256436	0.0493165742746	0.138562459766	0.247955702132	0.0457618821155
AC126768.1	0.0	0.0	0.0	0.0	0.0	0.0	0.0	0.0	0.0	0.0	0.0	0.0	0.0	0.0	0.0	0.0	0.0302886573897	0.0	0.0	0.030607541131	0.0	0.0	0.0	0.0	0.0308824652335	0.0	0.0	0.0	0.0	0.0	0.0	0.0	0.0448566463021	0.0	0.0	0.0	0.0358938446723	0.0	0.0	0.0	0.0	0.0	0.0	0.0	0.0	0.0	0.0	0.0	0.0
AC007663.3	0.0342813022371	0.0820690140592	0.225163420909	0.294693994529	0.454867345934	0.298476730402	0.876454027371	0.449111910712	0.850189857871	0.244090722571	0.453323630253	0.809802929691	0.371491555361	0.33819252303	0.484096901817	0.338724921904	0.28725371847	0.57555698031	0.607019454965	0.22577175501	0.131604968052	0.478867416193	0.393286366151	0.249969624093	0.39051375392	0.560025332096	0.374254553844	0.328179467277	0.203831423549	0.38614143711	0.465730361586	0.142338714504	0.236341469764	0.886954269912	0.63746772238	0.205437114189	0.30258897014	0.299579792457	0.371936034544	0.250938103595	0.527412482245	0.624308184034	0.390572762419	0.14585732659	0.0945117352431	0.284445273558	0.532795006583	0.208562739777	0.879809088413
AC092849.1	0.0478702869076	0.171901313232	0.125766955823	0.0	0.0577431929728	0.178625070318	0.0582798688299	0.0	0.0	0.0486924864845	0.140670996375	0.0904644714249	0.0	0.059031352556	0.0	0.0472994260316	0.0445688952582	0.0803705693226	0.0	0.0	0.0	0.0	0.0	0.249326201637	0.0	0.0521344903753	0.0653259637904	0.0	0.0	0.0	0.236488799495	0.0993806340003	0.198015826018	0.0495415898509	0.05236221355	0.0409816637057	0.105633536873	0.20916607131	0.0	0.0	0.0736476889622	0.0622701213162	0.0908990663287	0.0	0.0	0.0661997258281	0.0	0.0	0.0
AP000695.2	0.0541283719533	0.0323956634444	0.0	0.0498542471948	0.0163229908828	0.0504941837147	0.0164746997626	0.0443202543465	0.015981012366	0.110116115445	0.059647846086	0.140649982525	0.036660350858	0.133497048565	0.0	0.0534828824059	0.0503953892053	0.11359677243	0.0	0.101851919553	0.0	0.0756106446621	0.0310489236435	0.0281920628676	0.0	0.0147375087394	0.036933015182	0.038863357967	0.0	0.0	0.0167128120186	0.0702329183406	0.0186585370866	0.0140045411039	0.0444056462958	0.0115847996723	0.0149303768161	0.108400582797	0.0133469868856	0.0	0.0416378275457	0.140821394895	0.0256955764749	0.0575752604961	0.236279338108	0.0	0.0657230682462	0.0235221135087	0.0694586122432
AC006238.1	0.208961870378	0.178661477236	0.156855416813	0.403253018196	0.288067164943	0.148519721388	0.399773706974	0.146655223652	0.0705079871428	0.212550910104	0.17544360222	0.394892664591	0.444798526608	0.0368116861445	0.140515018318	0.0294957094916	0.25013666496	0.300712354881	0.279838777157	0.168513428699	0.11459983173	0.416991289382	0.239727925435	0.217670178283	0.17002705578	0.487662508286	0.366632796779	0.0	0.177493655338	0.373607507815	0.774235100593	0.123946633416	0.246963558293	0.154469563861	0.195917046204	0.204447850397	0.0658725988367	0.239130873661	0.0588867061842	0.0819425689409	0.183705471344	0.155325471148	0.566842492274	0.0952579450342	0.109732726312	0.0825637029991	0.115987676995	0.155668818614	0.268144062059
AL513320.1	0.589451008722	1.01233844111	2.7942708135	4.59503336899	2.56585869867	0.637536424608	2.5897062614	1.17512803004	2.30023806287	0.964533964591	1.0166984955	1.08971873336	3.99226505686	0.979711659864	0.784128020226	0.430485612162	0.668103503838	2.92590220537	4.69817213868	0.868033803137	0.541124928926	1.89737740709	1.17606533929	1.09455004211	1.3624032894	1.70258505305	2.65798953635	0.441617707574	0.787307066039	0.930174576532	1.20278507589	0.851286202497	0.671407358638	2.38707628269	1.42969047061	1.6894064937	0.508977025738	1.10114839309	1.11222029623	0.891092502116	0.985718666576	0.666750816665	2.87121214817	0.272603122445	0.141311758482	4.07575321638	1.6181399793	0.69049882726	1.97320527064
AL035078.2	0.0	0.0	0.0	0.0	0.0589830774845	0.0	0.0	0.0	0.057747339163	0.0	0.0	0.0	0.0	0.0	0.0	0.0	0.0	0.0	0.0509318019774	0.0	0.0469296856933	0.0	0.0	0.0	0.0	0.0	0.0	0.0	0.0484568568253	0.0	0.0	0.0	0.0674225665278	0.0	0.0	0.0	0.0	0.0	0.0	0.0	0.0	0.0	0.0	0.0	0.0449365612352	0.0	0.0474980211006	0.0	0.0627471205694
AC005670.3	3.68523999048	3.68740639558	1.97017993295	2.50840721534	1.6770361744	1.23773088599	3.40843232867	3.03306481366	2.12547464468	2.72180527946	2.17567359581	4.03551793296	1.53498246833	1.40913551263	1.79855446161	3.3449086038	2.90356767898	2.40614793158	3.00534141919	1.72016575245	3.49118734692	2.77344045212	3.11351706536	3.66026949565	2.51302832384	2.74827246307	3.6905657393	3.70569315134	2.60451263424	3.1582555813	2.49330395596	3.32617898823	2.14676835036	2.73477566556	2.78110918097	1.80165088237	2.90506424458	5.80435847885	4.12323028194	4.41319963441	1.88989472805	3.0719926516	2.38683354811	3.32230577233	2.01274991721	1.52099208778	2.32172824049	2.53668570404	1.65575182611
AL353803.5	0.0	0.541306262944	0.148512043578	0.0	0.136372221702	0.0	0.137639690215	0.0	0.13351512459	0.0	0.0	0.427300269284	0.0	0.0	0.133040815216	0.0	0.315775364276	0.18981134457	0.0	0.319099896898	0.434016384	0.157924360659	0.12970082288	0.117766844178	0.107322042301	0.0	0.617121870701	0.0	0.0	0.141493907215	0.139629025234	0.234707454767	0.0	0.117002478159	0.0	0.290359447106	0.0	0.0823313259412	0.111508869157	0.206890457751	0.0	0.294126956004	0.214676518351	0.0	0.103895879168	0.156344033339	0.658908718247	0.0982590415365	0.0
STAM-AS1	0.0860004923173	0.169119095446	0.112972167254	0.181050645689	0.288982985409	0.519561476208	0.224360651102	0.321906803053	0.5150751107	0.0374903999985	0.424208432421	0.597849885434	0.441012012614	0.181802917005	0.318067521233	0.309551503775	0.154419629004	0.598180029247	0.5566580993	0.127148089939	0.100225170756	0.257425836451	0.126851903071	0.243157900233	0.204097987959	0.970063147504	0.385611989727	0.264630264076	0.103486666869	0.345964871399	0.311057955636	0.108399570149	0.0847004111293	0.470444646284	0.369562212396	0.536409706909	0.135552862346	0.183413254438	0.115118404806	0.16862170256	0.170113390227	0.527388333829	0.454915674147	0.045738496922	0.0903233539125	0.467224654544	0.316250793286	0.0800839587089	0.472960955043
AC006063.1	0.056931448358	0.170366480078	0.112179632917	0.0	0.0343365772499	0.106218122171	0.0693114154299	0.139846231126	0.134468804051	0.0289546392845	0.334596012806	0.726219698733	0.0385588333131	0.0702051442898	0.0334977766882	0.0562525316733	0.026502575216	0.0	0.355795016671	0.0267815984897	0.0546395626286	0.0	0.195940885993	0.0	0.0810664712378	0.0930042069374	0.0388456177539	0.0272506164793	0.282088130804	0.249383011467	0.281252750828	0.17728795244	0.0392495655144	0.206216867755	0.0934104488151	0.170586175175	0.0	0.0829194068407	0.05615268054	0.104184123368	0.0437940721864	0.296227862833	0.16215744154	0.0908352547291	0.0	0.118095582325	0.138253168561	0.0989608918332	0.474861244595
TTTY4C	0.0	0.0	0.0	0.0	0.0	0.0	0.0	0.0	0.0	0.0	0.0	0.0	0.0	0.0	0.0	0.0	0.0	0.0	0.0	0.0	0.0	0.0	0.0	0.0	0.0	0.0	0.0	0.0	0.0	0.0	0.0	0.0	0.0	0.0	0.0	0.0	0.0	0.0	0.0	0.0	0.0	0.0	0.0	0.0	0.0	0.0	0.0	0.0	0.0
AC107027.3	0.725207968718	0.747199028089	0.76573716221	0.467842323181	0.758509129459	0.639408832189	0.922023435894	1.01472070958	0.552897933155	0.695645004866	0.33045330375	0.79800447641	0.733650361454	0.571667572852	0.7615849258	0.807263512409	1.03843087688	1.24068739795	0.717122118254	0.423200151199	1.11450233706	0.730917412393	0.984688049775	0.511588936973	0.662287938551	0.579859226668	0.751634181706	0.786525135583	0.600401803313	1.07996558954	0.855986632954	0.495501024575	0.658190237707	0.579521056517	0.712928197502	0.891979539643	1.16476714499	1.12644330975	0.923536168282	0.608965650551	0.76970635366	1.17621141044	0.697250540454	0.947148677778	0.77612285895	0.787077189431	0.370055126675	0.853690849215	0.736235290297
LINC02337	0.0	0.0	0.0	0.0	0.0	0.0	0.0	0.0	0.0	0.0	0.0	0.0	0.0	0.0	0.0	0.0	0.0	0.0	0.0	0.0	0.0	0.0	0.0	0.0	0.0	0.0	0.0	0.0	0.0	0.0	0.0	0.0442429827835	0.0	0.0	0.0466219708881	0.0	0.0	0.0	0.0	0.0	0.0	0.0	0.0	0.0	0.0	0.0	0.0	0.0	0.0
AC073957.2	0.0	0.0	0.0	0.0	0.0	0.0	0.0	0.0	0.0	0.0	0.0	0.0	0.0	0.0	0.0	0.0	0.0	0.0	0.0	0.0	0.0	0.0	0.0	0.0	0.0	0.0	0.0	0.0	0.0	0.0	0.0	0.0	0.0	0.0	0.0	0.0	0.0	0.0	0.0	0.0	0.0	0.0	0.0	0.0	0.0	0.0	0.0	0.0	0.0
ARHGEF26-AS1	4.98574130726	4.78766057207	3.9239003514	11.0732899946	4.51197236373	1.18421906421	5.01991613028	6.99429519076	4.36594457408	3.16406441203	0.587322788436	1.51767899215	5.68373611049	1.40111543285	3.24429530819	4.39009119527	4.49754340261	2.3184099944	6.93674114063	3.07019686515	7.2100971792	3.35702069516	5.53637226806	4.34812012538	3.47263465444	1.64109550965	5.96073606896	0.10204486171	5.98026837305	5.30602152057	5.54426965195	5.43431581876	6.76428682269	3.72820039332	6.30686150865	6.58493746116	3.80360198703	5.20275171858	5.50057321715	5.44639130031	5.97835674783	6.52016434256	4.97742841833	6.67929022008	2.44452161414	6.93497462167	1.06366693088	3.0951598084	8.40916312032
LINC02403	0.0	0.0	0.0	0.0	0.0	0.0	0.0	0.0	0.0	0.0	0.0	0.0	0.0	0.0406145462834	0.0	0.0	0.0	0.0	0.0	0.0	0.0	0.0	0.0	0.0	0.0	0.0	0.0	0.0	0.0	0.0	0.0	0.0	0.0	0.0	0.0	0.0	0.0	0.0239849523919	0.0	0.0	0.0	0.0	0.0	0.0	0.0	0.0	0.0	0.0	0.0
AC008060.2	0.136246201199	0.0407714653179	0.0	0.0	0.0	0.635493038631	0.248810209235	0.0557791235259	0.0	0.0	0.100092824344	0.0	0.0	0.0	0.0	0.0	0.0634249663289	0.0571867512488	0.0	0.0	0.0	0.0	0.0390765299702	0.0	0.0	0.0741913901495	0.0	0.0	0.0	0.0	0.0420677191409	0.141426286847	0.0	0.0	0.0	0.0	0.0	0.148829704586	0.0	0.031166190751	0.0	0.0	0.0	0.0	0.0313019635955	0.0	0.0	0.0	0.0
LINC02761	0.123253651084	0.540957483135	2.59053997664	0.554992555971	0.892043037832	0.357710514529	0.150055641652	0.336399868687	0.291118029389	0.167160804117	0.0	5.62896520973	1.2799942605	1.36791466709	0.676862291845	0.527729936317	0.459013673844	0.758756173785	0.898657516334	0.463846241883	0.788612244124	0.516510344528	0.377068371671	0.641950709885	0.156004205818	1.96874884788	1.5698435216	0.117992360013	0.447851259215	0.25709588811	0.862605086301	0.0852931729951	0.113297714887	0.637784127076	0.449397348251	1.47724110461	1.67720464925	0.179516241614	0.445748082637	1.54128058797	0.442455574667	0.374102197907	0.390069447003	3.27756073765	0.113267930124	0.397710208519	0.239448786786	1.21405630187	0.47448466946
LINC01840	0.0837520431186	0.267335142119	0.330055662523	0.102851669344	0.0336751020314	0.208343777289	0.0339880846241	0.182869560841	0.494543762709	0.0283968441319	0.0	0.0263788695136	0.189080093304	0.0	0.0328524604999	0.248259859574	0.05198403545	0.0	0.378019223783	0.0262656657692	0.241141327187	0.35097375425	0.672581675213	0.145403896927	0.106006360521	0.243233419194	0.0761945567152	0.026725648386	0.0553307717164	0.314458438277	0.310313893207	0.434681494598	0.269454110011	0.20224421356	0.519128705616	0.167299926617	0.0	0.0406610051058	0.468102906077	0.127721342132	0.859008070907	0.108945448677	0.265055946475	0.0296951212191	0.0	0.0	0.189825716553	0.0485272324226	0.429889204321
AC083805.2	0.156794808592	0.250243223197	0.171640968398	0.192551813756	0.0945663111144	0.162519531191	0.222705531545	0.0427944750985	0.061723385466	0.372138314739	0.537547692705	0.321000571146	0.0707965464109	0.0644506242661	0.12300822915	0.0516416684214	0.0243302329852	0.175497702193	0.136096454464	0.0491727709974	0.100321819908	0.0365038276278	0.0	0.027221516441	0.0744216785134	0.113841215049	0.0713231014498	0.0750508781724	0.181276307009	0.0981179061508	0.161374529163	0.406890382649	0.10809716404	0.0540896702307	0.200092327516	0.0671158722	0.0	3.40649235316	0.103100003614	0.167377771968	0.120613182415	0.203960167852	0.0496219493237	0.222372645457	0.24015276988	0.0	0.0761525649777	0.0227123358306	0.0670674141168
AL513210.1	0.0	0.0	0.0	0.0	0.0	0.0	0.0	0.0	0.0	0.0	0.0	0.0	0.0	0.0	0.0	0.0	0.0	0.0	0.0	0.0	0.0	0.0243625107801	0.0	0.0	0.0	0.0	0.0	0.0	0.0	0.0218278347017	0.0215401450306	0.0	0.0	0.0	0.0	0.0	0.0	0.0	0.0	0.0	0.0	0.0	0.0	0.0	0.0	0.0	0.0	0.0151581234755	0.0
AC106028.3	0.0275474750119	0.109913858115	0.108560935081	0.0902124473048	0.0664578914514	0.148476944971	0.111792605532	0.0601489166132	0.227729426215	0.0747216497665	0.323802593038	0.607352197268	0.124383333268	0.215144797017	0.0756401409089	0.344773581224	0.0598445246813	0.154167048297	0.0860794395172	0.0518353519155	0.105753992184	0.128268057909	0.210689124724	0.0765213134979	0.0435841243214	0.550024879737	0.0626542221837	0.0966957358941	0.10009578835	0.229846093518	0.249498407992	0.219227037963	0.0253223003319	0.25658319951	0.0401765371248	0.0943333687604	0.0709192898766	0.193924419224	0.108682607497	0.0168038908658	0.141271200601	0.967518422961	0.104617704219	0.0488361584565	0.0759469301061	0.266667443961	0.0891955926199	0.0319228683333	0.117831574341
AC079031.2	0.0	0.0	0.0	0.0	0.0312658264389	0.0	0.0	0.0	0.0	0.0	0.0	0.0	0.0	0.0	0.0	0.0	0.0	0.0	0.026997995845	0.0	0.0	0.0	0.0	0.0	0.0	0.0	0.0	0.0	0.0	0.0	0.0	0.0269054887171	0.0	0.0	0.0	0.0	0.0	0.0	0.0	0.0	0.0	0.0	0.0	0.0	0.0	0.0	0.0	0.0	0.0
AC091053.1	0.0	0.0	0.0	0.0	0.0	0.0	0.0	0.0	0.0	0.0	0.0	0.0	0.0	0.0	0.0	0.0	0.0	0.0	0.0	0.0	0.0	0.0	0.0	0.0	0.0	0.0	0.0	0.0	0.0	0.0	0.0	0.0	0.0	0.0	0.0	0.0	0.0	0.0	0.0	0.0	0.0	0.0	0.0	0.0	0.0	0.0	0.0	0.0	0.0
AC103808.1	0.0	0.0	0.0	0.0	0.0	0.0	0.0	0.0	0.0204182565804	0.0	0.228628512004	0.0	0.0	0.0	0.0203457211989	0.0	0.0	0.0	0.0	0.0813324032224	0.0	0.0	0.0	0.0	0.0	0.0	0.0	0.0827567528654	0.0	0.0	0.0	0.0179467196974	0.0	0.0	0.0	0.0148014034859	0.0	0.0	0.0	0.0	0.026599436469	0.0	0.0	0.0	0.0	0.0	0.0671772445935	0.0	0.0
LINC02135	0.0	0.0	0.0	0.0	0.0	0.0	0.0	0.0	0.0	0.0	0.0	0.0	0.0	0.0	0.0	0.0	0.0	0.0	0.0080405653485	0.0	0.0	0.0	0.0	0.0160824455487	0.0	0.0	0.0	0.0	0.00764984761503	0.0	0.0	0.0	0.0	0.0	0.0	0.0	0.0	0.0	0.0	0.0	0.0	0.0	0.0	0.0	0.0	0.0	0.0	0.0	0.0
AL596094.1	0.173269625437	1.1061475808	1.44153537951	1.13484643856	1.39336835217	1.29309018295	0.632843358273	0.756655936525	1.36417627298	0.117497086952	0.933474383553	2.51038908204	1.79941222128	1.56689742328	2.17492810961	2.39684700173	0.430186728144	1.74543910333	1.02269582087	0.706413177553	0.443451522783	1.04882374307	1.12642345088	0.782125454266	1.09655130177	3.14506979982	0.472903172656	1.0505310121	0.972999639586	0.795134239459	1.56930882708	0.599524476849	0.318547198378	2.09205518012	0.505409191657	1.38446750867	0.446072055166	0.126181706062	0.911463800069	1.05694038199	1.06629045324	1.72799586652	0.548358497961	0.49147577438	0.690004154039	1.43768535005	1.00984923123	0.752963307426	1.63051575624
RCCD1-AS1	0.0600568561796	0.0924270247142	0.0338108689094	0.0737528027212	0.12418826648	0.170741724911	0.0940068713042	0.0702492729013	0.081057621387	0.0610883670589	0.252117555397	0.113494447197	0.127837682028	0.0952190331595	0.0706734578137	0.0423861917883	0.0479271543196	0.0720220656201	0.169790948035	0.0565036954141	0.0411708222174	0.107861148373	0.0393709709925	0.107245156269	0.0814446069128	0.0280314079036	0.210744793843	0.0821331820688	0.0680169443489	0.107376969415	0.0635770480881	0.0979632029986	0.106468143268	0.053274540647	0.093846163144	0.0734493757481	0.0189321678035	0.0749755670035	0.0592353357687	0.00785025687378	0.039598515217	0.111603608172	0.146622444449	0.0547553742177	0.0394222792322	0.0593232204003	0.0500032988551	0.283354114399	0.143122872429
AP003071.1	0.0256283047271	0.153384612289	0.0673318268313	0.0629456625889	0.0618279204499	0.0318768212304	0.374415363094	0.0839377164312	0.0605325806017	0.0782054565884	0.0	0.0968638874099	0.0347153483205	0.0	0.0301587700087	0.0	0.0715825182683	0.172111894434	0.0533883197577	0.0964482003486	0.0	0.0357995737186	0.264614701341	0.266963424904	0.0486572603357	0.139556151889	0.0349735465309	0.0736029512623	0.101588008521	0.0641499707953	0.0949567165174	0.026602693828	0.035337229402	0.0530461396153	0.0840994394477	0.10970172037	0.0848295042897	0.0	0.0505554680103	0.0234498026873	0.0788574933261	0.1000126225	0.145993838042	0.109041248978	0.0	0.0	0.0746833836598	0.0445483114362	0.0657735090213
AC010733.1	0.0	0.0	0.0	0.0	0.0	0.0	0.0	0.0	0.0	0.0	0.0	0.0	0.0	0.0	0.0	0.0	0.0	0.0	0.0	0.0	0.0	0.0	0.0	0.0	0.0	0.0	0.0	0.0	0.0	0.0	0.0	0.0	0.0	0.0	0.0	0.0	0.0	0.0	0.0	0.0	0.0	0.0	0.0	0.0	0.0	0.0	0.0	0.0	0.0
MACROD2-AS1	0.0	0.0	0.0235151017906	0.0	0.0	0.0	0.0108967974848	0.0	0.0	0.0	0.0	0.0	0.0	0.0	0.0105327091215	0.0	0.0	0.0150271755106	0.0	0.0	0.0	0.0	0.0	0.0	0.0	0.0	0.0	0.0	0.00886969978947	0.0112019320142	0.0110542911611	0.0	0.0	0.0	0.0	0.0229874688613	0.0	0.0	0.00882804635103	0.00818965596377	0.0	0.0116428693982	0.0	0.0	0.0	0.0	0.0173883827948	0.0	0.0
AC021321.1	0.37238180058	0.514313902123	0.564425825998	0.351771807101	0.881089529431	1.03323288653	0.819531201309	0.656720246795	1.06560184342	0.553598134748	1.70454572562	2.6930858616	0.62082146718	0.600496831661	1.11237899946	0.721730595054	0.386704242146	1.13017051255	1.44704891476	0.3368754527	0.522340472927	0.520171344274	0.887279483743	0.671366241066	0.503053993425	1.16986423821	0.762253631398	0.466174068073	0.752235015478	1.00380583232	1.02595343069	0.505475084524	0.296223135958	0.978279480453	0.45432335692	0.686636176805	0.442465003507	0.876129581713	0.480299657449	0.668350980095	0.705112105643	1.09921030862	1.22382974747	0.47226715247	0.197430174699	0.574385222212	0.556490741377	0.286301951215	0.753529212516
AL645937.2	0.0	0.0	0.0	0.0	0.0	0.0	0.0	0.0	0.0	0.0	0.0	0.0	0.0	0.0	0.0	0.0	0.0	0.0	0.0	0.0	0.0	0.0	0.0	0.0	0.0	0.0	0.0	0.0	0.0	0.0	0.0	0.0850739103396	0.0	0.0	0.0	0.0	0.0	0.0	0.0	0.0	0.126090901925	0.0	0.0	0.0	0.0	0.0	0.0	0.0	0.0
AL356481.2	0.0	0.0722766885181	0.0793189323656	0.074151897974	0.0	0.0751037227473	0.0735121072741	0.0	0.0713092142695	0.0307094659078	0.133077959639	0.0285271486596	0.0	0.0	0.0355279449724	0.0	0.0281087918958	0.152064770366	0.0	0.0	0.0	0.0	0.0	0.0	0.114639454276	0.0657605503598	0.0	0.0289021689931	0.0897553143468	0.0	0.0	0.0313387794717	0.0416283270607	0.0312449799628	0.0660477920915	0.0	0.0333105755481	0.0219862063593	0.0	0.0552491563313	0.0464482583796	0.0	0.0573283884232	0.0	0.0	0.0	0.0	0.0524792608206	0.0387415933818
AC099063.1	0.0	0.0	0.0	0.0	0.0	0.0	0.0	0.0	0.0	0.0	0.0	0.0	0.0	0.0	0.0	0.0	0.0	0.0	0.0	0.0	0.0	0.0	0.0	0.0	0.0	0.0	0.0	0.0	0.0	0.0	0.0	0.0	0.0	0.0	0.0	0.0	0.0	0.0	0.0	0.0	0.0	0.0	0.0	0.0	0.0	0.0	0.0	0.0	0.0
AC003101.1	0.0694588476699	0.0	0.0	0.0	0.0	0.0	0.0845629469297	0.0	0.0	0.0353259215672	0.0	0.0	0.0	0.0	0.0	0.0	0.0	0.0	0.0	0.0	0.0	0.0	0.0	0.0	0.0	0.0	0.0	0.0	0.103247943301	0.0434654486216	0.0857851527579	0.0	0.0	0.0	0.0	0.0	0.0	0.0	0.0	0.0	0.0	0.0	0.0	0.0	0.0	0.0	0.0337349779495	0.0	0.0
AC124312.2	13.0289019521	10.6353369859	4.11938324155	9.03159697853	1.66616833868	1.25372209776	20.4070987069	2.93447829247	2.68937608102	4.06314282419	0.713073469914	4.69154680906	0.809103387554	0.36828928152	3.95383593697	8.52087528953	25.3034423046	3.82334279778	9.60452121505	2.21277469488	11.7878138392	10.0124784351	10.5358378042	14.1551885493	18.251030683	6.42389713491	5.90962840584	6.5044094416	5.17932305739	17.5677774822	9.8207927748	2.32508790085	5.30190852194	4.28853813972	6.94197870976	6.36002788943	15.3225527093	5.51889822579	10.162714642	7.48076164509	2.69943789215	9.27533144279	10.6332748551	11.4363074806	1.5781467735	1.39391507007	1.4505250472	17.9427453061	3.30546541004
LINC02752	0.0347862641358	0.145736301562	0.0913920268174	0.0213596301856	0.083921367201	0.0324507083556	0.0	0.170897740164	0.143785518789	0.0	1.16278047004	0.049303877225	0.176701691124	0.0	0.133040815216	0.0171857161686	0.0485808252732	0.0292017453185	0.117757215919	0.0327281945536	0.0918111581538	0.012148027743	0.239447673009	0.144943808219	0.132088667447	0.028413723887	0.13054501111	0.0499520302075	0.0689446168032	0.0653048802531	0.118147636736	0.144435356779	0.419689844016	0.0900019062758	0.0856135046423	0.0223353420851	0.00959519033792	0.0189995367557	0.042888026599	0.0557012770869	0.120415779498	0.0339377256928	0.198162940016	0.0555021741934	0.0399599535261	0.24052928206	0.0253426430095	0.045350326863	0.323628629494
Z82214.1	0.0	0.0	0.0	0.0	0.0	0.0	0.0	0.0	0.0	0.0	0.0	0.0	0.0	0.0	0.0	0.0	0.0	0.0	0.0	0.0607194135798	0.0	0.0	0.0	0.0	0.0	0.0	0.0	0.0	0.0	0.0	0.0	0.0	0.0	0.0	0.0	0.0	0.0	0.0	0.0	0.0	0.0	0.0	0.0	0.0	0.0	0.0	0.0	0.0	0.0
AC087242.1	0.0	0.0	0.0	0.0342239529111	0.0	0.0	0.0	0.0	0.0	0.0	0.0	0.0	0.0	0.0	0.0	0.0	0.0	0.0	0.087082696388	0.0	0.0	0.0	0.0	0.0	0.0	0.0	0.0	0.0266789252244	0.0	0.0	0.0	0.0	0.038426148056	0.0	0.0	0.0	0.0	0.0	0.0	0.0	0.0	0.0	0.0	0.0	0.0	0.0385393508755	0.0	0.0	0.035761470814
AC093274.1	0.00876831987912	0.0	0.0	0.00358931079302	0.0	0.0145415348774	0.0	0.00478632743126	0.00345171114176	0.0386486567641	0.0	0.0	0.00395910279709	0.0	0.0	0.0	0.00816360952748	0.0	0.00304432846436	0.0219988194415	0.00841533417822	0.00408275299835	0.0	0.00304457737973	0.0	0.0	0.0	0.0251820878356	0.0	0.0	0.00721954255883	0.00303389724258	0.0	0.0	0.00319703284051	0.0	0.0	0.0	0.00288279254697	0.0	0.017986564301	0.0	0.0	0.0341978467871	0.0	0.0	0.00283908230268	0.00508050049749	0.0487572968414
AL008638.4	0.0121222855819	0.0	0.0	0.0	0.0	0.0	0.0	0.0	0.0	0.0	0.0	0.0	0.0	0.0	0.0	0.0	0.0	0.0	0.0	0.0	0.0	0.0	0.0	0.0	0.0	0.0	0.0	0.0	0.0	0.0	0.0	0.0	0.0	0.0125455128672	0.0	0.0	0.0	0.0	0.0	0.0	0.0	0.0	0.0	0.0	0.0	0.0	0.0	0.0	0.0
HSD17B3-AS1	0.0594806176874	0.142395863946	0.195337669259	0.0730451532282	0.215244215596	0.499383708716	0.217244734929	0.0243513337781	0.772693874024	0.0453766735056	0.0218486202392	0.21076027741	0.0805706964751	0.0550114936599	0.139990708548	0.0	0.110757030753	0.124829289107	0.433680492957	0.251826970873	0.0428145826567	0.12463060552	0.0341190597501	0.216857976125	0.564642088224	0.0	0.365264763955	0.0	0.132623524184	0.260549414965	0.128557693942	0.123484145978	0.0	0.323175688272	0.195186012449	0.0763818694814	0.0164067013894	0.162435405192	0.132000704254	0.0272122710289	0.0686325011877	0.0386864746237	0.169418222504	0.0	0.0546616379205	0.308458610552	0.62110751846	0.0	0.133571762257
AL135791.1	0.32807953291	0.27720647606	0.557729248402	0.379198083586	0.395743602202	0.192032763247	0.281944740732	0.126414672204	0.341869840808	0.157042111374	0.226844754445	0.711175599513	0.235274237165	0.0	0.272524284921	0.190686548045	0.287485561665	0.388814521808	0.582940987766	0.635495557382	0.852006739293	0.269580325097	0.619925966984	0.482473366461	0.421362449372	0.609519096313	0.447712204621	0.314074901795	0.822358618616	0.38645309283	0.691214387627	0.240390443986	0.399148123875	0.25964351388	0.54885235462	0.297389942194	0.447152132782	0.196757914537	0.342626525329	0.865257973732	0.237527171181	0.351456786412	0.366457495005	0.369499341271	0.0709410119258	0.640518412613	0.299939077556	0.234822455197	0.371469030974
AC027031.1	0.0	0.0	0.0	0.0	0.0	0.0405467951029	0.0	0.0	0.0	0.0	0.0	0.0924069600751	0.0883147102468	0.0	0.0	0.0	0.0	0.0	0.0	0.0306701332397	0.0	0.0	0.0	0.0	0.0	0.0	0.0	0.0	0.0646091424337	0.0	0.0	0.0	0.0	0.0	0.0356577037058	0.0	0.0	0.0	0.0	0.0	0.0	0.0	0.0	0.0	0.0	0.0	0.0	0.0	0.0
AL117209.1	0.0962609030207	0.483939566599	0.20232075502	0.42556741446	0.557347340868	0.431030060985	0.421895572182	0.22069131482	1.00039593352	0.215411326078	0.480880743042	0.236485928018	0.391176569843	0.189926960398	0.543732027403	0.114135571511	0.08962223503	0.193937678148	0.90237866547	0.470942118369	0.184771467826	0.403393747337	0.287127546302	0.521416969511	0.402068810648	0.272572715984	0.420358375695	0.497619953099	0.267097940278	0.385519631253	0.523102942361	0.159873193826	0.265455998648	0.438335371072	0.400115610061	0.263708096889	0.169932211492	0.126181706062	0.246854779185	0.140925384265	0.533145226618	0.651128877241	1.02360252953	0.163825258127	0.318463455711	0.452604647238	0.392719145477	0.150592661485	0.296457410226
EPHA5-AS1	0.4054894891	0.333690784509	0.049936879518	0.108929020235	0.489118811063	0.204893463012	2.80771838657	0.0622526943007	0.0	0.154670251186	0.0372364402169	0.443009838007	0.068658017982	0.0312518925296	0.0	0.0876430541174	0.176964731172	0.0212745624678	0.303566495411	0.0357655687302	0.0486457155358	0.300909930446	0.0290744292942	0.184794714155	0.276665646408	0.510611332205	0.0	0.0	0.15068618752	0.301321285715	0.187799929011	0.762892513943	0.489215570163	0.0262279005093	0.540562851649	0.0108480874515	0.125828183629	2.47308119608	0.412440992201	0.127538592994	0.1949497649	0.0659330696289	0.0481230351152	0.768272742701	0.861724644864	0.0175234568369	0.16001320622	0.154183901425	0.0162603825959
Z97198.1	0.0	0.0	0.0	0.0	0.0	0.0	0.0	0.0	0.0	0.0	0.0	0.0	0.0	0.0	0.0	0.0	0.0	0.0	0.0	0.0	0.0	0.0	0.0	0.0	0.0	0.0	0.0	0.0	0.0	0.0	0.0	0.0	0.0	0.0	0.0	0.0	0.0	0.0	0.0	0.0	0.0	0.0	0.0	0.0	0.0	0.0	0.0	0.0	0.0
LINC02687	0.0429671308362	0.0514313902123	0.0	0.022613901885	0.0148082273854	0.0	0.00747292888732	0.0100518405122	0.0362449606606	0.0	0.0	0.0	0.00831457322115	0.0	0.0216697207687	0.0242598519346	0.0514335691524	0.0	0.0127868828992	0.0115500155211	0.017673173896	0.0171485058552	0.056335205317	0.0191818926019	0.0699225627927	0.0	0.0167528270637	0.0	0.030413814642	0.0230465624767	0.02274281004	0.0191146040366	0.0338540726809	0.0190573924764	0.0469989679573	0.0315292122002	0.00677242352307	0.00447004888629	0.0	0.00561639479071	0.0283303971017	0.0	0.0116555214045	0.0	0.0112817242685	0.0254653546794	0.00596240080046	0.0533481896675	0.00787661197752
CYP1B1-AS1	0.0192651067359	0.0256224597405	0.0224951772736	0.0184010618311	0.0309845305652	0.0718865765735	0.0182422954535	0.0280431097732	0.0429751247001	0.0457239905984	0.0629024329164	0.0788815691147	0.0463927952847	0.0131982277435	0.0453414246029	0.0253804896498	0.151463623096	0.0107815494499	0.0423622373369	0.0140974709386	0.0451966840059	0.0538219453946	0.0147343757427	0.031216832336	0.0447043071326	0.0745998562427	0.0321322687477	0.0368854859824	0.0466674603399	0.0669754294257	0.0370119102741	0.0511048929641	0.0354178971742	0.0376601235593	0.0280971405057	0.0458133947026	0.0236175424861	0.0202649819323	0.0316692974712	0.0117516669302	0.0131729181815	0.0194912921697	0.0812928403047	0.0136612710214	0.0609814539873	0.0325620512567	0.020792741881	0.0781375109412	0.0439491044568
AP006621.3	3.28148782603	6.66665432903	5.97161457946	5.49018131855	7.31735481941	3.46370710008	4.45320935396	4.88075231577	15.3769331167	5.05270759186	2.38861742853	3.911371091	9.0531334419	12.3067828007	6.34148656323	3.51007298675	3.27941214004	5.2819173873	11.100535742	3.54053237824	3.90061466924	4.98334122772	6.52766237756	6.78944205625	6.43020168459	3.98363628582	6.51168466825	1.71480744304	4.69880512501	5.67057876876	5.00093418138	8.70312529509	6.93223676469	6.96347043522	6.89890705382	9.40720739398	2.97285091237	5.5686763121	6.13172424706	5.77095436898	8.52226855164	6.53995036169	9.48955351939	3.84270010563	1.77064478491	11.5530711321	5.04447821831	3.50614982208	13.1348269007
AC022395.1	0.0305818811323	0.100667387749	0.0	0.065723121082	0.00922229412946	0.00950953611765	0.139620117413	0.0375606184318	0.0361163214717	0.0155535712224	0.0898675142309	0.0288965649731	0.0103563293311	0.0	0.02699101431	0.0528800777361	0.0569455812795	0.0385084886107	0.07167093861	0.0287725566508	0.00733768706763	0.0854382152632	0.026313404354	0.262814928517	0.116123993971	0.041632578645	0.0730334875757	0.0731911042129	0.0303058711272	0.162667096208	0.0849828455738	0.0476169080893	0.021083699461	0.0553867846247	0.0418144295255	0.032726364542	0.0253064516394	0.0278386497787	0.0226226626636	0.048969036403	0.0117624366544	0.0696170996585	0.0290353852158	0.0975879954883	0.0	0.0	0.0594123928204	0.0730934165099	0.0294324623102
AL731575.1	0.0	0.0	0.0	0.0	0.0	0.0	0.0	0.0	0.0	0.0	0.0	0.0	0.0	0.0	0.0448774041756	0.0	0.0	0.0640272717331	0.0	0.0	0.0	0.0532711360119	0.0	0.0	0.0	0.0	0.0	0.0	0.0	0.0	0.0	0.0	0.0	0.0394673431109	0.0417143950051	0.0	0.0	0.0	0.0	0.0	0.0	0.0	0.0	0.0	0.0	0.0	0.0	0.0	0.0
AL022067.1	0.0	0.084057470347	0.0	0.0431191653417	0.0	0.174690597403	0.0	0.0	0.0	0.0357149735668	0.0515896936045	0.132707792883	0.0951231130191	0.0	0.0	0.0	0.0	0.235800877396	0.0	0.0	0.0	0.0	0.040281533097	0.0731503305244	0.0	0.0	0.0958305988643	0.0	0.104385035187	0.0439441429897	0.216824807907	0.145787449877	0.0	0.109013322161	0.0384066456215	0.0300592379163	0.0	0.0255698611403	0.0	0.0	0.108038239755	0.0	0.0	0.0	0.0	0.0	0.0341065085436	0.0305165745741	0.0
AL356130.1	0.0	0.0	0.0106565893865	0.0	0.0	0.0	0.0	0.0	0.00958047458888	0.0	0.0	0.0	0.0	0.0	0.00954644017578	0.0	0.0	0.0	0.00844975442476	0.0	0.0	0.0	0.0	0.0	0.00770097097425	0.0	0.0	0.0	0.0	0.0	0.0	0.0	0.0	0.0	0.0	0.0	0.0	0.0	0.0	0.0	0.0	0.0	0.0	0.0	0.0	0.0	0.0	0.0	0.0
LINC00434	0.0380448819576	0.0	0.0	0.0467210049287	0.0	0.0	0.0	0.0	0.0	0.0	0.0	0.0	0.0	0.0	0.0	0.037591190617	0.0	0.0	0.0	0.0	0.0	0.0531439972625	0.0	0.0	0.0	0.0	0.0	0.0	0.0	0.0	0.0	0.0394913497877	0.15737295958	0.0	0.0416148379765	0.0	0.0	0.0	0.0	0.0	0.0	0.0	0.0	0.0404675756947	0.0	0.0	0.0	0.033065691782	0.0
ZFHX4-AS1	2.02535334718	2.88207710412	1.0418934661	2.22633579417	2.74204492512	1.93781617822	2.69855728488	1.31045009709	2.27479878199	7.63548373136	3.19434398721	1.92043091927	3.75070730441	0.532698296077	0.958354872822	3.62455228516	1.95160678268	1.37918896126	5.68703007544	0.819509775197	2.3855958308	2.32466623298	1.68985594554	2.32368475528	1.97642289717	1.21857133568	2.68657741978	0.684715623308	2.6105997072	2.48164347261	2.53639753079	3.60194092622	2.05053260972	2.49182532338	2.3780726137	2.66147777528	3.11755023184	8.81354832551	1.85795275283	4.6783346024	1.83036264385	1.04094286762	3.32143007757	1.25794654557	2.7918959729	2.30140361825	1.54774760006	2.72043535612	2.0719093637
LINC01544	0.0	0.0	0.0	0.0	0.0	0.00767313576056	0.150210497836	0.0	0.0	0.0	0.0	0.00291453840794	0.00417820175219	0.0	0.0	0.0	0.0	0.0	0.00321280329811	0.0	0.0	0.0	0.0	0.0	0.00292809751633	0.0033592850803	0.00841855493119	0.0	0.0	0.00772083626832	0.0	0.0	0.0	0.0	0.0	0.00264065286649	0.0	0.0	0.0	0.0	0.0	0.0	0.0	0.0	0.0	0.0	0.0	0.0	0.0
SLC8A1-AS1	0.00564276302309	0.0270174099381	0.0247081984006	0.0230986443247	0.0158819330761	0.119315223961	0.0457986933814	0.0431226923117	0.0199918221952	0.0306116304412	0.0138181244227	0.0159953994608	0.168157460679	0.0115973099712	0.0442684482488	0.0111509443317	0.012258418271	0.0378950790576	0.0685701310398	0.015926755916	0.00361040177841	0.0105096565678	0.0388413791703	0.0489826697022	0.032139627535	0.0122908214478	0.0179675305717	0.00360126141083	0.0316870679086	0.0188324634028	0.0394915366944	0.0917643836424	0.023341334536	0.0564511071611	0.0329186871734	0.0418665775061	0.0062258350051	0.016437121356	0.0259726852763	0.0189313923288	0.0347252112204	0.0195737584881	0.0285728746548	0.0220076762687	0.0207423985312	0.0390168295589	0.0164435627032	0.00817376097737	0.0386181688366
AL031767.1	0.0	0.0	0.0	0.0	0.0	0.0	0.0	0.0	0.0	0.0	0.0	0.0	0.0	0.0	0.0	0.0	0.0	0.0	0.0430149415664	0.0388541325239	0.0	0.0	0.0	0.0	0.0	0.0	0.0	0.0395345731305	0.0818494058292	0.0	0.0	0.0	0.0	0.0	0.0	0.0	0.0	0.0	0.0	0.0	0.0	0.0	0.0	0.0	0.0	0.0	0.0	0.0	0.0
AC012464.2	0.0	0.048988564233	0.0268808705321	0.0	0.0	0.0509047055335	0.0498259212333	0.0	0.0241664089437	0.0624438947343	0.030066393962	0.0386709486322	0.0	0.126170991021	0.0481611166763	0.0606574154115	0.0	0.068712194055	0.0	0.0	0.0196393806624	0.0285845120064	0.0	0.0426318999462	0.0	0.0222859888254	0.0	0.0195896601135	0.121670875418	0.0256105788412	0.0	0.042482350606	0.0282153487651	0.0211775987424	0.0671500017156	0.0	0.0225776429903	0.0	0.0403664969222	0.0187237192188	0.0629645197032	0.0532373566066	0.0	0.0	0.0564158625007	0.0282984707327	0.0795088825613	0.0	0.131293718265
AC096570.1	0.0	0.131820696157	0.0	0.0338101918224	0.166049078238	0.0	0.0	0.0	0.0	0.0280044870455	0.0	0.0	0.0	0.0	0.0	0.0272032968368	0.384493319196	0.0	0.028676627711	0.12951377508	0.0264232772642	0.115374791984	0.0	0.0	0.0261354196276	0.149920425691	0.0	0.0	0.0545662705528	0.241199458413	0.170014616217	0.0	0.0	0.0284928314687	0.0	0.0	0.0911294502042	0.040099195018	0.0	0.0	0.0	0.0	0.0522787376294	0.0	0.0	0.0	0.0	0.98106307275	0.0
AL162408.1	0.110444380186	0.0881341605948	0.0	0.0	0.0	0.0	0.0448203148276	0.0602878286608	0.0434772114715	0.074894217087	0.0	0.0	0.0	0.0453982457301	0.216613798446	0.0727515421179	0.0342758478544	0.0	0.0	0.0	0.0353327425774	0.0	0.0844702818754	0.0	0.0	0.0400941923672	0.10047827225	0.0	0.0729650592381	0.0	0.136404336429	0.0382144932126	0.0	0.152400456539	0.0402693235846	0.0315170762448	0.121856701312	0.0536199397584	0.0363112021967	0.0	0.0566389848139	0.0	0.0699062103636	0.0	0.0	0.0	0.0	0.0	0.0472414810753
LMNB1-DT	0.0	0.0208764176901	0.0687315037567	0.0	0.0631131835665	0.130157873995	0.042466512736	0.0571217282497	0.0823878886965	0.0532207811794	0.102502060816	0.0494387346573	0.0708740043392	0.0645211391723	0.0820952076386	0.103396338305	0.0649516066563	0.0585632376027	0.0908302376622	0.0164088568427	0.0167385968665	0.0243625107801	0.0800342058032	0.0363350657091	0.0827812251881	0.0379885892669	0.0476007569851	0.0333924403247	0.0	0.065483504105	0.0430802900611	0.0724152103328	0.0961914953525	0.162446547903	0.0381545232213	0.0447928687549	0.0	0.050804012944	0.0344042681645	0.0159581808222	0.0268322542937	0.0453740708934	0.0	0.055653985392	0.0	0.024118718491	0.0508239219217	0.0151581234755	0.044760528021
DNM1P35	0.0650032848253	0.0179558147134	0.0197053307508	0.0122811173558	0.0663467113737	0.00621937980091	0.188714895211	0.00818840332814	0.0295257725332	0.101722697612	0.213058314302	0.0377975771449	0.0203195859366	0.0	0.00588417658263	0.0296437431654	0.125696028001	0.00839504378433	0.0312492486411	0.127019375522	0.0	0.279389395897	0.0229458168457	0.0312518036933	0.0901868730626	0.0108913333093	0.0204707145002	0.0526548925697	0.0346858680286	0.0625804294772	0.0802823096779	0.0986168869698	0.0482616991268	0.0620979275547	0.0328167197845	0.0342456562459	0.0165508003978	0.142013789633	0.019727415999	0.018300849776	0.00769281067265	0.0390262554547	0.0284843686519	0.0265933409914	0.03216600776	0.0	0.247710821461	0.108645897558	0.0128328489998
AP001462.1	0.423207226732	1.18201168479	0.694918080018	0.996129036501	0.808276951192	1.09664727905	1.37396080144	0.63528966352	1.33278814635	1.11206313712	1.55453899755	0.69979872641	1.67202020561	0.21744956196	1.82607349026	0.836320824878	1.11639166397	2.19080925802	1.50609394962	0.895880020274	0.440017716743	1.08380833355	1.09241378917	1.1021100683	0.970884581786	1.22908214478	0.721909710471	1.38423485479	0.489285607413	1.14760323861	1.08892104856	0.366081317722	0.486277802833	1.49644098725	0.88726149022	1.23788197915	0.700406438074	1.3611991123	1.00876054421	0.419502443649	1.73626056102	0.779891939758	2.14296559911	0.712748606429	0.25927998164	0.536481406434	1.09623751354	0.490425658642	1.31241433155
LINC01144	1.01610982683	0.781095440827	1.885842406	2.53001072245	1.77666687431	1.40299024529	1.20301918711	0.870154327004	1.15595989447	0.796506568388	1.80799249025	2.93319145375	3.1568635461	1.81630151075	0.954392795469	3.50015752634	1.02414629841	1.95638885851	2.56338865812	0.973534597729	1.64621653019	1.38031432422	1.39030180315	0.893375147761	1.11501953422	4.61939023931	1.53928599942	0.43728474631	1.49655176764	1.62171876463	1.78455692777	0.71606362077	1.00258539279	1.72691552412	0.999291507012	1.69987627192	1.25481522486	1.44599807719	1.48032914546	2.00447816304	1.26208881716	0.691198346609	2.44279280355	0.704017490844	0.359807834171	2.51384748342	1.24961460425	1.12618652343	1.79434748295
AC092436.2	0.0330037381785	0.0395052707428	0.0	0.0	0.0	0.0821009639971	0.040180530684	0.0	0.0	0.0	0.048492175769	0.0	0.0	0.0	0.0	0.0	0.0	0.0	0.0	0.0	0.0	0.0	0.0	0.0	0.0	0.0	0.0	0.126379670628	0.0327058702382	0.0	0.0407612682359	0.0	0.0	0.0341560029407	0.0361006565469	0.0	0.0	0.0240346106785	0.0	0.0	0.0	0.0	0.0	0.0	0.0303298529248	0.0	0.0	0.0	0.0
AL035588.1	0.0781412036286	0.140301807123	0.10264803012	0.0	0.0	0.0	0.142699972944	0.0639819358091	0.23070628146	0.0397416617631	0.0574061786677	0.0	0.0529238888611	0.0	0.137932021657	0.0772093571987	0.0363760836298	0.0655965676089	0.0813910168855	0.330831510755	0.0	0.0545768011102	0.0896461569904	0.203494179277	0.111267705621	0.212754721752	0.106635029128	0.0748056138646	0.0	0.0	0.0965082968526	0.0	0.0538719526668	0.0808693599037	0.128210419942	0.0668965392843	0.129323410952	0.0284527376414	0.0770723066235	0.0357494540968	0.0	0.0	0.0	0.0415586132747	0.0	0.0	0.189759250966	0.0339571687663	0.0
AL355482.2	0.0	0.0499940063811	0.0	0.0170970314979	0.0	0.0	0.0	0.0	0.0	0.0	0.0204556514379	0.0	0.0377169373892	0.0343361404387	0.0	0.0	0.0129619581842	0.0233741481087	0.0145011069386	0.0130984237155	0.0	0.0194474540201	0.0319437834516	0.0	0.0264321536496	0.0151622578995	0.0	0.0133278124265	0.0275929001311	0.0	0.034388982634	0.0289028394079	0.153570352406	0.0288163308653	0.0152284865608	0.0	0.0	0.0101386174303	0.0	0.0127386701061	0.0214189348685	0.0543300010435	0.0528722953493	0.0	0.0127941650329	0.0	0.0135234540426	0.0121000217089	0.0178651190442
AC004801.4	0.0	0.0	0.0	0.0	0.00617881852826	0.0	0.0	0.0	0.0	0.0	0.0	0.00484008177771	0.0	0.0	0.0	0.0101225635402	0.00476910093861	0.0	0.00533540084982	0.0	0.0	0.0	0.0	0.0	0.0	0.0	0.0	0.0	0.0	0.0	0.00632637935666	0.0	0.0	0.0	0.0	0.00438524871915	0.0	0.00746061501138	0.0	0.0	0.0	0.0	0.0	0.0	0.0	0.00708371102209	0.0	0.0	0.0
LINC02195	0.0	0.0	0.0	0.0	0.0	0.0	0.066010871838	0.0	0.0	0.0	0.0	0.0	0.0	0.0	0.0	0.0	0.0	0.0	0.0	0.0	0.0	0.0	0.0	0.0	0.0	0.0	0.0	0.0	0.0	0.0	0.133929881347	0.0	0.0	0.0561134334026	0.17792466441	0.0	0.0	0.0394854318289	0.0	0.0	0.0	0.0	0.0	0.0	0.0498276155193	0.0	0.0	0.0	0.0
AC084781.2	0.0	0.0	0.0	0.0	0.0	0.0	0.0	0.0	0.0	0.0	0.0	0.0	0.0	0.0	0.0	0.0	0.0	0.0	0.0	0.0	0.0	0.0	0.0	0.0	0.0	0.0	0.0	0.0	0.0	0.0	0.0	0.102775624603	0.0	0.0	0.0	0.0	0.0	0.0	0.0	0.0	0.0	0.0	0.0	0.0	0.0	0.0	0.0	0.0	0.0
LINC01908	0.229777377157	0.275042101171	0.113190260241	0.0352722541714	0.0692918315673	0.142900056254	0.0699358425959	0.0	0.0678401173591	0.0292154918907	0.0	0.0542786828549	0.0	0.0	0.0	0.0851389668569	0.267413371549	0.0	0.149583490492	0.0270228741517	0.110263621881	0.0401213240594	0.131804079467	0.0299191441965	0.272655999358	0.0625613884504	0.0783911565484	0.0	0.0284629465316	0.0359471007519	0.141893279697	0.298141902001	0.158412660815	0.0297249539106	0.03141732813	0.0491779964469	0.031690061062	0.020916607131	0.0566585605448	0.0	0.220943066887	0.0373620727897	0.0545394397972	0.0305511967858	0.0	0.119159506491	0.0	0.0748893235494	0.257998070521
AC008543.4	0.0	0.172679147229	0.0947520278033	0.0885796428287	0.304523490542	0.0897166642774	0.439076839827	0.0590602484392	0.127775786655	0.220107665149	0.10598063754	0.0681553596934	0.244264102436	0.266843082369	0.169762488194	0.142540351751	0.0671558467012	0.0605506777928	0.262955593015	0.135725748002	0.103839892778	0.201514342561	0.124125448141	0.26297709322	0.034236217114	0.0785555895701	0.14764850187	0.0345256679375	0.285917381449	0.0451371966455	0.17816916342	0.0374363700476	0.0	0.0746486399111	0.118348079947	0.216127280765	0.119375456263	0.0262640655152	0.0711436676524	0.0989984882679	0.0	0.0469139149282	0.342413903704	0.306894374952	0.099429766715	0.149623362222	0.0700649542027	0.0940352365836	0.0925591009304
AL355075.4	0.0249855886211	0.0598151904977	0.0	0.0920506319678	0.0	0.0310774025161	0.03041880301	0.0	0.0	0.43205041691	0.0367111612797	0.0	0.101534231922	0.0924331053345	0.117609748874	0.493752629107	0.0232624484655	0.0	0.0	0.0470147183518	0.0239797453542	0.174508893832	0.0	0.0	0.0	0.108845048871	0.034096466994	0.0239190364081	0.321881127313	0.0312705970491	0.0617169045703	0.0778066248952	0.241157205041	0.025857914452	0.0	0.0213901160094	0.0275673728674	0.0181954811249	0.0	0.114308599306	0.0384399379693	0.162507448262	0.189776734091	0.0	0.0229613149885	0.0345525214745	0.0	0.108577781008	0.032062008316
AC027309.1	0.0	0.036138344259	0.0	0.0	0.0	0.0	0.0367560536371	0.0	0.0	0.0	0.0887186397592	0.0	0.0	0.0	0.0	0.0	0.0	0.0	0.0	0.0	0.0	0.0843459653522	0.0	0.0	0.0	0.0	0.0	0.0	0.0	0.0755706095353	0.0	0.0626775589433	0.0	0.0	0.0	0.0	0.0	0.0439724127186	0.0	0.0276245781657	0.0	0.0	0.0	0.0	0.0	0.0	0.0293264296947	0.0	0.0
AC005332.7	0.206020103913	0.554860781644	1.01487228487	1.32826533883	1.42893413563	0.256250504753	0.909222444734	0.379550352651	0.699498463722	0.340532752813	0.0378379982172	0.754333391372	2.30231741398	0.0635135392606	1.21219741166	0.356235741776	0.287717779405	1.38356831454	1.20705902263	0.193831278245	0.766189666585	0.611542314217	0.384073680676	0.724294629699	0.488930790449	0.645069566696	2.56544241322	0.147919339855	0.382801340671	0.48345656504	0.477084633876	0.133658122464	0.390593414489	0.239864531152	0.591549207359	0.903913819991	0.596684429204	0.168785868529	1.01600972867	0.377015244497	0.83201662183	0.267992896908	0.684606538327	0.630025891713	0.0709983148434	2.10117288101	0.125075564449	0.8952843203	0.627876679817
APOBEC3B-AS1	0.0	0.0	0.0	0.0	0.0	0.0	0.0	0.0	0.0	0.0	0.0	0.0	0.0	0.0284478153417	0.0	0.0	0.0	0.0	0.0240286070111	0.0217043345213	0.0	0.0	0.0	0.0	0.0	0.0	0.0	0.0	0.0	0.0	0.0	0.0	0.0	0.0	0.0252338887296	0.0	0.0	0.016799879823	0.0	0.0	0.0	0.0	0.0	0.0	0.0	0.0	0.0	0.0200499636131	0.0
AC131934.1	0.122352674103	0.188299793771	0.160725205057	0.493695531248	0.400593401249	0.217405513216	0.340477128427	0.143117487994	0.247705691673	0.0888958223648	0.154090269055	0.280767199965	0.284117719149	0.150879476763	0.205688102472	0.0172705141102	0.162735110975	0.264112495899	0.418735363187	0.0328896823557	0.0838765215789	0.146495624033	0.220576728384	0.309525356901	0.0497776577776	0.0761437951534	0.214673150745	0.0501985040407	0.311781618257	0.218757027602	0.280635968479	0.0725740156186	0.192804883229	0.0904459946292	0.191190977107	0.418983588149	0.250705910704	0.0636442815664	0.258597870908	0.543768012314	0.0806732908698	0.363788603479	0.298711076521	0.167328100817	0.0803142486989	0.338402545845	0.0848922964847	0.303827299488	0.224293435369
SNHG12	0.958242086073	2.80254625446	4.99786784261	3.48393151914	4.98220990596	3.44645357024	3.20100928352	2.78284475323	3.6123807828	2.36712964574	1.80327137491	2.52897354371	5.47976170673	5.80351438553	7.06577917991	2.38336163216	0.839418254399	8.60676693772	4.86263725281	2.36268102518	1.25944434558	2.7100605936	1.95496049316	4.55817320163	1.42048366145	1.403462951	4.58647459604	2.31367982142	3.48963984379	1.55375142471	4.26751286716	3.87090070868	2.23898024895	3.45872768422	2.26670859113	3.17632771543	1.10413165074	1.99723557963	1.45727596166	2.67787441762	3.08646407473	2.80613838674	4.033528306	1.07449382358	2.0518590078	7.1349268611	4.26885827426	1.31693884483	2.24726480438
AP000962.1	0.0	0.0261742740312	0.0574491032772	0.187973535605	0.0263765202468	0.081594167923	0.212973347823	0.0716176400826	0.129119564932	0.066726740738	0.0321285609004	0.0413232770706	0.0296199542597	0.0	0.128660870682	0.0	0.0407172623346	0.11013744685	0.0455521740594	0.0205729700332	0.12591833363	0.0916351228517	0.0501723347765	0.159445644998	0.020757761268	0.0238145202949	0.179041530388	0.0418665164016	0.0866772857341	0.136835671587	0.135032184897	0.0	0.0603011157422	0.0452602178885	0.11959270996	0.0561600576708	0.0241261781748	0.207014156996	0.0215675590551	0.280110948972	0.1009246108	0.113777505615	0.0830435914608	0.0465182831717	0.0200950877403	0.0907181428015	0.0	0.0380096703886	0.0280597548774
AC100812.1	0.0824524424495	0.197390128642	0.216622739426	0.303767085494	0.397830688137	0.752073140891	0.200764099866	0.135023947294	0.61670175651	0.223649627577	0.928792380375	1.03878168912	0.632896712312	0.948979881435	0.582168256927	0.624597075821	0.25588693312	0.415294131483	0.543916519738	0.646452377337	0.105510879559	0.729447176218	0.189184303718	0.257665733209	0.36526501983	1.46668703354	0.300048909548	0.315731280587	0.571958003148	0.481567194556	1.01832892541	0.798814682257	0.833714908857	0.625761529738	0.360757595424	0.188233020883	0.151620550771	0.520390760173	0.29819009666	0.150887351084	0.67654290826	0.78653604959	0.574074620624	0.116937339421	0.707208501647	0.152031094488	0.32036596301	0.238871118218	0.282145673181
AC026765.3	0.0	0.0	0.0	0.0	0.0433725186314	0.0	0.0	0.0	0.0	0.0121914270672	0.0	0.0	0.0162352982371	0.0147800303768	0.0	0.023685276494	0.0	0.0	0.0124840356727	0.0	0.0	0.0334847140646	0.0	0.0	0.0113777503492	0.0130532220263	0.0	0.0	0.0	0.0	0.0	0.0	0.0	0.0	0.0393307152906	0.0	0.0	0.0	0.0	0.0	0.0	0.0623637605963	0.0	0.0127488076813	0.0	0.0	0.0	0.0104169359824	0.0
AC137630.4	0.0	0.0	0.0	0.0	0.0	0.0	0.0	0.0	0.0	0.0	0.0	0.0	0.0	0.0	0.0	0.0	0.0	0.0	0.0	0.0	0.0	0.0	0.0	0.0	0.0	0.0	0.0	0.0	0.0	0.0	0.0	0.0	0.0	0.0	0.0	0.0	0.0	0.0	0.0	0.0	0.0	0.0	0.0	0.0	0.0	0.0	0.0	0.0	0.0
AC007950.1	0.051840018017	0.0620521813619	0.0	0.0954931759275	0.0312658264389	0.0967189405136	0.0631128335622	0.0424465525368	0.061221569324	0.0	0.0	0.0	0.280883858931	0.0639266354509	0.091506121685	0.0	0.120662131065	0.0	0.188985970915	0.0	0.049753097678	0.108621145624	0.148681431106	0.0	0.049211082811	0.0564578383577	0.0353716194182	0.0	0.179802515895	0.259520532258	0.0960375246729	0.107621954869	0.0714788835384	0.0	0.340226675359	0.0221900715675	0.085795043363	0.0188759625328	0.127827240254	0.0237167110105	0.119632587436	0.0337169925175	0.196874075366	0.0275705922213	0.0	0.0358447295947	0.0503556256221	0.0675830480812	0.0
LINC02682	0.0	0.0	0.0	0.0	0.0	0.0	0.0	0.0	0.0	0.0	0.0	0.0	0.0	0.0	0.0	0.0	0.0	0.0	0.0	0.0	0.0	0.0	0.0	0.0	0.0	0.0	0.0	0.0	0.0	0.0	0.0	0.0	0.0	0.0	0.0	0.0	0.0	0.0	0.0	0.0	0.0	0.0	0.0	0.0	0.0	0.0	0.0	0.0524792608206	0.0
AC109349.1	0.0	0.0	0.0	0.0	0.0	0.0	0.0	0.0	0.0	0.0	0.0	0.0	0.0	0.0	0.0	0.0	0.0	0.0	0.0	0.0	0.0	0.0	0.0	0.0	0.0	0.0	0.0	0.0	0.0	0.0	0.0	0.0	0.0	0.0	0.0	0.0	0.0	0.0	0.0	0.0	0.0	0.0	0.0	0.0	0.0	0.0	0.0	0.0	0.0
LINC02313	0.0289832828004	0.0	0.0	0.0355929110275	0.0	0.0720995738374	0.0352858114916	0.0	0.0342284228493	0.0	0.425849470844	0.0821581881395	0.0	0.0357408007294	0.0341068271735	0.0	0.0	0.0	0.0	0.109074146576	0.0	0.040486063369	0.0	0.0603822728329	0.0275134690262	0.0	0.0	0.138730411167	0.0	0.0725477851539	0.0	0.21059659805	0.0	0.0599903615286	0.0317029402039	0.0248125345709	0.0	0.0633202743147	0.0	0.0	0.0	0.0	0.165105758659	0.0	0.0	0.0	0.0844601175208	0.0251900451939	0.0743838592931
LINC01981	0.0	0.0	0.0	0.0	0.0	0.0	0.0	0.0	0.0	0.0	0.0	0.0	0.0	0.0	0.0	0.0	0.0	0.0	0.0	0.0	0.0	0.0	0.0	0.0	0.0	0.0	0.0	0.0	0.0	0.00704223117449	0.0	0.0	0.0	0.0	0.0	0.0	0.0	0.0	0.0	0.0	0.0	0.0	0.0	0.0	0.0	0.0	0.0	0.0	0.0
LINC00567	0.0794936034567	0.005597256019	0.00614262192565	0.0	0.0169215165092	0.0	0.0	0.00765756227929	0.0	0.00475640891738	0.0824466561329	0.00441840260846	0.00633409992823	0.0576633628664	0.0	0.0	0.121900961979	0.0	0.00487056833225	0.0351955298427	0.0	0.0522554059325	0.0	0.0	0.324043937049	0.0	0.0	0.01342946192	0.00926778253156	0.081932816909	0.0173256314678	0.0145616388041	0.0	0.00483935154601	0.00511487741629	0.0	0.015477838565	0.00681062889862	0.00461212981848	0.0	0.00719409810044	0.0182481229671	0.0266377727376	0.00497386747319	0.0171889926227	0.00646656166053	0.0227109927821	0.0568974326762	0.0
AC117473.1	0.0	0.0	0.0	0.0	0.0	0.0	0.0	0.0	0.0	0.0	0.0	0.0	0.0	0.0	0.0	0.0	0.0	0.0	0.0	0.0	0.0	0.0	0.0	0.0	0.0	0.0	0.0	0.0	0.0	0.0	0.0	0.0	0.0	0.0	0.0	0.0	0.0	0.0	0.0	0.0	0.0	0.0	0.0	0.0	0.0	0.0	0.0	0.0	0.0
MIR663AHG	0.0	0.116259227837	0.135561069481	0.820019465791	0.00366117350722	0.00377520617009	0.0591232180361	0.0	0.0	0.00926195620678	0.272034458241	0.0	0.0	0.0	0.0	0.0239919403938	0.0	0.00509584912118	0.0379370162482	0.0	0.498123050011	0.101754767036	0.00696413405409	0.0252934120777	0.00288126579672	0.112388937553	0.0828390934585	0.0	0.547418550868	0.00379867496522	0.663503728628	0.00315058559807	0.225991405399	0.0	0.0	0.00779525552971	0.0	0.0	0.0119746767336	1.0581076048	0.0	0.0	0.115268046792	0.0	0.0	0.0713550357793	0.15625872212	0.00527590436277	0.0
AC090985.2	0.0664200230843	0.0	0.0	0.0	0.0	0.0	0.0	0.0	0.0	0.0	0.0487952518675	0.0	0.0	0.0	0.0	0.0328139768094	0.0	0.0	0.0	0.0	0.0	0.0	0.0	0.0	0.0	0.0361683026979	0.0	0.0	0.0	0.0	0.0	0.0	0.0	0.0	0.0	0.0	0.0	0.0	0.0	0.0	0.0	0.0	0.0	0.0	0.0305194145056	0.0	0.0	0.0577271869027	0.0
AC092114.1	0.0	0.0	0.0	0.0	0.0	0.0	0.0	0.0	0.0	0.0	0.0	0.0	0.0	0.0	0.0	0.0	0.0	0.0	0.0312100891817	0.0281911563049	0.0	0.125567677742	0.0	0.0	0.0284443758729	0.0	0.0	0.0	0.0296934874531	0.0750024094637	0.0	0.0	0.0	0.0	0.131102384302	0.0	0.132240480371	0.0	0.0	0.0	0.0460990233541	0.0	0.0	0.0	0.0	0.0	0.0	0.0	0.0
AL445363.1	0.0	0.0144116659885	0.0158158596258	0.0	0.0	0.0	0.0	0.019716487772	0.0	0.0	0.017690121523	0.0341291567045	0.0	0.0	0.0141682439165	0.0	0.0112095484297	0.0	0.0250812197049	0.0	0.0	0.0	0.0	0.0250832704366	0.0114293111514	0.0131123756004	0.0	0.0	0.0	0.0	0.0	0.0374929204555	0.0	0.0124602337012	0.0	0.0103073217628	0.0	0.00876791311005	0.0356255677142	0.0330493442707	0.0	0.0313231879128	0.02286207635	0.0128065817342	0.0110644403041	0.0	0.0116951320837	0.0209282852819	0.0308996394345
CXXC5-AS1	0.138135229985	0.16534701706	0.0725830091665	0.237491694031	0.133299710641	0.0343628818116	0.269077245343	0.542903912862	0.130506984868	0.084304668974	0.0405922372555	0.574300448578	0.224536706988	0.0340683542481	0.09753252138	0.218380712215	0.0771652103343	0.231918540593	0.115104107069	0.0519850785241	0.106059462988	0.270140977419	0.190167930947	0.259005416397	0.0262260103369	0.0300880161092	0.0377011194839	0.634745728737	0.109510816811	0.484071010126	0.341207843292	0.258096845839	0.190465829186	0.314507527944	0.211536082816	0.165560239338	0.0609635490101	0.241429122171	0.163494806425	0.227507791063	0.0	0.323437701186	0.104919892851	0.323249664432	0.0761663030989	0.267437713874	0.214687762618	0.0480226164875	0.248161055701
AC123768.2	0.155267586431	0.170366480078	0.135975312627	0.238345386345	0.124860280909	0.450622336484	0.236288916238	0.0	0.152805459149	0.105289597398	0.475278427281	0.220066575374	0.280427878641	0.111690002279	0.182715145572	0.20455466063	0.144559501178	0.0868941544949	0.323450015155	0.182601807884	0.161435071403	0.162667218893	0.163284071661	0.0943473013013	0.122827986724	0.32410556963	0.158913890811	0.0371599315626	0.102577502111	0.194324424519	0.175782969267	0.0805854329272	0.0892035579872	0.133907056983	0.183990277969	0.22154048724	0.17131153139	0.235566496707	0.19142959275	0.18942567885	0.0597191893451	0.370284828541	0.196554474594	0.068814586916	0.166469533667	0.196825970542	0.075410819215	0.101210003011	0.21584602027
AC017076.1	0.358530228414	0.0	0.0	0.0338686869639	0.033267272076	0.205820582754	0.335764642221	0.0	0.162851492795	0.0561058754302	3.20123866923	0.0521188044714	0.336222352765	0.0340094124587	0.0324545933312	0.0	1.38657071718	0.0	0.143631206269	0.0	0.0529379845536	0.346723207053	0.0	0.0574571800313	0.497432095715	0.0901078821539	0.0376358926336	0.0	0.163982027596	0.483233517029	0.238432262812	0.257650311504	0.114081782118	0.0570842540497	0.120668630534	0.0236105432768	0.121716151484	0.140589997758	0.0	0.0	0.254581457693	0.0	0.314215111634	0.0293354917233	0.050689684992	0.0	1.41984568958	0.383516259007	0.0353902444734
AC108451.2	0.148148750374	0.177333139115	0.155689205536	0.509415269353	0.0357406752043	0.147415485541	0.324655700527	0.0485216167474	0.0349918820951	0.150693289957	0.304743580437	0.0279969042607	0.0	0.0	0.069735148496	0.0292764105363	0.0827589709348	0.0	0.216034148908	0.278767567922	0.0853108412788	0.0827781964795	0.407906677161	0.246916357309	0.0562543047003	0.0322691176487	0.121302300793	0.283649539561	0.0293623333179	0.222497854097	0.329348016768	0.0615125485541	0.163418265339	0.275977964281	0.0648201379634	0.101463896015	0.196148519213	0.0647326224407	0.0876733302111	0.18977777119	0.0911698157041	0.115627976199	0.225051219981	0.0315165691749	0.0272292174028	0.0819498464712	0.230250630168	0.12875952469	0.0380214894156
FP325332.1	0.0233850448023	0.009330584728	0.0307191170824	0.0957266555753	0.0282080439021	0.0387821668563	0.0379602862012	0.0	0.0184113765938	0.0	0.0572658212626	0.00736544473948	0.0211177962399	0.0192248805879	0.0183459706068	0.0	0.01451485782	0.0916106587242	0.0162384033688	0.00733383626123	0.0149624230181	0.0	0.035770789293	0.0487191932392	0.0221991314881	0.0	0.0638245846715	0.022386814516	0.0308986510025	0.0487790731475	0.028881700574	0.0161827633849	0.0	0.00806716353074	0.0341058525421	0.0467130846445	0.017200962239	0.0	0.0153767731552	0.0427944565422	0.011992508765	0.0	0.029603314511	0.0	0.0	0.0	0.0378590583834	0.00677482878076	0.0200054389297
AC125494.2	0.849205774594	1.19075019257	1.21115301293	1.60899460809	2.45843621588	1.6900052315	1.32926002194	0.556263040094	1.63327405834	3.33176671219	1.10513447152	13.8701862524	2.76074203813	0.897600018317	0.999324844885	2.92478916585	0.587332564909	1.54795918449	3.61390980911	1.20985973086	0.884878152767	1.55905236414	2.14332090412	1.16261149366	0.852205623565	5.04704717099	1.25819596013	0.882637927973	1.25029016271	0.850255625092	3.26629906973	0.831121603523	1.33818914387	0.828633989151	1.16774909122	4.23739174864	1.41881757403	1.89061295963	1.22048748571	0.888022969344	1.11984842121	1.10465489184	2.67218351153	1.00651545575	1.38243192646	4.12705414032	0.589206806652	0.632626705783	1.86808779047
AC090425.3	0.699995452865	1.44726494853	0.961326461725	1.21129567469	0.959505152691	1.14769281707	1.58821367093	0.729470693297	0.638793919444	1.78004568855	0.93499883818	0.631355337998	1.37919020553	0.784728159726	1.23560661317	0.691647894426	0.918332746008	1.06839918501	0.861672561998	0.628645904667	1.46577988369	1.02225289744	0.766555162768	0.96117490188	0.634292549406	0.415827192694	1.21576703869	0.487356334639	0.756739416768	0.955719325381	0.864529413722	1.38716322069	1.05292247607	0.987865234752	1.2877341979	1.60711925514	0.56169210026	1.69148969643	0.533506505729	0.640493213518	0.783223326927	0.786393328478	1.08752296123	1.08301248486	0.643283467423	1.36403147649	0.370882751588	0.967880978009	1.14322498315
AL136317.2	0.00707222960969	0.0338616606367	0.0185804775018	0.0607953449228	0.0597157865215	0.0	0.154982046924	0.0463258736648	0.016704199261	0.0143873984023	0.155867707829	0.00668249090162	0.0	0.0	0.00832242899087	0.0139757842667	0.0263379629476	0.0	0.0294654258113	0.0266152531574	0.0	0.0592741832821	0.0162269884881	0.0515687112703	0.0335678969929	0.00770221175465	0.0289532554688	0.0	0.0	0.026553648071	0.0524073448747	0.0146822320861	0.0	0.0	0.00773585497433	0.102926884755	0.00780300971136	0.0257513685841	0.0139509765317	0.0258842542528	0.0	0.0	0.0940043139362	0.0	0.00649925419817	0.0	0.034348613307	0.0184399177329	0.0181504536873
AC106754.1	0.0	0.0	0.0	0.0	0.0	0.0	0.0	0.0	0.0124425859664	0.0	0.0464409535289	0.0	0.0	0.0	0.0	0.0	0.0	0.0	0.0109740696924	0.00991255462935	0.0	0.0	0.0	0.0	0.0	0.0	0.0	0.0	0.0	0.0	0.0	0.0	0.0	0.0	0.0460981285186	0.0450987905288	0.0	0.0	0.0	0.0	0.0	0.0	0.0	0.0	0.0	0.0	0.0102342067937	0.0	0.0
AC107027.1	0.33267768084	0.331844274239	0.145670943614	0.442590111038	0.300967564069	0.586200882939	0.270013166196	0.136198068575	0.458363227722	0.140996504342	0.285133993522	0.497711922352	0.300423605639	0.44442908733	0.228367451509	0.191747760139	0.438790462707	0.465450427555	0.202132821065	0.417327169508	0.984462380577	0.503435396676	0.508878358985	0.259906304802	0.421075699879	0.332119370861	0.113496761438	0.026539730832	0.494512758001	0.242877367689	0.171197326591	1.12230982066	0.955641595133	0.286910424702	0.727789235985	0.21360355848	0.397641374891	0.242268875639	0.218751312017	0.45659824502	0.298561326906	0.0721250448636	0.210569663217	0.176931278777	0.127385382284	0.843442072029	0.29622244116	0.40961203924	0.284599113817
LINC02084	0.174534367229	0.052229139878	0.0191060202049	0.0	0.017544236551	0.162816099679	0.0177072959127	0.0714542786773	0.0	0.0739717062013	0.170961466397	0.467262201402	0.0	0.0	0.239619132514	0.0143710847341	0.135414617892	0.0732574806143	0.0302988457019	0.0	0.0558360494015	0.0	0.0333719270548	0.0151506615228	0.0276138831467	0.0950407954105	0.0396962517193	0.0	0.0144132621579	0.0364062790462	0.0	0.0905850851882	0.0	0.165575587248	0.175002544009	0.0249030912664	0.0	0.201246005654	0.0143455753204	0.0	0.0447530664679	0.189196627722	0.138090278684	0.0928243478983	0.561379011344	0.0	0.240177037354	0.0252819796654	0.0
AC074183.1	0.0	0.0	0.0	0.0	0.0	0.0	0.0	0.0	0.0	0.0	0.0	0.0	0.0	0.0	0.0	0.0	0.0	0.0	0.0	0.0	0.0	0.0	0.0	0.0	0.0	0.0	0.0	0.0	0.0	0.0	0.0	0.0	0.0	0.0	0.0	0.0	0.0	0.0	0.0	0.0	0.0	0.0	0.0	0.0	0.0	0.0	0.0	0.0	0.0
AC121154.1	0.0	0.0	0.0	0.0	0.0	0.0	0.0	0.0	0.0	0.0	0.0	0.0	0.0	0.0	0.0	0.0	0.0	0.0	0.0	0.0	0.0	0.0	0.0	0.0	0.0	0.0	0.0	0.0	0.0	0.0	0.0	0.0	0.0	0.0	0.0	0.0	0.0	0.0	0.0	0.0	0.0	0.0	0.0	0.0	0.0	0.0	0.0	0.0	0.0
AP001025.1	0.664200230843	0.28709906828	0.315072425786	0.611753158286	0.200296700624	0.183586877827	0.808633180015	0.0604273838197	0.261467118988	2.77750058322	0.677711831494	0.313798635255	0.14995101844	0.0455033342619	0.260538263131	0.164069884047	0.292019115806	0.0	0.15373858745	0.624903964759	0.655168829667	0.463902809437	0.169331629871	0.0960944735477	0.315258499258	0.582711543466	0.0	0.0353248732138	0.0914174497977	0.0692730587407	0.319013536818	1.55126958385	0.305274398445	0.133659080952	0.443987935726	0.0157950162199	0.12213877701	0.85990495983	0.20017390748	0.0337633733136	0.0	0.0239999425906	0.14013606059	0.0	0.38997029646	1.19918045016	1.07530242214	0.192423956342	0.0473508363556
AL049646.1	0.025024812465	0.0149772729739	0.0082182881258	0.0307317128181	0.0301860019779	0.0	0.0533164734076	0.0307354354122	0.0295535833079	0.0127273139712	0.0459609907701	0.0	0.00847446886002	0.0	0.0147242974454	0.0123631937744	0.0	0.0210073780098	0.0260655689869	0.0	0.0	0.0	0.0	0.0260677002026	0.0178168068655	0.0272539800549	0.00853749840745	0.0239565859158	0.0185992174157	0.0313196874683	0.0	0.0259762567677	0.00862627813503	0.0129492538621	0.0273730252938	0.00535592386735	0.0	0.00911202272975	0.00617062423516	0.00572440238284	0.0288752124306	0.0	0.0237593320938	0.0133091948321	0.0114986805045	0.0	0.0121541247086	0.0163122349176	0.0
AC063949.2	0.0	0.0	0.0	0.0	0.0	0.0	0.0	0.0	0.0	0.0	0.0	0.0	0.0	0.0	0.0	0.0	0.0	0.0	0.0	0.0	0.0	0.0	0.0	0.0	0.0	0.0	0.0	0.0	0.0	0.0	0.0	0.0	0.0	0.0	0.0	0.0	0.0	0.0	0.0	0.0	0.0	0.0	0.0	0.0	0.0	0.0	0.0	0.0	0.0
AC020779.2	0.0	0.0485522793098	0.0	0.0996239239957	0.0489274383204	0.0	0.0	0.0664239944278	0.0958047458888	0.0	0.0	0.0766531017417	0.0549438846192	0.100037864637	0.0	0.0	0.0	0.0	0.0	0.0	0.0	0.0	0.0	0.0	0.0	0.0441750261959	0.0	0.0	0.0	0.101529979223	0.0	0.0421040090612	0.0	0.041977988347	0.0	0.0	0.0	0.0	0.0	0.0	0.0	0.158289697697	0.0	0.0431448198883	0.0	0.0560928974574	0.0394003940937	0.0	0.0
AC020558.2	0.260667260406	0.60003288581	1.36967333776	0.812592874402	1.52376659796	1.42158593698	1.29381308802	1.54329257997	1.84704319527	0.938203154679	1.23737393415	0.568389980839	1.30372508108	0.914874584707	1.01462448132	0.336807611025	0.336032651795	1.31292148905	2.19295041722	0.565950760536	0.307905962989	0.980322918056	0.62109563862	1.21144308388	0.79944796793	0.917173562754	0.848251476991	1.9195402803	0.774943997077	1.2547572904	1.0896332988	0.999056637648	0.608244839166	1.59785648474	0.899246920249	1.20161330941	0.243355751929	1.00754901897	0.850412922894	0.275203344745	1.2647948395	2.92129112529	1.44683872368	0.8531277593	0.368536326105	1.46963391338	1.28549361258	0.418249806993	1.74965807394
LINC00862	0.0816546669676	0.271500366659	0.0119181548916	0.334253290811	0.0437757160158	0.0451391754247	0.0441825755728	0.0297150026296	0.278580789269	0.184571405798	0.119974665946	0.0600093007659	0.0860276759177	0.0895045664253	0.0747360754798	0.0627518281615	0.0675762874034	0.0152324414254	0.463053275349	0.290222899968	0.670477501578	0.114061476196	0.343482031223	0.340230222564	0.111964316185	0.217380350876	0.0247621467754	0.0173709109031	0.170826278415	0.113549464527	0.156874044286	0.565061202995	0.17513750349	0.10328448698	0.178633527615	0.0854387217724	0.120122826792	0.132142481021	0.125280880886	0.107919809066	0.181457510255	0.0	0.189506704588	0.0386019674812	0.0667015092211	0.112920078718	0.158633117711	0.0473119801593	0.0698539372986
AC079848.1	1.2851502141	1.00582256766	0.681773893078	0.51595925288	0.536608835161	0.98368410817	0.601773529314	0.930862768423	1.28422919838	0.754167348806	0.544691183638	1.51790967751	0.769981043524	0.426673124986	0.814333548018	0.952368443213	1.44962923042	0.995847426398	0.978206454103	1.53464787624	1.8264015043	0.932120993845	0.964008906799	1.20998585483	1.17305488096	1.10355379394	0.573349272895	0.638805149095	0.734741177909	0.649555750797	1.03780084802	2.69367741691	1.39716282823	0.792895863614	1.37870926003	0.232737727371	0.927118530604	1.45783887376	0.950677940304	1.13068040864	0.874523488002	1.22165289168	1.59559570383	0.44690006461	0.386106081187	2.49495989947	0.624175545502	0.64439650496	0.856279310468
AC119403.1	0.328676402891	0.63931338916	0.458741454197	0.378404015435	0.148673839639	0.281058261415	0.575213293	0.201839921212	0.776314745037	0.208951005146	0.482922080339	0.291153372917	0.584345205879	1.08926538305	0.773556904966	0.385648799616	0.363385825127	0.379378086893	0.684691441016	0.386538534902	0.335160203753	0.229560153123	0.164967412606	0.44936549692	0.175504731546	0.156605021991	0.3924608804	0.491634833389	0.244282505026	0.334224654543	0.380561067486	0.34117269198	0.141622143609	0.403929947148	0.359517878601	0.457241294284	0.135989566155	0.119677494409	0.243135317802	0.300737675701	0.537267483524	0.320659026778	0.351062502303	0.174803239341	0.302047813664	0.568157440741	0.458943508006	0.285660306323	0.395403891217
E2F3-IT1	0.0	0.0954052288438	0.0	0.0	0.0	0.0	0.0	0.0	0.0470640814178	0.0	0.0585543022411	0.0	0.0	0.0	0.0	0.0	0.0	0.0669084989611	0.0415094186116	0.0374942378855	0.0	0.111336674265	0.0	0.0415128125726	0.037831019911	0.0	0.0543838648555	0.0763017261419	0.0	0.0498766022933	0.0492192313948	0.0	0.0	0.0412433735509	0.0	0.034117235035	0.0439699597235	0.0290217923943	0.0	0.0729288863574	0.0	0.155519627987	0.0	0.0	0.0	0.0	0.038710887197	0.0346363121416	0.0
LINC01827	0.0574443442891	0.0	0.0	0.0	0.103937747351	0.0	0.0	0.0	0.0	0.233723935126	0.0422012989125	0.0271393414275	0.272343471329	0.0	0.0675991169204	0.0	0.401120057323	0.0482223415936	0.0598333961969	0.0270228741517	0.0	0.0401213240594	0.0	0.119676576786	0.0272655999358	0.0	0.0	0.0	0.0284629465316	0.215682604512	0.0354733199242	0.1192567608	0.0	0.0594499078211	0.03141732813	0.0245889982234	0.031690061062	0.041833214262	0.0	0.0788420393053	0.0	0.0	0.0	0.0305511967858	0.0527903386043	0.0397198354969	0.0278997385204	0.0499262156996	0.0
AC021092.1	0.292491844775	0.399345281284	0.090052457617	0.157147600294	0.33627794692	0.210324874942	0.684370741802	0.64363479463	0.205095767647	0.599679799861	0.624489691332	0.194324842933	0.433344686317	0.157800553679	0.0968055014385	0.365770475445	0.319125045606	0.62151243301	0.223731958113	0.352583429657	0.342123866917	0.325583164421	0.152048929116	0.376090847848	0.251628343445	1.18459486818	0.299360723975	0.100627276449	0.122281322757	0.251670929003	1.13452586128	0.279892677208	0.0378092144863	0.156081574218	0.284944717716	0.708167378594	0.262206181837	0.715560248253	0.216368126851	0.418170219939	0.217965909735	0.0832291587087	0.373160473268	0.510427463501	0.268794843352	0.183282899175	0.279677281355	0.325708439864	0.134884721912
AC005277.1	0.0	0.0	0.0	0.0	0.0	0.0	0.0	0.0	0.0	0.0	0.0	0.0	0.0	0.0	0.0	0.0	0.0	0.0	0.0	0.0	0.0	0.0	0.0	0.0	0.0	0.0	0.0	0.0	0.0	0.0	0.0	0.0	0.0	0.0	0.0	0.0	0.0	0.0	0.0	0.0	0.0	0.0	0.0	0.0	0.0	0.0	0.0	0.0	0.0
AC145350.4	0.0	0.0	0.0	0.0	0.0	0.0	0.0	0.0	0.0	0.0	0.0	0.0	0.0	0.0	0.0	0.0	0.0	0.0	0.0	0.0	0.0	0.0	0.0	0.0	0.0	0.0	0.0	0.0	0.0	0.0	0.0	0.0	0.0	0.0	0.0	0.0	0.0	0.0	0.0	0.0	0.0	0.0	0.0	0.0	0.0	0.0	0.0	0.0	0.0
AC107032.2	0.66075877887	0.741491415885	0.596741397901	0.86215989147	0.448332511242	1.59235457763	0.653610238769	1.48782864203	0.682794963575	0.294047113978	0.546102300694	0.858475022874	1.00692497356	4.07408091215	1.02055402553	0.530464288318	0.845885302231	0.832022785008	0.516179298797	1.86499836115	0.396349158964	1.15374791984	0.615910902431	0.559239962118	0.705656329946	0.944498681851	0.676276039654	1.26510634018	0.982192869951	0.671912777009	0.408035078921	1.45749681108	0.911077997432	1.02574193287	1.08414199661	0.954575488026	1.09355340245	0.721785510323	1.01831285953	0.982461681498	0.825960739682	1.2355618113	0.784181064442	0.527126866822	0.948790088257	0.856651892517	0.681953453212	0.789636131726	1.43082941775
AL353801.3	0.11764432133	0.246434170445	0.309080415417	0.252827873535	0.283815251069	0.365818870946	0.358066352774	0.288981141809	0.416803673073	0.0299162324711	0.129640521567	0.305693135451	0.358554464757	0.072536680447	0.311492240791	0.0581206969318	0.164296407243	0.938200354436	0.398245344613	0.110684097079	0.169362481948	0.369752792762	0.236189505871	0.337004382508	0.44671315024	0.160154845895	0.762578178785	0.168933711015	0.26231073418	0.515330208197	0.326917404099	0.30529290703	0.04055305662	0.943575335851	0.257367042246	0.42803911114	0.0973504643325	0.214182969699	0.174052589128	0.34984336629	0.316739415075	0.267807477469	0.446780650737	0.187703847411	0.0270282637688	0.488070303338	0.257120283965	0.178932977853	0.452890656213
AC010457.1	0.395226583642	0.0525648643768	0.259589233197	0.107857306144	0.0264855141321	0.0819313339062	0.0	0.0	0.155583740224	0.0446683140478	0.0967839706464	0.0622410516208	0.0	0.108305456756	0.0516770108689	0.021695191279	0.0	0.0737283735108	0.0457404061836	0.0413159646121	0.0421462191074	0.15335630064	0.226708463133	0.114360365214	0.0416870742821	0.0956517096142	0.0599271238077	0.0420395185355	0.391659553513	0.0549604432984	0.0813541014791	0.866089905399	0.635778086018	0.113618108956	0.0720521368271	0.0	0.0726776193777	0.0799498413065	0.0	0.0401812046046	0.0337805515488	0.0571238302983	0.0833867467974	0.0467105074824	0.100890626465	0.0303643370534	0.0426566250105	0.0	0.0563514085554
AC087721.1	0.0334890872694	0.0	0.0	0.0	0.0403959732352	0.0	0.0	0.0548416592649	0.0790992965006	0.0	0.147615888003	0.0	0.0	0.0	0.0	0.0	0.0	0.0562256293791	0.0348818643795	0.0	0.0642818383866	0.0	0.0	0.0348847164476	0.0317907730344	0.0364722380147	0.0	0.0	0.0	0.0838262223417	0.0	0.0347623436156	0.0	0.0	0.0	0.0	0.0	0.0	0.0	0.0306423892258	0.0	0.0	0.0	0.0	0.0	0.0463119930688	0.0325301573084	0.0291061446568	0.0429738682891
AC093734.1	0.0	0.15769459313	0.0865297443989	0.242678938824	0.238369627189	0.327725335625	0.160390052234	0.107870371116	0.622334960897	0.0	0.0967839706464	0.186723154863	0.0892270522948	0.406145462834	0.23254654891	0.130171147674	0.245313092909	0.110592560266	0.617495483479	0.0619739469182	0.442535300628	0.0920137803842	0.0755694877109	0.0	0.125061222846	0.286955128843	0.359562742846	0.0	0.0652765922522	0.164881329895	0.0813541014791	0.0683755188473	0.181650881719	0.272683461494	0.144104273654	0.225568496099	0.0	0.335789333487	0.0649700436	0.361630841442	0.506708273232	0.514114472685	0.0	0.0	0.0605343758789	0.27327903348	0.0	0.114500205427	0.338108451332
AL391987.3	0.0	0.0	0.0	0.0	0.0	0.0	0.0	0.0	0.0	0.0	0.0	0.0	0.0	0.0	0.0	0.0	0.0	0.0	0.0	0.0	0.0	0.0	0.0	0.0	0.0	0.0	0.0	0.0	0.0	0.0	0.0	0.0	0.0	0.0	0.0	0.0	0.0	0.0	0.0	0.0	0.0	0.0	0.0	0.0	0.0	0.0	0.0	0.0	0.0
SOS1-IT1	3.63562231619	1.68899208958	0.885032297975	1.34253962648	1.61004046435	1.73924410573	1.6404807097	1.2282082606	1.65137127782	2.12056943532	3.28725907318	1.28522311856	1.36032120077	1.03460212638	2.39346155603	2.34878991899	1.81079796213	2.21961208675	1.91989336481	0.849151799002	1.41522567319	1.36729249097	1.56044363221	2.5291697612	1.44807731717	2.10433761151	1.9082057844	1.48465878617	2.09114135882	1.94097144491	1.16179365972	1.63621417031	0.893913549514	1.57869372444	1.76590938855	2.18742081086	1.69708616477	1.21271285603	1.91832602419	1.36087395595	1.58413007526	1.52129779637	1.44829612859	1.37918919461	1.63549015532	1.74035595006	1.40766862535	1.24845399426	2.57733547551
AL158163.2	0.204953214089	0.190810457688	0.448718531669	0.503385455961	0.412038926999	0.311573158369	1.21988091157	0.522092596202	0.699237781065	0.185309691421	0.468434417928	0.172140965626	0.64778839966	0.477394981171	0.509166205661	0.067503038008	0.381637083111	0.611734847644	0.830188372232	0.321379181876	0.15299077536	0.413536218698	0.444132674918	0.474432143687	0.432354513268	0.1488067311	0.683682872469	0.196204438651	0.203103454179	0.399012818347	0.590630776738	0.0945535746345	0.313996524115	0.400649914494	0.398551248278	0.506884634806	0.276382603976	0.199006576418	0.404299299888	0.375062844124	0.455458350739	1.18491145133	0.69187175057	0.339118284322	0.0627827955544	0.346413708155	0.243325576667	0.2968826755	0.555222378295
SHROOM3-AS1	0.0574443442891	0.0	0.0	0.0352722541714	0.0	0.0	0.0699358425959	0.0	0.0	0.0	0.0844025978249	0.0542786828549	0.0	0.0	0.0	0.028379655619	0.213930697239	0.0	0.0299166980985	0.0270228741517	0.0275659054703	0.0802426481188	0.0	0.0299191441965	0.0	0.0625613884504	0.0	0.0	0.0853888395948	0.0718942015039	0.0	0.327956092201	0.0396031652037	0.0	0.03141732813	0.0	0.031690061062	0.125499642786	0.0	0.0	0.0	0.0	0.0	0.0	0.0	0.0	0.0557994770407	0.124815539249	0.0
AC084116.1	0.0	0.0	0.256934946559	0.320263412109	0.0786441033126	0.0810935902057	0.0	0.0	0.0769964522173	0.0	0.0	0.0	0.309101485864	0.0	0.306891696449	0.128840154344	0.0	0.0	0.814908831639	0.0	0.0625729142577	0.182145888368	0.261788777469	0.0339573108978	0.154728097795	0.0355026284151	0.0444857790229	0.0	0.452263997036	0.407988566817	0.362350169778	0.135352765326	0.359587021481	0.10121073264	0.249603925941	0.251169828479	0.323705224958	0.0	0.128611456451	0.0298277653813	0.0	0.254428839243	0.309502955904	0.0346746711986	0.0	0.0450807948891	0.0	0.02833236167	0.585639791981
AC127496.5	2.76193636098	0.836708958844	0.55989834611	0.64904720109	0.802043686778	0.318086355165	0.124538158206	0.502549023082	1.2281963493	0.398861768968	0.0751499066195	1.36930313566	1.20089115089	1.26144002574	0.541696666873	0.875975252581	0.650801205304	0.429359351622	0.745837682005	0.43308852317	1.19447343329	0.357229970903	0.723688976431	0.479506284261	2.26581509627	0.872681185951	0.977164630558	0.277460822334	0.642014483798	0.53343959672	1.26338134062	0.796373690104	0.611201790256	0.52932671937	1.28676639651	1.94121593996	0.620752372567	0.670449963333	0.807157247548	1.06078380156	0.760658537228	0.687502098766	0.80934195421	0.489636025492	0.156677208157	1.24958177662	0.115925651499	0.948331113182	0.962614649676
AC091691.2	0.0	0.0	0.0	0.0	0.0	0.0	0.0	0.0	0.0	0.0	0.0	0.0	0.0	0.0	0.0	0.0	0.0	0.0	0.0	0.0	0.0	0.0	0.0	0.0	0.0	0.0	0.0	0.0	0.0	0.0	0.0	0.0	0.0	0.0	0.0	0.0	0.0	0.0	0.0	0.0	0.0	0.0	0.0	0.0	0.0	0.0	0.0	0.0	0.0
LINC02455	0.0321387208472	0.0	0.0	0.0	0.0387671033466	0.0	0.0	0.0	0.0	0.0	0.0	0.0	0.0	0.0	0.0	0.0	0.0	0.0	0.03347533759	0.0	0.0	0.0	0.0	0.0	0.06101777405	0.0	0.0438579555286	0.0307668250572	0.063697319859	0.0804461327312	0.0	0.0	0.0	0.0	0.0351544699842	0.0	0.0	0.0	0.0316990938532	0.0	0.0	0.0	0.122053988256	0.0	0.0295349172635	0.0	0.0312184574169	0.0	0.0
AL121787.1	0.0170489898826	0.0408150711631	0.0223959338444	0.0209370064868	0.0205652227379	0.0	0.0415127194018	0.0	0.0402687327639	0.0520254481262	0.0250499688732	0.080547243274	0.0230940605939	0.0	0.0401256790276	0.0336913558685	0.0158732001294	0.0572479135496	0.0	0.0641612626918	0.0654505990845	0.0	0.0195591615252	0.0	0.0161843935448	0.0	0.0	0.0326424496864	0.0	0.0426751677376	0.0210563556769	0.0176971931134	0.0	0.017644223979	0.0	0.0583824342845	0.0188106779566	0.0993259204937	0.0504473279717	0.0	0.026229604732	0.022177487057	0.0323736781684	0.163212008497	0.0470031624471	0.0235770146532	0.016560807357	0.0296353472869	0.0437552113489
AC025917.1	0.250103472555	0.504205998844	0.518749747594	1.35787984267	0.142903674104	0.687654894981	1.21795782027	0.388012664395	0.652912112155	0.227620285705	0.696269159596	0.3233862071	0.0178306743644	0.048697209912	0.619612054349	0.143070022753	0.318643678898	0.508305689878	1.87837831537	0.260075638512	0.126334248852	0.386138754676	0.800375102708	1.08324102171	0.874705662682	0.0573436343352	0.952054446686	0.554463410445	0.495692437945	1.40033400328	0.585265839873	0.450905774991	0.181500880991	0.58578532211	0.705527860029	0.664877577891	0.479276191867	0.220479347669	0.597230821928	0.289065775818	0.324025505194	1.48970081309	0.92482856832	0.882099583496	0.0604843887807	0.0910177898462	0.396379026625	0.469063186724	0.962813372766
AC130343.2	0.224518387891	0.0895823745013	0.196621578822	0.137859866656	0.180549138591	0.279258912751	0.0455567988741	0.183835421198	0.176766502978	0.342561929563	0.494825089361	0.459648705162	0.10137533641	0.553730715525	0.396311724199	0.11092048499	0.557425056186	0.0	0.311807839336	0.176029285848	0.107739982648	0.104541478183	0.171716582404	0.0779583334697	0.142088337694	0.489036205493	0.102129323672	0.286579253115	0.0	0.0936649808325	0.0924304814927	0.854533479678	0.0515956729766	0.387261723483	0.163724104339	0.0	0.330290777266	0.0817515278711	0.147631460575	0.0684778275656	0.0575696723578	0.146027819706	0.0	0.358223539777	0.481433017553	0.0	0.181741254446	0.357745947003	0.240088747718
AL157359.2	0.0	0.0	0.0	0.0	0.0	0.0	0.0	0.0	0.0	0.0	0.0	0.0	0.0	0.0	0.0	0.0200901898833	0.0	0.0	0.0	0.0191297132069	0.0	0.0	0.0	0.0	0.0	0.0	0.0	0.0	0.0	0.0	0.0	0.0	0.0	0.0	0.0	0.0	0.0448673058403	0.0148070369358	0.0	0.0	0.0	0.0	0.0	0.0	0.0	0.0	0.0	0.0	0.0
MIR3142HG	0.110844367077	0.290237549721	0.0910047724665	0.127614739668	0.292480188656	0.0517011285666	0.236158842664	0.363037007355	0.229082012986	0.12684170534	0.142505038049	0.124373904977	0.168914836939	0.256289966117	0.228268204464	0.0684515813495	0.135449928092	0.24425527652	0.194829083444	0.143393869358	0.0930843483286	0.0967724243936	0.0794776880749	0.122680193609	0.138105418189	0.0679039842046	0.113447436465	0.298442214375	0.0137304957193	0.0520225317271	0.0513368775957	0.143823342556	0.152836204697	0.293955378633	0.212179608492	0.166063899345	0.122298019222	0.161442391415	0.0546640610211	0.234538791414	0.255798492041	0.0360468498884	0.0131548844361	0.11790292371	0.120963520335	0.162866861327	0.329740716672	0.0421476201636	0.266695714545
AL133467.4	0.0	0.0	0.0	0.0	0.0	0.0273481142142	0.0	0.0	0.0	0.0447299255154	0.193834931557	0.0	0.0	0.0271137108981	0.0	0.0	0.0	0.0	0.0	0.0206864760748	0.0	0.0	0.0	0.0	0.0	0.0	0.0	0.0	0.0	0.0	0.0	0.0684698299078	0.0303169057766	0.0	0.0	0.0	0.0	0.0480360701698	0.0216865524844	0.0	0.0	0.0	0.0	0.0233874678843	0.0	0.0	0.0	0.0	0.0
AC104135.1	0.0626768238803	0.425134702581	0.0	0.128283755342	0.252011576146	0.467749528827	0.406966108946	0.342131452295	0.246731750552	0.14875777981	0.798118929629	0.394818728499	0.0	0.231870201324	0.0	0.5780076649	0.0	0.0	0.652834892974	0.550374134099	0.120307293861	0.26265532592	0.311587953261	0.0	0.337157189246	0.819119620733	0.0	0.120002714771	0.496889184536	0.261476289873	0.516060093262	0.368672194676	0.0	0.281081969154	0.182821673522	0.679661825075	0.115255464544	0.136931130563	0.0206064882715	0.0191163529115	0.192854629812	0.271768681498	0.0	0.0	0.0	0.346702627011	0.263822560189	0.163421656238	0.348522014381
LINC02705	0.124214069145	0.0	0.0	0.355929110275	0.0998882247269	0.102999391196	0.302449812785	0.0	0.0977954938553	0.0421158389593	0.182506916076	0.234737680399	0.0560855757282	0.0	0.0487240388193	0.122732796378	0.0385492003142	0.0695153235959	0.0431266686874	0.0389550523486	0.0	0.0	0.0475008208468	0.129390584642	0.0	0.0	0.0	0.0	0.164124003377	0.0	0.0	0.687662360978	0.0	0.0857005164694	0.0	0.0708929559169	0.0	0.0904575347353	0.16335325248	0.15154054308	0.12740093727	0.0	0.393108949188	0.0	0.304401432991	0.0572584641578	0.0402191035813	0.107957336545	0.0531313280665
LINC01568	0.0	0.00467443551415	0.0	0.0	0.0	0.0	0.00475433520832	0.0	0.0	0.0	0.0	0.0	0.0	0.0	0.0	0.0	0.0	0.0	0.0	0.00367410464336	0.00749587336404	0.0	0.00448011171632	0.00406788952206	0.0	0.0	0.0	0.0	0.0	0.0	0.0	0.0	0.0	0.0	0.0	0.0	0.0	0.00284387970546	0.0	0.0	0.0	0.0	0.0	0.0	0.0	0.00540041859401	0.0	0.0	0.0
AC018755.1	0.0269725982068	0.0161430167248	0.0708636147023	0.0331236904656	0.13014201868	0.033548871075	0.0656757912703	0.0	0.0796346555294	0.0137179340096	0.0396306614153	0.012743091787	0.0730725775138	0.0498919807136	0.0	0.0	0.0251124232165	0.135854820226	0.0702359028961	0.0253768107516	0.0	0.0753547710761	0.0154719255719	0.0280966582556	0.0512095024176	0.0	0.110424091077	0.0387318406812	0.0534583259731	0.0506361444602	0.0166562542791	0.0	0.0185953948291	0.0697857420489	0.0295035822541	0.023091191225	0.0	0.0196424990824	0.0133018194172	0.0616995654462	0.0207484605959	0.0350862104878	0.0256086202093	0.0143451050898	0.0123936708652	0.0373003531316	0.0131001310311	0.0	0.0173058894295
AC084759.2	0.0	0.0	0.0	0.0	0.0	0.0	0.0749312599242	0.0	0.029074336011	0.0	0.0180862709625	0.0	0.0	0.0	0.0	0.0	0.0229211461328	0.0	0.0	0.0	0.0	0.0343897063366	0.240071716172	0.0256449807398	0.0116852571154	0.0134060118108	0.0	0.0	0.0121984056564	0.0154059003223	0.0	0.0	0.0339455701746	0.0	0.0	0.0	0.0	0.0	0.0	0.0	0.0189379771617	0.0	0.0	0.0	0.0	0.0	0.0	0.0106984747928	0.0
AC122129.1	1.37011882329	1.50335512118	1.31525211486	3.5161481803	1.6632902875	0.666374849104	3.18641570439	1.48141976333	3.10130255514	0.839764304098	2.00020206002	1.34440671501	0.690022537746	0.108305456756	1.32293147824	0.650855738369	0.899481340665	1.45982179551	6.03773361623	1.49563791896	0.809207406863	1.12870237271	1.77336397828	3.17464373833	2.59293602034	0.545214744801	2.27723070469	2.76620031963	0.748504924492	3.91318356285	2.27791484141	1.08489156571	0.993024820066	1.97241037147	2.4593796037	2.22560916151	1.29850679955	1.84844033101	1.45532897664	1.3822334384	1.79712534239	1.85081210166	2.6350211988	0.691315510739	0.645700009374	0.947367316066	1.80864090044	1.16026874833	2.17516437024
ABALON	0.913057174927	0.782092259571	0.671230734008	0.401191771698	0.717405313429	0.760587989904	0.305946342412	0.192046672276	0.336348663837	0.911698363599	0.812314019529	0.30868683405	0.238282648325	0.144615956708	0.266151541527	0.662142254063	0.748701231536	2.96746048992	0.287926603086	0.488626957205	0.466288227582	0.620162242358	0.46127964753	0.593351813965	0.580486485234	0.912285091696	0.400091491317	0.986349166101	0.647483423727	0.670962174834	0.424169939504	0.460843092346	0.438902130397	0.494140261146	0.41232147664	0.530672704696	0.794832692848	0.494117747543	0.966664116915	0.735803792991	0.322184451188	0.512133299379	0.683964125465	0.819728905875	0.777499324872	0.266433893914	0.553303274702	0.531466271432	0.333222491053
AP001527.2	0.151576597847	0.241915001823	0.13274293594	0.930717958723	0.731352770584	0.597021035342	0.0922687622204	0.0	0.179007599688	0.231270019008	0.296947333077	1.33675234796	0.239541405051	0.0623056748055	0.0	0.0249615037536	0.188164083943	0.254485574495	0.315761029058	0.0475362762415	0.193966117731	0.352889617321	0.347787309528	0.131577852845	0.215834661933	0.19259191294	0.0344747162317	0.0	0.275382390769	0.221322482443	0.468011708984	0.157339545747	0.313498906803	0.10457907715	0.248699768636	0.346038516995	0.278731915838	0.0735893309522	0.0498343916044	0.416076055288	0.233198229075	0.0328620450052	0.383764045483	0.0	0.301808473082	0.454165789398	0.171775727657	0.241521035536	0.162088441407
AC099328.2	0.0	0.0	0.0	0.0	0.0	0.0	0.0	0.0	0.0	0.0	0.0	0.0	0.0	0.0	0.0	0.0	0.0	0.0	0.0	0.0	0.0	0.0	0.0	0.0	0.0	0.0	0.0	0.0	0.0	0.0	0.0	0.0	0.0	0.0	0.0	0.0	0.0	0.0	0.0	0.0	0.0	0.0	0.0	0.0	0.0	0.0	0.0	0.0	0.0
DNAJC27-AS1	0.513400567744	0.985960956376	1.75273645768	1.60738115276	0.939136680188	0.501736991888	1.26038595816	0.780690574749	1.34920920009	0.332842570859	0.298418670066	1.05817497672	1.25331560838	0.417429277674	0.381747800163	1.11489710625	0.874570912455	0.885640722401	1.30456074065	0.591839677825	1.16685585171	0.772323063384	1.22975935054	0.99906963544	0.897072494792	0.678947717252	0.920031406863	0.537393151734	0.930875856174	1.01324260189	0.919757712847	0.67932669088	1.15908113485	0.972149594228	1.26200254802	1.01669481152	1.12667672411	0.854579057583	1.03501383915	1.29312943072	1.02855233774	1.2879700212	1.38196821528	1.1011892616	0.386258808253	1.65792181876	0.550761870579	0.676667644741	0.962870165863
TAB2-AS1	0.113457690678	0.475328542283	0.223560834283	0.975321761253	0.136857532099	0.0352800405788	0.0690647555885	0.0464495192351	0.100492700536	0.0	0.0	0.830840514697	0.115264839797	0.0699553039187	0.0	0.0560523447279	0.105633040007	0.0952434148912	0.0295440701862	0.02668629031	0.92556696837	0.198107961325	0.0650811958222	0.118185943267	0.0538519856384	0.0	0.154829508485	0.0	0.140542129226	0.0709987221257	0.175157407099	0.17665703446	0.312879098762	0.0293547142711	0.0310260090964	0.121413647811	0.0625906899979	0.0	0.139882122342	0.207626722726	0.218191106979	0.0368967088937	0.269300614657	0.0	0.104265615393	1.13752802904	0.385731260326	0.0986087178409	0.0363977959175
AL161757.3	0.0	0.0	0.0	0.0	0.0	0.0	0.0	0.0	0.0	0.0	0.0	0.0	0.0	0.0	0.0	0.0	0.0	0.0	0.0	0.0	0.0	0.0	0.0	0.0	0.0	0.0	0.0	0.0	0.0	0.0	0.0	0.0	0.0	0.0	0.0	0.0	0.0	0.0	0.0	0.0	0.0	0.0	0.0	0.0	0.0	0.0	0.0	0.0	0.0
AF001548.2	1.04873720659	2.32807017753	2.17918329973	1.19423583053	2.11605318172	5.62092072351	1.20714618261	0.562061407395	3.28773008948	6.84659460977	3.530067982	2.03593755697	4.00347695165	3.24488848727	1.41363823153	1.65796935458	2.13035054368	2.84921359212	5.48162657263	8.71875579539	2.85485178901	2.98318361667	1.00626738899	4.38963233423	4.27182808564	2.86577556305	2.47199385707	2.06270216604	5.00740174777	2.76827074929	2.42563676252	4.45340550387	0.841330399543	2.64431198843	2.14829134276	1.76299587741	2.90327963725	3.44373421712	2.82106768263	1.50045077195	1.96549472301	0.644897978894	2.53451822503	2.14991256807	2.87378984435	2.53142683645	5.66771841258	1.85610859323	1.44363411128
LINC01596	0.0	0.0	0.0	0.0	0.0	0.0	0.0327824262168	0.0	0.0	0.0	0.0	0.0	0.0	0.0	0.0	0.0	0.0	0.0	0.0	0.0	0.0	0.0	0.0	0.0	0.0	0.0	0.0	0.0	0.0	0.0	0.0	0.0	0.0	0.0278671442911	0.0	0.0	0.0	0.0	0.0	0.0	0.0	0.0	0.0	0.0	0.0	0.0	0.0	0.0	0.0
AL592494.1	0.0	0.0	0.0	0.0	0.0	0.0	0.0	0.0	0.0	0.0	0.227395348509	0.0	0.0	0.0	0.0	0.0	0.0	0.0	0.0	0.097072460545	0.0	0.0	0.0591838706344	0.0	0.0489721940595	0.0	0.0	0.0	0.0	0.0	0.0	0.0	0.0	0.0	0.0564291815927	0.0	0.0	0.0	0.0	0.0	0.0	0.0	0.0	0.0	0.047408799232	0.142682904212	0.0	0.0	0.0
LINC02722	0.0	0.0	0.0	0.0	0.0351526202193	0.0	0.0	0.0	0.0	0.0	0.0	0.0	0.0	0.0	0.0	0.0	0.0	0.0	0.0	0.0	0.0	0.0	0.0	0.0	0.0	0.0	0.0	0.0	0.0	0.0	0.0	0.0	0.0	0.0	0.0	0.0	0.0	0.0	0.0	0.0	0.0	0.0	0.0	0.0	0.0	0.0	0.0	0.0	0.0
AL161644.1	0.0	0.0	0.0	0.0176202529839	0.0	0.0178464291677	0.0174682235107	0.0	0.0	0.0	0.0	0.0	0.0	0.0	0.0	0.0	0.0267172675445	0.0	0.0	0.0	0.0	0.0	0.0	0.0	0.0	0.0	0.0	0.0	0.0	0.0	0.0	0.0	0.0	0.0	0.0313890497068	0.0	0.0	0.0	0.0	0.0	0.0	0.0	0.0	0.0	0.0	0.0	0.0	0.0	0.0
AC243829.4	0.0	0.0	0.0	0.0	0.0	0.0	0.0	0.0153016587398	0.0110349546115	0.0	0.0	0.0	0.0	0.0	0.0109957531919	0.0	0.0	0.0	0.0	0.0	0.0	0.0	0.0	0.0	0.0	0.0	0.0	0.008945102713	0.0	0.0	0.0	0.0	0.0	0.00967019309517	0.0	0.0	0.0	0.00680464065516	0.0	0.0	0.0	0.0	0.0	0.0	0.0515216376179	0.0	0.00907640965932	0.0162421158929	0.0
AC097103.1	0.0583912290851	0.0	0.0	0.143414659818	0.0	0.0	0.0710886312101	0.0	0.137916722104	0.0	0.0	0.0551733864185	0.0	0.0	0.0	0.0	0.0	0.0980344307122	0.0	0.0	0.0	0.0815653291318	0.0669883370917	0.060824633806	0.0	0.0635926201281	0.0	0.0	0.0578642319599	0.0730792707595	0.0	0.0	0.0805119292603	0.0	0.0	0.0	0.0	0.0	0.0	0.106855511146	0.0	0.0	0.0	0.0	0.0	0.08074911612	0.0	0.0	0.149857591983
AP003096.1	0.0437133607136	0.261623113831	0.229691387326	0.304199011067	0.228492031425	0.235608753628	0.230615678396	0.0715849080716	0.309745325602	0.148213875679	0.406775774252	0.137681302489	0.0986880560116	0.0539052296192	0.188616365996	0.0863841437031	0.0542648706434	0.195710417436	0.364250839736	0.095963314515	0.0978917209799	0.101770268981	0.100298808187	0.333923903692	0.110657462262	0.0317381815265	0.238612935381	0.139491272654	0.101077282701	0.0911820882876	0.179960626672	0.287377180676	0.261185408542	0.165878284848	0.159384068667	0.299383415298	0.144690909511	0.106112586451	0.172461614821	0.119992683221	0.0896697638918	0.473856270527	0.110674183135	0.170489082612	0.0937342163974	0.120902241503	0.127385003573	0.11397689553	0.149583629292
AC244502.3	0.0697628251214	0.0835056707605	0.0	0.0	0.0	3.86135026186	0.0	1.94213876049	0.164775777393	0.177402603931	0.102502060816	0.395509877258	0.0	0.0	0.369428434374	0.585912583731	0.0649516066563	0.0	0.0363320950649	0.0	0.0	0.0487250215601	0.0400171029016	0.0	0.0	0.151954357068	0.0	0.0	0.0	0.218278347017	0.0	0.0724152103328	0.0	0.324893095806	0.0381545232213	0.0298619125033	0.0	0.0	0.0344042681645	0.0	0.429316068699	0.0	0.0	0.111307970784	0.0641108050883	0.0	0.203295687687	0.0	0.0
AC103564.1	0.198550958686	0.101856116203	0.0	0.0696658400895	0.0	0.0	0.207194266765	0.0	0.0334975668454	0.0865547935908	0.0833513199161	0.0	0.192108066329	0.139910607837	0.0333785675185	0.168157034184	0.15844956001	0.0476217074456	0.0590881403724	0.10674516124	0.0	0.198107961325	0.0325405979111	0.118185943267	0.215407942554	0.0308910770373	0.0	0.0543072783928	0.0	0.177496805314	0.0350314814198	0.0294428390766	0.0391098873453	0.0880641428133	0.0620520181927	0.121413647811	0.0625906899979	0.0413121599918	0.0279764244683	0.0259533403407	0.0	0.147586835575	0.0538601229314	0.0603413317299	0.0521328076964	0.0	0.110208931522	0.246521794602	0.0
AC044849.1	0.112259193945	0.161248274102	0.206452657763	0.110287893325	0.352070820252	0.195481238925	0.218672634596	0.257369589677	0.212119803573	0.296887005622	0.626778446524	0.636436668686	0.395363811999	0.332238429315	0.396311724199	0.244025066977	0.062710318821	0.263864502945	0.491097346954	0.190111628715	0.0861919861183	0.627248869098	0.103029949442	0.233875000409	0.213132506541	0.122259051373	0.091916391305	0.150454107885	0.42273488898	0.309094436747	1.08143663346	0.163138209757	0.371488845432	0.464714068179	0.122793078255	0.326756617237	0.0495436165899	0.457808556078	0.0885788763447	0.143803437888	0.276334427317	0.116822255765	0.596861193274	0.119407846592	0.206328436094	0.155243019019	0.239898455869	0.0585402458731	0.172863898357
LINC01284	0.0436734398363	0.0261384188613	0.0573704058754	0.160899460809	0.158042328164	0.108643193454	0.186096403072	0.0	0.0515770755264	0.0666353342438	0.0962536475195	0.0619000047626	0.1478968949	0.0807840016485	0.0256969245828	0.0	0.243968911578	0.219973147269	0.136469321463	0.0821791515299	0.0209576404603	0.24402558743	0.0751554083262	0.113733733076	0.207293259786	0.0475637953287	0.059598756006	0.0627137475139	0.0	0.163977870553	0.0809083255806	0.0453339056467	0.0903277672112	0.022599108795	0.0716573305979	0.0934718768082	0.0963725144625	0.0477070559906	0.0	0.0399610336205	0.0335954526362	0.0284054115045	0.124394749674	0.0232272797481	0.100337801114	0.181187742746	0.0212114450395	0.132851608214	0.0
AC007998.3	0.0522078784069	0.104154179961	0.0457209566474	0.0427425787449	0.0839671758076	0.0865824576651	0.0423737910925	0.0284985041595	0.0411040012383	0.371732050203	0.178986950082	0.279541142323	0.0235730858683	0.386281579935	0.0409579802302	0.17195097018	0.0972146863819	0.233741481087	0.0543791510196	0.098238177866	0.0501061491354	0.0729279525752	0.079859458629	0.108767194513	0.033040192062	0.0379056447489	0.0	0.149937889799	0.0517366877458	0.0871207026958	0.0	0.0722570985198	0.0	0.0900510339539	0.0761424328041	0.029796711821	0.0576025673234	0.152079261455	0.0514937245126	0.0	0.0267736685856	0.0679125013044	0.0991355537799	0.647878818301	0.335846832114	0.0240660575336	0.0676172702131	0.0605001085443	0.089325595221
AC007159.1	0.0	0.00810924172068	0.0	0.00415981748091	0.0	0.0	0.00824785223985	0.0	0.0	0.0	0.0	0.0	0.0	0.0	0.0	0.0	0.0	0.0	0.0	0.0	0.0	0.0	0.0	0.0	0.0	0.0	0.0	0.0	0.0	0.0	0.0	0.0	0.0	0.0	0.0	0.0	0.0	0.0	0.0	0.0	0.0	0.0	0.0	0.0	0.0	0.0	0.0	0.0	0.0
AC106873.1	0.0	0.0	0.0456213467201	0.0852989153165	0.0	0.0	0.0	0.0568728318303	0.0	0.0	0.0	0.0	0.0470434567654	0.0	0.0	0.0	0.0	0.0	0.0	0.0	0.0	0.048512712098	0.0	0.0	0.0	0.0378230616448	0.0	0.0	0.0344159811003	0.0	0.0	0.0	0.0	0.0	0.0	0.0	0.0	0.0505826446959	0.0	0.0	0.0534306763059	0.0	0.0	0.0	0.0	0.0	0.0	0.0	0.0
AC002064.2	0.772218953506	0.396146278936	0.0724574330261	1.08379798285	0.266138176608	0.0	0.537223427553	0.270982316368	0.0	0.0	0.486264101656	0.208475217886	0.149432156784	0.0	0.0649091866623	0.163502168185	0.359481297048	0.833462270796	0.804334755104	0.0518951389419	0.423503876429	0.231148804702	0.316398201142	0.45965744025	0.366528912632	0.0	0.0752717852671	0.158411888184	0.491946082787	0.897433674482	0.408741021964	0.515300623008	0.0	0.285421270248	0.120668630534	0.51943195209	0.243432302968	0.522191420243	0.163211943438	0.958926533419	0.169720971795	1.00450970788	0.314215111634	0.117341966893	0.354827794944	0.0762785768192	0.160737247877	0.527334856135	0.0
AC082651.4	0.0	0.0	0.0	0.0	0.0	0.0	0.0	0.0	0.020330056768	0.0	0.0	0.0	0.0233185169064	0.0	0.0	0.0	0.0	0.0	0.0537919031684	0.0	0.0	0.0240467978974	0.0	0.0	0.0326833865322	0.0	0.0	0.0	0.0	0.0	0.010630503541	0.0	0.0	0.0	0.0188300400779	0.0	0.0	0.0062682057007	0.0	0.00787568967142	0.0	0.0	0.0	0.0	0.0	0.0	0.0167217655279	0.0	0.0110451194955
AL355916.1	0.0480687690621	0.129460544228	0.0473581563766	0.06640969076	0.0579826106594	0.0373678530066	0.0731518896358	0.0491983222957	0.0780557701615	0.067229769315	0.0971122992313	0.102194504659	0.130225083485	0.0518665973645	0.106061562074	0.0593694265681	0.0783189557835	0.0403519028789	0.0563263878635	0.0282655393031	0.00576670845684	0.0839326605842	0.117185402353	0.100143988113	0.0798543955905	0.0719821478495	0.11479443769	0.0115042180387	0.101224236911	0.0526402135022	0.103892836717	0.25571877045	0.140842768073	0.0621837520556	0.124875885839	0.102878959774	0.0331473499612	0.0743868029706	0.106675277015	0.049480586296	0.101685444655	0.0234481157915	0.0798664619722	0.0830858970257	0.088348700868	0.0997113096152	0.058365453746	0.0574443171591	0.131075967658
AC007952.9	0.0	0.0	0.0	0.0	0.0	0.0	0.0	0.0	0.0	0.0	0.0	0.0	0.0	0.0	0.0	0.0	0.0	0.0	0.0	0.0	0.0	0.0	0.0	0.0	0.0	0.0	0.0	0.0	0.0	0.0	0.0	0.0	0.0	0.0	0.0	0.0	0.0	0.0	0.0	0.0	0.0	0.0	0.0	0.0	0.0	0.0	0.0	0.0	0.0
AL355773.1	0.0	0.0	0.0	0.0426494576583	0.0	0.0	0.0	0.0	0.0	0.0	0.0	0.0	0.0	0.0428266675406	0.0	0.0343152698661	0.0	0.0	0.0	0.0	0.0	0.0	0.0	0.0	0.0	0.0756461232897	0.0	0.0	0.0	0.0	0.0	0.0	0.0	0.07188387547	0.0	0.0	0.0	0.0	0.0	0.0	0.0	0.0	0.0659463814541	0.0	0.0	0.0	0.0	0.0	0.0
AC010096.1	0.0	0.0	0.0	0.0	0.0	0.0	0.0	0.0	0.0	0.0	0.0	0.0	0.0	0.0	0.0	0.0	0.0	0.0	0.0	0.0	0.0	0.0	0.0	0.0	0.0	0.0	0.0	0.0	0.0	0.0	0.0115200073481	0.0	0.0	0.0	0.0	0.0	0.0	0.0	0.0	0.0	0.0	0.0606669116392	0.0	0.0	0.0	0.0	0.0	0.0	0.0
LINC02334	0.0192871210408	0.00384776079225	0.0211133274295	0.0118427713643	0.0116324762613	0.0119947869361	0.0	0.0	0.0	0.00653946279465	0.00944614676202	0.0151868668	0.0087085890927	0.0	0.0226966182038	0.00635237300606	0.00598565925427	0.0107938695642	0.0167410440055	0.0	0.00925534031216	0.0	0.0110634095741	0.0200908953769	0.0122060157003	0.010502592435	0.0	0.0123092117188	0.00318550823251	0.00804623549802	0.0158803731058	0.0300306271525	0.026593776997	0.00665349845548	0.00703231180163	0.00825583424925	0.0	0.0210684518289	0.0	0.0352952868033	0.00494548909546	0.0	0.0122078600877	0.0102576613528	0.0088622619254	0.0	0.003122475273	0.0111752569927	0.0
AC127024.3	0.0	0.2074026714	0.182088679518	0.042556741446	0.0836021011301	0.215515030492	0.337516457745	0.0	0.0409252881894	0.211494756513	0.20366713823	0.0982326162538	0.0	0.0	0.367019118497	0.0	0.0645280092216	0.465450427555	0.108285439856	0.0326036851178	0.0665177284174	0.0484072496804	0.198780608979	0.46927527256	0.032896539053	0.0	0.141870951797	0.19904798124	0.137364655	0.0433709585159	0.171197326591	0.035971468611	0.0477820797566	0.0717276061755	0.341151204368	0.1780029654	0.0	0.0504726824248	0.13671957001	0.0634164229195	0.106629045324	0.0450781530397	0.263212079021	0.110582049235	0.0955390367132	0.0479228450016	0.100984923123	0.0	0.133405834602
AC097359.3	0.0	0.236541889695	0.882603392869	0.485357877648	0.985261125716	0.327725335625	0.352858114916	0.366759261795	0.715685205032	0.0134004942143	0.0193567941293	0.161826734214	1.37409660534	0.0324916370267	0.186037239128	0.143188262441	0.0981252371634	0.221185120533	0.782160945739	0.223106208906	0.0758631943934	0.202430316845	0.332505745928	0.617545972154	0.287640812546	0.430432693264	0.647212937123	0.214401544531	0.104442547604	0.263810127832	0.113895742071	0.328202490467	0.308806498923	0.313585980718	0.417902393597	1.17295617972	0.0726776193777	0.0959398095678	0.28586819184	0.168761059339	0.344561625797	0.99395464719	0.675432649059	0.0140131522447	0.108961876582	1.76720441651	0.102375900025	0.194650349226	1.20028500223
RNF139-AS1	0.144645074036	0.211614651332	0.829404362631	0.318608587118	0.423730079039	0.382668773716	0.321450032672	0.270709109366	0.412141170993	0.203178744915	0.215899486875	0.403513497848	1.07296076568	0.124575454076	0.29990231873	0.197365932819	0.185972269123	0.597483355262	0.540465424527	0.187930214377	0.10136217293	0.404102576908	0.147503629189	0.275038078401	0.368338894712	0.547603626617	0.419843750001	0.156054228895	0.284403991881	0.517228196042	0.448027570813	0.224025104816	0.15195568501	0.477598622136	0.33401556617	0.397043438114	0.268518838006	0.267520482966	0.221925616307	0.197474155771	0.247260208801	0.250874237859	0.3226177146	0.0903599058038	0.0780678095376	0.393708638758	0.21856067667	0.171610130732	0.353545636853
NHS-AS1	0.0	0.0	0.0	0.0	0.0	0.0	0.0530251265584	0.0713241251642	0.0	0.0	0.0	0.0	0.0	0.0	0.0	0.0	0.0	0.0731240425804	0.0	0.0	0.0	0.0	0.0	0.0	0.0	0.0	0.0	0.0	0.0	0.0	0.0	0.0	0.0	0.0	0.0	0.0	0.0	0.0	0.0	0.0	0.0	0.0	0.0	0.0	0.0	0.0	0.0	0.0	0.0
LINC01841	0.0627590769301	0.018780556859	0.0412208624892	0.038535632018	0.0189256724999	0.0195151405564	0.0382031423629	0.0	0.0370583318251	0.303225749988	0.0922114995922	0.0	0.0212529002513	0.0	0.0184633414817	0.0155026662092	0.043823155869	0.0	0.0326845815839	0.0738075548928	0.0150581471811	0.0	0.0359996378465	0.0326872539942	0.0	0.0341747742027	0.0214109704155	0.0450600744933	0.04664449407	0.0589093727874	0.0387553003109	0.162862948435	0.0	0.0162375486421	0.0171620247167	0.0	0.0346220155303	0.194240342796	0.0154751481803	0.0287121599832	0.0241384649847	0.0	0.0	0.016688891945	0.317209662578	0.0	0.106683547393	0.0272726867257	0.0201334264819
AL031773.1	0.0287740172206	0.0	0.0	0.106007767501	0.0347084535378	0.0	0.0350310402895	0.0	0.0	0.0	0.0	0.0	0.0	0.0	0.0338605684935	0.0	0.267896067165	0.0	0.0299706993586	0.0	0.0	0.0	0.132041992968	0.0299731498719	0.136574079101	0.156685787861	0.0	0.0	0.0	0.0	0.0355373511876	0.0	0.0	0.0	0.0	0.0	0.0	0.0	0.0	0.0	0.0	0.0	0.0	0.0	0.0	0.0397915319508	0.0	0.0500163352225	0.0
AC004066.1	0.0557370823085	0.0333584716237	0.0	0.171119764555	0.0	0.0346632566526	0.0339286648957	0.365099717624	0.0987358351423	0.0283471992995	0.0409470645042	0.0526655052176	0.0	0.0	0.623105496439	0.0	0.0259465771346	0.0935783202253	0.116110261851	0.0	0.026746639049	0.0	0.0639434126784	0.0870898165859	0.026455258679	0.0	0.0	0.106715700898	0.055234039598	1.32539222877	0.0344190429335	0.404993457788	0.19213074028	0.0288415199657	0.213385174449	0.0	0.0922446707486	0.0	0.0274873261384	0.0254996106145	0.171501261709	0.0	0.105837024781	0.0296432066715	0.17927488241	0.0385393508755	0.0270705504874	0.0242211973018	0.214568824884
RIPOR3-AS1	0.0165361053322	0.0	0.0	0.0203071587813	0.0	0.0	0.0201319463904	0.0	0.0195286644887	0.0	0.0728891729142	0.0	0.0	0.0	0.0	0.0	0.0	0.0277628626395	0.01722382515	0.0	0.0158704123817	0.0	0.037941527025	0.0	0.0	0.0360182267531	0.0	0.0	0.0	0.0206956855989	0.0	0.0686592346931	0.0	0.0	0.0180877770873	0.0141565290602	0.0	0.0	0.0	0.045391423044	0.0	0.0	0.0	0.0	0.0	0.0	0.0160626087954	0.0	0.0
AP001136.1	0.0	0.0	0.0	0.0616570112288	0.0302810759999	0.0	0.0305625138903	0.0411096532443	0.0889399963802	0.0	0.0368845998369	0.0	0.0340046404021	0.0	0.0590826927415	0.0	0.0233723497968	0.0421470859597	0.0	0.0	0.0240930354898	0.0701333381196	0.0575994205544	0.0	0.0953222548938	0.0273398193622	0.0	0.0	0.174139444528	0.0314183321533	0.0620084804974	0.234522645747	0.0346137900599	0.0259800778273	0.109836958187	0.0429823433512	0.0	0.0	0.0	0.0	0.0772430879509	0.130620159989	0.0953366585431	0.026702227112	0.0	0.0347157617335	0.0	0.0	0.0966404471131
AC015967.1	0.53582539631	0.48103476728	1.14379233563	0.534641415645	0.727127518233	0.874737476704	0.856199837663	0.987149866769	0.870092261506	0.136257126045	0.0984105920018	0.443009838007	0.99799333281	0.289080005899	0.906410428035	0.463256143192	2.02666751652	0.449805035033	0.69763728759	1.26031051716	0.449972868706	2.29222564663	0.99891432075	0.802348478294	1.81207406296	0.510611332205	0.731211628309	0.224416841594	0.597363100527	1.21548022396	1.24082095953	0.312861092541	1.52380666115	0.623849347829	0.989051810983	1.00344808927	0.665091827751	0.121940304178	0.330309885529	0.183854335355	1.70024044959	0.479192131053	1.14464076381	0.498703359297	0.123103520695	1.11148783365	0.61807298886	1.01871506299	0.644608024337
AC106799.3	0.0	0.0	0.0	0.0	0.0	0.0	0.00588096858193	0.0	0.0	0.0	0.134852332434	0.0	0.0	0.0	0.0	0.0	0.0	0.0	0.025157223401	0.00454475610734	0.0	0.0	0.0	0.0	0.0	0.0	0.0	0.0046243470389	0.0	0.0	0.0	0.0	0.00666053232971	0.0	0.0	0.0	0.0	0.0	0.0	0.0	0.0	0.0	0.00917254214771	0.0	0.0	0.0	0.0234611437558	0.00419834086565	0.0
AC096733.1	0.0	0.0	0.0	0.0	0.0	0.0	0.0	0.0	0.0	0.0	0.0	0.0	0.0	0.0	0.0	0.0	0.0	0.0	0.0	0.0	0.0	0.0	0.0	0.0	0.0	0.0	0.0	0.0	0.0	0.0	0.0	0.0	0.0	0.0	0.0	0.0	0.0	0.0	0.0	0.0	0.0	0.0	0.0	0.0	0.0	0.0	0.0	0.0	0.0
AC092100.1	0.0	0.0	0.0	0.0	0.0	0.0	0.0	0.0	0.0	0.0	0.0	0.0	0.0564521481185	0.0	0.0245212482947	0.0	0.0	0.0	0.0325564067542	0.0	0.0	0.0	0.011952820932	0.0	0.0	0.0113469184935	0.0	0.00997408184861	0.0	0.0130396345865	0.0	0.0648897080825	0.0	0.0	0.0	0.0	0.0	0.0	0.0	0.0	0.0	0.0	0.0197839144362	0.0	0.0	0.0	0.0101204933848	0.0	0.0
SAP30L-AS1	0.137420737416	0.135463813774	0.0955688556292	0.268029781318	0.117009025923	0.170925713839	0.305082700777	0.145614060807	0.0954646681904	0.17267066835	0.23754280828	0.427733636697	0.175196321747	0.0498413803275	0.133175745049	0.135781973005	0.112891294024	0.0950019255026	0.303111373229	0.106474509208	0.108614140722	0.0564587597692	0.176201067188	0.193670322347	0.122778157926	0.0792327929284	0.198561778377	0.108339164907	0.184244174684	0.192222199508	0.199672338316	0.192990942142	0.0891673699312	0.217510692155	0.167999860614	0.159167627952	0.0624319914938	0.2295841589	0.135540953027	0.170118091909	0.0870551536363	0.157727817431	0.153495887867	0.111778339153	0.089143928779	0.0894300555812	0.172746352603	0.126461180233	0.176341045738
AC018685.2	0.0291422404757	0.139532327377	0.114845693663	0.0715762378982	0.140610480877	0.0	0.0	0.190893088191	0.0688322945782	0.0296427751359	0.0856370051057	0.302898865475	0.355277001642	0.107810459238	0.171469423633	0.259152431109	0.732575753686	0.0978552087182	0.0607084732894	0.0548361797229	0.19578344196	0.284956753146	0.234030552436	0.0303567185174	0.138321827828	0.063476363053	0.159075290254	0.139491272654	0.028879223629	0.29178268252	0.179960626672	0.211751606814	0.120547111635	0.0603193763084	0.159384068667	0.049897235883	0.225074748128	0.0636675518704	0.143718012351	0.319980488588	0.134504645838	0.0379085016422	0.0	0.0	0.0	0.120902241503	0.0566155571437	0.329266587087	0.0747918146458
AC006213.1	0.498663906553	0.334525037541	0.187158869631	0.37685172212	0.224739921223	0.190844523392	0.633786060651	0.161527444683	0.297689617768	0.27312317015	0.378419003827	0.403871464557	0.304335102396	0.209481145561	0.22569832351	0.254480342668	0.341827645962	0.395608862884	0.353878852378	0.536184357524	0.510144558608	0.359767871464	0.320618294028	0.268284935155	0.343327234668	0.435660820397	0.276686558907	0.136393597779	0.401847100053	0.363487098184	0.277482088304	0.273031979007	0.302231099183	0.164463091506	0.383617564516	0.342462448615	0.435316204894	0.518780750946	0.302672406623	0.486359709637	0.193904314115	0.142564114117	0.416217106737	0.180692107494	0.171219265978	0.48499434749	0.303406059846	0.233369445849	0.344559128214
AC026369.2	0.173741749757	0.277290401726	0.114115521224	0.0533408748369	0.436614061306	0.198093742832	0.458298914014	1.28033606698	0.581354684181	1.25180820158	1.87203582097	0.246250700146	0.35301820145	2.66027122595	0.306682642159	0.414868807618	0.471798795853	0.36462397254	0.120644995056	0.395034658921	0.11116495939	0.20224645643	0.13288149701	0.165900431716	0.123698157747	0.520350512929	0.158063912387	2.13450787027	0.0860868410084	0.398650408884	0.1072898777	0.405781689508	0.0199634483997	1.03389383288	0.554297546708	0.433824968656	0.095847323648	0.390120370059	0.257047692935	0.185468557494	1.55924398702	0.602679757262	0.192448431982	2.1406649192	0.997910011082	0.220244864404	0.393789224892	0.528510484995	0.260107046575
AC008269.2	0.0	0.0172679147229	0.0379008111213	0.0177159285657	0.0	0.0358866657109	0.0351261471862	0.0	0.119257400878	0.0	0.0	0.0	0.0	0.0	0.0	0.0142540351751	0.053724677361	0.0484405422343	0.0300520677731	0.0814354488011	0.0276906380742	0.0604543027683	0.0	0.0	0.0958614079192	0.0	0.019686466916	0.0	0.0	0.0180548786582	0.0356338326841	0.0299490960381	0.0596735475694	0.0298594559645	0.0315594879858	0.0	0.0477501825052	0.0	0.0	0.0	0.0665828427812	0.0187655659713	0.0	0.0153447187476	0.0	0.0	0.0700649542027	0.0125380315445	0.0370236403722
AL513185.1	0.0	0.0	0.0	0.0	0.0	0.0	0.0	0.0	0.116207608439	0.0	0.0	0.0	0.0	0.0	0.0	0.0	0.0	0.0	0.0	0.0	0.0	0.137452684278	0.0	0.0	0.0	0.0	0.0	0.0	0.0	0.0	0.0	0.0	0.0	0.101835490249	0.0	0.0842400865062	0.0	0.0	0.0	0.0	0.0	0.0	0.186848080787	0.0	0.0	0.136077214202	0.0	0.0	0.0
AL135744.1	0.228087837619	0.242684206916	0.466077542168	0.404593503731	0.152849628457	0.535875210954	0.0617080964082	0.332014369604	0.38908302603	0.154670251186	0.819201684771	0.263411255031	0.549264143856	0.406274602885	0.626285936175	0.275449598655	0.212357677407	0.38294212442	0.369559211804	0.309968262329	0.34052000875	0.566418692603	0.232595434353	0.158395469275	0.312752469852	0.248405512965	0.103753001314	0.31539664224	0.401829833387	0.444052421053	0.532099798863	0.341986299354	0.279551754379	0.708153313752	0.388096406312	0.238657923933	0.139809092921	0.258381617501	0.374946356547	0.255077185988	0.50686938874	1.08789564888	0.433107316037	0.296526321744	0.1397391316	0.560750618779	0.689287657562	0.286341531218	0.55285300826
LINC01138	1.72037642321	1.6861868785	2.15889295243	2.07293909197	3.89159501223	2.74904799687	1.94170526923	3.05592542978	2.99737725231	2.57753640111	1.95676642329	5.17122301511	1.15147760224	1.63229634616	2.61517431819	1.67186295253	2.05021445246	3.28256018265	1.9943072629	2.91346795149	1.44910003071	1.96775838721	0.469037434898	0.944527172804	1.7176704825	1.30051591214	1.63510655127	1.13154413578	2.88821570189	1.62117955651	1.63980781082	2.86145816584	2.40560567104	3.49385206109	2.4972707088	0.918341014147	0.388561350528	2.64129263436	1.22172718859	2.64084794174	2.78378165305	0.647669349667	1.82938410432	1.88159840336	1.8190749042	2.30073465617	1.74189162298	1.15043921486	3.14261416706
AC096736.2	0.0	0.0	0.0	0.0	0.0	0.0	0.0	0.0	0.0	0.0	0.0	0.0	0.0	0.0	0.0	0.0	0.0	0.0	0.0	0.0	0.0	0.0	0.0	0.0	0.0	0.0	0.0	0.0	0.0	0.0	0.0	0.0	0.0	0.0	0.0	0.0	0.0	0.0	0.0	0.0	0.0	0.0	0.0	0.0	0.0	0.0	0.0	0.0	0.0
AL162731.1	0.0515605570035	0.0925765023822	0.0451540660799	0.0527657710651	0.0310972775093	0.0855089285404	0.0523105022112	0.0562903068682	0.10148588985	0.0961512549826	0.0252525292684	0.0487191412148	0.0582020125481	0.0105970029117	0.101125363587	0.0084909481771	0.120011661356	0.0721385433543	0.107409816353	0.0080850108648	0.0824748115148	0.0960316327891	0.0492933046524	0.107418598571	0.00815763232582	0.0561534834339	0.0703618736675	0.0	0.034063472399	0.0322651874674	0.042453245408	0.0446007427521	0.0236978508766	0.0	0.103397729506	0.0588545294404	0.0379255717292	0.0312903422041	0.0593311341554	0.125807243312	0.0264417039616	0.0670704595093	0.0163177299663	0.0182813091279	0.0157944139759	0.118838321837	0.0166947222413	0.0224062396603	0.022054513537
AL590677.1	0.0419494882638	0.0	0.165317353773	0.0	0.0506012717367	0.0	0.153214707792	0.274785576949	0.0	0.0426699947351	0.0	0.158550889392	0.0568235438298	0.0517301063188	0.0	0.124347701594	0.0	0.0	0.218470624272	0.0	0.0	0.0585982496131	0.144377494942	0.0436976974448	0.0398221262221	0.0456862770921	0.0	0.0401588032326	0.0	0.105003373249	0.0518097172577	0.0	0.0	0.21707038711	0.0458858345057	0.179564394921	0.0	0.0	0.0413756593452	0.0	0.0	0.0545682905218	0.0796562870722	0.0446208268845	0.0	0.116023730004	0.0407483023126	0.0364592759385	0.0
LINC01747	0.0114640816542	0.0	0.0	0.00703923087564	0.00691423346276	0.00712958748842	0.0	0.0	0.0	0.0174914757274	0.0252661498343	0.0	0.0	0.0141369582173	0.0	0.0	0.0	0.0	0.0	0.0	0.0	0.0	0.0	0.0	0.0	0.0	0.00782220278396	0.0	0.0	0.0	0.0	0.00594997323302	0.0	0.0118643289611	0.0	0.0	0.0	0.0041742959215	0.00565363198532	0.0	0.0	0.0	0.0	0.0	0.0158029330773	0.0	0.0	0.0	0.0
AC027808.1	0.0	0.0	0.0	0.0	0.0	0.0	0.0	0.0382205414497	0.0	0.0	0.0342924171251	0.0	0.0	0.0	0.0	0.0	0.0	0.0	0.0243100548238	0.0219585580589	0.0671994620908	0.0978067416675	0.0267757189254	0.0243120425022	0.0221557949698	0.0254184264934	0.0	0.0446862232163	0.0462574972915	0.0876309264304	0.0288253185329	0.0484535155521	0.0	0.0	0.0	0.0	0.0	0.0849832866596	0.0	0.0	0.0	0.0303601030722	0.0	0.0	0.0	0.032276001026	0.0226710905985	0.0	0.0
HOXB-AS1	0.357875685637	0.0856749970375	0.0805908844562	0.037670495956	0.222009428274	0.254360266906	2.48969805264	0.0334889413856	0.0483018154385	1.75770818594	0.345541745104	0.125599966901	0.0969535770285	0.050436024121	0.0601627804536	0.0404123383413	0.0475992370781	0.309006537857	0.149103748701	0.0769605909132	0.0686937413419	0.0285661768479	0.0234609570571	0.149115939966	0.00970648362052	0.0	0.223256404795	0.0293656418763	0.0810618874922	0.0639853781826	0.0883988761421	0.222889279527	0.0422958756024	0.0211640146509	0.0111844882054	0.0700289622271	0.0225631608588	1.77965577479	0.0403406043648	0.0748468365438	0.204503428812	0.0399024061545	0.0776636025335	0.0	0.225518701157	0.197962233362	0.0297967059887	0.017773604691	0.0524838006558
LINC00858	0.0110738489338	0.0	0.0	0.00679961829286	0.0200366272247	0.0	0.0	0.0181345118514	0.0	0.0	0.528798839273	0.0	0.0	0.0068278709278	0.0130314379614	0.0	0.0103101369371	0.00929607488171	0.0	0.0260467091945	0.0	0.00773439904584	0.00635214172492	0.0	0.0	0.0120602884995	0.0075559381529	0.0159017143748	0.00548695217959	0.00692971202408	0.00683837879748	0.0	0.0	0.0114604719836	0.0	0.014220452255	0.0	0.0	0.0	0.00506626511687	0.0	0.0144049672791	0.0	0.0	0.0	0.00765700198012	0.25278384137	0.00481226983558	0.00710509249934
AC025038.1	0.0	0.340732960157	0.0623220182873	0.233048822204	0.171682886249	0.118020135746	0.173278538575	0.155384701251	0.0560286683546	0.0	0.0	0.0	0.0642647221885	0.0	0.0558296278137	0.0468771097278	0.0441709586933	0.0796529749537	0.296495847226	0.0892719949655	0.0	0.132543659839	0.217712095548	0.345940104772	0.270221570793	0.0	0.129485392513	0.22708847066	0.0	0.475015259936	0.234377292356	0.0	0.130831885048	0.0490992542273	0.0518946937862	0.0406157559941	0.104690380294	0.138199011401	0.23396950225	0.0868201028064	0.145980240621	0.0617141380901	0.0900874675222	0.10092806081	0.0	0.131217313695	0.0460843895203	0.082467409861	0.0
hsa-mir-1253	0.0	0.0	0.0	0.0	0.0	0.0	0.0	0.0	0.0	0.0	0.0	0.0	0.0	0.0	0.0	0.0	0.0	0.0	0.0	0.0	0.0	0.0	0.0	0.0	0.0	0.0	0.0	0.0	0.0	0.0	0.0	0.0	0.0	0.0	0.0	0.0	0.0	0.0	0.0	0.0	0.0	0.0	0.0	0.0	0.0	0.0	0.0	0.0	0.0
RNF185-AS1	0.0	0.0	0.0	0.0	0.0	0.0	0.0	0.0	0.0	0.0	0.0	0.0	0.0	0.0	0.0	0.0	0.0	0.0	0.0	0.0	0.0	0.0	0.0	0.0	0.0	0.0	0.0	0.0	0.0	0.0	0.0	0.0	0.0	0.0	0.0	0.0	0.0	0.0	0.0	0.0	0.0	0.0	0.0	0.0	0.0	0.0	0.0	0.0	0.0
AC015660.2	0.0805091188901	0.0	0.0	0.0	0.485567759089	0.0	0.294048429096	0.0	0.0	0.409459545438	0.236583039358	0.0760723964255	0.218110572276	0.0	0.094741186593	0.0	0.0749567783887	0.0	0.0838574113366	0.151491870245	0.154536136727	0.562306435681	0.184725414404	0.167728535647	0.152852605701	0.0876807338131	0.109866393647	0.0	0.0	0.0	0.397731162787	0.167140157182	0.0	0.33327978627	0.0	0.0689237071414	0.0	0.234519534499	0.317631324266	0.0	0.0	0.0	0.0	0.0	0.0	0.0	0.234611437558	0.279889391043	0.0
AC103726.1	0.0	0.0	0.0	0.0	0.0	0.0	0.0	0.0	0.0	0.0	0.0	0.0	0.0	0.0	0.0	0.0	0.0	0.0	0.0350290452419	0.0	0.0	0.0	0.0385818903503	0.0	0.0	0.0	0.0	0.0	0.0333268677743	0.0	0.041535216367	0.069818040342	0.0463707947005	0.0	0.0367861120509	0.0	0.0	0.0	0.0	0.0615433640147	0.0	0.0	0.0	0.0	0.0	0.139522206967	0.0	0.0	0.0
AC093484.3	0.0	0.0	0.0	0.0	0.0	0.0	0.0	0.0	0.0	0.0	0.0	0.0	0.0	0.0	0.0	0.0	0.0	0.0	0.0	0.0	0.0	0.0	0.0	0.0	0.0	0.0	0.0	0.0	0.0	0.0	0.0	0.0	0.0	0.0	0.0	0.0	0.0	0.0	0.0	0.0	0.0	0.0	0.0	0.0	0.0	0.0	0.0	0.0	0.0
AL109804.1	0.0567288453389	0.135808154938	0.0372601390472	0.104498760134	0.102643149074	0.105840121736	0.0690647555885	0.0928990384702	0.3684732353	0.201961185045	0.250053959748	0.214410455406	0.26895129286	0.0699553039187	0.0	0.0840785170918	0.105633040007	0.142865122337	0.265896631676	0.2668629031	0.272225578932	0.15848636906	0.455568370755	0.147732429084	0.296185921011	0.154455385187	0.116122131364	0.0271536391964	0.337301110143	0.354993610629	0.420377777038	0.17665703446	0.0782197746906	0.352256571253	0.0930780272891	0.145696377374	0.125181379996	0.206560799959	0.0559528489366	0.441206785792	0.130914664187	0.0	0.215440491726	0.0301706658649	0.234597634634	0.156900417799	0.0826566986413	0.246521794602	0.363977959175
AF129075.1	0.240918975419	0.360473156841	0.421968728353	0.567065899872	0.556996366472	0.524401812231	0.684384756889	0.493160512786	0.853555128989	0.653485057908	0.53097100269	0.550135642664	0.707073819948	0.42087718743	0.448887083077	0.198371648218	0.168227933361	0.80896925696	0.752815652402	0.264442987606	0.346830473108	0.504801042007	0.690975416601	0.752877205347	0.438344311311	0.502894284364	0.684935325636	0.442050302585	0.517279998049	0.753802553552	0.570298399033	0.541837234996	0.415234698137	0.332440290587	0.856458523141	0.670313433937	0.155057792476	0.190067154219	0.455444915211	0.293919945017	0.52508761614	0.835705809502	0.648085156784	0.320325835317	0.239850310472	0.610805026973	0.624054604687	0.279184379983	0.824405493425
AC021016.2	0.0334188795393	0.0	0.1316993594	0.123120132485	0.0806225713205	0.0	0.244115676986	0.0547266872329	0.0789334698832	0.0679857358463	0.0	0.126308884631	0.0	0.206052834394	0.117979590852	0.0990610620662	0.0	0.0561077559422	0.0	0.0314417089187	0.0	0.0466820437169	0.0766784739037	0.0696231657402	0.063448251423	0.0363957762998	0.0	0.159961690025	0.0	0.0836504860265	0.123821965773	0.034689466585	0.0921583089646	0.242099467385	0.109664258567	0.0286098407002	0.0	0.0243369328254	0.0	0.0917344482483	0.0	0.0	0.0	0.0355469899709	0.0	0.13864470881	0.162309799568	0.0	0.171535105288
AL132780.2	0.741432815825	0.247975287009	0.243490676099	0.575767678387	0.328804433309	0.257674605541	0.11946974479	0.160698815521	0.334792371235	0.210723229814	0.416528552194	0.721178806058	0.443083720698	0.295802796734	0.320772143389	0.129280784147	0.20302930398	0.750546773572	0.374777240543	0.041033365675	0.481366324662	0.0761536759678	0.100070128733	0.272587551776	0.207009684875	0.320616417896	0.20831028946	0.13569390422	0.172880277155	0.177399679839	0.22892665765	0.248995391479	0.330748732652	0.214397837884	0.644033737384	0.196022417438	0.252631779533	1.11164184273	0.225839782199	0.927823041209	0.201296966548	0.283665532124	0.414081930061	0.208759545752	0.220441188221	0.784072812886	0.190641852133	0.265339737337	0.25184685602
AC107220.1	0.0	0.0	0.0	0.0	0.0	0.0	0.0	0.0	0.0	0.0	0.0225860375086	0.0	0.0208225136503	0.0	0.0180894454633	0.0	0.014311901756	0.0	0.0	0.0	0.0	0.0	0.0	0.0	0.0	0.0	0.0	0.0147158584652	0.0	0.0	0.0	0.0	0.0	0.0	0.0	0.0	0.0169604473379	0.0	0.0	0.0	0.0	0.0	0.0	0.016350929813	0.0141266335224	0.0	0.0149318754858	0.0	0.0
AC006148.1	0.121762995852	0.0890691718466	0.0755322233094	0.228450150346	0.0122396456142	0.0336556466035	0.024706806264	0.0886217010316	0.0838825130299	0.0240827893052	0.159027173496	0.00639182452461	0.00916314307462	0.00417089760262	0.0358219381517	0.0167098545179	0.0472356528357	0.00567863347856	0.28888371111	0.0445507600592	0.133091911516	0.0472466260407	0.0970072990984	0.109221064269	0.128431215484	0.044203145245	0.0415408261149	0.0194275559878	0.0435731294771	0.0973614982174	0.100255595457	0.126392429492	0.163227558685	0.0385043164914	0.0554952804333	0.0115823416202	0.0335862200307	0.00738938062234	0.0300243486019	0.0402323582706	0.0520362410872	0.123192576098	0.0963379665419	0.0431722831727	0.0901400912196	0.0701607533442	0.0821364039826	0.0235171226084	0.0868048432235
LINC00200	0.00570537063	0.0	0.0	0.0	0.00688206272725	0.0	0.00694602588417	0.0	0.0	0.0	0.0	0.005390957227	0.0	0.0	0.0	0.0	0.0	0.0	0.0	0.010735644348	0.0	0.0	0.0196361660981	0.00594313708985	0.00541603720988	0.0	0.0	0.0	0.0	0.0	0.0	0.0473783122721	0.0	0.0	0.00624073626061	0.0	0.0	0.0	0.0	0.0	0.0	0.0	0.0108337111981	0.0	0.0	0.00788994584852	0.0	0.0	0.0
AL442125.2	0.190679492108	0.365187478828	0.300577006859	0.0936655553356	0.0920023122485	0.332037511093	0.696430489965	0.187353802465	0.360299187888	0.116372712914	0.280164125555	0.684651567829	0.103315534236	0.0	0.448774041756	0.0753622433901	0.142023369579	0.256109086932	0.635550906972	0.143518613916	0.109801991885	0.372897952083	0.131252268129	0.556152512934	0.325817396363	0.124598937524	0.364293831568	0.255556020571	0.529083958255	0.62047447829	0.0941994859231	0.0395858267011	0.157749449914	0.276271401776	0.458858345057	0.228536502627	0.168306065927	0.194404350966	0.0	0.139576815995	0.234685937076	0.49607536838	0.362074032147	0.243386328461	0.0	0.263690295464	0.22226346716	0.29830316677	0.146810248605
AC100810.1	11.3346121088	17.4356303243	9.04451826061	17.1031745312	12.2032507225	13.1532637823	8.6025847532	9.75468012572	17.3731253645	8.00917737789	4.05716647903	13.6153477445	13.5568424538	22.155511496	6.38535531425	8.34001226019	14.2688902691	7.83467143659	12.258152062	17.7090787713	19.3726594518	14.4518708804	17.7206447272	11.1915025725	15.6818448648	12.4624699281	6.81238125573	8.47283918126	14.0164940516	16.0420055182	11.6458211651	14.8195920305	19.568966431	15.8733952063	21.9606410679	10.6222798339	12.9581666477	10.8886603839	8.32520831001	14.1885851521	11.4460876111	1.92929039258	9.61659865108	13.4031243236	10.9482050947	11.956061073	12.0876355786	7.53510088648	23.3799948054
WWC2-AS2	0.17525393173	0.122370426369	0.0479619746783	0.197285489433	0.11450768776	0.0272478920824	0.240034036028	0.0	0.0948611810529	0.103987344018	0.225312019617	0.0965976559283	0.0989140937029	0.0180095651866	0.0687448646648	0.0577213334623	0.0747850954332	0.0735595041258	0.0608475215562	0.185496000533	0.0630745294659	0.153005049379	0.0586416455255	0.0836721829223	0.103978982806	0.0715744698373	0.0996497752735	0.0139810767095	0.123017819755	0.0456954670576	0.0450932032935	0.0985384252375	0.140960418522	0.128472258427	0.0319498252169	0.0437600815841	0.0241703855558	0.154215662745	0.0216070781739	0.167038218867	0.0898751458522	0.0759906565214	0.0831957556229	0.0310690136804	0.0872382714223	0.0403930530477	0.177328846528	0.0698120812749	0.018740779941
UPP2-IT1	0.133956349078	0.106896614951	0.0586560172116	0.109670033978	0.269306488234	0.0555388874098	0.434895155638	0.0731222123533	0.0	0.0	0.0	0.0843828262871	0.181453333238	0.0550628582665	0.05254553206	0.044119632685	0.083145334011	0.149935011678	0.418582372554	0.084020701144	0.0857091178487	0.0	0.102452750846	0.0930259105268	0.211938486896	0.0486296506862	0.0	0.0	0.265494711345	0.223536592911	0.165442794605	0.18539916595	0.12313589181	0.138633188406	0.0488420647399	0.0764531877535	0.0	0.0	0.132123954212	0.0	0.137393167644	0.0	0.0	0.0	0.0410345068983	0.123498648184	0.0	0.0	0.0
AC005597.1	0.0	0.0908621227084	0.0	0.0	0.0	0.0472080542983	0.0	0.0621538805003	0.0896458693673	0.0	0.0	0.0	0.0	0.0	0.0	0.0375016877822	0.0	0.0	0.0	0.107126393959	0.0	0.0	0.0	0.0395360119739	0.0360295427724	0.0	0.0517941570052	0.0	0.0376117507739	0.0475015259936	0.0468754584713	0.0	0.0	0.0	0.0	0.0	0.0	0.0	0.0	0.0	0.0	0.0	0.0	0.040371224324	0.0	0.0	0.0737350232324	0.0329869639444	0.0
AC004943.2	1.33992314227	0.677806665062	0.345976012301	0.545802074307	0.397118613382	0.749362051501	0.753521872827	0.921910718201	0.680397707404	1.1117816059	3.25059819132	2.04688477817	0.383517846419	1.00682470456	0.670232260545	2.47223022307	0.53640073754	0.641171902477	0.582949290704	0.687626667541	1.06796534638	0.386298250237	0.502329519096	0.733890284224	0.565668286153	1.01468447717	0.557092048086	1.00853169622	0.84172022178	0.918833730806	0.683092182927	1.2370856987	0.494794192275	0.695055613745	0.853465149851	0.549596103414	0.73737313704	2.73795017879	0.857250339842	0.686814790974	0.486239017089	1.02352171524	0.662650814389	0.609320337381	1.74569538238	0.596412771541	1.46145191648	0.632352332367	0.625242270391
AC093334.1	0.0	0.0	0.0	0.0462791987356	0.0	0.0	0.183519586954	0.0	0.0445050415299	0.0	0.0	0.0	0.0	0.0	0.0443469384052	0.0	0.0	0.0	0.0	0.0	0.0	0.0	0.0	0.0	0.0	0.0	0.0	0.0	0.0	0.0	0.0465430084112	0.0	0.0	0.0	0.0	0.0	0.0	0.0	0.0	0.0	0.0	0.0	0.0	0.0	0.0	0.0	0.0	0.0	0.0
AC093915.1	0.0309931410374	0.222591590303	0.977118772784	0.431359323535	0.548317085831	0.950891981589	0.238973901547	0.0	0.768642159255	0.252203727793	0.242869432497	0.126902364484	0.853642090717	0.777124993176	0.92395682168	0.112286323755	0.0384742504756	1.05804755324	1.03302765696	0.0194396567132	0.0495757535191	0.245330325665	0.154077516746	0.236754861075	0.0686499389182	0.0225026381011	0.155080366406	0.0494502437731	0.460701289454	0.349103891619	0.178631040707	0.268095845124	0.128203376664	0.149684311008	0.655426955609	1.10554876977	0.0797899463551	0.1956102663	0.050948640801	0.349756162699	0.492718790121	0.107509788196	0.333492945228	0.0	0.0	1.38581811016	0.0702465872661	0.233452784363	0.702621353984
AC091965.4	0.461658763516	0.260048323936	0.749138264114	0.700337516811	0.163786058432	0.743104636655	0.495924948561	0.533655123886	1.50733344234	0.386719543425	1.15712079386	0.615836503942	0.22071155014	1.00463920278	0.639139861854	0.375655748142	0.176984829381	0.0455935256975	0.848574145382	0.868691031079	0.234568480109	0.1517365237	0.280392409258	0.0848643527889	0.309350759068	1.3604703979	0.111176555071	0.883904152922	0.242201734115	1.0536113602	0.234776572241	1.88865530254	0.14977687692	0.927448945267	0.207932401678	0.3022310429	0.179774963094	1.02837015639	0.321419091336	0.869680075812	0.584915717107	0.494554183264	0.670361257473	0.462171426674	0.074868751087	0.788645115359	1.18704594471	0.660863195888	0.139390537006
AL358972.1	0.0342077372108	0.0	0.0	0.42008800569	0.0412628396136	0.042548031771	0.0416463440351	0.112037037812	0.0807967062967	0.0	0.0	0.0	0.0	0.0	0.0402548389387	0.135199217756	0.0318485882424	0.0	0.0712608044835	0.0321838951807	0.131322553957	0.143351941114	0.235465442395	0.178166577565	0.162364892322	0.0372549040665	0.0	0.0654950438986	0.203394017061	0.0428125341574	0.0844965345834	0.0	0.283001159074	0.0354020373827	0.149670533151	0.204996262013	0.0	0.0	0.101219424149	0.0312999512263	0.0526280695803	0.133493242907	0.0649557705739	0.0	0.0	0.425752313963	0.0	0.237845920286	0.0877921086078
LINC01566	0.0	0.0	0.0	0.00661131410508	0.0	0.0	0.0	0.0	0.0	0.0	0.00791007122473	0.0	0.0	0.0	0.0	0.0	0.0	0.0	0.0	0.0	0.0	0.0	0.0	0.0	0.0	0.0	0.0	0.0	0.0	0.0	0.0	0.0	0.0	0.0	0.0	0.0	0.0	0.0	0.0	0.0	0.0	0.0	0.0	0.0	0.0	0.0	0.0	0.0	0.0
LINC00355	0.0	0.0	0.0	0.0	0.0	0.0	0.0	0.0	0.0	0.0	0.0	0.0	0.0	0.0104672206609	0.0	0.0	0.0	0.0	0.00884119672239	0.0	0.0	0.0	0.0	0.0	0.0	0.0	0.0	0.0	0.0	0.0212466889428	0.0	0.0	0.011703810803	0.0	0.0	0.0	0.0	0.0	0.0	0.0	0.0	0.0	0.0	0.0	0.0	0.0	0.0082451303934	0.0	0.0
LINC02538	0.125600568932	0.0459381710345	0.0366648249412	0.00428454827427	0.00841693292184	0.390559083492	0.0552185493904	0.0399939611886	0.0494435523759	0.244869175302	0.640778094124	0.00988991102577	0.0330817742586	0.0344188056925	0.0903244930618	0.158575751357	0.0259863289489	0.0	0.0654120844832	0.0590848134769	0.0133938083047	0.112092077395	0.0160103445183	0.0617831309901	0.026495789826	1.06771299363	0.0	0.0200398492822	0.0	0.0392987017413	0.0560166345487	0.10864658937	0.00962125484266	0.0252749936403	0.0190814369798	0.023894758615	0.0153976659132	0.574210994187	0.0585000567674	0.0287310123535	0.0429410031506	0.0726144027955	0.066249483667	0.1076212546	0.452080099308	0.004824799453	0.0745580668273	0.0394197468016	0.0179081298364
LINC02887	0.0228160384641	0.127449733188	0.119886630598	0.0186794857492	0.155956209646	0.0	0.0370366341992	0.0373634968656	0.0449084746354	0.0154719446559	0.044697940642	0.0646760545946	0.0103019783661	0.00937854980971	0.0536987259888	0.0150293023555	0.0212425221197	0.0255375950233	0.0158432895464	0.0429323334567	0.0364958910687	0.0318711853812	0.0698008245268	0.0316891699027	0.0433179617301	0.0165656348235	0.041514400653	0.00728069905934	0.00753670578485	0.0285553066565	0.122108780178	0.0394725084949	0.0209730502749	0.0236126184452	0.0166379934276	0.0846419953159	0.0335648547508	0.0166155299967	0.0525091860011	0.0208765896061	0.0351021189281	0.0494655305302	0.129973521845	0.0242689611872	0.0419350733665	0.042069673093	0.066488165033	0.0264399329325	0.0
MCCC1-AS1	0.0625129629029	0.52379341326	0.410592120481	0.997997309203	0.980275617173	0.362854064411	1.04012424724	0.716597681062	1.00895547092	0.233151082343	0.520482686587	0.334718544272	0.564521481185	0.128480002622	0.514946214188	0.0823566476786	0.116403467615	0.839636065394	0.911579389118	0.529330417207	0.239985529976	0.203753390812	0.502018479146	0.824829740004	0.494523136091	0.136163021921	1.45023639615	0.239377964367	0.433641361864	0.860615882708	1.10662847058	0.346078443107	0.114926832356	1.01356264413	0.843339651176	0.749241239985	0.275889943363	0.24279669454	0.287736611394	0.247862881738	0.609109709887	1.32818505819	0.63308526196	0.110822968733	0.0765977462101	0.864490537285	0.222650854467	0.4165412702	0.748700283081
AL512330.1	0.0	0.0	0.0	0.0	0.0	0.0	0.0	0.0	0.0	0.0	0.0	0.0	0.0	0.0	0.0537500141703	0.0	0.0	0.0	0.0	0.0	0.0	0.0	0.0	0.0	0.0433593351415	0.0	0.0	0.0	0.0	0.0	0.0	0.0	0.0	0.0	0.0	0.0	0.0	0.0	0.0	0.0	0.0	0.0	0.0	0.0	0.0	0.0	0.0	0.0	0.0
AP000345.1	0.0	0.0	0.0	0.0	0.0	0.0	0.0	0.0	0.0	0.0	0.0382707857785	0.0	0.0352825925741	0.0	0.0	0.0	0.0	0.0	0.0	0.0	0.0	0.0	0.0	0.0	0.0	0.0	0.0	0.0	0.0	0.0	0.0	0.0	0.0	0.0	0.0	0.0222988464281	0.0	0.0	0.0	0.0	0.0	0.0	0.0494597860906	0.0	0.0	0.0	0.0	0.0	0.0
LINC02653	0.0974972815916	0.0	0.0	0.0	0.0	0.0	0.0	0.0	0.0	0.0	0.0238753525957	0.0	0.0	0.0	0.0	0.0	0.0151288910509	0.0	0.0	0.0	0.0	0.0	0.0	0.0	0.0462764769553	0.0	0.0	0.0	0.0	0.0	0.0	0.016867355312	0.0	0.0	0.0	0.0	0.0	0.0	0.0	0.0	0.0	0.0	0.0	0.0	0.0	0.0	0.0	0.0564914367243	0.0
AC003043.1	0.0473020935912	0.0	0.0	0.0	0.0570578138277	0.0	0.0	0.0	0.0	0.0	0.0	0.0893907091528	0.0	0.0583306836829	0.0	0.0	0.0	0.0	0.0	0.0445035464517	0.0	0.0	0.0	0.0	0.0	0.154547050104	0.0	0.0452829235264	0.0	0.0	0.0584204526942	0.0	0.0	0.0	0.0	0.0	0.0	0.0	0.0	0.0	0.0	0.0	0.0	0.0	0.0	0.0	0.0	0.0	0.0
AC100791.3	0.0	0.0	0.0	0.0593215183792	0.0582681310907	0.0600829781979	0.0	0.0791049388185	0.0	0.0491351454525	0.0	0.456434378553	0.0654331716828	0.0595680012156	0.0	0.0954588416274	0.269844402199	0.0	0.100628893604	0.0454475610734	0.0927216820364	0.0674767722817	0.0	0.0	0.137567345131	0.0526084402878	0.0	0.0	0.0	0.241825950513	0.238638697672	0.0501420471547	0.0	0.199967871762	0.105676467346	0.0	0.0	0.0703558603497	0.04764469864	0.0441993250651	0.0	0.125672426656	0.183450842954	0.0	0.0443918756445	0.0	0.140766862535	0.209917043283	0.061986549411
AC023200.1	0.0	0.0	0.0	0.0	0.0	0.0	0.0	0.0	0.0	0.0	0.0	0.0231372265626	0.0	0.0301957609849	0.0	0.0	0.0	0.0	0.0	0.0	0.0	0.0	0.0280918832965	0.0	0.0	0.026667872957	0.0334155851647	0.0	0.0	0.0	0.0	0.0	0.0	0.0	0.0	0.0	0.0	0.0	0.0	0.0	0.0	0.0	0.0	0.0	0.0	0.0	0.0	0.0	0.0
AL080313.1	0.0	0.0	0.0	0.0	0.0	0.0	0.0	0.0	0.0	0.0	0.0	0.0	0.0	0.0	0.0	0.0	0.0	0.0	0.0	0.0	0.0	0.0	0.0	0.0	0.0	0.0	0.0	0.0	0.0	0.0	0.0	0.0408564828668	0.0	0.0	0.0	0.0	0.0	0.0	0.0	0.0	0.0	0.0	0.0	0.0	0.0	0.0	0.0	0.0	0.0
AC040970.1	0.948152002393	0.425599533876	1.16766904152	0.582188879261	0.262098284832	0.565092694575	0.38477712655	0.323477444983	0.256607135364	0.68314291447	0.145115990684	0.447950468171	0.535141181049	0.194869297657	0.162715346491	0.487940175605	0.349426766169	0.596953150582	0.349769574422	0.223014054338	0.54978097713	0.441483714557	0.702505943999	0.946512703018	0.356277263102	0.516305882379	0.619989537386	0.0567299079122	0.822145332902	0.395551740616	1.07343057317	1.00470495972	0.571963928685	0.654169989407	0.237673839199	0.253659740037	0.370502758513	0.949411795797	0.545522943536	0.867555525441	0.273509447112	0.462511904794	0.975221953251	0.189099415049	0.853182145286	0.628282156279	0.825064758102	0.360526669132	0.152085957663
AL110505.1	0.0	0.0731074550528	0.0	0.0375021093202	0.0	0.0	0.0371785370122	0.0	0.0721288604105	0.0310624482746	0.0	0.02885504692	0.0827315963806	0.0	0.0718726243119	0.0301737717788	0.0	0.10254176086	0.0318079836104	0.0	0.0879257329655	0.0853154592068	0.0	0.0318105843468	0.0	0.0332582093774	0.0416734596594	0.0584687556643	0.0302623282089	0.0764392372312	0.0	0.158494976638	0.0842136271573	0.0948123529906	0.0	0.0261434751226	0.0	0.0	0.0301202117839	0.0279421020526	0.0469821464069	0.0	0.115974670833	0.0649651885674	0.0	0.12669257874	0.0296635150935	0.0530824707151	0.0
NAV2-AS3	0.0	0.0319081032923	0.0700341075068	0.0327359549584	0.0	0.0	0.0	0.0	0.0314809909149	0.0	0.0	0.0251878503215	0.0	0.0	0.0	0.0	0.0	0.13426454641	0.0555309947981	0.0	0.0	0.0	0.0	0.0277677676071	0.0	0.0	0.0	0.0	0.132081399039	0.0	0.0329225628059	0.0	0.0	0.0	0.0	0.0	0.0	0.0	0.0	0.0487818637842	0.0	0.0	0.0506177075041	0.0	0.0	0.0	0.0	0.023168101767	0.0
LINC01496	0.0346539250875	0.373324808519	0.136566509638	0.468124155906	0.125403151695	0.0431030060985	0.0843791144364	0.0	0.0	0.0352491260855	0.0	0.0327442054179	0.0469411883812	0.0	0.0407799020553	0.0	0.161320023054	0.116362606889	0.685807785757	0.0652073702357	0.232812049461	0.193628998722	0.397561217957	0.180490489446	0.0657930781061	0.0754816751956	0.0472903172656	0.0	0.206046982501	0.260225751096	0.213996658238	0.143885874444	0.0477820797566	0.0	0.113717068123	0.1483358045	0.344112728271	0.10094536485	0.239259247518	0.126832845839	0.0533145226618	0.0901563060795	0.0658030197553	0.0	0.0318463455711	0.239614225008	0.0	0.0602370645941	0.0
AC006305.3	0.0	0.0	0.0	0.0431191653417	0.0	0.0436726493509	0.0	0.0	0.0	0.0	0.0515896936045	0.0	0.0	0.0	0.0	0.0346931913404	0.0326904011475	0.0	0.0	0.0	0.0	0.0	0.040281533097	0.0731503305244	0.0	0.0	0.0	0.0	0.695900234583	0.0439441429897	0.0	0.0	0.0	0.0726755481073	0.0	0.0	0.0	0.0	0.0	0.0	0.0	0.0	0.0666726631882	0.0	0.0	0.0	0.0	0.0	0.0
AC009118.2	0.073011323085	0.203919573101	0.127879072638	0.268984594788	0.146782314961	0.181624880659	0.503698225109	0.11956318997	0.287414237666	0.371326671741	0.321825172623	0.160971513658	0.296696976944	0.300113593911	0.315032525801	0.529031442912	0.067976070783	0.122580456112	0.202794106194	0.091588978041	0.11678685142	0.203975586439	0.111681319243	0.380270038833	0.138617477536	0.238545141458	0.13284608209	0.163087658929	0.168822209581	0.243671950135	0.24046036712	0.429460892424	0.302011923958	0.125933965041	0.239587105358	0.312524290397	0.107407535202	0.124062623975	0.120020996574	0.222683622465	0.22465356114	0.0633158790787	0.369702462137	0.0776606757989	0.0223653724621	0.30290164627	0.18912189165	0.042303892692	0.156149322944
AP000704.1	0.400339865166	0.609896440098	0.0956173431257	0.670414420039	0.482907113834	0.679019959086	0.531704008777	0.595996114386	0.515770755264	0.851451493116	1.01601072382	0.825333396835	0.443690684699	0.718080014654	1.11353339859	0.431526270371	0.372730281577	0.611036520193	1.06142805582	0.924515454711	0.314364606904	0.355870648335	0.626295069385	0.871958620246	0.34548876631	0.673820433824	0.347659410035	0.975547183549	0.757387310105	0.956537578228	0.89898139534	0.528895565878	0.501820928951	0.67797326385	0.557334793539	0.373887507233	0.281086500516	1.43121167972	0.430760289074	0.599415504307	0.783893894844	0.94684705015	0.760190136899	0.309697063308	0.501689005571	0.452969356865	0.742400576381	0.664258041072	0.653830726663
SLIT3-AS2	0.0	0.0	0.0	0.0	0.0	0.00570080011653	0.0278999372058	0.0	0.0	0.0	0.00673424982646	0.0	0.00620843779624	0.016955814032	0.0053935465628	0.00452866844984	0.0213361732619	0.0	0.00954788237185	0.0258729646134	0.0	0.0	0.00525814146809	0.0143229945621	0.0130526808203	0.0	0.0	0.00438767832903	0.0	0.0172087184451	0.0113212723162	0.0	0.0	0.0	0.0	0.0	0.00505692463755	0.0	0.0	0.0	0.0141027489502	0.0357721973518	0.0	0.0	0.0	0.0	0.0	0.00398347465688	0.011762829963
AC108515.1	0.0	0.0	0.0	0.0372878115527	0.0	0.0377664434387	0.0	0.0	0.0	0.0	0.0	0.0	0.0	0.0	0.0	0.0	0.0	0.0	0.0	0.0	0.0	0.0	0.0	0.0	0.0	0.0	0.0	0.0290673242445	0.0	0.0	0.0	0.0	0.0	0.0	0.0	0.0	0.0	0.0	0.0	0.0	0.0	0.0	0.0	0.0	0.0	0.0	0.0	0.0	0.0
AP000942.2	0.0	0.0	0.0	0.0	0.0	0.0	0.0	0.0	0.0	0.0	0.0	0.0	0.0	0.0	0.0	0.0	0.0	0.0	0.0	0.0	0.0	0.0	0.0	0.0	0.0	0.0	0.0	0.0	0.0	0.0	0.0	0.0	0.0	0.0	0.0	0.0	0.0	0.0	0.0	0.0	0.0	0.0	0.0	0.0	0.0	0.0	0.0	0.0	0.0
LINC02180	0.0157829757824	0.0	0.0	0.0	0.0190381022376	0.0	0.0	0.0	0.0	0.0	0.0	0.0	0.0	0.0	0.0	0.0	0.0	0.0	0.0	0.014849203123	0.0	0.0220468661911	0.0	0.0164407178505	0.014982582143	0.0	0.0	0.0	0.0156405300248	0.0	0.0	0.0	0.0	0.0	0.0172639773388	0.0	0.0	0.0	0.0	0.0	0.0	0.0	0.0	0.0	0.0	0.0	0.0	0.0	0.0202530309957
AP000542.3	0.0	0.0	0.0	0.0	0.0	0.0	0.0	0.0	0.0	0.0	0.00383083429775	0.0	0.0	0.0	0.0	0.0	0.0	0.0	0.0	0.0	0.0	0.0	0.0	0.0	0.0	0.0	0.0	0.0	0.0	0.0	0.00322010018939	0.0	0.0	0.0	0.0	0.0	0.0	0.0	0.0	0.0	0.0	0.0	0.0	0.0	0.0	0.0	0.0	0.0	0.0
AL354733.2	0.0336481383435	0.0553803439199	0.0165753547318	0.0723127743831	0.0253673921635	0.0104629988418	0.0665682195685	0.0068877651214	0.0496718537392	0.012834774142	0.00617987358745	0.0238453844204	0.0227893896099	0.0207466389458	0.0197981582537	0.00831171971954	0.0117478433675	0.0423694980229	0.0700950604523	0.00791435100486	0.0121100877594	0.0411270036862	0.0434275314602	0.0613381927194	0.0399271977952	0.00458068213588	0.0631369407293	0.00805295262711	0.012504170442	0.0579042348524	0.0675303438663	0.0567570929534	0.00579940809711	0.0261171758634	0.0138020715927	0.0360076359209	0.0232031449728	0.0306298600467	0.0331878639603	0.0423333904977	0.0129417838651	0.0328273621081	0.0479198771833	0.00447385599369	0.0193262783149	0.0407154514262	0.0204279088111	0.0255888321891	0.0323834743624
AC127024.6	0.263173676372	0.85504686228	2.56813750829	0.923400993639	4.12686786947	1.96403320241	1.92241095626	0.738810277645	2.30880399408	0.65011359903	1.16003806327	0.639438728444	3.41209298563	0.695428316078	1.28302805051	0.557218474122	0.700068024574	2.96669759544	3.75934357237	1.16727344361	0.32474457034	2.04817466808	0.905764472988	1.4881951677	1.07068924276	0.859850215082	2.0522213153	0.503879323579	0.633367689919	1.55276214687	0.882231506134	0.858564297979	0.881263829474	1.16726528918	0.822481939252	2.6392578046	0.539254223024	0.574960037999	0.741639176943	0.44720543521	1.21466577574	0.586866520706	2.8556027441	0.399903637172	0.449153647441	4.99120951715	1.02255173728	0.849569920455	1.1578619607
AC022150.2	0.965359341722	2.04439776094	1.30063342513	1.30709991584	1.76161570239	1.50860521345	1.56704069668	1.13498390479	1.19852629698	1.56103272664	3.78238970998	1.45010052565	1.10647086898	0.885195297567	0.932112046977	1.3207116132	0.852691550428	2.03634562055	2.78448273916	0.791803781433	0.974009594683	1.10645142127	0.908711355331	2.39794507407	1.01039369949	1.07830964565	1.45248831602	1.20850560038	1.22647013393	0.867419170319	1.65083136355	1.84996124285	0.853251424226	1.30646711248	1.16424617364	1.80122048321	1.31090563151	1.47812855673	0.634769432191	1.35892334827	0.91396324563	1.32014591045	1.97409059266	0.289619652759	1.0691273156	1.98537500721	1.73117011067	0.666910358006	1.55640140369
AC006960.2	0.0	0.0359341728225	0.0	0.0	0.0	0.0	0.0	0.0	0.0	0.0	0.0	0.0	0.0	0.0	0.0	0.0	0.0	0.0	0.0	0.0	0.0	0.0419347172372	0.0344403314991	0.0312714219003	0.0	0.0326945109133	0.0	0.0	0.0	0.0375718284696	0.0	0.0311617242204	0.0	0.0	0.0	0.0	0.033122380206	0.0218619905041	0.0296096997198	0.0274685071026	0.0	0.0	0.0	0.0	0.0827645139135	0.0	0.0	0.0	0.0
AC018521.3	0.0	0.0	0.0256620075301	0.0239903199328	0.0	0.0	0.0	0.0	0.0	0.0	0.0287030893338	0.0	0.0	0.0	0.0	0.0	0.0	0.0327982838045	0.0203477542214	0.0	0.0187488695294	0.0	0.0224115392476	0.0	0.0	0.0	0.0	0.0	0.0193589893689	0.0	0.0	0.0	0.0	0.0404346799519	0.0	0.0	0.0	0.0	0.0192680766559	0.0178747270484	0.0	0.0	0.0	0.0	0.0	0.0	0.0	0.0169785843831	0.0
AC010307.2	0.0390706018143	0.0701509035617	0.12831003765	0.0239903199328	0.0	0.0	0.023783328824	0.0319909679046	0.0	0.0	0.0574061786677	0.0	0.0529238888611	0.0	0.0	0.0	0.0363760836298	0.0	0.0610432626641	0.0	0.0	0.0272884005551	0.0448230784952	0.101747089639	0.0741784704137	0.0212754721752	0.0266587572821	0.0187014034662	0.0387179787378	0.0244493148497	0.144762445279	0.0202780337758	0.0	0.0	0.0	0.0	0.0	0.0	0.0192680766559	0.0	0.0	0.0	0.037094839568	0.0	0.0	0.0	0.0	0.0679143375326	0.0
TSBP1-AS1	0.0737573420022	0.0331076560476	0.0	0.0169833149784	0.038924055182	0.0286688588856	0.0448980828696	0.0301962172471	0.0707730547637	0.131292291493	0.108371178237	0.00435579366462	0.0187330364274	0.0	0.0108494823282	0.0	0.150217025516	0.0154791206388	0.0864279392723	0.0433710096999	0.123879170332	0.0643936808935	0.0105771058566	0.100840840257	0.0918972143587	0.0301228200607	0.00629078830023	0.0264783318017	0.187297382396	0.0519247450133	0.0284668776141	0.133982798065	0.0444934345912	0.00477077773868	0.045381594566	0.0	0.0305170339319	0.0537129760912	0.00909355150445	0.0421798070315	0.0141843148782	0.0	0.0350137525592	0.0	0.00847271195066	0.02549972088	0.0985123792174	0.0520846799122	0.0532388813622
AC107398.2	0.132619014478	0.285739454108	0.0348422598079	0.390870570352	0.191964891114	0.296915882276	0.258332064165	0.347482593146	0.438533870116	0.107917457566	0.0779424988234	0.150372723716	0.179641819096	0.327078875227	0.561826271244	0.0	0.222251213126	0.0890628937918	0.138134504531	0.0998182705771	0.254560358336	0.0	0.0608579568254	0.248662438039	0.176251007905	0.05777299599	0.434347007165	0.330090662178	0.341697436315	0.33195741959	0.262065791121	0.220257910962	0.0	0.494096987631	0.464202785016	0.272483740712	0.117058129048	0.135209681704	0.209287860914	0.0728075404566	0.40806456613	0.172512066541	0.554015440868	0.0846385069023	0.0	0.110039144929	0.051528635204	0.20747208604	1.56565028296
AC005479.2	0.110956883111	0.044271567909	0.388681172056	0.136260564259	0.312295551785	0.230016041825	0.135084893181	0.121135173133	0.262073771236	0.0	0.0	0.34947411815	0.100199288424	0.547306925322	0.0435237933768	0.146178272562	0.0344349005127	0.372576328322	0.346714401396	0.0695948731054	0.141986798478	0.103328700014	0.212155638353	0.462323666702	0.210659971662	0.0	0.050472264367	0.177034167383	0.0733036441997	0.13886757019	0.228395505313	0.191959113237	0.203988461142	0.22966147685	0.0404561881952	0.126653308715	0.0408073872144	0.0	0.0	0.10152513182	0.170705432188	0.0	0.070230601131	0.0786817365016	0.271913112996	0.204589407896	0.0718531548901	0.0964352078189	0.142382097255
GK-IT1	0.0	0.0	0.0	0.0493100782497	0.0	0.0998860594725	0.0	0.0	0.0474197293883	0.0	0.0	0.0	0.0	0.148544889681	0.0	0.0	0.0373839851913	0.0	0.0	0.0755551393159	0.0	0.0560890046674	0.0	0.125479534224	0.0381168966357	0.0	0.0	0.0384391567466	0.159163076323	0.0502535035701	0.0991823302667	0.0	0.0	0.0415550363233	0.0	0.0	0.0	0.0	0.0	0.0	0.0	0.156694839282	0.0	0.0	0.110700143295	0.0555277297248	0.117010238379	0.0697960949957	0.0
IL1R1-AS1	0.0	0.0	0.0	0.0	0.0	0.0	0.0	0.0	0.0	0.0	0.0	0.118290585018	0.0	0.0	0.0	0.0	0.0	0.0	0.0	0.0	0.0	0.0	0.0	0.0	0.0	0.045447081924	0.0	0.0	0.0	0.0	0.0515384621936	0.0	0.0575386300734	0.0	0.0	0.0	0.0	0.0303893114076	0.0	0.0	0.128401468191	0.0	0.0	0.0	0.0	0.0	0.0	0.108805169031	0.0
AP003900.1	0.0	0.0	0.0	0.0	0.0	0.0	0.0	0.0	0.0	0.0	1.36437209105	0.0	0.0	0.0	0.0	0.0	0.0	0.0	0.0	0.0	0.0	0.0240208574466	0.0	0.0179127562341	0.0	0.0	0.0	0.0	0.0	0.0	0.0	0.0	0.0	0.0	0.0	0.0	0.0	0.0	0.0	0.0	0.0	0.0	0.0	0.0	0.0	0.0	0.551222989213	0.0	0.0
AC087752.4	0.379542989053	1.11512605142	1.99430458519	1.01694031507	1.70642383908	1.71665651994	1.00816604262	1.18657408228	1.99665799955	0.772123714254	0.60835638692	0.71725402344	2.75754080663	1.57429717498	1.82715145572	0.954588416274	0.513989337523	1.44823590825	2.19227232494	1.10372648321	1.25836568478	1.20494236217	0.791680347447	1.40173133362	0.949869763999	0.450929488181	1.22422552921	0.46243470389	1.09416002251	1.38186257436	1.53410591361	0.859577951223	0.808778925751	1.24979919851	1.5851470102	2.89479569994	0.685246125561	1.08046499823	0.748702407199	0.789273661876	1.6986791636	2.37879950456	1.11380868937	1.35794118181	0.443918756445	1.33603083035	0.90492983058	0.509798533686	1.94814869577
AC010680.4	0.0880707488411	0.105420142369	0.154255603275	0.0	0.31870414243	0.328630654231	0.142962772157	0.144224474089	0.104009019708	0.0298611381203	0.129401772908	0.0554782117578	0.0397660159398	0.0	0.241825570199	0.0290068303288	0.0273323059318	0.295728172204	0.611556811957	0.0	0.112700387006	0.0	0.134716876803	0.0305803407533	0.167208927783	0.0	0.0400617788991	0.112415066139	0.232735695397	0.183707559091	0.036257260696	0.365676807979	0.0404783732745	0.0911455769081	0.128446534896	0.0251324014991	0.259123151225	0.0	0.0579106834298	0.134307341358	0.180660629277	0.687379571214	0.278723656422	0.156131806778	0.0539569759215	0.2435857315	0.142581536637	0.0765443362246	0.0
AC025271.4	0.0277070779958	0.0552753353672	0.0242644242694	0.0907351150181	0.100264397068	0.0114874755535	0.14617239407	0.0302487019816	0.0763496106431	0.0845488887567	0.0271398851639	0.0174534582761	0.100083182644	0.0227780305923	0.0434733602443	0.0182511110875	0.042993748902	0.0310120505034	0.076958365908	0.0347571150735	0.0443194598378	0.0258022420081	0.0105954901657	0.0577234937278	0.0526039674313	0.0502919620365	0.0882241144817	0.0265243543946	0.018304675927	0.0346766643986	0.0570327130879	0.0958683404464	0.050938022452	0.0860232588547	0.090920946703	0.0553466153523	0.0203800508568	0.0739837117814	0.0364374288556	0.0169012482868	0.127880720637	0.0961110099573	0.0	0.0294714615575	0.0424371928235	0.0383160637904	0.0358849475754	0.128431284882	0.0355542780515
AL162584.1	0.025182947141	0.0	0.0	0.0	0.0	0.0313228796292	0.0306590779153	0.0	0.0	0.0	0.0	0.095180628703	0.0	0.0	0.0	0.0248826364432	0.0	0.0	0.0524605606466	0.0	0.0	0.0	0.0	0.0262324250064	0.0	0.0274262010979	0.0343657913779	0.0	0.0998226560824	0.0	0.0	0.0	0.069446308651	0.0	0.0	0.0	0.0	0.0	0.0	0.0	0.0	0.0	0.0	0.0	0.0	0.0	0.0244618560487	0.0	0.0
LINC01968	0.0	0.0	0.0	0.00936431526675	0.0	0.0	0.0	0.0	0.0	0.0	0.0	0.0	0.0	0.0	0.0	0.00376721092287	0.00354973502056	0.00640119578676	0.0	0.00358710718828	0.00365919099163	0.0	0.0	0.00397156781369	0.00361932742511	0.0	0.0	0.0	0.0	0.00954347807574	0.0	0.00395763586727	0.0	0.0	0.0	0.00326402631284	0.0	0.0027765407696	0.0	0.00348858580997	0.0	0.0	0.0	0.0	0.00350378353568	0.0	0.0	0.0	0.0
AL121944.1	0.58093314651	0.778818194644	0.854701965083	0.770487942797	0.504537461631	1.3006300674	0.367774857383	1.17965528296	1.15258974901	0.449092364413	0.477994304009	1.95415126794	0.944297958688	3.35265382935	0.76566346716	0.826567812343	0.692312168908	1.48252067669	0.774519764182	1.33361429214	0.802867042706	1.13608851291	0.533172478893	0.36308582425	0.397060267287	1.13882702372	0.697635584152	0.578380431396	0.828993690527	0.581651338698	1.14797041154	1.27840292235	1.18549708084	1.15433348714	1.01671236806	0.576909513712	0.410215367683	0.981495019747	0.595905997567	0.93553090371	0.750755523196	0.816137989437	0.573618160549	0.519058598452	0.661995463328	1.09258497934	0.970593673161	0.504902509353	0.924376677076
LINC01264	0.0	0.0	0.0	0.0	0.0384569665199	0.0	0.0	0.0	0.0376512651343	0.0	0.0	0.0	0.0	0.0	0.0	0.0	0.0	0.0	0.0	0.0	0.0	0.0	0.0	0.0	0.0	0.0	0.0	0.0	0.0	0.0	0.0	0.0	0.0	0.0	0.0	0.0	0.0	0.0	0.0	0.0	0.0	0.0	0.12107755635	0.0	0.0	0.0	0.0	0.0	0.0
AC008750.2	0.0	0.0435640314355	0.0	0.0446942946693	0.0878012934243	0.0905359945447	0.132926002194	0.0	0.0	0.0	0.213896994488	0.0	0.0	0.0448800009159	0.0	0.0	0.0	0.0611036520193	0.0758162897016	0.0	0.0349294007671	0.0508386640479	0.0417530046256	0.151644977434	0.103646629893	0.0396364961073	0.049665630005	0.0348409708411	0.0	0.0455494084871	0.0	0.0377782547056	0.0	0.112995543975	0.0398096281099	0.0934718768082	0.0401552143594	0.0265039199948	0.0	0.0333008613504	0.0559924210603	0.0473423525075	0.0	0.0	0.0	0.0	0.141409633596	0.0316313352891	0.0467021947617
KC6	0.0	0.0	0.0	0.0	0.0	0.0	1.14644827684	0.0	0.0	0.00626046254801	0.00452156774062	0.0	0.0	0.00379487266431	0.0	0.0	0.00573028653319	0.0	0.00320536051055	0.00579061588966	0.0	0.00429871329208	0.0	0.0	0.0	0.0	0.0	0.0058920251847	0.0182976084846	0.00385147508057	0.00760142569805	0.0	0.0	0.0	0.00336614229964	0.0	0.0	0.0	0.00607056005837	0.0	0.0	0.00800615845493	0.0	0.0	0.0169683231228	0.00425569666038	0.00597851539722	0.00802385609458	0.0
AL050403.1	0.0	0.0	0.0	0.00975877420994	0.0	0.0	0.0	0.0	0.0	0.0	0.0	0.0	0.0	0.0	0.0	0.0	0.0	0.0	0.00827705256463	0.0	0.0	0.0	0.0	0.0	0.0	0.0	0.0	0.0	0.0	0.00994548400665	0.0	0.0	0.0	0.0	0.0	0.0	0.0	0.0	0.0	0.00727107540951	0.0	0.0	0.0	0.0	0.0	0.0	0.0	0.0	0.0
AC011840.4	0.0	0.0	0.0	0.0	0.0	0.0	0.0	0.0	0.0	0.0	0.0	0.0	0.0	0.0	0.0	0.0	0.0	0.0	0.0	0.0	0.0	0.0	0.0	0.0	0.0	0.0	0.0	0.0	0.0	0.0	0.0	0.0	0.0	0.0	0.0	0.0	0.0	0.0	0.0	0.0	0.0	0.0	0.0	0.0	0.0	0.0	0.0	0.0	0.0
LINC00638	0.65206631082	0.598650760815	0.357596711761	0.272106249913	0.252001567743	0.204730719991	0.30058802879	0.445789945129	0.523349594797	0.180305299437	0.567404676204	1.08271745159	0.44592264737	0.593314325054	0.379943011206	0.900755392005	0.229871422843	0.191318980349	0.474770157273	0.333546834248	0.303794232248	0.265297873546	0.348616032268	0.455025268866	0.120193867866	2.03392838047	0.345568640861	0.969680395767	0.156840104498	0.221849859287	0.226744672033	0.571714922085	0.157122962822	0.31448481818	0.422412090485	0.211369684887	0.258441383601	0.940499705866	0.268498122995	0.619808644975	0.360370601947	0.584691214566	0.348614886234	1.18516318587	0.529423362035	0.297662150844	0.522704592811	0.473188696454	0.584908822083
LINC02206	0.0	0.0265383112222	0.0	0.0272268443187	0.0267433703198	0.0275763321353	0.0	0.0	0.0	0.0	0.0	0.0209490048571	0.0	0.0273399727415	0.0	0.0	0.0	0.0	0.0230928615364	0.0	0.0	0.0	0.0	0.0	0.0	0.0	0.0	0.0	0.0	0.0	0.0	0.0460274702672	0.0	0.0	0.0	0.0	0.0	0.0	0.0	0.0	0.0341094303538	0.0	0.0	0.0	0.0	0.0	0.0215359594976	0.0	0.0
AC012574.2	0.0	0.0	0.0	0.0	0.0	0.0	0.0	0.0	0.0	0.0	0.0	0.0	0.0	0.0	0.0	0.0	0.0	0.0	0.0	0.0	0.0	0.0	0.0	0.0	0.0	0.0	0.0	0.0	0.0	0.0900706136223	0.0	0.0	0.0	0.0	0.0	0.0	0.0	0.0	0.0	0.0	0.0	0.0	0.0	0.0	0.0	0.0	0.0	0.0	0.0
AL391832.1	0.0	0.0	0.0	0.0	0.0454574072339	0.0	0.0	0.0	0.0	0.0	0.0553704985731	0.0712167115473	0.0	0.0	0.0	0.0	0.0	0.0	0.0	0.0	0.0	0.0	0.0	0.0	0.0	0.0	0.0514268225584	0.0	0.0	0.0	0.0	0.0	0.0	0.0	0.0	0.0	0.0	0.0	0.0371696230525	0.0	0.0	0.0	0.0	0.0	0.0	0.0	0.0	0.0	0.0
AC008250.1	0.0610758832959	0.0731074550528	0.0802306442319	0.0750042186404	0.0	0.0	0.0	0.050008869368	0.0360644302052	0.0	0.0448691971196	0.49053579764	0.0827315963806	0.0	0.0718726243119	0.211216402452	0.113727525831	0.0	0.0636159672209	0.0	0.0879257329655	0.0	0.0700682606361	0.0636211686936	0.202925011017	0.133032837509	0.0833469193188	0.0	0.0605246564178	0.0764392372312	0.0754317722526	0.126795981311	0.0842136271573	0.0	0.233824367404	0.0261434751226	0.0336934557268	0.0	0.0903606353517	0.0	0.187928585628	0.0	0.115974670833	0.0	0.0	0.25338515748	0.0	0.0265412353576	0.0
AC018730.1	2.23099310044	3.70422107475	4.39602353824	2.38625159711	5.7294803393	3.58056574362	10.1635881407	7.36586619924	6.24688033266	5.81968641511	5.76290649596	4.89610872886	3.60694819976	2.08555236762	6.22468843561	5.83096219964	4.08725945544	6.94760937293	4.79747682373	4.87509729618	3.31537571886	4.52383778051	4.99509196196	6.82197010222	2.86935049438	4.42837186983	6.3836590801	12.0911538943	3.1736506635	6.16983703313	6.79958682024	2.95079722195	3.62194636169	10.6878990601	5.47108302165	6.31515411483	3.81139154263	4.61204104866	5.6076627248	4.11562564094	3.76451076492	9.68925898972	6.62783463089	9.22432353517	2.84388584829	2.04023669691	4.43908142124	4.22203353419	5.12543409689
AC073023.1	0.0	0.0	0.0	0.0	0.0	0.0	0.0	0.0	0.0	0.0	0.0	0.0	0.0	0.0	0.0	0.0	0.0	0.0	0.0214796474057	0.0	0.0	0.0	0.0	0.0	0.0	0.0	0.0	0.0	0.0	0.0	0.0	0.0	0.0	0.0	0.0	0.0	0.0	0.0	0.0	0.0	0.0	0.0	0.0	0.0	0.0	0.0	0.0	0.0	0.0
AC087664.2	0.0	0.0	0.0	0.0	0.0	0.0	0.0	0.0	0.0	0.0	0.0	0.0	0.0	0.0	0.0	0.0	0.0	0.0	0.0	0.0	0.0	0.0	0.0	0.0	0.0	0.0	0.0	0.0	0.0	0.0	0.0	0.0	0.0	0.0	0.0	0.0	0.0	0.0	0.0	0.0	0.0	0.0	0.0	0.0	0.0	0.0	0.0	0.0	0.0
LINC02787	0.0	0.0	0.0	0.0	0.0	0.0	0.0	0.0	0.0	0.0	1.11532004269	0.0	0.0	0.0	0.0	0.0	0.0	0.0	0.0	0.0649250872477	0.0	0.0	0.0	0.0	0.0	0.0	0.0	0.0	0.0683850014071	0.0	0.0	0.0	0.0	0.0	0.0	0.0	0.0	0.0	0.0	0.0	0.0	0.0	0.0	0.0	0.0	0.0	0.134063678604	0.0	0.0
AL445489.1	0.0	0.026428041231	0.0	0.0271137133866	0.0	0.0	0.0268797732969	0.0	0.0	0.0	0.0	0.0208619591305	0.0	0.0	0.0	0.0	0.0	0.0741368409541	0.0	0.0	0.0	0.0	0.0	0.0	0.0	0.0240454089958	0.0	0.0	0.0	0.0	0.0	0.0	0.0	0.0	0.0241504392135	0.0	0.0	0.0160785553431	0.0	0.0	0.0	0.0	0.0	0.0	0.0	0.0305325605274	0.0	0.0	0.0
AC106864.1	0.0861665164337	0.128925984924	0.0282975650602	0.105816762514	0.0259844368377	0.0	0.104903763894	0.0352765267704	0.0254400440096	0.043823237836	0.0	0.0814180242824	0.145898288212	0.0265641086502	0.101398675381	0.0212847417142	0.100280014331	0.0	0.157062665017	0.0	0.330790865643	0.0300909930446	0.0988530596002	0.0448787162947	0.0204491999519	0.0234605206689	0.088190051117	0.0	0.0853888395948	0.0539206511279	0.0532099798863	0.0223606426501	0.148511869514	0.0	0.047125992195	0.0553252460027	0.142605274779	0.0	0.127481761226	0.137973568784	0.0994243800989	0.0	0.0818091596958	0.0	0.0	0.0595797532453	0.0418496077806	0.0187223308874	0.165855902478
AC016868.1	0.0304795517022	0.0	0.0	0.0	0.0	0.0	0.0	0.0	0.0	0.0	0.0	0.0	0.0	0.0	0.0	0.0	0.0	0.0	0.0	0.0	0.0	0.0	0.0	0.0	0.0	0.0	0.0	0.0	0.0	0.0	0.0	0.0	0.0	0.0315436891403	0.0	0.0	0.0	0.0	0.0	0.0	0.0	0.0	0.0	0.0	0.0	0.0	0.0	0.0	0.0
HIPK1-AS1	0.103277003824	0.129803032441	0.162800374302	0.253658581991	0.218010014285	0.134880155138	0.16345549217	0.211407756804	0.292721206097	0.0682830495599	0.189680279368	0.390342325682	0.349739984699	0.254712541641	0.200530908066	0.198988547416	0.0913467445087	0.112706250275	0.263551864201	0.315792091035	0.118943265586	0.209184551583	0.159951743668	0.0914438372185	0.215687058773	0.427411623718	0.295966611458	0.0840381823396	0.102344900065	0.219734950175	0.280614989488	0.251928458493	0.0427206155258	0.22445373361	0.169452061343	0.207775840187	0.0797640992717	0.105294484877	0.178262477905	0.137022203069	0.190668069383	0.134343701965	0.176497895554	0.021970734326	0.00949097438463	0.171385879112	0.17054359115	0.0762963791911	0.231922463782
AC106892.1	0.0	0.0	0.0	0.0	0.0	0.0	0.0	0.0	0.0	0.0	0.0	0.0	0.0	0.0	0.0	0.0	0.0	0.0	0.0354781355655	0.0	0.0	0.0	0.0	0.0	0.0	0.0	0.0	0.0	0.0	0.0	0.0	0.0	0.0	0.0	0.0	0.0	0.0	0.0	0.0	0.0	0.0	0.0	0.0	0.0	0.0	0.0	0.0	0.0	0.0
AC006041.1	0.0	0.17452176008	0.0	0.119366469909	0.058623424573	0.060449337821	0.118336562929	0.0	0.114790442483	0.049434749998	0.0	0.0	0.065832154437	0.0599312207352	0.0	0.0	0.0	0.0815957304403	0.202484968837	0.0457246803482	0.0	0.203664648046	0.0557555366647	0.101250762372	0.0461353901353	0.0	0.0663217864091	0.0465254427695	0.0481613881861	0.060825124748	0.0600234529205	0.0504477913446	0.0	0.0502967970133	0.0	0.124819152567	0.0	0.0	0.0	0.0	0.0	0.189658082911	0.184569445655	0.0	0.0	0.0	0.0472083990208	0.0	0.0
AL050349.1	0.0	0.0	0.0	0.0	0.0	0.0	0.0	0.0	0.0	0.0	0.0	0.0	0.0	0.0	0.0	0.0	0.0	0.0	0.0	0.0	0.0	0.0	0.0	0.0	0.0	0.0	0.0	0.0	0.0	0.0	0.0	0.0	0.0	0.0	0.0	0.0	0.0	0.0	0.0	0.0	0.0	0.0	0.0	0.0	0.0	0.0	0.0	0.0	0.0
AL355613.1	0.0664200230843	0.0	0.0	0.0	0.0801186802497	0.0	0.0404316590008	0.108769290875	0.0392200678482	0.0	0.0	0.0313798635255	0.0	0.0	0.0	0.0328139768094	0.0	0.0	0.0345911821763	0.0624903964759	0.0	0.0	0.0380996167209	0.0691880209543	0.0315258499258	0.0361683026979	0.0	0.0317923858925	0.0	0.0	0.0410160261624	0.0	0.0	0.0343694779591	0.0	0.0852930875875	0.0366416331029	0.0725544809856	0.032755730315	0.0303870359822	0.0	0.129599689989	0.0	0.0706496425671	0.0	0.0459260597932	0.0	0.0	0.0
LINC00844	10.4935281753	60.8033324288	38.1489144394	231.794169425	72.842493188	24.2334678731	26.3238071683	58.4481019648	174.916569261	15.1608190937	0.638327823173	23.8092247529	188.496917972	128.20607356	29.0623058798	46.5917195251	40.4172606187	51.5069199549	191.691713454	151.391828443	86.8230668552	86.3617808763	171.721442307	93.0165494289	105.609614494	105.547751269	66.9024148788	9.91762478155	124.587150299	130.118331014	105.248670907	47.0042272227	130.450086339	49.2845344319	121.288669975	94.8130120805	84.695176088	11.7304016218	94.4353885307	37.549967483	69.8207882942	37.6029289193	54.3833678154	28.4731389667	2.76402244579	282.003337719	19.3473281085	13.5350284763	164.673701077
THSD4-AS1	0.39653745125	0.0253148202571	0.0	0.0259716100367	0.102041702209	0.00657624636992	0.0	0.01731650402	0.0374639454072	0.0537797611918	0.0	0.00499579916824	0.0716183968668	0.0260795229203	0.0248872370752	0.0208964628438	0.487330935315	0.0	0.09361991594	0.0596923190217	0.0101486418149	0.243722073018	0.0303280531112	0.0220300166223	0.260990120779	0.0575813774295	0.0	0.0	0.005239447869	0.291153631961	0.215487182226	0.0164645527971	0.0801914837707	0.0109435153701	0.0751827603509	0.0	0.180838308647	0.0346528864409	0.0365038984605	0.0048377370718	0.024402667089	0.0687759548865	0.0200791967413	0.0	0.0	0.0	0.0102715455249	0.266521539531	0.00678459744796
AC005262.2	0.0	0.0	0.0	0.0	0.0	0.0	0.0	0.0	0.0	0.0	0.0	0.0	0.0	0.0	0.0	0.0	0.0	0.0	0.0	0.0	0.0	0.0	0.0	0.0	0.0	0.0	0.0	0.0	0.0	0.0	0.0	0.0	0.0	0.0	0.0	0.0	0.0	0.0	0.0	0.0	0.0	0.0	0.0	0.0	0.0	0.0	0.0	0.0	0.0
AL451129.1	0.0	0.0	0.0	0.0	0.0	0.0	0.0	0.0915951923162	0.0	0.0	0.0	0.0	0.0	0.0	0.0	0.110531290305	0.0	0.0	0.0	0.0	0.0	0.0	0.0	0.0582635965931	0.0	0.0	0.0	0.0	0.0	0.0	0.0	0.0	0.0	0.0	0.0	0.0	0.0	0.0	0.0	0.0	0.0	0.0	0.212416765526	0.0	0.0	0.0	0.0	0.0	0.0
AC105001.1	0.125148620532	0.280878985801	0.0821990113622	0.192110903485	0.150959633051	0.116746120541	0.171408014606	0.179325229314	0.166271533959	0.19094717958	0.137910034719	0.133033376281	0.169522643025	0.231490956638	0.42340663763	0.0463710761586	0.0582588503276	0.23637938789	0.179235958676	0.0883083129787	0.165151965551	0.284077873492	0.125627784281	0.162955103327	0.282154809935	0.0340741615211	0.256175222087	0.209661269085	0.232535848749	0.195786466313	0.193206011363	0.259813551498	0.12941956833	0.226656419907	0.376452970037	0.107139501582	0.224380559924	0.273414334627	0.108007118605	0.0858828887427	0.385078397243	0.101746567214	0.178229965186	0.0665590351957	0.0862570302023	0.0432669454382	0.151956377613	0.135961971115	0.240889828918
AC026336.2	0.0	0.0250079236812	0.0	0.0	0.0	0.0	0.0	0.0	0.0493463501105	0.0	0.0	0.0	0.0	0.0	0.0	0.0	0.0	0.0	0.0435223261983	0.019656219075	0.0	0.0	0.0	0.0	0.059498327514	0.0	0.0	0.0	0.0	0.0261476289873	0.0	0.0	0.0	0.0216216899349	0.0	0.0	0.0	0.0	0.0	0.0	0.0	0.0	0.0	0.0	0.0	0.0	0.0	0.0	0.0
AC010973.1	0.436734398363	0.821493164213	0.0819577226792	0.421403349739	0.11288737726	0.232806843115	0.835534870935	0.357597668632	0.257885377632	0.190386669268	0.275010421484	0.235809541953	0.295793789799	0.0	0.256969245828	0.123293220106	0.17426350827	0.314247353242	0.617361216141	0.381546060675	0.0299394863718	0.0871519955107	0.214729738075	0.909869864605	0.444199842399	0.101922418562	0.383134860039	0.447955339385	0.0	0.741804652504	0.19263887043	0.323813611762	0.0	0.419697734765	0.20473523028	0.293768755683	0.240931286156	0.613376434164	0.307685920767	0.142717977216	0.383948030128	0.811583185843	0.296177975415	0.0663636564231	0.315347374931	0.0	0.0909061930263	0.16267543863	0.360274073876
TUSC8	0.0	0.0143036325103	0.0470918998753	0.0146747384296	0.0288283107345	0.0297262111024	0.0	0.0195686880136	0.0282243366824	0.012154871064	0.0	0.0	0.0485598500495	0.0	0.0281240703829	0.0118071280874	0.155757263638	0.0	0.0746796136941	0.0449706001625	0.0344057215952	0.083460775311	0.0411270225473	0.0124476199618	0.0453745366249	0.0260281638605	0.0163070059537	0.0114395391517	0.0118417806035	0.104688520556	0.103308731563	0.0496158187737	0.0	0.0	0.0	0.040920221931	0.0131843957192	0.0348087464999	0.0	0.0218677320412	0.0183843181592	0.0155441907034	0.0680720894021	0.0127105803719	0.0109814984728	0.0330502379322	0.0232149248558	0.0207714015842	0.0153340039772
AP000439.2	0.583691111953	1.86313241513	0.546419311852	0.288368492121	1.86943587249	0.0834485808304	0.359392524451	0.230722738221	1.13302418228	1.00317588632	0.0	0.9952805199	1.07237698036	1.04244002127	0.0789509888275	1.84951505653	0.387276688342	1.40800713302	0.880502819034	0.429226965693	1.93814071479	0.215550800344	0.546479350946	1.04131465881	0.273860918548	0.540697858514	0.48524323861	0.0963405633105	0.438803759029	0.310679172534	1.01918610464	1.15605275384	0.351528095179	0.604069612614	1.87869275282	0.551389657131	0.495957458161	0.366436772655	1.05877108089	1.23389782473	0.887677826809	0.191999540725	0.853556005412	0.249771463621	0.141807380531	1.42881074912	1.25777798468	0.932964636811	0.352978961923
AP003071.2	0.0	0.0192737836048	0.0634551458925	0.079095357839	0.0	0.0200276593993	0.0784129144257	0.0	0.0	0.0491351454525	0.0473166078716	0.0760723964255	0.0	0.0	0.0757929492744	0.0	0.0149913556777	0.027033736954	0.050314446802	0.0151491870245	0.0154536136727	0.0	0.0	0.0838642678234	0.0152852605701	0.105216880576	0.0	0.0154144901297	0.0	0.0403043250855	0.0	0.0334280314364	0.0	0.0	0.0	0.0551389657131	0.0	0.0	0.0	0.0294662167101	0.0	0.0628362133281	0.0305751404924	0.0171271860769	0.0	0.0222671805058	0.0312815250077	0.0279889391043	0.0
AL138828.1	0.00726232598644	0.00289765311599	0.0	0.00594566471227	0.0	0.00602198414739	0.00589436486571	0.0	0.0	0.0049247070613	0.0142273171732	0.00686211138599	0.00327911110939	0.0	0.0199409695699	0.0023919071934	0.0135229540966	0.0	0.00756435874471	0.00227755431347	0.0	0.0135260955827	0.0	0.00252165907806	0.00689403551909	0.00527282772817	0.0	0.00463488085904	0.0	0.00605942017231	0.0179386720346	0.00251281329705	0.0	0.00501058448606	0.00529585941143	0.0	0.0	0.0	0.00477532287052	0.00221500034495	0.00372432504547	0.00314896741052	0.00459671816058	0.00514986005045	0.0	0.0	0.00940583439867	0.00210395214224	0.00931916232602
LINC02246	0.0745512226091	0.0839880969189	0.0403250033045	0.048469026021	0.0264490828885	0.0436366058989	0.128135546544	0.0143629324952	0.0207159643105	0.0312248104526	0.154641348422	0.120167180268	0.0	0.0270391202217	0.0206423713292	0.0736621872806	0.057160987536	0.0589015671734	0.068516234297	0.0247554803096	0.0631323694746	0.0122516285298	0.0503103604568	0.132475550438	0.062444599578	0.0764161113397	0.0239378772404	0.0251890155076	0.0304205081913	0.0548848443393	0.0270807325419	0.0728335650555	0.0423269042136	0.0226923650899	0.0479686853154	0.0262801260242	0.0387080800867	0.0830334637965	0.0302776489294	0.124390397638	0.00674681717315	0.0627497811227	0.0499632282049	0.00932925128809	0.0564210358948	0.0	0.0724165152516	0.0495485070527	0.0168821688905
TPM1-AS	0.0522805190646	0.0853356250839	0.0874069093689	0.105059576378	0.0917280060104	0.0413809420504	0.0752216911642	0.0778313351524	0.0168386695592	0.0241720304105	0.0698322030305	0.0314359992384	0.0708176545047	0.0410262620179	0.151009655196	0.00939219372005	0.030974983556	0.0797954668588	0.19306706331	0.0804885249779	0.0182457692737	0.106224614683	0.109050781312	0.133672741736	0.0947467403853	0.0103522869976	0.0778302180401	0.109197461384	0.362660709609	0.0594831273623	0.0704389715848	0.113469927819	0.0393197794062	0.152479973772	0.0311925171953	0.0366195724884	0.0471949478249	0.0865288980151	0.0796919377967	0.0347901664197	0.0511844850837	0.0	0.144397801252	0.035388014166	0.0131031475516	0.0328630123744	0.106183709664	0.04956896192	0.0914828323149
AC114316.1	0.00461650898935	0.149200184117	0.0242573972135	0.130393954387	0.044549048966	0.0	0.162991223079	0.0302399418594	0.136299106336	0.0	0.0339150317064	0.0	0.018760162168	0.0	0.0380281739409	0.0410531073897	0.0730682062138	0.0	0.168297671753	0.0130301434876	0.0708905996455	0.0515895391902	0.0741469517418	0.115413553634	0.122707044021	0.00502773973211	0.0314994873186	0.0176777819037	0.0640478119173	0.0635554735276	0.108330772835	0.023960144166	0.0572886794649	0.0621099167288	0.15149102617	0.0395218477093	0.0560289090019	0.0134476883379	0.0865138315878	0.0380167956685	0.0568194159847	0.00600519849356	0.105193359122	0.00491048775444	0.00848498057497	0.0446891285564	0.00448431939728	0.0401231533642	0.0770119597373
AC073878.1	0.22736489677	0.453590628418	0.6637146797	0.837646162851	0.243784256861	0.282799437793	0.307562540735	0.910145571826	0.596691998958	0.179876681451	0.371184166346	0.42967039756	0.821284817319	0.311528374028	0.267557519031	0.399384060058	0.564492251828	0.127242787248	0.526268381764	0.0237681381208	0.969830588653	0.247022732125	0.608627791675	0.52631141138	0.431669323865	0.275131304199	0.551595459707	0.0725531468861	0.425590967553	0.126469989967	0.655216392578	0.498241894865	0.835997084807	0.758198309335	0.497399537272	0.324411109683	0.306605107422	2.17088526309	0.747515874066	0.277384036859	0.349797343613	0.295758405047	0.431734551168	0.456815438469	0.417888655037	1.53717651796	0.147236337992	0.461085613296	0.810442207037
LUNAR1	0.0	0.00758388146612	0.033291253012	0.0233419329076	0.00764248142287	0.00788051780815	0.0	0.0103754490501	0.0299294635408	0.0	0.102400210596	0.0119732388651	0.0	0.00781297313241	0.00745578495446	0.00626021815124	0.0176964731172	0.0	0.0	0.0	0.00608071444197	0.0177005841439	0.0	0.0	0.0300723528704	0.0138003062758	0.00864608344284	0.0	0.00627859114668	0.0237885225564	0.0547749792947	0.0394599576177	0.0174719846487	0.00655697512733	0.0346514648493	0.0325442623545	0.00699045464603	0.0415256170983	0.0	0.0	0.009747488245	0.00824163370361	0.0721845526728	0.0	0.00582246381665	0.00876172841843	0.0184630622561	0.00550656790805	0.0
AC016152.1	0.0	0.0	0.0	0.0	0.0	0.0380563969391	0.0	0.0	0.0	0.0	0.0899106368385	0.0289104308872	0.0828903902316	0.0377302119024	0.0360052878031	0.0302316868878	0.0	0.0	0.0	0.0575727261198	0.0	0.0854792124874	0.0	0.0	0.0290449289144	0.0	0.0	0.0585809797635	0.0	0.0	0.113364832387	0.0317598379291	0.0	0.0316647781581	0.0	0.0261936545374	0.0	0.0	0.0	0.0279957337264	0.0	0.0	0.0	0.0	0.0	0.0423119168921	0.029720450823	0.0	0.0
LINC00629	0.0876831987912	0.293877492588	0.276438259334	0.129215188549	0.401915491682	0.0872492092642	0.106750254787	0.488205397989	1.03551334253	0.231891940585	0.644161740826	0.0994213497838	0.641374653129	0.237878816736	0.288913717531	0.433187812666	0.293889942989	0.441640257169	1.15075615953	0.544470781176	0.0504920050693	0.465433841811	0.281660532854	0.347081821289	0.316298956351	0.381975474037	0.143587761995	0.0671522342283	0.399702433967	0.307270597187	0.43317255353	0.145627067644	0.0967206014876	0.526318078317	0.441190531991	0.240209355582	0.174138454351	0.676855884222	0.570792924301	0.369057070675	0.377717850321	0.410612879174	0.865791107012	0.261147193647	0.209506211788	0.242513847093	0.187379431977	0.365796035819	0.315047148821
LINC01699	0.0	0.0	0.0	0.0	0.0	0.0	0.0749312599242	0.0	0.145371680055	0.0	0.0	0.0	0.0	0.0758974532863	0.0	0.0608135477549	0.0573028653319	0.103333589129	0.128214420422	0.0	0.0	0.257922797525	0.0706093282858	0.0	0.0	0.134060118108	0.0	0.0	0.0	0.385147508057	0.0	0.127775100857	0.0	0.318481649042	0.0	0.0	0.0	0.0	0.0	0.0	0.0	0.0	0.0	0.0	0.0	0.0851139332076	0.0	0.106984747928	0.0
AC092143.2	0.0323671178482	0.0	0.0425181688214	0.0	0.019521302802	0.020129322645	0.0	0.0265021622438	0.019112317327	0.0	0.0237783968492	0.0764585507221	0.0	0.119740753713	0.0571332637931	0.0959434042753	0.0	0.0	0.0337132333901	0.015226086451	0.0155320584122	0.0	0.0	0.0168579949533	0.0153628507253	0.035250325472	0.0220848182154	0.0	0.0	0.0405089155682	0.0	0.0	0.0	0.0502457342752	0.0	0.0277094294701	0.0	0.0	0.0159621833007	0.0	0.0	0.0421034525853	0.0	0.0516423783231	0.0148724050383	0.0	0.0	0.0140655074687	0.0
AL121782.1	0.0771951842142	0.0924021586865	0.253513294728	0.142199281345	0.605254921015	0.144024572436	0.140972370366	0.0	0.091165290882	0.314084222747	0.0567111886112	0.364705435648	0.522831638144	0.142790123979	0.181682856614	0.0762746192181	0.0359356952081	0.194407260904	0.16081130697	0.0726280637008	0.111131313821	0.107832130039	0.0	0.0804122277435	0.0	0.0840715994914	0.368704168512	0.0	0.191246190376	0.0483066366037	0.238349788837	0.0801301479954	0.05321974985	0.119835467945	0.126658235681	0.594779884388	0.0425859174078	0.084324820516	0.0	0.176583259945	0.0	0.150624337034	0.219874497003	0.0	0.141882023852	0.427012275075	0.0749847693889	0.0	0.148587612389
AC099511.1	0.0	0.0	0.0	0.0	0.0	0.0	0.0	0.0	0.0	0.0	0.0	0.0	0.0	0.0	0.0	0.0	0.0	0.0	0.0192842827464	0.0	0.0	0.0	0.0	0.0	0.0	0.0	0.0	0.0	0.0	0.0695144282834	0.0	0.0	0.0	0.0	0.0	0.0	0.0	0.0	0.0	0.0	0.0	0.0	0.0	0.0	0.0	0.0	0.0179841520079	0.0160912019241	0.0
AL391119.1	0.0	0.0	0.0	0.0	0.0	0.0	0.0	0.0	0.0	0.0	0.0864270143779	0.0	0.0	0.0	0.0	0.0	0.0	0.0	0.0612685145559	0.0	0.0	0.0	0.0	0.0	0.0	0.0	0.0	0.0563112370051	0.0	0.0	0.0	0.0610585814061	0.0	0.0	0.0	0.0	0.0	0.0	0.0	0.0	0.0	0.0	0.0	0.0	0.108113055075	0.0	0.0571378408812	0.0	0.0
AC104423.1	0.0	0.0	0.0	0.0	0.0	0.0	0.0	0.0	0.0	0.0	0.0	0.0	0.0	0.0	0.0	0.0	0.0	0.0	0.0	0.0	0.0	0.0	0.0	0.0	0.0	0.0	0.0	0.0	0.0	0.0	0.0	0.0	0.0	0.0	0.0	0.0	0.0	0.0	0.0	0.0	0.0	0.0	0.0	0.0	0.0	0.0	0.0	0.0	0.0
DSCR4-IT1	0.0	0.0	0.0	0.0	0.0	0.0	0.0	0.0	0.0	0.0	0.0	0.0	0.0	0.0	0.0	0.0	0.0	0.0	0.0	0.0	0.0	0.0	0.0	0.0	0.0	0.0	0.0	0.0	0.0	0.0	0.0	0.0	0.0	0.0	0.0	0.0	0.0	0.0	0.0	0.0	0.0	0.0	0.0	0.0	0.0	0.0	0.0	0.0	0.0
AC004233.2	0.841634335064	0.67663282868	2.35969135908	1.40380236165	1.96982098013	2.4217843458	1.81990257063	4.46391226855	2.24008709034	2.41494012756	0.461420821443	3.20475201963	2.85864069196	2.50946047674	3.26689112919	5.27506010175	1.96482448883	0.674884780695	2.62991115553	3.12008788078	0.916256810667	1.84245087436	0.951139367784	2.48618893264	1.27593983624	4.26837274392	1.38852420908	2.16458797566	1.61828336663	2.48400414889	2.40472210125	1.43432333468	1.81865599074	4.83610243055	2.25343199873	0.849570234126	2.07895790655	0.914792510457	1.92043052438	0.839055745325	2.64766053439	9.26499911412	1.86052982571	1.14910056941	0.0577199328711	2.67522012602	0.451474492132	2.39097001072	1.35403242685
LINC01603	0.0	0.0134563087227	0.0	0.0	0.0135602843864	0.0	0.0	0.0	0.0	0.0	0.0	0.0	0.0152277479939	0.0	0.0	0.0111076931372	0.0104664612983	0.0	0.0234185718542	0.0	0.0	0.0157033391065	0.0	0.0	0.0	0.0122431490092	0.0	0.0	0.011140292895	0.0281391268228	0.0	0.058345823558	0.0	0.0	0.0	0.0	0.0124033736879	0.0	0.0	0.0	0.0172952612302	0.0	0.0	0.0	0.0	0.0	0.0	0.0	0.0
AL139385.1	0.185131604685	0.03498969273	0.0639981605884	0.0418804118142	0.0528900823164	0.0787762764269	0.0652442419083	0.0558473131634	0.0747962174122	0.0545111790931	0.085898731894	0.156515700714	0.0527944905998	0.0420544262861	0.0458649265169	0.0529516496191	0.0816460752376	0.0163590462008	0.0964155200025	0.0550037719592	0.0280545431589	0.0952758826228	0.0223567433081	0.0101498319248	0.0832467430804	0.111423133006	0.0664839423661	0.0326474378358	0.0724187132872	0.0609738414344	0.0962723352466	0.2275701101	0.0537402364011	0.070587680894	0.0426323156776	0.0208540556449	0.0053753006997	0.0212873782843	0.043247174499	0.0980706295759	0.0149906359562	0.0887235041491	0.0462551789234	0.03109275223	0.129838095941	0.0134746385701	0.061520969873	0.105856699699	0.0250067986621
AL512310.9	0.0	0.0	0.0	0.0	0.0	0.0	0.0	0.0	0.0	0.0	0.0	0.0	0.0	0.0	0.0	0.0	0.0	0.0	0.0	0.0	0.0	0.0	0.0	0.0	0.0	0.0	0.0	0.0	0.0	0.0	0.0	0.0	0.0	0.0	0.0	0.0	0.0	0.0	0.0	0.0	0.0	0.0	0.0	0.0	0.0	0.0	0.0	0.0	0.0
AC140847.2	0.300365111121	0.693389280965	0.056366616809	0.105389507753	0.0517590397306	0.053371151562	0.104480195534	0.105402273796	0.0	0.065469440105	2.26966878135	0.0	0.0290618393746	0.0	0.151483889196	0.0	0.19975023043	0.108062178672	0.0670407837603	0.0	0.0411819045384	0.389603436189	0.123067402598	0.178790040689	0.264766222796	0.0467315889502	0.0585559783101	0.0	0.0637830497646	0.698138174765	0.211980538982	0.111351787086	0.414154231	0.0888148017247	0.0938714245607	0.0551018600835	0.0	0.0312482286883	0.0634835150115	0.0	0.0330076452549	0.16745047428	0.611091300554	0.0912835220247	0.0394328908821	0.474713511726	0.291764425711	0.0559402080349	0.0550620761928
LINC02691	0.0108146577614	0.0	0.0	0.0	0.0260902079511	0.0134514130294	0.0131663475715	0.0	0.0127717995707	0.0220008113967	0.0794495281425	0.0	0.0	0.0	0.0	0.010685691227	0.0201376419552	0.0181569875064	0.0	0.15262240659	0.0	0.0453202201892	0.0	0.0225306988182	0.0102662197859	0.0235560180393	0.0	0.0103530157587	0.0107170524593	0.0270700690873	0.0	0.0	0.0447349186324	0.0	0.0	0.00925840842198	0.0	0.0	0.0	0.0	0.0332763642122	0.0	0.0	0.0	0.0198769592438	0.0149555689964	0.0525249487069	0.037597082379	0.013877585689
AC114284.1	0.171714242803	0.0342568146657	0.0375946106724	0.24601922344	0.0517822708975	0.035596737532	0.139369452929	0.0	0.0	0.174663533206	0.0210248841081	0.0811256794914	0.0581497665763	0.0529374517087	0.0336781955932	0.0	0.386357110869	0.144147574063	0.0149046386397	0.026925844083	0.0274669255583	0.339806725764	0.0	0.178870287566	0.230925435722	0.077920939385	0.0	0.0136986941009	0.0141803728232	0.286544214253	0.229748656421	0.0445607061787	0.1183828906	0.0	0.0626090381047	0.024500707386	0.126305090768	0.0833660104682	0.0423413390068	0.0916521013468	0.022014973451	0.0186139590649	0.0	0.24353198156	0.0920513758876	0.0197886074513	0.0416993398891	0.273608210813	0.0
LINC00393	0.0	0.0294006868548	0.0	0.0301634839216	0.0296278632665	0.0305506668803	0.0	0.0	0.0	0.049967944528	0.0	0.0	0.0	0.0	0.0	0.0242691970239	0.0228681696779	0.0412379038281	0.0	0.0	0.0	0.0	0.0281784530447	0.0	0.0466329983494	0.0267500543836	0.0335185607738	0.0	0.0730212726889	0.0	0.0303354276702	0.076487868541	0.0	0.0	0.0268668984779	0.0420551433405	0.0	0.0178870831398	0.0	0.0224742330839	0.0	0.0	0.0932800896377	0.0	0.0451442803164	0.0339668855173	0.0	0.0	0.0
ZFY-AS1	0.0	0.239711630261	0.157840689532	0.0	0.0	0.0	0.1706662993	0.065589522136	0.118251460849	0.0	0.0294242724829	0.132457715384	0.0	0.0987811075435	0.0	0.0989366134958	0.0	0.0	0.0	0.113047953424	0.711138026171	0.0	0.252721075737	0.354632067203	0.114063376616	0.130860190666	0.0	0.0	0.238144753644	0.0250636192429	0.24733282108	0.457325706461	0.0	0.165802506737	0.0	0.137154713709	0.0	0.175005783282	0.197521991849	0.2748576119	0.154049500153	0.0	0.228161224277	0.0	0.110422002231	1.19084657554	0.427959556952	0.0	0.0256979413387
AL591643.1	0.0	0.0	0.0	0.0	0.0	0.0	0.0	0.0	0.0	0.0	0.0	0.0	0.0	0.0	0.0	0.0	0.0	0.0	0.00873882497087	0.0	0.0	0.0	0.0	0.0	0.0	0.0	0.0	0.0	0.0	0.0	0.0	0.0	0.0	0.0	0.0	0.0	0.0	0.0	0.0	0.0	0.0	0.0	0.0	0.0	0.0	0.0	0.0	0.0	0.0
LINC01780	0.0424522118249	0.0	0.0	0.0	0.0	0.0	0.0775254180574	0.0	0.0	0.0431813528611	0.155936890123	0.0401127416571	0.0	0.0261750205075	0.0249783687689	0.0419459623663	0.0	0.0	0.0221088780887	0.199702998059	0.0203716079041	0.0	0.0	0.0	0.0201496777156	0.0693506736151	0.0289661064477	0.0	0.0	0.0531308679556	0.0	0.705059944012	0.0	0.0219671763254	0.0	0.0	0.0	0.26278054365	0.0	0.0194218072856	0.0326560325225	0.0	0.0403054448568	0.0	0.136544917096	0.0293535402141	0.0206183154179	0.0368962046782	0.0
AC244035.2	0.0	0.0	0.0	0.0	0.0	0.0731637741893	0.0	0.0	0.0	0.0	0.0	0.0555805700821	0.0	0.0	0.0	0.0	0.0	0.0	0.0	0.0	0.0	0.0	0.0	0.0	0.0	0.0	0.0	0.0	0.0	0.0	0.0	0.0	0.0	0.0	0.0	0.0	0.0	0.0	0.0	0.0	0.0	0.0	0.0	0.0	0.0	0.0	0.0571378408812	0.0	0.0
LINC00690	0.0	0.0	0.0	0.0	0.0	0.0	0.0	0.0	0.0	0.0	0.0	0.0	0.0158190085387	0.0	0.0	0.0	0.0	0.0	0.0	0.0109873224573	0.0	0.0	0.0	0.0	0.0	0.0	0.0	0.0	0.0	0.0	0.0	0.0	0.0	0.0	0.0	0.0	0.0	0.0	0.0	0.0	0.0	0.0	0.0	0.0	0.0	0.0	0.0	0.0	0.0
AC025271.3	0.0	0.0748276304658	0.0	0.0	0.0	0.0	0.0	0.0	0.0	0.0635866588209	0.0	0.0	0.0	0.0	0.073563744884	0.0	0.0582017338077	0.0	0.0	0.0	0.0	0.0	0.0	0.0	0.0	0.0680815109607	0.0853080233027	0.0	0.0619487659806	0.0	0.0	0.0	0.0	0.0	0.136757781272	0.0	0.0	0.0455243802263	0.0	0.0	0.0	0.0	0.0	0.0	0.0	0.0	0.0	0.0	0.0
AC015660.3	0.179687018972	0.0	0.0337201258366	0.126094048729	0.0928912234779	0.159640763328	0.281263714788	0.0420364409181	0.0909450848654	0.287215101438	0.339445230383	0.0	0.0695425013054	0.0633089867992	0.0	0.0253634603358	0.0477985253493	0.0430972618107	0.240634310792	0.0	0.0739085871304	0.215143331913	0.0	0.106957327079	0.0731034201178	0.111824703993	0.0700597292824	0.0245738248444	0.0763136972224	0.0642532718755	0.15851604314	0.0	0.0353941331531	0.185960460455	0.0	0.0659270242222	0.0283220352486	0.0186935860833	0.0253184388908	0.0469751280885	0.0789844780174	0.0667824489478	0.194971910386	0.0819126290633	0.117949428041	0.0709968074098	0.324149135949	0.0669300717712	0.0
AC004817.3	0.0524122305221	0.00896244517086	0.0	0.0	0.0	0.0279390081803	0.0273469182532	0.0	0.0	0.0	0.110012780162	0.0141496801242	0.0	0.0	0.0	0.00739817231965	0.0139421720253	0.0125708781514	0.0155977148376	0.0	0.0	0.0	0.0	0.0	0.0	0.0163088635932	0.0	0.0	0.0	0.0	0.0462369482338	0.0544049454802	0.010323981535	0.00774887243793	0.0	0.00641000188539	0.0	0.00545266179319	0.0	0.0	0.0	0.0	0.0	0.0	0.130736054622	0.0	0.0363653238112	0.0	0.0
LINC01218	0.0	0.0	0.0	0.0	0.0	0.0	0.0	0.0	0.0	0.0	0.0	0.0	0.0	0.694753610851	0.0	0.0	0.0	0.0	0.0	0.0	0.0	0.0	0.0	0.0	0.0	0.0	0.0	0.0	0.0	0.0	0.0	0.0688019773848	0.0	0.0	0.0	0.0	0.0	0.0	0.0	0.0	0.0	0.0	0.0	0.0	0.0	0.0	0.0	0.0	0.0
POLR2J4	0.410060770983	0.899383857863	1.00314257901	0.527698349723	0.770087129942	0.726881871174	0.848990103972	0.398083541467	0.695956841669	0.689345201451	1.11119686323	0.807407948752	0.768325735888	0.499611470454	1.3522947188	0.555593396626	0.475511392662	0.820381472166	1.1457929475	0.334976247283	0.400622794381	0.682563098543	0.459167284696	0.902897278997	0.540776131814	0.513442818336	0.733830339085	0.373751523616	0.549924119448	0.439454967834	0.876423775299	0.693276363617	0.446908176652	0.564142262988	0.451224842089	0.710512966225	0.484942870641	1.11402197545	0.399607800515	0.712213708419	0.509986422874	0.923088364926	1.02576487973	0.420502493652	0.559616620879	1.00850571228	0.665455177324	0.386270640643	0.472633117043
AC125437.1	0.111630290898	0.267241537378	0.703872206539	0.329010101935	0.94257270882	1.22185552302	0.516437997321	0.402172167943	0.184565025168	0.249804731082	1.67298006403	0.759445436584	0.877024443984	0.688285728331	0.28900042633	0.463256143192	0.498872004066	0.899610070065	0.604618982578	0.252062103432	0.364263750857	0.842042074272	0.870848382192	0.186051821054	0.381489276413	0.413352030833	0.426540116514	0.085492130131	0.508864863412	0.335304889367	0.441180785612	0.486672810619	0.584895486097	0.300371908214	0.488420647399	0.363152641829	0.221697275917	0.812935361184	0.3743512036	0.490278227613	0.37783121102	0.580838946731	0.211970511817	0.854920044509	0.512931336228	0.740991889101	1.08433857695	0.27165735013	0.6589326471
AL356756.1	0.0	0.0	0.0	0.0355283140928	0.0	0.0359843608082	0.0352217719063	0.0	0.0	0.0588551651519	0.0425076604291	0.02733636024	0.0	0.0	0.0340449273057	0.0	0.0	0.0	0.0301338792099	0.0	0.0	0.0404125859401	0.0	0.0	0.0274635353256	0.0	0.0	0.0	0.0	0.0362080597411	0.0357308394881	0.0	0.0	0.0	0.0316454031073	0.0743025082432	0.0	0.0	0.0	0.0264714651025	0.0	0.0752666076163	0.0	0.0	0.0	0.04000818276	0.0	0.0	0.0371244306817
AC020907.2	0.520516099273	0.0778818194644	0.0	0.026634151109	0.366256823999	0.0539520620552	0.343256533557	0.284132025144	0.179291738735	0.0882427102005	0.254930295471	0.0	0.0881344761442	0.187213718106	0.0	0.0214295358755	0.686542900834	0.0364127885503	0.180721278309	0.612150822621	0.0416301429551	1.54508037755	0.124406911742	0.0451840136845	0.885297336692	0.236201160476	0.0295966611458	0.352960365826	0.064477287041	0.760024415898	0.294645738962	0.0900510234615	0.0897132926043	0.381571347138	0.545635637523	0.0	0.215363068034	0.126353381853	0.106957486743	0.0396891898544	0.100100736426	0.169273064476	0.0823656845917	0.0	0.0	0.0899775865337	0.12640289697	0.791687134665	0.139153478269
AC100791.2	0.0	0.0314350012665	0.0	0.0	0.0	0.0653291031476	0.0	0.0	0.0	0.0267126820417	0.231516186785	0.0248143896083	0.0	0.0971537416861	0.0927121331734	0.0	0.0	0.0	0.0	0.0	0.0	0.0	0.0602563954729	0.0	0.0	0.0286009642421	0.0	0.0	0.0	0.0	0.0	0.0	0.0	0.0	0.0	0.0	0.0	0.0191247396338	0.0	0.0	0.0	0.0	0.0	0.0558679216346	0.0	0.0	0.0255096455994	0.0	0.0
AL157402.1	0.0	0.0	0.0	0.053928653072	0.0	0.0	0.0	0.0	0.0	0.0	0.0	0.0	0.0	0.0	0.0	0.0	0.0	0.0	0.0	0.0	0.0	0.0	0.0	0.0	0.0	0.0	0.0	0.0	0.0	0.0	0.0	0.0	0.0	0.0	0.0	0.0	0.0	0.0	0.0	0.0	0.0	0.0	0.0	0.0	0.0	0.0	0.0	0.0	0.0
AC137579.1	0.0	0.0	0.0	0.0	0.0	0.0	0.0	0.0	0.022518699243	0.0193954521523	0.0	0.0	0.0	0.0	0.0	0.0	0.0177529211973	0.0	0.0198609658429	0.0	0.0	0.026635568006	0.0	0.0198625897477	0.0181009664646	0.0	0.0	0.0182540014694	0.0377917113039	0.0477288060223	0.0235498714808	0.0	0.0	0.0	0.0	0.0163240359019	0.0	0.0	0.0188071178842	0.0	0.0293357421345	0.0	0.108622209644	0.0202821940384	0.0	0.0263690295464	0.0185219555967	0.0	0.0
AP003469.1	0.105918973689	0.0	0.0695687645998	0.0325184403076	0.0	0.0658717036721	0.0644757352836	0.0433631724421	0.0625436297912	0.0269345481717	0.0	0.0	0.0358686821517	0.0	0.0311607225007	0.0523279364403	0.0246535583405	0.0	0.0275810090443	0.149478689245	0.0508275001196	0.0	0.0	0.110333056671	0.0251368903063	0.0	0.0	0.0	0.0	0.0331405995305	0.0327038082358	0.0549730085084	0.0	0.0	0.0	0.0	0.0	0.0578507489587	0.0	0.0242288658995	0.0407386718013	0.0	0.0	0.0	0.0486688337631	0.0366187852172	0.0257215197322	0.184113287132	0.0
AL160270.1	0.101051065231	0.393111877962	0.53097174376	1.0237897546	0.213311224754	0.345643757303	0.215293778514	0.372332279384	0.656361198854	0.128483343893	0.148473666538	0.0238705776422	0.581743412267	0.498445398444	0.327014745483	0.0748845112608	0.117602552464	0.21207131208	1.81562591708	0.213913243087	0.072737294149	0.49404546425	0.376769585322	0.342102417397	0.599540727591	0.1375656521	0.172373581158	0.169290676068	0.0250347627972	0.980142422246	0.0936023417969	0.157339545747	0.174166059335	0.653619232185	0.801365921161	0.38929333162	0.195112341087	0.0367946654761	0.249171958022	0.254268700454	0.427530086638	0.460068630073	0.71955758528	0.295586460186	0.0	0.698716599073	0.147236337992	0.197608119984	1.06978371329
AC025822.1	0.0	0.0	0.0	0.0	0.0	0.0	0.0	0.0	0.0	0.0	0.0	0.0	0.0	0.0	0.0	0.0	0.0	0.0	0.0	0.0	0.0	0.0	0.0	0.0	0.0	0.0	0.0	0.0	0.0	0.0	0.0	0.0	0.0	0.0	0.0	0.0	0.0	0.0	0.0	0.0	0.0	0.0	0.0	0.0	0.0	0.0	0.0	0.0	0.0
LINC00466	0.0142328620895	0.0170366480078	0.0747864219448	0.0524359849959	0.0	0.0354060407237	0.0	0.0116538525938	0.0168086005064	0.0144773196423	0.0522806270009	0.0	0.0	0.0175512860725	0.0251233325162	0.00703156645916	0.013251287608	0.0358438387292	0.0667115656258	0.0468677973569	0.0	0.0198815489759	0.130627257329	0.0593040179608	0.00675553926982	0.00775035057812	0.0291342133154	0.0	0.0141044065402	0.0267196083714	0.0	0.13296596433	0.0196247827572	0.0147297762682	0.0311368162717	0.0304618169955	0.0157035570441	0.0259123146377	0.02807634027	0.00651150771048	0.0	0.0647998449946	0.0135131201283	0.0	0.0326993726846	0.0984129852712	0.0	0.0123701114791	0.0456597350572
GAS5	14.4656993267	18.9496697996	22.5088387106	13.7102795397	39.6696689893	21.3017406564	17.0180427111	61.7783211122	27.9506982014	21.8099963175	19.3514631477	21.2266498476	38.6663010611	68.7712656061	101.145388136	26.0661001352	8.35878522098	90.034405377	21.7115637089	24.4564453341	18.0799619132	13.8902543217	18.1467918319	24.2788787604	13.7612809415	28.2190456654	29.51796223	31.8823957319	23.8846529701	16.7748021814	24.7844788439	10.353759646	9.89119317771	40.4914288169	22.1139140186	71.7861954468	34.7206467968	10.1380450214	17.3378940256	17.8516095275	36.6958382665	75.0000651558	16.4143285908	47.8790934887	14.8228030484	15.7972491433	17.2498527912	16.3079700461	27.4750130783
AC009779.4	0.0	0.0	0.0	0.0	0.0	0.0	0.0	0.0	0.0	0.0	0.0	0.0	0.0	0.0	0.0	0.0	0.0304127912315	0.0	0.0340241136161	0.0	0.0	0.0456297845348	0.0374750328402	0.0	0.0	0.0355753797028	0.0	0.0	0.0	0.0408824608962	0.0	0.0339075318874	0.0	0.0	0.0	0.0	0.0	0.0	0.0	0.0	0.0	0.0	0.0	0.0	0.030019096235	0.0451731735671	0.0951907062222	0.0	0.041917133823
AC061975.7	0.0	0.0	0.0	0.0	0.0266691862135	0.0	0.0807511636076	0.0362061439807	0.0261104473885	0.0	0.0	0.0208908938866	0.0	0.0	0.0260176906316	0.0	0.0	0.0	0.0	0.0	0.0	0.0308839595742	0.0	0.0230306865867	0.0	0.0	0.0301713535953	0.0	0.0219097577324	0.027670791841	0.0	0.022949896756	0.0	0.0228812058535	0.0	0.0378554618974	0.0	0.0322017113945	0.0218068662291	0.0	0.0	0.0	0.0419825091365	0.0	0.0203180568137	0.0	0.0644286610769	0.0192157071521	0.0567421950225
AC013480.1	0.0460716923128	0.0	0.0	0.0	0.0	0.0	0.0	0.0	0.0	0.0	0.0676928349608	0.0	0.187222080827	0.0	0.108432109511	0.0	0.0	0.0	0.0479877671811	0.0	0.0	0.0	0.0	0.0	0.0	0.0	0.0628715200641	0.0	0.0	0.0	0.0	0.0956466795436	0.0	0.0	0.0	0.0	0.0	0.0	0.0	0.0	0.0	0.0	0.0	0.147016597249	0.0	0.0	0.0	0.0	0.0
DANCR	8.35061016703	19.0726952017	21.4259007711	18.5908705958	23.6884815653	10.9332614156	18.6088258809	19.6384501722	35.9540746271	26.1420477153	14.0120317135	17.0332920472	43.2709421159	13.669878686	40.2759088675	75.5275785875	17.5823999219	19.5015581217	22.4823004261	23.1561787764	32.3121873911	53.7436987808	29.5646356237	21.6411651363	17.0396873927	35.033077022	23.0102059266	35.068740829	23.0213543249	25.1369344425	24.8917915973	17.2565446223	19.9501161361	34.106555213	32.1413703617	35.5117863489	27.0092934214	19.2496405045	23.298570401	20.5222205373	32.7782818451	18.0135061447	26.2687958689	23.0259088895	10.8154928184	27.6304039033	13.2548788372	22.033848284	32.9706049403
AC011389.1	0.0	0.156830513168	0.0	0.0	0.0526807760546	0.0	0.0531704008777	0.0	0.0	0.0	0.0	0.0	0.0	0.0	0.0513938491655	0.0	0.0406614852629	0.0	0.0454897738209	0.0	0.0	0.0610063968575	0.0	0.0	0.0	0.0	0.0	0.0	0.0	0.0	0.0	0.0	0.0	0.0	0.0	0.0	0.0	0.0	0.0	0.0	0.0	0.056810823009	0.0	0.0	0.0	0.0	0.0	0.037957602347	0.0
AC025154.1	0.0	0.0	0.0	0.0	0.0	0.0	0.0	0.0	0.0	0.0	0.0	0.0	0.0	0.0	0.0	0.0	0.0	0.0	0.0	0.0	0.0	0.0	0.0	0.0	0.0	0.0	0.0	0.0	0.0	0.0	0.0	0.0	0.0	0.0	0.0	0.0	0.0	0.0	0.0	0.0	0.0	0.0	0.0	0.0	0.0	0.0	0.0	0.0	0.0
AL355376.1	0.0	0.0	0.0	0.0	0.0	0.0	0.0	0.0	0.0	0.0	0.0	0.0	0.0	0.0	0.0	0.0	0.0	0.0	0.0	0.0	0.0	0.0	0.0	0.0	0.0	0.0	0.0	0.0	0.0	0.0	0.0	0.0	0.0	0.0	0.0	0.0	0.0	0.0	0.0	0.0	0.0	0.0	0.0	0.0	0.0	0.0	0.0	0.0	0.0
AC104823.1	0.0322362093837	0.0385865435162	0.0	0.0395876664614	0.0	0.0	0.0	0.0263949745299	0.0571050532876	0.131159538923	0.0	0.0152298629851	0.021833110875	0.0	0.0	0.0318517873984	0.0150065137725	0.0	0.0167884402878	0.015164504706	0.0154692391668	0.0	0.0369824388797	0.0	0.0153007158386	0.0	0.0	0.0	0.0319452686047	0.0201725388446	0.0	0.016730915633	0.0222242231426	0.0166808386455	0.0176305531973	0.0137986794884	0.0	0.0	0.0	0.0442440159903	0.0495949048016	0.0209665828092	0.0306060557002	0.0514335112723	0.0	0.0222896953496	0.0156565772283	0.0280172393461	0.0620492253962
LINC01281	0.0	0.0107620111499	0.0	0.0	0.0	0.011182957025	0.0	0.0	0.0	0.0	0.0	0.0	0.0	0.0	0.0105802340358	0.0	0.0	0.0	0.00936478705282	0.0	0.0	0.0	0.0	0.0	0.0	0.0	0.0	0.0	0.00890972099551	0.0	0.0	0.0	0.0	0.00930476560652	0.0	0.0	0.0	0.00654749969414	0.0088678796115	0.0	0.0	0.0350862104878	0.0	0.0	0.00826244724348	0.0	0.0	0.0	0.0
AL353633.1	0.0	0.0	0.0	0.0	0.0	0.0	0.0	0.0	0.0	0.0	0.0	0.0	0.0	0.0	0.0	0.0	0.0	0.0	0.0	0.0	0.0	0.0	0.0	0.0	0.0	0.0	0.0	0.0	0.0413532338352	0.0	0.0	0.0	0.0	0.0	0.0	0.0	0.0	0.0	0.0	0.0	0.0	0.0	0.0	0.0	0.0	0.0	0.0	0.0	0.0
AC006455.8	0.0	0.0	0.0	0.0	0.0	0.0	0.0	0.0	0.0	0.0	0.0	0.0	0.0	0.0	0.0	0.0	0.0	0.0	0.047304180754	0.0	0.0	0.0	0.0	0.0	0.0	0.0	0.0	0.0	0.0	0.0568394328129	0.0	0.0471420956155	0.0	0.0	0.0	0.0	0.0	0.0330732676858	0.0	0.0	0.0	0.0	0.0	0.0	0.0	0.0	0.0	0.0	0.0
LINC00589	0.0153720400581	0.0	0.0	0.0	0.0	0.019119944846	0.00935737527501	0.0	0.0	0.0156360636445	0.0338790562629	0.00726245636077	0.0	0.0094780329803	0.0	0.0	0.0	0.0	0.0	0.0	0.0	0.0	0.0	0.0	0.0	0.00837067757714	0.0	0.0	0.0	0.0	0.00949261936255	0.00797824279703	0.0	0.0	0.0	0.0	0.00848022366895	0.00559725986389	0.0	0.0	0.0	0.0	0.0	0.0245263947195	0.0423799005671	0.0	0.00746593774292	0.0	0.0
AC016727.1	1.30742215587	1.74966288252	0.853395747103	2.95187260076	1.04811396272	1.20196564128	0.91944434936	2.51338514219	2.57977338796	1.3876986571	1.22895428035	3.19201790564	1.66099589656	1.59222263056	1.67232914694	2.29480526561	1.40627011437	1.363392745	1.65783923543	1.9864496893	1.55095080472	1.08897816907	1.72350787815	1.48033463071	1.25653718706	3.04233832984	1.09709681522	2.34774541975	1.99574119236	2.16479190799	1.36399703916	3.47290511011	1.75793265411	2.33635412066	2.74473494022	1.18880228038	1.69339223388	3.03376046831	1.5218148776	2.00619453046	2.68609592015	3.07394883642	1.26443703778	1.78801540638	0.970153573688	1.80803153379	1.27787340314	1.27746765107	2.52177576972
AC073316.2	0.0	0.0456484348535	0.0500961678099	0.0	0.0	0.0	0.046428699331	0.0	0.0	0.0	0.0	0.0	0.0	0.0	0.0	0.0	0.0	0.0	0.0	0.0	0.0	0.0	0.0	0.0	0.0	0.0	0.0520419759383	0.0	0.0377917113039	0.0	0.0	0.0	0.0	0.0	0.0	0.0	0.0	0.0	0.0	0.0	0.0	0.0	0.217244419288	0.0	0.105138652842	0.0	0.0	0.0331447963078	0.0
AC092941.1	0.0	0.0	0.0	0.0	0.0	0.0	0.0	0.0	0.0	0.0379732974223	0.0	0.035274788038	0.0	0.0	0.0	0.0	0.0	0.0	0.0388847012755	0.0702468157106	0.0	0.0	0.0	0.0	0.0	0.0	0.0	0.0	0.0369951646956	0.0	0.0	0.0	0.0514748400189	0.0	0.0	0.0	0.0	0.0	0.0368214298623	0.0	0.0	0.0	0.0	0.0	0.0	0.0	0.0	0.0	0.0
GACAT1	0.0	0.0	0.0	0.0	0.0	0.0	0.0	0.0	0.0	0.0	0.0	0.0	0.0	0.0	0.0	0.0	0.0	0.0	0.0204732027677	0.0	0.0188644605869	0.0	0.0	0.0	0.0	0.0	0.0	0.0188167018846	0.0	0.0	0.0	0.0	0.0	0.0	0.0	0.0	0.0	0.0	0.0	0.0	0.0	0.0	0.0	0.0	0.0	0.0	0.0	0.0	0.0
AC121757.1	0.332100115422	0.0917357969652	0.0	0.0	0.123259508076	0.158873259658	0.0	0.0836686852888	0.0905078488805	0.103939730765	0.112604427387	0.0724150696743	0.138416324714	0.0	0.090186321853	0.0757245618679	0.85623704544	0.0	0.239477415067	0.841216875637	0.318730782	0.392533146447	0.0293073974776	0.319329327481	0.921524843985	0.13910885653	0.0697229036609	0.0	0.227840413342	0.383666171487	0.378609472268	0.0	0.140895876205	0.343694779591	0.195603076579	0.0	0.112743486471	0.0372074261465	0.0503934312538	0.116873215316	0.0	0.0332306897408	0.339560454507	0.0	0.0704294180898	0.070655476605	0.545922768163	0.53286634064	0.0
AL158055.1	0.890865470144	0.884852300811	0.597579970831	0.395711912137	0.411548987727	0.565823052708	0.484602999676	1.42783944265	0.761083837435	0.366322665859	1.14184370601	0.752221223156	0.333779199191	0.4441038854	1.18218075161	0.618042084021	0.635305489126	1.46387203434	0.88842988705	0.802492606349	1.01872573367	0.529544229559	0.587123701193	0.888502528308	0.521807171186	0.619290795303	0.129331426529	1.65123830652	0.751340562428	1.82663418625	1.26413245913	0.413180008064	0.731787380815	0.843503002468	0.725661829875	0.519263505884	1.19205122675	0.911028917014	1.12171823195	1.23137953184	0.816517303072	1.35609663722	1.15174845517	2.68149416259	0.505148929748	0.314547092044	0.515531434728	0.708376419543	1.02156192014
AC245036.5	0.0	0.0	0.0	0.0	0.0	0.0	0.0	0.0	0.0	0.0	0.0	0.0	0.0	0.0	0.0	0.0	0.0	0.0	0.0	0.0	0.0	0.0	0.0	0.0	0.0	0.0	0.0	0.0	0.0	0.0	0.0	0.0	0.0	0.0	0.0	0.0	0.0	0.0	0.0	0.0	0.0	0.0	0.0	0.0	0.0	0.0	0.0	0.0	0.0
LINC01214	0.0	0.0	0.0	0.0	0.0	0.0591862173292	0.0	0.0	0.0	0.0	0.0	0.0	0.0644565571801	0.0	0.0	0.0	0.0	0.0	0.0	0.0	0.0	0.0	0.0	0.0	0.0	0.0	0.0	0.0	0.0	0.0	0.0	0.0493936583912	0.0	0.0	0.0	0.0	0.0	0.0	0.0	0.0	0.0732080012669	0.0	0.0	0.0	0.0437293103364	0.0	0.0	0.0	0.0
AF250324.1	0.156794808592	0.0312804028996	0.0	0.0	0.0	0.35754296862	0.0954452278051	0.213972375493	0.030861692733	0.0265813081956	0.0767925275293	0.0	0.0	0.032225312133	3.32122218706	0.0	0.0486604659704	0.0	0.108877163571	0.0491727709974	0.0501609099541	0.109511482883	0.0	0.027221516441	0.0248072261711	0.0569206075245	0.0	0.0250169593908	0.0	0.0327059687169	0.0322749058327	0.406890382649	0.0	0.0	0.0285846182166	0.0	0.432491407117	0.0380613670744	0.0	0.0	0.522657123799	0.101980083926	0.0496219493237	0.0	0.0	0.0361385388537	0.0761525649777	0.0	0.0
LINC00235	0.283014745499	0.643657114259	1.06885165851	0.556089866032	0.913203599118	0.48402399214	0.758026309894	0.498224181906	0.818869059734	0.38863217575	0.623747560491	3.43632486863	0.565461097499	0.383900300777	1.04076536537	0.873874215964	0.467706342915	0.855288402166	1.23809717297	0.259613897476	0.31236465453	0.583121507468	1.14451045702	0.611728973551	0.624640009183	1.71835557957	0.569666760137	0.480907461702	0.567932428464	0.885514465927	1.03113525159	0.440662465008	0.20487123411	0.600436152894	0.50305375601	0.502748425727	0.491807805163	0.875935145499	0.607136838861	1.60553606894	0.326560325225	1.08603734887	0.698627710851	1.50518546082	0.162553472733	0.195690268094	0.54294897267	0.553443070172	0.444883490446
AC022146.2	0.137420737416	0.219322365158	0.361037899044	0.0	0.165762786724	0.170925713839	0.33460683311	0.225039912156	0.270483226539	0.232968362059	1.21146832223	0.04328257038	0.186146091856	0.0564868977044	0.26952234117	0.0452606576682	0.0426478221867	0.0769063206449	0.572543704988	0.215484125779	0.0439628664828	0.191959783215	0.315307172863	0.0477158765202	0.304387516525	0.448985826594	0.0625101894891	0.175406266993	0.0907869846267	0.458635423387	0.113147658379	0.0475484929915	0.063160220368	0.90071735341	0.200420886347	0.274506488787	0.0	0.0667167641247	0.0903606353517	0.125739459237	0.0704732196104	0.357516386177	0.17396200625	0.0487238914256	0.126287232437	0.06334628937	0.622933816963	0.119435559109	0.117560697159
AC133919.2	0.234423610886	0.581250343797	1.07780431626	0.0	1.9592047019	0.0208270827787	0.0611571312617	1.45330397052	0.0	0.0170321407556	0.0	0.458831617936	0.0453633333095	0.598808583648	1.41872936562	0.0	0.109128250889	0.0281128146895	0.0523227965693	0.992494532264	0.176775055563	0.912212247128	0.384197815673	0.0	0.0476861595517	0.0	0.0	0.0320595487991	0.116153936214	1.11069744603	1.22014061021	0.0347623436156	0.069263939143	0.0	0.109894645665	0.0430049181114	0.258646821903	0.0	0.5615268054	0.337066281484	2.44731579865	1.52470223517	2.79801075598	0.0	0.0461638202606	0.0463119930688	0.0	0.174636867941	0.0214869341446
LINC00159	0.0557370823085	0.0667169432474	0.0732174760298	0.102671858733	0.100848688426	0.103989769958	0.0678573297915	0.182549858812	0.164559725237	0.113388797198	0.163788258017	0.0789982578265	0.11324972022	0.103098463642	0.0327950261284	0.0550724086312	0.0518931542691	0.0	0.145137827313	0.0262197467731	0.0	0.0389289070856	0.0	0.0870898165859	0.079365776037	0.182106139458	0.0	0.0800367756733	0.027617019799	0.0	0.240933300534	0.144640520638	0.0	0.115366079863	0.15241798175	0.0954328252728	0.0	0.0608848791488	0.0	0.0254996106145	0.0428753154273	0.0	0.158755537172	0.0	0.0512213949744	0.269775456128	0.162423302925	0.0242211973018	0.035761470814
AC091730.1	0.0	0.0	0.0	0.0	0.0	0.0	0.0	0.0	0.0	0.0	0.0	0.0	0.0	0.0	0.0	0.0	0.0	0.0	0.0	0.0	0.0	0.0	0.0	0.0	0.0	0.0	0.0314357600321	0.0	0.0	0.0	0.0	0.0	0.0	0.0	0.0	0.0	0.0	0.0	0.0	0.0	0.0	0.0	0.0	0.0	0.0	0.0	0.0	0.0	0.0
AL118505.1	0.33828831633	12.4639129194	15.6943099965	4.94468805372	25.7972197773	2.44250367891	15.5599105074	12.0524481318	8.77944872826	0.453203049671	0.0727382636535	1.50467420135	12.5958855489	14.9363988141	10.6027745344	15.2615564192	1.59783641882	16.3461757296	19.5601318344	2.49961585903	4.50578422256	3.0196903372	15.6090106765	23.3606262054	2.3497527895	5.42749188311	7.45385476901	22.7009483366	6.51664464496	10.842739629	10.2412686443	0.950674527575	3.39025232559	4.81599641464	4.16060066703	21.0071753611	16.4864590185	0.264380717463	11.4990924062	4.99781809199	7.93370872943	14.9831194389	11.6252001568	6.1171181204	0.219891433705	19.5799052435	0.224410940273	10.6992500446	9.32782065748
AC092819.1	0.02772314007	0.022122951616	0.0	0.0	0.0	0.264365104071	0.0	0.121064949844	0.0109134101838	0.0	0.0	0.0174635762229	0.0	0.0	0.0	0.0182616914418	0.00860373456288	0.0	0.00962537243168	0.0	0.0177380609113	0.0258171998295	0.0106016324789	0.0	0.00877241041414	0.0704495635159	0.0	0.00884657694399	0.0183152873334	0.0346967668128	0.0114131551061	0.0191847832592	0.0	0.0095636808234	0.0101081838331	0.00791124290667	0.0	0.0201890729699	0.0	0.00845552305593	0.0284344120863	0.180312612159	0.0350949438695	0.0	0.0339694352758	0.0127794253338	0.0089764376109	0.0	0.0
LINC02588	0.128988311856	2.08437586955	1.72265959112	0.237606081708	1.36142329217	3.797017341	0.876791742053	2.86922094339	1.05362609782	1.38857312604	0.884434504518	0.731279894431	1.76179807505	2.78358899814	3.22554451186	3.90846990129	0.330254612267	0.757965463618	1.85854713136	0.586558542781	0.887202068844	1.42643075592	0.554923615085	1.01892540637	0.377544905383	2.39983883039	0.322709380127	0.679152248869	1.05454929007	0.928249644839	3.49147885552	0.390519652486	0.474276610936	0.333729253278	1.18752415936	0.377291068492	1.64850287298	2.67712825323	1.73872629157	0.304894872162	0.843397641028	0.251683821422	1.24506590313	0.331572159317	0.0493908259025	1.66485837794	0.480296914649	0.597902623618	0.413800970444
AL391834.1	1.02476607044	3.74806256172	3.5149618314	8.87916012598	0.961424162997	1.4870537104	2.91107944805	3.96230988189	7.59748742888	1.07132165353	1.00378803842	0.941395905765	4.62705999757	2.35187233371	1.90937327123	0.731282911753	2.01419571642	1.48154533414	3.73584767505	1.09804553808	7.97737614377	2.02791799554	3.72287683387	4.47745335604	3.97225709065	0.589026643937	4.81685660149	0.408759247189	4.1749043359	3.06384842659	4.67582698251	2.15700342135	3.06146611012	3.59406540944	12.7038210389	8.40746149077	2.57538335523	1.03649258551	1.29151165242	4.92269982912	9.50331366446	3.18444952545	4.21609348004	1.99837560404	0.340073475919	11.0222543504	0.967772179925	2.0781787285	13.1134759084
AC011511.3	0.0449036775781	0.0	0.353918841879	0.275719733312	0.0541647415773	0.0558517825501	0.109336317298	0.147068336958	0.212119803573	0.182699695767	0.131953357163	0.0424291112458	0.060825201846	0.22149228621	0.15852468968	0.221840969979	0.041806879214	0.0	0.140313527701	0.0844940572068	0.0861919861183	0.0	0.0515149747212	0.140325000245	0.0	0.0489036205493	0.0	0.300908215771	0.0444984093663	0.0	0.110916577791	0.0	0.061914807572	0.139414220454	0.147351693905	0.038441954969	0.0495436165899	0.130802444594	0.0885788763447	0.0	0.0690836068293	0.0584111278825	0.0	0.0477631386369	0.453922559407	0.0620972076078	0.218089505335	0.0780536611642	0.0
AL359397.1	0.509087602083	0.190429598491	0.167187210735	0.117222162067	0.0767604122153	0.0791512287637	0.271158431622	0.573155544733	0.187880564542	0.0647289341291	0.233749709545	0.240516319237	0.172398775691	0.549309711808	0.336983621774	0.282946865902	0.266612732712	0.106839918501	0.198847514307	0.359226231239	0.0610741618204	0.133337334449	0.182513133992	0.232007734937	0.181226442687	0.519783990868	0.217101256908	0.12183908366	0.220715663224	0.278751469903	0.196483957664	0.165138478653	0.131615309509	0.526861458534	0.208821761822	0.272393094092	0.0351057562663	0.0463421834639	0.219679149418	0.0873399836615	0.195805831732	0.951949818683	0.0	0.372285541671	0.233921260881	0.0	0.339975855623	0.193576195602	0.163317854735
AC005920.3	0.0389116489998	0.0	0.0	0.0159284793044	0.0	0.0	0.0473731399195	0.0212405450042	0.0306356917285	0.0	0.0	0.0	0.0	0.0	0.0	0.0	0.0120760310179	0.0	0.0	0.0	0.0	0.0	0.0	0.0	0.0	0.0	0.0	0.0	0.0	0.0324664620298	0.0	0.0269273808967	0.0	0.0	0.0283752922899	0.0222081269553	0.0	0.0	0.0	0.0118680042892	0.0	0.0	0.0	0.0	0.0	0.0179369476817	0.0	0.0	0.0
RPP38-DT	0.223208478976	0.12245711987	0.268777339078	0.308374987607	0.493613339228	0.347037038599	0.158518523037	0.365525738298	0.417371083752	0.0567605530899	0.35528864837	0.228483487047	0.466125452887	0.0229375033852	0.3283329337	0.404335583556	0.355016993559	0.249833368349	0.154994328538	0.315004098922	0.178518991085	0.259828878098	0.490804864176	0.416581316364	0.529722565848	0.506440644544	0.126916837469	0.178067038838	0.59906697557	0.581990691871	0.390537658676	0.279964639014	0.256473240234	0.385002320195	0.356056942197	0.30255657674	0.205227349935	0.203186411162	0.192635800219	0.272313227939	0.171701379867	0.399233584098	0.600442957394	0.178066777065	0.0598280237683	0.591626254513	0.180680920406	0.307159827627	0.322228795363
AC011825.3	0.0	0.0	0.0	0.0	0.0	0.0	0.0	0.0	0.0	0.0	0.0	0.0	0.0	0.0	0.0	0.0	0.0	0.0	0.0	0.0	0.0	0.0	0.0	0.0	0.0	0.0	0.0	0.0	0.0	0.0	0.0	0.0	0.0	0.0	0.0	0.0	0.0	0.0	0.0	0.0	0.0	0.0	0.0	0.0	0.0	0.0	0.0	0.0	0.0
AC104984.1	0.0	0.0	0.0300433258889	0.0	0.0827624817501	0.0568934944198	0.0556877943196	0.0	0.0	0.0	0.0	0.0	0.0309798373821	0.0	0.0	0.0225978606435	0.0	0.0	0.0238217610397	0.0	0.0438997920689	0.0638947915437	0.0	0.0238237087935	0.0	0.0249078698637	0.0	0.0	0.0226641826758	0.0286235881167	0.0282463307861	0.0237401371034	0.031534801561	0.0236690809474	0.0	0.0587384247375	0.0504676725664	0.0333105221168	0.0676732448401	0.0	0.0	0.119001150062	0.0	0.0	0.021017674265	0.126510810334	0.0222157171862	0.0397547341654	0.0
C7orf66	0.0	0.0	0.0	0.0	0.0442034097929	0.045580190357	0.0	0.0	0.0	0.0	0.0	0.0	0.0	0.0	0.0	0.0	0.0	0.0	0.0	0.0	0.0	0.0	0.0	0.0	0.0	0.0	0.0	0.0350812533986	0.0	0.0	0.0	0.0380387943932	0.0	0.0	0.0	0.0	0.0	0.0	0.0	0.0	0.0	0.0	0.0	0.0	0.0	0.0	0.0	0.0318494824291	0.0
CASC8	0.0476454478145	0.0814732953406	0.0447058030413	0.00835871095864	0.0	0.0169320092274	0.0248597732541	0.0334388938644	0.0160765436099	0.131544561054	0.0200014695956	0.019294194482	0.00921987474609	0.0167868833485	0.0400485801567	0.00672532402584	0.00633708032492	0.0457103323389	0.0212687029607	0.0320189905086	0.0457273880239	0.0	0.0858949514459	0.0	0.0323065925798	0.0222384098569	0.0	0.0195478376111	0.0134901241034	0.0340745361526	0.0672508712483	0.134240237259	0.0187700740291	0.0211323861064	0.0744518237069	0.0174810768753	0.0150196275742	0.0743513041697	0.0201401586907	0.0249116605832	0.0	0.0265618493573	0.0	0.0579194337014	0.725585396956	0.00941268518393	0.0	0.0118313619613	0.0436711385688
EIPR1-IT1	0.133210074152	0.531505453169	0.524963184682	0.190853353003	0.160683704122	0.828442178494	0.729797076114	0.581718770142	0.550610423273	0.248413061271	0.652415623856	0.356629089649	0.180442451159	0.41067076047	0.444148793972	0.504549169883	0.372069579634	0.4472991574	0.508750534516	0.563980179894	0.319618611476	0.434182016632	0.534880413018	0.323776811151	0.316136656638	0.604484167653	0.151487088734	0.297555477991	0.176010421449	0.38900971148	0.329042215453	0.483961541479	0.0612249489918	0.29869852711	0.194279856403	0.285102242632	0.318445390755	0.371866977754	0.437959625381	0.629748043755	0.170784682621	1.06856568905	0.548053005762	0.283385752915	0.0204029512015	0.12281063343	0.690110523847	0.270143938709	0.313386036716
AC011997.1	0.0617860679854	0.0369787708697	0.0	0.0569072705382	0.0186322512209	0.0768503209508	0.432524724194	0.101180735698	0.0182418920224	0.157118197668	0.0226954659849	0.0437858560821	0.0836935916874	0.0190479073655	0.0363541762508	0.0	0.0143812423653	0.0259335267291	0.0	0.232522405492	0.0444740626047	0.0	0.0531622558896	0.0160902374312	0.014663186012	0.437384125649	0.0210790173858	0.0	0.0612284314924	0.0386640327855	0.0763088858835	0.0962027648898	0.149087496915	0.0479574111057	0.0337918936282	0.0132237345097	0.0170426200479	0.0337462702259	0.0304704468046	0.0565340204321	0.0712926756523	0.0602789255764	0.0879924101379	0.0	0.0283901530285	0.0427219160867	0.210059077813	0.0134249271867	0.0396425606698
MAMDC2-AS1	0.208513883055	0.083196610024	0.146509194076	0.107190170099	0.052643383494	0.213111192188	0.167269487653	0.0502928378009	0.114534369705	0.269640445335	0.118747317463	0.166476826167	0.059116767359	0.06976378159	0.106518989753	0.0590931076998	0.0978192798482	0.122120561884	0.10270024479	0.0790793092698	0.0791171115733	0.058705202411	0.0797379932184	0.10944363485	0.101271438415	0.0510507780931	0.081614398688	0.0448742660336	0.0929043042844	0.129470798896	0.109797514773	0.162750651939	0.0780056260476	0.117097389923	0.146749059046	0.114854208392	0.0303179604664	0.115357357722	0.100439392083	0.0576805225702	0.134286426984	0.0714887764694	0.116633216926	0.180528391066	0.18122256271	0.1005884092	0.0706546308605	0.0435500172943	0.203269621573
AC027607.1	0.0597033915365	0.0714645908943	0.0392138542032	0.219956191743	0.0360083956179	0.631208815899	0.290744514163	0.0977701491016	0.0352539935714	0.151822078645	0.350887204441	0.084619856698	0.0	0.110435058433	0.0702575091589	0.0	0.111171851093	0.200474903254	0.0621863949238	0.0561711428997	0.0286499579326	0.0416991289382	0.0	0.0310957397547	0.0283378426299	0.0	0.0407369774198	0.0571548510426	0.118329103558	0.112082252345	0.11060501437	0.402826558602	0.123481779146	0.0308939127722	0.16326420517	0.0766679438989	0.0329362994184	0.0869566813311	0.0883300592763	0.0	0.137779103508	0.116494103361	0.0566842492274	0.0952579450342	0.0822995447342	0.165127405998	0.23197535399	0.0259448031023	0.0766125891596
AC008991.1	0.0	0.430988713463	0.515980241754	0.522565326174	0.750187231907	0.244279870291	0.478206069496	0.536029359551	0.502532286186	0.19976917453	0.0	0.123715273037	3.59143465931	3.95570669263	1.81039318775	0.0646846360104	0.182851442969	0.494600813675	0.477315696561	0.246368708899	1.94772650356	0.320064361336	0.563279754395	0.545548255574	0.248581650339	0.855562314332	3.21612999556	1.66077679077	1.49211298758	0.409664084545	1.21279420275	0.645565986981	0.045132970612	0.304879147399	0.17902070957	0.532425023134	0.722299133035	0.0715116034355	0.48427363094	1.67721463491	0.402869493625	0.340631628719	0.248619212217	0.243719506186	0.0	1.99170099144	0.0953861696846	0.312935879719	0.46203526563
NCAM1-AS1	0.399185447585	1.94314489465	2.09751567391	3.15374583103	0.625968987594	0.711667329405	2.05735720592	1.22024980748	1.60285018518	0.622597252061	1.05573700201	0.968113318784	0.324434924705	0.0328170958283	1.78505681451	0.525900129166	0.433598058626	1.16168345442	3.29857817348	0.938920815163	0.408656495119	0.817831997939	1.60285532782	1.88505592984	1.49050429032	0.246355050096	1.65239789711	1.51584397511	1.01532889819	1.34891645601	1.23253500989	0.870161235681	0.843963946286	1.59740612084	1.71746312123	1.98210313726	1.29193871642	0.765516393705	1.52240322532	0.681805949251	0.552726520417	1.88665992772	3.15832523867	0.452912566707	0.19565033673	0.846450250613	1.1891157336	0.983000511532	0.836663191966
AC122129.2	0.0	0.0	0.0	0.0	0.0	0.0	0.0	0.0	0.0	0.0	0.0	0.0	0.0	0.0	0.0	0.0	0.0	0.0	0.0	0.0	0.0	0.0	0.0	0.0	0.0	0.0	0.0	0.0	0.0	0.0	0.0	0.0	0.0	0.0	0.0	0.0	0.0	0.0	0.0	0.0	0.0	0.0	0.0	0.0	0.0	0.0	0.0	0.0	0.0
AC022400.2	0.0184073966977	0.0881341605948	0.0	0.0678155926044	0.0666113738797	0.022895361207	0.0224101574138	0.0301439143304	0.0434772114715	0.0187235542718	0.0270458670859	0.0	0.0	0.0	0.0216613798446	0.0	0.11996546749	0.0309046184578	0.038345883244	0.0	0.0529991138661	0.0771385733937	0.0211175704689	0.0383490185428	0.0349478243981	0.0	0.0	0.0176216457603	0.0729650592381	0.0691130747714	0.0682021682146	0.0	0.0	0.0381001141348	0.060403985377	0.0157585381224	0.0812378008749	0.0	0.0	0.168426989278	0.0283194924069	0.0239445154715	0.0	0.0	0.0	0.0254555527722	0.035760634824	0.191979559214	0.0472414810753
AP000679.1	0.0153203320906	0.0	0.0100625651824	0.0	0.0831601870925	0.0	0.00932589924092	0.0376328156801	0.0361857425606	0.00779173378152	0.0112550316657	0.00723802714668	0.0207524715573	0.00944615108176	0.027042895164	0.00756881733231	0.0356593996179	0.0	0.0159574891347	0.30989951544	0.00735179122345	0.224706406493	0.0	0.0	0.0799887013976	0.00834252056462	0.0	0.0	0.0	0.0191740902617	0.0851461955894	0.0159028116877	0.0105621127766	0.0237828199236	0.0	0.0	0.0169033963377	0.0167352959506	0.0	0.0	0.0	0.0	0.0581823913262	0.0	0.0140791148128	0.0105932285924	0.066967416583	0.173098340352	0.0
AC022150.3	0.217374621003	0.542075163885	0.166569757968	0.155718985745	0.240356040749	0.383028986011	0.132321793093	0.593287041139	0.235320407089	0.331662231805	1.22431722868	0.325209494719	0.0245374393811	0.0670140013675	0.298434737768	0.608550115375	0.438497153574	0.729910897757	0.358490433464	0.119299847818	0.486788830691	0.202430316845	0.43641379153	0.471736506507	0.37831019911	0.966680090289	0.247199385707	0.346826027918	0.323119131649	0.453423657212	0.335585668601	0.451278424392	0.0999079849457	0.299951807643	0.495358440686	0.403203686777	0.419713251906	0.224259304865	0.12506733393	0.381219178686	0.362296415361	0.494835179959	0.412764396647	0.520238277085	0.0665878134667	0.200404624552	0.299129582886	0.173181560708	0.185959648233
AL353615.1	0.0	0.0	0.0	0.0	0.0	0.0	0.0	0.0	0.0	0.0	0.0	0.0	0.0	0.0	0.0	0.0	0.0	0.0	0.0	0.0	0.0	0.114191460784	0.0	0.0	0.0	0.0	0.0	0.0	0.0	0.0	0.0	0.0	0.0	0.0	0.0	0.0	0.0	0.0	0.0	0.0	0.0	0.0	0.0	0.0	0.0	0.0	0.0	0.0	0.0
AL080316.1	0.255564016677	1.49130417832	0.37767892445	1.01999724989	0.231204207534	1.94697746986	0.583382654921	1.51710273446	1.54679546143	0.714872056083	0.281623898554	0.362220468751	0.346179505496	0.984841703464	1.12778085844	0.0946936404922	0.624589748578	0.321804403821	1.06477065777	0.330610514421	1.25703843482	0.356991340328	0.549733948678	1.43090255761	0.667160270975	0.452284987645	1.39501697425	0.703382645797	1.45623051093	1.43932479564	1.34144598591	1.82380391955	0.792856954679	1.48773692168	1.95681474605	0.328181819976	0.246725224901	1.13993413012	0.47262777208	0.906130451735	0.786362498578	2.32708060582	1.09188177069	0.713575548172	0.381645584198	0.265064232875	0.496492340803	0.333174946452	0.778869067749
AL807757.2	0.0204631650067	0.048988564233	0.188166093725	0.100519132555	0.0987341887545	0.0509047055335	0.0	0.0670208724265	0.265830498381	0.0	0.360796727544	0.0386709486322	0.0554376037364	0.0252341982043	0.168563908367	0.0202191384705	0.0381038308626	0.171780485138	0.170513657968	0.0577574909661	0.0	0.0857535360192	0.0939040617511	0.0426318999462	0.0388508548508	0.0445719776508	0.0279249626986	0.0	0.141949354654	0.0512211576825	0.0505460656173	0.127447051818	0.0282153487651	0.0423551974849	0.179066671242	0.0350369551066	0.0451552859805	0.0	0.0403664969222	0.0187237192188	0.0944467795548	0.0266186783033	0.116570176203	0.0435325140336	0.0188052875002	0.084895412198	0.238526647684	0.0177850126529	0.0262587436529
AL158151.1	0.334422493851	0.408641277391	0.732174760298	0.1540077881	1.20178020375	0.4939514073	0.466519142316	0.684561970545	0.872166543757	0.184256795447	0.28662945153	0.829481707178	0.424686450826	0.498309240938	0.893664461998	0.351086605024	0.648664428364	0.31582683076	0.362844568283	0.0983240503991	0.18053981358	0.681255873998	0.423625108995	0.246754480327	0.79365776037	0.910530697289	0.779628831844	0.233440595714	0.248553178191	0.645256742956	1.14443317754	0.0723202603192	0.307409184448	0.908507878918	0.563946532473	0.942399149568	0.184489341497	0.208023337092	0.597849343511	0.503617309636	1.02900757025	1.1781789999	0.529185123906	0.748490968455	0.0896374412052	0.818961206103	0.263937867252	0.284599068296	1.03708265361
AL162586.1	0.624295010031	0.85767050407	1.11830163656	1.78598162811	1.95108775401	0.714738766012	1.52873776088	1.46381101739	3.72826279145	0.988606998624	0.927696110272	0.925056590979	1.77779044559	2.020858359	1.07693786736	0.85517867466	0.640685307403	1.16725107222	2.51975286988	0.747548668123	0.551502127466	0.723415863047	0.585991434746	1.37452303311	1.07751903618	0.571739257601	1.73292600074	1.48732336672	0.984232730532	1.95333377918	0.858653257979	0.802674426415	0.42061839679	1.58586002439	2.26590662962	1.65803385217	0.555739588851	0.557962363788	0.706719094646	1.12947273931	1.25515720908	1.28273124404	1.38751538763	0.988529044196	0.521560087679	2.39379622741	0.613310006326	0.690568217154	3.23174199532
AC087392.3	0.00908308007991	0.0652343445086	0.131249105179	0.100390261873	0.164346010769	0.169464810302	0.199048167388	0.0743721647012	0.128722273963	0.0461954358955	0.26691419825	0.0858252677621	0.0369110199237	0.145610669638	0.331351226956	0.0807728659925	0.0507399730631	0.182997603996	0.160834214564	0.0256370857337	0.0435871154872	0.0634397004358	0.0625224479523	0.160847364954	0.0689796374445	0.0791374828261	0.12395182873	0.121734947691	0.189023157736	0.136414638751	0.157052818126	0.0754273529848	0.0626203894246	0.159803384699	0.178837098586	0.0544320558963	0.0400865729673	0.0793758424458	0.0447941611145	0.0831098420027	0.18166429944	0.30719926516	0.120732606047	0.0193229791636	0.0250415708764	0.0879268153307	0.158813896193	0.0710488454187	0.0582779524376
AC113192.1	0.0	0.0	0.0	0.0	0.0	0.0617675476801	0.0	0.0	0.0	0.0	0.0	0.0	0.0	0.0	0.0	0.0	0.0	0.0	0.0	0.0	0.0	0.0	0.0	0.0	0.0	0.0	0.0	0.0	0.0	0.0	0.0	0.0	0.0	0.0	0.0	0.0	0.0	0.0	0.0	0.0	0.0	0.0	0.0	0.0	0.0	0.0	0.0	0.0	0.0
AC239585.2	0.356570650242	0.0502132783389	0.0	0.0	0.45541144563	0.0	0.0510715692641	0.0686963942371	0.0990822766692	0.106674986838	0.0924541614332	0.0	0.255705947234	0.103460212638	0.0987302891864	0.0207246169323	0.273394986439	0.0	0.415094186116	1.04589189891	0.140912556253	0.0878973744196	0.19250332659	0.0873953948897	0.358399135999	0.022843138546	0.114492347064	0.0803176064652	0.103927206086	0.262508433123	0.414477738062	0.217722046856	0.115682929937	0.021707038711	0.137657503517	0.0	1.41166712797	0.0610985103037	0.0206878296726	0.0575754365979	0.0645386326958	0.0	0.159312574144	0.0	0.115652518126	0.029005932501	0.101870755782	0.0911481898464	0.134576061221
AC023300.2	0.0781412036286	0.0	0.0	0.0	0.0	0.0	0.0	0.0426546238727	0.0	0.0	0.0765415715569	0.0	0.0	0.0642400013109	0.0	0.0257364523996	0.0	0.0	0.0	0.0	0.0	0.0	0.0298820523301	0.0	0.0494523136091	0.0283672962336	0.0	0.0	0.0	0.0	0.0	0.0	0.0	0.0808693599037	0.0	0.0	0.0	0.0	0.051381537749	0.0	0.0	0.64376316596	0.0	0.0	0.0239367956907	0.0	0.0253012334621	0.0	0.0
AC113208.4	0.0	0.0	0.0	0.0	0.0	0.0	0.0	0.0	0.0	0.0	0.0	0.0	0.0	0.0	0.0	0.0	0.0	0.0	0.0	0.0	0.0	0.0	0.0	0.0	0.0	0.0	0.0	0.0	0.0	0.0	0.0	0.0	0.0	0.0	0.0	0.0	0.0	0.0	0.0	0.0	0.0	0.0	0.0	0.0	0.0	0.0	0.0	0.0	0.0
LINC01966	0.0	0.0	0.0510114449319	0.0238442156701	0.0	0.0	0.0	0.0	0.0	0.0	0.0	0.0	0.0	0.0	0.0228486661942	0.0	0.0	0.0	0.0	0.0	0.0	0.0	0.0	0.0	0.0184316783976	0.0	0.0	0.0	0.0	0.0	0.0	0.0201545378332	0.0	0.0200942136667	0.0424765337689	0.0	0.0	0.0	0.0	0.0	0.0	0.0	0.0	0.0	0.0	0.0268508023152	0.0	0.0506255475882	0.0249154218095
BX284656.1	0.0	0.0	0.0	0.0	0.0	0.0296817107864	0.0	0.0	0.0	0.0	0.0	0.0	0.0	0.0	0.0280819684812	0.0	0.0	0.0	0.0	0.0	0.0	0.0	0.0273769700989	0.0	0.0	0.0	0.0325651885362	0.0	0.0	0.0	0.0	0.0495415435959	0.0	0.0246966308688	0.0	0.0	0.0	0.0	0.0	0.0	0.0	0.0	0.0	0.0	0.0	0.0	0.0	0.0	0.0
AC013457.1	0.0	0.0	0.0	0.0	0.0	0.0	0.0	0.0	0.0	0.0	0.0	0.0	0.0	0.0	0.0	0.0	0.0	0.0	0.0	0.0	0.0	0.0	0.0	0.0	0.0	0.0	0.0	0.0	0.0	0.0	0.0194734842314	0.0	0.0	0.0	0.0	0.0	0.0	0.0	0.0	0.0	0.0	0.0	0.0	0.0	0.0	0.0	0.0	0.0	0.0
AL606760.1	1.18779922738	1.09865462513	0.780159795393	0.911672784575	0.390756645418	1.15841609955	0.312224157567	0.508388218148	0.876722939198	0.343238738343	1.18992654851	1.54321970666	0.658210058926	0.599210715022	0.444746095234	0.746858337542	0.339304773299	0.453232846476	1.11066691628	1.47310130219	1.1788450938	0.810749702522	0.78973633982	0.660830547303	0.755979737425	2.10211032784	0.534168359292	0.710685002168	1.08344772339	0.827757328492	0.81684753204	1.87746090193	0.744445611788	0.754324190262	0.605335564435	0.358216523653	0.833977220836	1.09108178011	1.13161202104	1.08683183733	0.664512932753	0.719876347442	1.02521216215	0.746577086568	1.01714153678	0.895966484027	0.957119310883	0.504440786482	0.796744978881
CSPG4P1Y	0.0	0.0	0.0	0.0	0.0	0.0	0.0	0.0	0.0	0.0	0.0	0.0	0.0	0.0	0.0	0.0	0.0	0.0	0.0	0.0	0.0	0.0	0.0	0.0	0.0	0.0	0.0	0.0	0.0	0.0	0.0	0.0	0.0	0.0	0.0	0.0	0.0	0.0	0.0	0.0	0.0	0.0	0.0	0.0	0.0	0.0	0.0	0.0	0.0
AC016571.1	0.078111749726	0.0863070294856	0.0473581563766	0.00737885452889	0.0144956526649	0.17189212383	0.0804670785993	0.108236309051	0.191591435851	0.201689307945	0.0706271267137	0.0170324174432	0.0162781354356	0.0740951390921	0.0424246248294	0.0178108279704	0.0895073780382	0.0302639271592	0.150203700969	0.678372943274	0.0519003761116	0.0671461284673	0.0344662948097	0.175251979198	0.222451530573	0.0523506529815	0.0737964242291	0.0287605450968	0.136950438174	0.0902403660038	0.096471919809	0.0124740863634	0.0248546061305	0.261171758634	0.164310376104	0.0360076359209	0.0198884099767	0.0262541657543	0.0651904470649	0.0329870575307	0.0924413133223	0.093792463166	0.0342284837024	0.0447385599369	0.0386525566298	0.0664742064101	0.571981446711	0.0104444213017	0.0539724572707
AC011476.3	0.510477033312	0.277744479895	0.18288382659	0.142475262483	0.22391246882	0.0721520480542	0.197744358432	0.455976066552	0.342533343652	0.507443751071	1.0227825719	0.065774386429	0.0314307811577	0.114453801462	0.573411723222	0.378292134397	0.410462009168	0.70122444326	0.290022138771	0.152814943347	0.211559296349	0.437567715451	0.053239639086	0.314216339705	0.484589483576	0.328515587824	0.617458727617	0.344301821019	0.241437876147	0.406563279247	0.286574855283	0.662356736432	0.207959852216	0.612347030887	0.203046487478	0.317831592757	0.115205134647	0.236567740041	0.1373165987	0.222926726857	0.142792899123	0.422566674783	0.90323504555	0.38255701652	0.309192321629	0.11230826849	0.484590436527	0.32266724557	0.55084117053
ALG13-AS1	0.163495441438	0.391406067052	0.10738563151	0.301170785618	0.493038032306	0.203357772362	0.597144502165	0.267739792924	0.289625116418	0.332607138448	0.840779724487	0.231728222958	0.221466119542	0.0	0.19239748662	0.484637195955	0.304439838379	0.686241014985	0.936622778929	0.384556286005	0.0784568078769	0.685148764707	0.187567343857	0.851544873284	0.3104083685	0.0890296681794	0.669339875144	0.626065445267	0.162019849488	0.409243916253	0.605775155629	0.339423088432	0.225433401929	0.338407167597	0.894185492931	0.4199044312	0.180389578353	0.297659409172	0.40314745003	0.523592004617	0.37730277576	0.212676414341	0.155227636346	0.0869534062364	0.225374137887	0.226097525136	0.238220844289	0.497341917931	0.104900314388
LINC01675	0.0	0.0272197514533	0.0	0.0279259644296	0.0	0.0282844262558	0.0	0.0	0.0	0.0	0.0	0.0	0.0	0.0	0.0267599927895	0.0	0.0	0.0	0.0	0.0	0.0	0.0	0.0	0.0	0.0215868872531	0.0	0.0	0.0	0.0450697156207	0.0	0.028085153435	0.0	0.0313548597547	0.0470680439953	0.0	0.0	0.0	0.0165602239054	0.0	0.0	0.0	0.0	0.0	0.0	0.0208977445973	0.0	0.0	0.0	0.0
AC003098.1	0.0	0.0	0.0	0.0	0.0	0.0	0.0	0.0	0.0	0.0	0.0474123904786	0.0	0.0	0.119377168428	0.0	0.0	0.0	0.0	0.0336108652726	0.0	0.0	0.0	0.0	0.0	0.0	0.0	0.0	0.0	0.0319776018726	0.0	0.0398536286598	0.0	0.0	0.0	0.0	0.0276252915263	0.0	0.0234994270399	0.0	0.029525864922	0.0	0.0	0.0	0.0	0.0	0.0	0.0313448479328	0.0	0.0
AL031665.1	0.0836056234628	0.133433886495	0.109826214045	0.0	0.302546065279	0.0	0.0678573297915	0.091274929406	0.164559725237	0.340166391594	0.245682387025	0.0526655052176	0.0	0.206196927285	0.0983850783851	0.0826086129468	0.0259465771346	0.140367480338	0.174165392776	0.0524394935462	0.0802399171469	0.194644535428	0.0639434126784	0.116119755448	0.079365776037	0.030351023243	0.114092024172	0.0800367756733	0.027617019799	0.0348787428625	0.344190429335	0.115712416511	0.0768522961121	0.086524559897	0.15241798175	0.167007444227	0.184489341497	0.121769758298	0.0824619784153	0.0764988318434	0.0428753154273	0.145006646142	0.264592561953	0.355718480058	0.230496277385	0.231236105253	0.189493853412	0.121105986509	0.393376178954
AC023825.2	0.0237214368158	0.0283944133464	0.124644036575	0.058262205551	0.0286138143749	0.0885151018094	0.0577595128582	0.0	0.0560286683546	0.0965154642818	0.034853751334	0.0224141882325	0.0642647221885	0.0292521434541	0.0279148139069	0.0234385548639	0.0220854793467	0.0	0.0988319490753	0.0	0.0227664844286	0.0	0.054428023887	0.148260044902	0.0	0.0	0.0323713481283	0.0454176941321	0.0	0.0593769074921	0.0878914846337	0.147739960366	0.0981239137859	0.0	0.0	0.0812315119881	0.0261725950735	0.0	0.0	0.0217050257016	0.0	0.0308570690451	0.135131201283	0.0252320152025	0.0217995817897	0.0984129852712	0.0	0.0412337049305	0.0
LINC02646	0.536727459267	0.0	0.0705057176584	0.0	0.0647423678786	0.0	0.0	0.0	0.0	0.0545946060584	0.0	0.0507149309503	0.072703524092	0.0	0.063160791062	0.0	0.0499711855925	0.0	0.0	0.100994580163	0.0	0.0749741914242	0.0615751381348	0.0559095118823	0.254754342835	0.0	0.0	0.154144901297	0.0531883344277	0.0	0.198865581393	0.0	0.0	0.0	0.0	0.137847414283	0.0	0.0	0.0	0.0	0.0825746815637	0.0	0.0	0.0	0.0	0.0	0.0	0.186592927362	0.0
AC114296.1	1.18393250697	0.25306426749	0.166632876482	0.0519259975203	0.306023606259	0.10518505467	0.0514779743246	0.346215249471	0.798965838393	0.559124068943	0.0621265806271	0.119859425668	0.0572757205712	0.0521417517272	0.39806376542	0.12533720585	1.45658715776	0.0	0.0880836469212	0.0795633695183	0.689878827883	1.35848461968	0.048508795825	0.132136273441	0.64222421069	0.322348798581	0.115403426749	0.040478369306	0.167606740849	1.16422838244	0.417775969399	0.438909166075	0.408112193147	0.218797737671	0.925019475446	0.0723973157242	0.0933049543205	0.52346999544	0.125114725872	0.0386890643806	0.845678635324	0.0	0.883191724037	0.0449758997774	2.02059571899	0.23389399152	0.0821451187205	0.440992833633	0.596846616344
LINC01927	0.111943859131	0.0267992215854	0.0294103906524	0.0824835719037	0.0270062967134	0.0	0.0	0.0	0.0793214855357	0.136639870781	0.131582701665	0.0	0.0303271722687	0.0	0.0263465659346	0.0	0.12506833248	0.0	0.139919388578	0.105320892937	0.0	0.281469120333	0.025685134868	0.0	0.297547347614	0.0731493762429	0.0305527330649	0.0	0.0443734138344	0.0840616892584	0.11060501437	0.418319887779	0.0308704447866	0.0695113037375	0.171427415428	0.0	0.123511122819	0.114130644247	0.0	0.0	0.206668655262	0.0291235258403	0.170052747682	0.0	0.0411497723671	0.0309613886247	0.0869907577461	0.0	0.0
AL158835.1	0.0349732460295	0.0460490354227	0.0551299643998	0.0343591067401	0.0464048520972	0.0652502725054	0.0979301262326	0.0801809603645	0.0991257528766	0.0355739315475	0.118187709657	0.0165229645593	0.0805353429444	0.0733164736331	0.0823113424547	0.0276449475534	0.0748909979777	0.0587174190093	0.13113989206	0.0723890507663	0.0234957311874	0.0586239618771	0.0521591944578	0.0473599441372	0.0564394329519	0.0266620221731	0.0859069387801	0.0401764244714	0.0173288013658	0.0700329650455	0.0345549671925	0.0290423441177	0.0289334225819	0.0506719815456	0.0612079582699	0.0329345840619	0.0308696514075	0.0229219948704	0.0310453608953	0.0608007389553	0.0860892687123	0.12283252759	0.0531274929135	0.0111601015025	0.00964193876438	0.0918924232809	0.0407661822171	0.0364752738657	0.0852689040822
AP000753.2	0.0	0.0451088552453	0.0	0.0925583974711	0.0	0.0937464908052	0.0917597934769	0.0617130728371	0.0	0.0	0.0553704985731	0.0712167115473	0.0510471552136	0.0	0.0	0.0	0.0350861515862	0.0	0.0	0.0	0.0	0.0	0.0432336076266	0.0785112294517	0.0	0.0	0.0514268225584	0.0	0.0	0.0	0.0	0.0	0.0	0.0	0.04122131705	0.0	0.0	0.0274437753137	0.0	0.137926971834	0.0	0.0	0.0	0.0	0.0346319597227	0.0	0.0	0.0	0.0
AC124276.1	0.0177317080537	0.0	0.0	0.0	0.0	0.0	0.02158753762	0.0	0.0	0.0	0.0	0.0670181734916	0.0240188505621	0.0	0.0	0.0	0.0	0.0	0.0	0.0166826419958	0.0	0.0247690042858	0.0	0.0	0.0	0.0	0.0	0.0	0.0	0.0665761098465	0.0	0.0736234730191	0.0	0.0	0.0193955696464	0.0	0.0	0.0	0.0	0.0	0.0	0.0461311466035	0.0	0.0	0.0	0.0	0.0	0.0	0.0
CACNA1C-IT1	0.0232035015142	0.0	0.030480637765	0.0284950524966	0.0	0.0	0.0282491940617	0.037998005546	0.0274026674922	0.0	0.0	0.065774386429	0.0	0.0	0.0	0.0	0.0	0.0389569135145	0.0	0.0	0.0	0.0	0.0	0.0241704876696	0.0	0.0	0.0	0.0	0.0	0.0290402342319	0.0	0.0	0.0	0.0240136090544	0.0	0.0	0.0256011410326	0.0	0.0686582993502	0.0	0.0	0.0603666678261	0.0881204922488	0.0	0.0	0.0	0.0	0.0	0.0
AL110292.1	0.0173458166923	0.103814177197	0.159500965192	0.0	0.0418465359302	1.85544605142	0.126706395998	0.14202736567	0.102424551508	0.105862446133	0.178402661888	0.016389917837	0.11748066733	0.0855601323227	0.265357795746	0.137111720292	0.0484486685124	0.0291223064031	0.216806538994	0.0489587437025	0.0332950544853	0.0484599235103	0.0397993819935	0.072274755295	0.0	0.207800476871	0.0236708878588	0.0332107621945	0.0859463292984	0.130254456479	0.192806564768	0.072021221158	0.0	0.0	0.0758938720877	0.0148497214516	0.0574145284747	0.303165622399	0.0855427124657	0.0317427144102	0.106745072576	0.0	0.131749245212	0.0738015852714	0.127523995323	0.215887462793	0.0505474043922	0.0	0.0667754993654
AC093010.1	0.00514053709779	0.00615319115407	0.0067527243291	0.0	0.0	0.0	0.0062583670817	0.0	0.0	0.0104576575294	0.0	0.00485725072307	0.0	0.0	0.0	0.0	0.0	0.0	0.0	0.0	0.00493359481974	0.0	0.0	0.0	0.00487984777955	0.0	0.00701500997813	0.0	0.015282426951	0.0	0.0	0.0	0.0	0.00532000948738	0.0	0.0	0.0	0.0	0.0	0.0	0.0	0.0	0.0	0.0	0.0188962514836	0.00710883866519	0.00499334243109	0.0	0.0
AC119800.1	0.0376851194805	0.0902177104906	0.0	0.0	0.0454574072339	0.0468732454026	0.0	0.0	0.0	0.0383323829772	0.110740997146	0.0356083557736	0.0	0.0	0.0	0.0	0.0	0.0632704481902	0.0392524053065	0.106366632299	0.0	0.0526414535531	0.0	0.0392556147259	0.0	0.0	0.0	0.0	0.0	0.0	0.0	0.0	0.0519615997353	0.0390008260529	0.0	0.0645243215792	0.0	0.0274437753137	0.0	0.0	0.0	0.0	0.0	0.0	0.0	0.0	0.0732120798052	0.0	0.0
AC130456.4	0.0	0.0	0.0	0.0	0.0	0.0	0.0	0.0	0.0	0.0	0.0	0.022650127056	0.0	0.0	0.0	0.0	0.0	0.0	0.0	0.0	0.0	0.0	0.0	0.0	0.0	0.0	0.0	0.0	0.0	0.0	0.0	0.0	0.0	0.0	0.0	0.0	0.0	0.0	0.0	0.0	0.0	0.0	0.0	0.0	0.0	0.0	0.0	0.0	0.0
AL596202.1	0.263271075956	0.778565986679	1.06464090307	0.906535768237	1.08969707594	1.42541417836	0.91756821981	1.2511286308	1.89597530064	0.61434843456	0.310974921228	1.32673412626	1.07685031895	0.706598408202	1.09345074164	0.816098905105	0.764180471902	0.944692537145	1.30120198238	0.883931514918	0.554888822549	1.05279497686	0.912021913215	1.21527145614	0.695855547585	0.584689660194	1.10599310652	0.820342392458	0.399015853417	1.25337575711	0.962707764329	0.669805519796	0.327418655327	1.16998689218	1.34388434996	1.28602531026	0.586645835689	0.733063408922	0.682269615887	0.708506020311	1.12775408687	1.0072514766	1.27429422972	0.625963154351	0.241941472505	1.28497783877	0.381091635618	0.838988389959	1.32484205347
AC254562.2	0.095597034724	0.171643590124	0.345340599085	0.498941106608	0.374768039549	0.178357266614	0.145481231787	0.234824256163	0.649159743694	0.0	0.140460095331	0.0903288425322	0.291359100297	0.235771399114	0.365612914978	0.0	0.155757263638	0.321000294866	0.472970886729	0.337279501219	0.206434329571	0.267074480995	0.219344120252	0.323638119007	0.249559951437	0.0780844915816	0.228298083351	0.0915163132137	0.165784928449	0.269199052858	0.324684584914	0.124039546934	0.0988594753585	0.272070230321	0.209134837927	0.388742108345	0.184581540069	0.191448105749	0.30644041554	0.196809588371	0.330917726866	0.217618669847	0.226906964674	0.127105803719	0.0219629969456	0.264401903457	0.16250447399	0.394656630099	0.490688127271
AC008753.2	0.0	0.0	0.0	0.0	0.0	0.0	0.0	0.0	0.0486450453931	0.0	0.0	0.0	0.0	0.0	0.0	0.0406995061202	0.0	0.0691560712776	0.0429037918466	0.0	0.0	0.0	0.0	0.0	0.0	0.0	0.0	0.0	0.0	0.0	0.0	0.0	0.0	0.0	0.0	0.0352632920259	0.0	0.0	0.0	0.0	0.0	0.0	0.0	0.0	0.0	0.0	0.0	0.0	0.0
LINC02088	0.0	0.0	0.0	0.0	0.0620273653546	0.0	0.0	0.0	0.0	0.0261525774183	0.0	0.0	0.0	0.0	0.0	0.0	0.0	0.0	0.0	0.0241898308939	0.0	0.0	0.0	0.0	0.0	0.0	0.0	0.0	0.0	0.0	0.0	0.0	0.0354512204646	0.0	0.0562471519747	0.0	0.0283677159507	0.0	0.0	0.0	0.0	0.0	0.0	0.0273482487356	0.0	0.0	0.0	0.0	0.0329928408155
AC026320.1	0.0	0.0	0.0	0.0	0.0	0.0	0.0	0.0	0.0	0.0	0.0	0.0	0.0	0.0	0.0	0.0	0.0	0.0	0.0	0.0	0.0169425000399	0.0	0.0	0.0	0.0	0.0	0.0	0.0	0.0	0.0	0.0	0.0	0.0	0.0	0.0	0.0	0.0	0.0	0.0	0.0	0.0	0.0	0.0	0.0	0.0	0.0	0.0	0.0	0.0
LINC00502	0.0	0.0	0.0	0.0879824766973	0.0	0.0	0.0	0.0586620894609	0.0	0.0	0.0	0.135391770717	0.0	0.0	0.0	0.0	0.0	0.0	0.0373118369543	0.0337026857398	0.0	0.0	0.0	0.0	0.0	0.0	0.0	0.240050374379	0.0	0.0	0.0442420057482	0.0	0.148178134976	0.0	0.0	0.0	0.0	0.0	0.0	0.0	0.0	0.0931952826889	0.0	0.0762063560274	0.0	0.0	0.0	0.0311337637228	0.0459675534958
DIAPH1-AS1	0.0	0.0	0.0253308848523	0.00789358913917	0.0	0.0	0.00782548238724	0.0	0.0	0.0196144330637	0.0	0.0121470439454	0.00870683332877	0.00792638725853	0.0	0.0063510922857	0.0	0.0	0.020085202554	0.00604745772347	0.0	0.00897876405362	0.00737411936534	0.0	0.0	0.0	0.0	0.0	0.0	0.0160892265462	0.00793858570885	0.0	0.0	0.00665215702434	0.0	0.00550277984436	0.0	0.0	0.0	0.011762723606	0.0	0.0	0.0	0.0136741243678	0.0	0.00888891479869	0.0	0.0	0.00824821020388
AC003958.2	0.0117586468209	0.0187667034854	0.0	0.0	0.0	0.0	0.00477187025335	0.0	0.00462887449401	0.0	0.0	0.00740709834878	0.0	0.00483340063957	0.0	0.0	0.00364923583009	0.0394837466208	0.0	0.0	0.0	0.0	0.00449663536416	0.0	0.0	0.00853739134251	0.0	0.00375223634826	0.0233050435088	0.00981098643587	0.00968167816963	0.00406857033711	0.0	0.0	0.00428734131108	0.0	0.0	0.00570873713189	0.0	0.0143454903088	0.0	0.0	0.00744268234262	0.0	0.0072039926052	0.00542033653818	0.00380731617379	0.0	0.0201185751715
AC007920.1	0.1192281641	0.0428146127945	0.0	0.00732090540955	0.0	0.014829755277	0.0	0.0	0.0	0.0303189940152	0.0	0.101391930015	0.00807514833782	0.0	0.0140304823825	0.106025714149	0.0222011101286	0.0	0.0124186742294	0.0	0.0629356218758	0.0	0.00683912342036	0.018629534438	0.00565909048781	0.0129848805497	0.0	0.0	0.129967306339	0.0	0.0809890120184	0.0804447951734	0.106857455851	0.0	0.0260831968768	0.0204142019656	0.0	0.0173653208043	0.0352791710199	0.0272733307245	0.00917153344219	0.0	0.011319891207	0.00634102999854	0.0	0.0	0.0	0.0155435955759	0.0229493956308
LINC01707	0.0	0.0	0.0	0.0	0.0	0.0	0.0309524662207	0.0	0.0	0.0	0.0	0.0	0.0	0.0	0.0	0.0	0.0	0.0	0.0	0.0	0.0	0.0	0.0	0.0	0.0	0.0	0.0	0.0	0.0	0.0	0.0	0.026390551134	0.0	0.0	0.0278095966701	0.0	0.0	0.0	0.0	0.0	0.0	0.0	0.0	0.0	0.0233641450761	0.0	0.0	0.0220965308718	0.0
AC007622.2	0.0930035329068	0.222649308854	0.0610857588814	0.0799490708612	0.0673109098947	0.115679012866	0.260423287846	0.152302390957	0.109834495724	0.104061013998	0.532932972556	0.193332181347	0.0503919408526	0.0344062550779	0.0656665867401	0.0367577803233	0.0865895106241	0.093687513131	0.251865783874	0.0875011385893	0.0267778486628	0.129914439049	0.128036051524	0.271262252516	0.132430641462	0.101288128909	0.0634584187345	0.28490726214	0.0552984900527	0.337554601285	0.091891213806	0.154463249111	0.0641183100585	0.125125754063	0.223807220809	0.143316273193	0.143659144954	0.169322009301	0.128423866813	0.093607672104	0.0715422416115	0.217763773144	0.176600869822	0.0989259872584	0.0769217448449	0.0385843209465	0.189714966426	0.137413607096	0.0596719991412
AL357093.1	0.0	0.0	0.0457209566474	0.0	0.0	0.0432912288325	0.0	0.0	0.0411040012383	0.0	0.0	0.0328871932145	0.0471461717365	0.0	0.0819159604603	0.0	0.0	0.0	0.0	0.0327460592887	0.0	0.0	0.0	0.0725114630089	0.0	0.0	0.0	0.0333195310663	0.0	0.0435603513479	0.0429862282924	0.10838564778	0.0	0.0	0.0	0.0	0.0384017115489	0.0	0.0343291496751	0.0	0.0	0.0	0.0	0.0	0.0	0.0481321150672	0.0	0.0	0.0
AC114488.1	0.0	0.0322860334497	0.0354318073512	0.0	0.0	0.0	0.0328378956351	0.0	0.0	0.0	0.0792613228305	0.0	0.0365362887569	0.0	0.0317407021073	0.0	0.0251124232165	0.0	0.0280943611585	0.0	0.0258867640203	0.0	0.0309438511439	0.0	0.0	0.0	0.0	0.0	0.0	0.0337574296402	0.0666250171165	0.0	0.0371907896583	0.0	0.0	0.0	0.0297597020125	0.0	0.0	0.0	0.0	0.0	0.0	0.0	0.0	0.0	0.0	0.0	0.0692235577178
AC012414.2	0.0	0.0	0.0	0.0	0.0	0.0	0.0	0.0	0.0	0.0	0.0	0.0	0.0	0.0	0.0	0.0	0.0	0.0	0.0	0.0	0.0	0.0	0.0	0.0	0.0	0.0	0.0	0.0	0.0	0.0	0.0	0.0	0.0	0.0	0.0	0.0	0.0	0.0	0.0	0.0	0.0	0.0	0.0	0.0	0.0	0.0	0.0	0.0	0.0
LINC01898	0.0	0.0	0.0	0.0	0.0	0.0	0.0	0.0	0.0	0.0	0.0	0.0	0.0	0.0	0.0	0.0	0.0	0.0	0.0	0.0	0.0	0.0	0.0	0.00872576197007	0.0	0.0	0.0	0.0	0.0	0.0	0.0	0.0	0.0	0.0	0.0	0.0	0.0	0.0	0.0	0.0	0.0	0.0	0.0	0.0	0.0	0.0	0.0	0.0	0.0
AC012653.2	0.0	0.0	0.0	0.0	0.0	0.0	0.0	0.0	0.0896458693673	0.115818557138	0.0	0.035862701172	0.102823555502	0.0	0.089327404502	0.0	0.0	0.0637223799629	0.0	0.0	0.0	0.0	0.0435424191096	0.0	0.0	0.0	0.207176628021	0.0	0.0752235015478	0.0	0.0	0.0	0.0	0.0	0.0415157550289	0.0324926047952	0.0	0.0	0.0	0.0347280411226	0.116784192497	0.0987426209442	0.0720699740177	0.0	0.0348793308635	0.0	0.0	0.0	0.0487037173943
AC016722.1	0.0244490882519	0.0	0.0	0.0600493897704	0.0	0.0608201926543	0.0297656385282	0.0800755515648	0.0	0.0	0.0359228848105	0.0693052200563	0.0	0.0	0.0	0.0	0.113814740191	0.0	0.0	0.0	0.0	0.034152354069	0.0	0.0254679831734	0.0232092146693	0.0	0.0333643342672	0.0	0.0	0.0	0.0301958474815	0.0	0.0337112832639	0.0253026831601	0.0534865555587	0.0	0.0269754354132	0.0	0.0	0.0	0.0	0.0636072098107	0.0928508867713	0.0	0.0674048418528	0.0	0.0	0.0212492712525	0.0
AL445430.1	0.0	0.0	0.0	0.0	0.0	0.0	0.0	0.0	0.0	0.0	0.0	0.0	0.0	0.0	0.0	0.0	0.0	0.0	0.0	0.0	0.0	0.0	0.0	0.0	0.0216486523096	0.0	0.0	0.0	0.0	0.0	0.0	0.0	0.0	0.0	0.0	0.0	0.0	0.0	0.0	0.0	0.0	0.0	0.0	0.0	0.0	0.0	0.0	0.0	0.0
AC136443.4	0.0	0.0	0.0	0.0	0.0	0.0	0.0	0.0	0.0	0.0	0.0	0.0	0.0	0.033950674268	0.0	0.0	0.0	0.0	0.0	0.0	0.0	0.0	0.0	0.0	0.0	0.0	0.0	0.0	0.0	0.0	0.0	0.0	0.0	0.0	0.0	0.0	0.0	0.0	0.0	0.0	0.0	0.0	0.0	0.0	0.0	0.0	0.0	0.0	0.0353291214259
DSCR9	0.10901129512	0.150560592599	0.0550767968031	0.0823823295745	0.141609029794	0.0730098262162	0.153134110892	0.315837183394	0.247575388837	0.145001665433	0.184811053891	0.134697362634	0.124946035354	0.330898523323	0.197356706422	0.107711317881	0.171757878307	0.281571799941	0.148481876149	0.0946724575752	0.0965749239516	0.22255621368	0.0769608249386	0.183433785171	0.206966126814	0.310503261457	0.114432119633	0.0883028919054	0.116337240689	0.16791701982	0.155347389989	0.417806431841	0.0924976609702	0.208277951651	0.220136144498	0.0933243672709	0.0555117850271	0.219838932392	0.074437009448	0.314580151568	0.206414985161	0.250882093193	0.127383015623	0.0445973545926	0.0770611202666	0.162347775808	0.171052841902	0.102032271432	0.107604215179
AC027228.2	0.0740055967513	0.0797258179754	0.0291646213712	0.0181765098098	0.0178537449024	0.414221089247	0.0270295213376	0.0242382820892	0.0524390879308	0.0451660111402	0.0761151561165	0.0209781817441	0.0801966449595	0.0365040675973	0.0609615991727	0.0658107612891	0.0137803548013	0.0124249765944	0.0770834143205	0.00696271827029	0.00710263581059	0.031013001188	0.008490165286	0.0462538301644	0.035126295182	0.0402989445102	0.0	0.0495925796651	0.00733376756037	0.0833592238886	0.00914006154036	0.0	0.0204083163306	0.0612714927404	0.0161899880336	0.0190068161755	0.00816526642962	0.0431150119135	0.0437959625381	0.0135429686829	0.0341569365242	0.115520615032	0.323210746988	0.00787182646987	0.210830495749	0.0	0.122207071931	0.00643199854069	0.0189930931343
AC108159.1	0.0325987843359	0.0	0.0428224910931	0.200164632568	0.0393220516563	0.0810935902057	0.119062554113	0.0	0.0384982261087	0.0	0.0	0.0	0.0441573551234	0.0	0.0383614620561	0.0322100385859	0.0	0.0547308784958	0.135818138606	0.0306701332397	0.0312864571288	0.0	0.0747967935625	0.0339573108978	0.123782478236	0.106507885245	0.0444857790229	0.0312072499558	0.0323045712169	0.0	0.0	0.0676763826628	0.0	0.0	0.142630814823	0.0	0.0359672472176	0.0	0.0643057282257	0.0596555307627	0.0	0.0	0.0	0.0	0.0599154149803	0.0	0.0316653474004	0.0	0.0418314137129
AC027290.1	0.0	0.0	0.0	0.0	0.0	0.0	0.0	0.0	0.0	0.0	0.0	0.0	0.0	0.0	0.0	0.0	0.0	0.0	0.0	0.0	0.0	0.0	0.0	0.0	0.0	0.0	0.0	0.0	0.0	0.0	0.0	0.0	0.0	0.0	0.0	0.0	0.0	0.0	0.0	0.0	0.0	0.0	0.0	0.0	0.0	0.0	0.0	0.0	0.0
AC133552.5	0.895550873047	3.14444199935	3.52924687829	5.16897050597	8.20991420087	3.30456380088	2.87110207736	4.35077163502	7.86164056643	4.22065378634	3.24570664108	4.62588549949	9.38120528846	20.7617909855	6.99062216131	7.28544024443	1.75095665472	4.96175385554	4.78835240913	5.70137100432	2.26334667667	5.50428501984	3.3219441096	2.76752083817	3.37220327296	7.67255679703	3.01453632907	3.77222016881	2.39616434706	5.64147336801	4.42420057482	2.66485261845	4.23954108402	9.48443122107	5.68159433991	4.80452448433	2.76664915114	3.47826725324	4.32817290454	5.70866563621	8.03711437129	4.62093276666	5.32831942738	3.46103866958	1.50882498679	5.32535884344	5.30643622251	1.66046739855	7.69956521054
AL096803.3	0.0	0.0	0.157445098831	0.0	0.216862593157	0.186347582757	0.364796923315	0.0	0.176932636909	0.0304785676679	0.396232120428	0.11325063528	0.0405882455927	0.0	0.282086540533	0.0	0.167384685575	0.201228568304	0.280890802635	0.0	0.0862729936241	0.209279462904	0.0343755940339	0.062425282064	0.0568887517458	0.0652661101315	0.28623086766	0.0286848594518	0.296934874531	0.0750024094637	0.148027763594	0.0622062991017	0.0	0.0930301659043	0.0983267882264	0.230868507756	0.0	0.021820896537	0.0295540423895	0.0274168745704	0.0460990233541	0.0389773503727	0.341384087452	0.0318720192032	0.0	0.16574818572	0.0582118604466	0.0781270198683	0.19225151603
AC114980.1	0.151480572128	0.1390130037	0.126025899508	0.241833367609	0.188813107716	0.182133069798	0.301220342001	0.231526650201	0.208709895423	0.0873133246717	0.0964467442678	0.15267491408	0.225710243784	0.199251850756	0.172316722654	0.124728451604	0.211550489529	0.457783838315	0.273486191676	0.180523413323	0.276226613732	0.155173065178	0.214332972114	0.126234716724	0.301977099068	0.0934853816961	0.41343451268	0.067673371301	0.360272202535	0.183265310929	0.243211913133	0.0891025925048	0.215829096398	0.130641031203	0.276158015713	0.276655437725	0.20613094834	0.102959795634	0.164349308897	0.258727756479	0.256355544506	0.0919554341387	0.325992787131	0.11278878636	0.074244251949	0.293275060321	0.137333524424	0.16237485578	0.272136070585
AC002480.1	0.681679184286	0.502132783389	0.25830836527	0.128790138586	0.229287012557	0.122290601184	0.518695625339	0.150273362394	0.16255686016	0.586712427608	0.0577838508958	0.0247735764675	0.115422823404	0.0323313164493	0.0694197345842	0.142481741409	0.0488205332926	0.143060935279	0.122889726153	0.36384211106	0.176140695316	0.100715741523	0.323345431381	0.464288035351	0.118221937222	0.121354173526	0.0715577169151	0.0313740650255	0.0779454045643	0.0246101656053	0.218572244681	0.469463163533	0.13556593352	0.128885542347	0.172071879396	0.0448910987303	0.209725136839	0.381865689398	0.232738083817	0.455805539734	0.16134658174	0.0767366585463	0.186694422826	0.278880168028	1.02400667091	0.371638510169	0.324713034054	0.119631999173	0.0504660229579
AC118344.1	0.250778746529	0.822233846397	0.873701837768	1.05780573471	0.591847979957	0.298360069574	1.92479033273	0.232120511307	0.605201594156	0.499081333769	0.496630196846	0.741783914803	0.0886167441396	0.0403367450092	0.282279486183	0.603310326017	0.406058607961	0.768852792439	2.05559637995	0.256458535469	0.282541103606	0.426460585419	0.562894474126	1.11306583642	0.869440676477	0.237493642886	1.11594797925	0.78284944742	0.44300571021	1.0371058206	0.888774082643	0.282949308499	0.270612599442	0.835023158076	0.393576172846	0.784089669751	0.601504236984	0.460537334847	0.430171013712	0.568665734934	0.402593933096	0.439681574793	0.74534747411	0.440714596588	0.0901804860904	0.0603132932989	0.518969486362	0.426438863577	0.335795808026
AL357054.2	0.339166075324	0.135326565736	0.198016058104	0.231395993678	0.0909148144678	0.0937464908052	0.0917597934769	0.370278437023	0.222525207649	0.114997148931	0.0	0.178041778868	0.510471552136	0.0929429806201	0.133040815216	0.297885746923	0.491206122207	0.379622689141	0.196262026532	0.106366632299	0.072336064	0.368490174872	0.0432336076266	0.157022458903	0.500836197403	0.287294319302	0.30856093535	0.0721529325219	0.261415005379	0.28298781443	0.37234406729	0.117353727383	0.0519615997353	0.351007434476	0.4946558046	0.161310803948	0.166316632524	0.109775101255	0.14867849221	0.24137220071	0.115955935813	0.686296230676	0.429353036701	0.120254710752	0.0346319597227	0.0521146777796	0.109818119708	0.3602831523	0.0967166019178
AC020659.1	0.0130912720013	0.0156701717236	0.00573232908419	0.0107178215522	0.0157912537037	0.0271384927529	5.80143946943	0.021438239647	0.00515347182238	0.0	0.0192349199806	0.0206163899428	0.0059110174255	0.00538117722451	0.0462164781026	0.0	0.0203140461552	0.0146528330602	0.00909048313422	0.0205279156231	0.0125642574892	0.0121912591585	0.010012491665	0.0272736792155	0.0207123021686	0.0	0.0119099621912	0.0208874147665	0.00864874641393	0.00546144016352	0.0161683760399	0.0317076728517	0.0	0.0451610988786	0.0190929286747	0.0	0.00481466846138	0.0127114338436	0.0	0.0	0.00671357252242	0.0170292502586	0.00828617275868	0.0	0.0	0.0	0.0466268556438	0.0	0.00559966091038
AC015878.1	0.0	0.0	0.0308397616267	0.0288307821283	0.0	0.0292008583289	0.0	0.0	0.0	0.0	0.0344944343099	0.0	0.0	0.0	0.0	0.0	0.0	0.0394159051317	0.0	0.0	0.0	0.0	0.0	0.048910530277	0.0	0.0	0.0320376228898	0.0	0.0	0.0293823872126	0.0	0.0974779119944	0.0	0.0	0.0	0.0	0.0	0.0	0.0	0.0	0.0722376448436	0.0	0.0	0.0	0.0	0.0	0.0	0.0	0.0301260107594
FRMPD4-AS1	0.0559326510184	0.0	0.0	0.0	0.0	0.0	0.0	0.0	0.0	0.0	0.0	0.0	0.0	0.0	0.0	0.0	0.0520752355122	0.0	0.0	0.0	0.0	0.0	0.0	0.0	0.0	0.0	0.0	0.0	0.0	0.0	0.0	0.0	0.0	0.0	0.0	0.0	0.0617122241734	0.0407323402025	0.0	0.0	0.0	0.0	0.106208382763	0.0	0.0	0.0	0.0	0.0	0.0
AC096669.1	0.0610758832959	0.0146214910106	0.0	0.0150008437281	0.515706447584	0.850830219997	0.0446142444146	0.0	0.0865546324926	0.0124249793098	0.0179476788478	0.023084037536	0.579121174664	0.527211045241	0.0143745248624	0.132764595827	0.0341182577493	0.020508352172	0.178124708218	0.149402327207	0.0937874484966	0.102378551048	0.126122869145	0.0254484674775	0.115957149152	0.0	0.0333387677275	0.0	0.0847345189849	0.0611513897849	0.181036253406	0.304310355146	0.0505281762944	0.0252832941308	0.0801683545386	0.0732017303433	0.0	0.0	0.120480847136	0.134122089853	0.225514302753	0.0	0.0695848024999	0.0649651885674	0.0	0.016892343832	0.0118654060374	0.010616494143	0.125398076969
AC027808.2	0.0428516277963	0.051293133787	0.0562908552272	0.105247855189	0.0258447355644	0.0	0.0260849412908	0.0	0.0253032695795	0.0	0.0	0.0809802929691	0.0	0.0264212908618	0.0756401409089	0.042340615238	0.0398963497875	0.0719446225388	0.06695067518	0.0604745772347	0.0616898287742	0.0299292135121	0.0491607957689	0.0446374328738	0.06101777405	0.0233343888373	0.0877159110572	0.0615336501144	0.021232439953	0.0536307551541	0.0	0.0	0.0	0.0221738567478	0.0	0.0	0.0236397632922	0.0780155709523	0.0422654584709	0.0196045393434	0.0	0.0	0.0406846627519	0.0455804145594	0.0196899448423	0.0	0.0	0.0372433463888	0.0274940340129
ZNF775-AS1	0.303634391243	1.22663865656	1.24644036575	0.699146466612	0.549385235998	0.472080542983	0.924152205732	1.18092372951	0.986104563041	0.0772123714254	0.613426023478	0.788979425784	0.822588444013	0.234017147633	0.535964427012	0.862538818991	0.388704436501	0.573501419666	1.46271284631	0.571340767779	0.145705500343	0.318104783614	0.566051448425	1.18608035922	0.540443141585	0.454687233916	0.932294826094	1.2716954357	0.376117507739	0.570018311924	1.07813554484	0.196986613822	0.104665508038	1.06054389131	0.830315100579	0.422403862338	0.251256912706	0.359317429643	0.63639704612	0.451464534593	0.40874467374	1.18491145133	0.432419844106	0.322969794592	0.0697586617271	0.52486925478	0.553012674243	0.494804459166	0.974074347886
AC011676.3	0.0	0.0	0.142450327514	0.0	0.0	0.0	0.066010871838	0.0	0.0	0.0	0.0796657173348	0.0	0.0734453967869	0.0	0.0	0.0	0.0504810956495	0.182063942751	0.0	0.0	0.0	0.0	0.0	0.0	0.0	0.0	0.0739916528646	0.0	0.0	0.0	0.0	0.0	0.0	0.0	0.0	0.0	0.0	0.0	0.0	0.0	0.0	0.0	0.0	0.0	0.0	0.0	0.0	0.0	0.0
AC087501.1	0.0222948329234	0.0	0.0	0.0821374869866	0.0537859671607	0.166383631933	0.0542858638332	0.0	0.0	0.0453555188793	0.0	0.0210662020871	0.0	0.027492923638	0.0524720418054	0.0	0.0207572617076	0.0748626561802	0.0464441047403	0.0	0.0	0.0	0.0511547301428	0.0	0.0211642069432	0.0485616371888	0.0	0.0213431401796	0.0441872316784	0.02790299429	0.0	0.0462849666043	0.0	0.115366079863	0.0975475083197	0.0381731301091	0.0245985788663	0.0	0.0219898609108	0.0407993769832	0.0343002523418	0.0290013292284	0.0423348099125	0.0	0.0409771159795	0.0	0.0	0.0	0.0286091766512
AC069281.2	0.536068897967	2.02039702982	2.35999506469	2.24184388476	3.07585826289	1.2659610471	1.15093802309	0.53976853277	2.3141711472	0.954233329204	0.936655959502	0.537329360437	3.458992818	1.45610669638	1.03575947551	0.801672071472	0.323739705433	1.27705383157	2.1730902177	1.05641570048	0.698730875877	1.32055769067	1.90731823584	2.45247245373	1.06934307588	0.564097318151	2.37751774556	1.51181788675	1.88443332098	1.88581381995	0.966267119408	1.32344926096	1.54322763386	0.970873324216	1.36291667498	2.8962051827	0.355676111374	1.08411330825	0.975303544757	1.86920663056	2.03397145079	0.989445485944	3.52145585385	0.435359760604	0.878759419711	3.3910775711	1.05902995195	0.761825724905	1.77551111537
LINC01738	0.0195592706015	0.0	0.0	0.0	0.0	0.0243280770617	0.0	0.0320302206259	0.0	0.0	2.01168154939	0.0	0.0	0.0	0.0	0.0	0.0364207168613	0.0	0.0	0.147216639551	0.0	0.0819656497656	0.0224390380688	0.0	0.0185673717355	0.0	0.0	0.0	0.0193827427301	0.0	0.0241566779852	0.0	0.0269690266111	0.020242146528	0.0	0.0	0.0	0.0	0.0	0.0	0.0	0.0	0.0371403547085	0.0	0.125822371459	0.0	0.246989709723	0.016999417002	0.0
LINC01080	0.51903604123	0.417025531967	0.317558758659	0.523892089165	0.111494327555	0.185715896035	0.190436359968	0.302729872909	0.604569823744	0.296520302396	0.0313403937062	0.147801676552	0.231146618969	0.131517219455	0.125504604898	0.119429995881	0.370705066358	0.0596864397512	0.42953546467	0.0802731230377	0.573203618655	0.933599231124	0.448630634002	0.237004460718	0.499463956006	0.0774343679527	0.0970274127663	0.00680657681908	0.901876771456	0.382639410993	0.641035484714	0.509248177392	0.833309241072	0.470932365256	0.824389569085	0.0791300723381	0.447152132782	0.28995903195	0.32258988642	0.247216563923	0.503182560001	0.157230667605	0.229518115293	0.0831913721575	0.300565866317	1.28806005343	0.172662297935	0.074154459536	0.319333026626
AC096736.3	0.0	0.0192155546513	0.0210878128344	0.0	0.0193640314803	1.97674813467	0.0	0.0	0.0	0.0	0.0	0.0	0.0	0.0	0.0	0.0158617410559	0.0	0.0	0.0	0.0	0.0	0.0	0.0	0.0	0.0	0.0	0.0	0.0	0.0	0.0	0.0	0.0	0.0	0.0	0.0	0.0137430956838	0.0	0.0	0.0	0.0	0.0	0.0	0.0	0.0	0.0	0.0	0.0	0.0	0.0
AC010649.1	0.0	0.0414805342799	0.0	0.0	0.0	0.0	0.0	0.0	0.0	0.0352491260855	0.0	0.0327442054179	0.0	0.0	0.0407799020553	0.0342406714533	0.0	0.0	0.0	0.0	0.0	0.0	0.0	0.0	0.0	0.0	0.0	0.0	0.0	0.0	0.0427993316477	0.035971468611	0.14334623927	0.0	0.0	0.0296671609	0.0	0.0757090236372	0.0	0.0	0.0	0.0	0.0	0.0	0.0	0.0	0.0	0.0301185322971	0.0
AC103808.6	0.0	0.0	0.361037899044	0.0	0.0	0.0854628569194	0.0418258541387	0.112519956078	0.0405724839809	0.279562034471	11.4079933677	0.0	0.0930730459282	0.127095519835	0.161713404702	0.101836479753	0.06397173328	0.0	0.107351944685	0.71109761507	0.0	0.0479899458038	0.0788267932157	0.0357869073902	0.0326129481991	0.0	0.0468826421168	4.5715258335	0.0	0.128991212828	0.0848607437842	0.213968218462	0.0	0.0	0.03757891619	0.0588228190259	0.0	0.0	0.0338852382569	0.0	0.0528549147078	0.0446895482722	0.130471504687	0.0730858371383	0.0631436162185	0.0	4.2048032645	0.119435559109	0.088170522869
SLC12A9-AS1	0.259200090085	0.413681209079	0.680982053481	0.265258822021	0.260548553658	0.161198234189	0.420752223748	1.2733965761	0.357125821057	0.307593999987	0.253893993457	0.530651350675	0.585174706107	1.81125467111	1.01673468539	0.38416363094	0.361986393194	0.290118152677	0.764943215607	0.325153282476	0.290226403122	0.301725404512	0.247802385177	0.360002710657	0.205046178379	1.31734956168	0.176858097091	0.992542779082	0.0856202456642	0.43253422043	0.426833442991	0.313897368367	0.416960153974	1.69891403245	0.47253704911	0.110950357837	0.0953278259588	1.03817793931	0.255654480507	0.27669496179	0.731088034332	1.3486797007	0.492185188414	0.321656909248	0.158800205558	0.537670943921	0.125889064055	0.0375461378229	0.443481003916
LINC02586	0.319668560299	0.0510188389539	0.055989834611	0.0785137743254	0.102826113689	0.0795215887913	0.103781798505	0.104697713142	0.125839789887	0.260127240631	0.313124610915	0.0604104324555	0.317543333167	0.0788400016089	0.250785493923	0.0421141948356	0.317464002587	0.0	0.155382850418	0.220554340503	0.10226656107	0.357229970903	0.0733468557194	0.0887974600483	0.566453774068	0.255305666103	0.145411403357	0.10200765527	0.0844755899735	0.26671979836	0.236884001366	0.353943862268	0.176308208728	0.198497519764	0.11655492722	0.0364890214278	0.117566737229	0.186236100926	0.0840788799529	0.0779988089384	0.229509041405	0.0277218588212	0.364203879394	0.090673338054	0.0783386040785	0.058942536633	0.207010091963	0.240787196706	0.136735035465
AP004247.2	0.0253028659369	0.0201915828241	0.0110794699177	0.0	0.0508690033332	0.0	0.0	0.0138119734445	0.139449130127	0.0	0.0	0.00796948914934	0.137098074002	0.0728053348191	0.0297758015007	0.00833370839605	0.0392630743941	0.0283210577613	0.0	0.0158705768828	0.161895000381	0.0706899519142	0.0677326519483	0.00878578043864	0.0240196951816	0.0642992047962	0.0345294380035	0.0	0.0585071678705	0.0211117893305	0.104167685492	0.00875496061431	0.0	0.0436437815353	0.101482956737	0.0144411576868	0.0186116231634	0.0	0.0748702407199	0.177498876849	0.0778561283315	0.0548570116357	0.0640621991269	0.0179427663662	0.0465057744847	0.116637612173	0.0163855607183	0.0733043643209	0.0
Z98884.1	0.46093895538	0.919568470784	0.227062389519	0.731155581951	0.602338029829	0.262772543203	0.982050898139	0.251610889736	0.567037125516	0.0781426409607	0.169313645034	0.254063473363	0.338202778939	0.331571283875	0.135605457437	0.284651365094	0.286100089079	1.51551780779	0.620140711788	0.307181707978	0.995361671017	0.563390399895	0.771172964953	0.840259338819	0.83866357393	0.271915914259	0.995945476872	0.0735438324259	1.6367908891	0.312479917982	0.664163122436	0.299039919778	0.503151056714	0.337897518248	0.273103641516	0.871428171979	0.127142052213	0.237768901543	0.625121407457	0.878661281414	0.354573692883	0.349763018766	0.547037152183	0.102144061543	0.123548473179	0.610871927852	0.317149437277	1.01822411597	0.369678818776
LINC01918	0.284375123612	1.3804919139	0.726369608581	0.174613389085	0.762278821008	0.451962145215	1.51949307166	4.44994680608	1.92174445433	0.755288509384	2.22842934198	0.552335357991	1.4552233623	3.05868993358	1.87773463775	1.32686843788	0.235344969213	1.80367806912	1.62911097822	0.743195993767	0.424553192278	0.595855342944	1.34122733987	1.54695912064	0.299948621693	2.78736096907	1.20733257955	3.44832379789	0.798457583327	2.1552228543	1.91218421276	0.623172716868	0.239620736936	3.46624190002	1.19239502551	0.892661055425	0.697244158153	2.39307544817	1.16868809845	0.89625192352	1.3854378436	2.77438384913	0.629987285269	2.97442697349	0.246817068747	0.699132089618	1.18166038223	0.411928390188	1.82457930377
SNHG16	2.20888073786	1.94297855087	1.95264809255	1.17193741923	2.01178275062	1.64180491711	2.31641283943	4.00673448969	1.88888293941	3.1449425437	3.38090488136	3.73608818998	2.21889474209	2.21063718051	2.58886211481	3.01384321132	1.2483197308	3.46895984916	1.37797025604	1.39012579106	1.39808802548	1.58637111411	1.97134607666	2.66945501213	1.3659241803	4.32886421846	2.37739237638	3.66567039428	2.14475362115	1.94967098856	2.57386655784	1.6386406048	1.80363538656	2.13831739037	2.10071888371	2.68509384274	2.36168377478	4.02906047338	2.1610718307	2.40466749496	1.95300979881	3.15177164763	1.72742130935	3.67451926876	2.45612416029	1.49238281581	1.88284210761	1.53738200106	2.08675718653
AL732437.1	0.0	0.0	0.0	0.0	0.0	0.0	0.0	0.0	0.0	0.0	0.0	0.0	0.0	0.0	0.0	0.0	0.0	0.0	0.0	0.0	0.0	0.0	0.0	0.0	0.0	0.0	0.0	0.0	0.0	0.0	0.0	0.0	0.0	0.0	0.0	0.0	0.0	0.0	0.0	0.0	0.0	0.0	0.0	0.0	0.0	0.0	0.0	0.0	0.0
AC008073.2	0.0401869047233	0.0641379689707	0.0879840258174	0.180955556064	0.177742282235	0.0666466648918	0.130468546692	0.131619982236	0.221478030202	0.0953799882314	0.196821184004	0.151889087317	0.0544359999714	0.0825942873998	0.110345617326	0.0	0.0498872004066	0.179922014013	0.516251592817	0.0756186310296	0.0514254707092	0.0187120460949	0.184414951523	0.111631092632	0.0890141644964	0.0875333712352	0.347325523447	0.0897667366375	0.119472620105	0.234713422557	0.0827213973023	0.11123949957	0.0184703837715	0.346582971016	0.161178813642	0.194955628771	0.0295596367889	0.0390208973368	0.145336349633	0.0612847784516	0.0824359005862	0.313653031234	0.12718230709	0.0427460022255	0.0492414082779	0.166723175048	0.15614475508	0.0931396629018	0.137516378525
AL139819.1	0.0	0.0	0.0	0.0	0.0816496104456	0.126289062454	0.0	0.0	0.0	0.0344258980878	0.0	0.0319794787521	0.0458448973574	0.0	0.119482515576	0.0	0.0	0.0	0.0	0.0318422402425	0.0	0.0	0.0776552697496	0.0352550425245	0.0	0.0	0.0	0.0	0.067078281635	0.0	0.0	0.0	0.0	0.0700524391523	0.0740408369943	0.0579485945393	0.0	0.0	0.0333816359898	0.0	0.0	0.0440253723955	0.0642662188693	0.0	0.0	0.0	0.0328754880654	0.0	0.0
AL355835.1	0.0458069124719	0.0182768637632	0.020057661058	0.0187510546601	0.0	0.0949587299104	0.0185892685061	0.025004434684	0.0180322151026	0.0	0.0448691971196	0.04328257038	0.0	0.037657931803	0.017968156078	0.0	0.0	0.0	0.0636159672209	0.100559258697	0.0146542888276	0.0426577296034	0.0350341303181	0.0159052921734	0.0869678618643	0.0166291046887	0.0	0.0	0.0453934923133	0.0955490465389	0.0377158861263	0.0	0.0210534067893	0.0316041176635	0.0668069621155	0.0	0.0168467278634	0.0333583820624	0.0150601058919	0.0139710510263	0.0	0.0198620214543	0.0869810031249	0.0162412971419	0.0	0.0	0.0	0.0	0.0391868990529
ATP13A4-AS1	0.0761988792554	0.291870680975	0.200193098896	0.374304035662	0.110297227112	0.341197792061	0.66793409898	0.349392750805	0.791900413914	0.124012221792	0.0223917025778	0.0863996242385	0.144503467101	0.0751718562185	0.35867600278	0.135522351641	0.255397665562	0.127932120384	0.98416212387	0.157719547511	0.175515229859	0.234168913368	0.786760727697	0.238123207873	0.477408664269	0.0663892363097	0.166375112369	0.0291784803602	0.800418329089	0.495905032362	0.602300345941	0.474575780909	0.420263034188	0.0630873782805	0.750141271555	0.130467437992	0.571693548986	0.244160394904	0.195407033619	0.139443377356	0.187569257548	0.0396480887156	0.607702840188	0.162102430364	0.0840305103022	0.337200897908	0.0740169927285	0.0927167055416	0.469343662844
CCDC37-DT	0.0	0.0	0.0	0.0	0.0195015043204	0.0201089075104	0.0	0.0	0.0	0.0	0.023754280828	0.0	0.0	0.0	0.0	0.0319486995305	0.0	0.0	0.0	0.0	0.0	0.0	0.0	0.0	0.0	0.0176072873174	0.0	0.0	0.0320424651624	0.0202339157377	0.0	0.0	0.0	0.0	0.0	0.0	0.0	0.0117735466102	0.0159459944738	0.0	0.0	0.0	0.0	0.0	0.0	0.0	0.015704213873	0.0	0.0207460053809
HRAT92	0.641087729941	0.495258175972	0.167234896762	0.0781703978642	0.191955765573	0.113105435284	0.747282231389	0.163805435203	0.730258422456	0.52722879975	0.440910889665	0.279250354249	0.474231857519	0.527039189306	0.267523601617	0.0763725187578	0.215890915051	0.145038389077	0.340978681122	1.09509696505	0.0436368440844	0.222292276057	0.052161483246	0.407313392041	0.289181783689	0.143600334727	0.198549192855	0.413500512463	0.292869593876	0.256069264484	0.235847999838	0.193503108386	0.0877685663527	0.527011732767	0.228774782418	0.124558074286	0.0351157693171	0.668842220609	0.0627833735644	0.0915251283435	0.160886380423	0.384437186505	0.293542278658	0.0290175371639	0.0417835680624	0.264081393449	0.335656295148	0.225244699609	0.309225541699
AL158837.1	0.0	0.0	0.0	0.0	0.0	0.0	0.0	0.0	0.0	0.0	0.0	0.0	0.0	0.0	0.0	0.0	0.0	0.0	0.0367339987713	0.0	0.0	0.0	0.0	0.0	0.0	0.0	0.0	0.0	0.0	0.0	0.0435568419423	0.0	0.0	0.0	0.0	0.0	0.0	0.0	0.0	0.0	0.0	0.0	0.0	0.0375130845489	0.0	0.0	0.0	0.0	0.0
AC090044.1	2.14896171267	0.0383924462148	0.0	0.0	0.0	0.0	0.234292108495	0.0	0.113635609057	0.0	2.1206789544	0.0909195240981	0.0	0.0	0.0	0.0	0.298620565814	0.0	0.534527724576	0.965646368078	0.0615657043702	0.179213962599	0.0735928210303	0.0668214286883	0.243580007475	0.0349311575352	0.0	0.0307049199766	0.0317845781188	0.0401421346425	0.0396130634969	0.0998805365858	0.0	0.0995815860384	0.105251209932	0.0	0.0	0.0	0.0316353129803	0.0293476403853	0.641490634844	0.0834444684035	0.121808406791	0.0341165275978	0.0	0.0	0.810046734103	0.111505230235	0.0
LINC02160	0.0	0.0	0.0	0.0	0.0	0.0	0.0	0.0	0.0	0.0	0.0453031351962	0.0	0.0	0.0	0.0	0.0	0.0	0.0	0.0	0.0	0.0	0.0	0.0	0.0	0.0	0.0	0.0	0.0	0.0	0.0	0.0	0.0	0.0	0.0	0.0	0.0	0.0	0.022453997984	0.0	0.0	0.0	0.0	0.0	0.0	0.0	0.0	0.0	0.0	0.0
SNHG18	2.58190392143	0.655269126862	0.1180636492	0.190643731542	0.315382606006	1.86993256595	3.79987134515	0.682386530146	1.79475533444	4.08897089476	1.92079720319	0.254770393769	0.265623126462	0.876574738544	1.15379323088	0.080731465241	0.707459824321	0.0685889276895	0.731893388129	2.24465760381	0.533232840824	0.399465258767	0.0937356023887	0.476620708163	1.24099706525	0.364834544897	0.245298826616	1.90852087941	0.493907255165	1.23732831932	0.161457242915	2.42563116887	0.123924819871	1.99557891502	0.384302683661	0.223834243182	0.135222838719	0.499811493822	0.201470406858	0.0897126228897	0.754218772662	0.329479478394	0.310296146463	0.52145302561	4.21233620608	0.32767337382	3.13496677454	0.113619886062	0.545202044025
AC091685.1	0.0	0.0	0.0	0.0	0.0	0.0	0.0	0.0	0.0	0.0	0.522806270009	0.0	0.0	0.0	0.0	0.0	0.0	0.0	0.0	0.0	0.0	0.0	0.0	0.0	0.0	0.0	0.0	0.0	0.0	0.0	0.0	0.0	0.0	0.0	0.0	0.0	0.0	0.0	0.0	0.0	0.0	0.0	0.0	0.0	0.0	0.0	0.0691265842804	0.0	0.0
MMP2-AS1	0.0105219838549	0.0	0.0	0.0	0.0	0.314097153351	0.0	0.0172307787526	0.0124261601103	0.171243279201	0.216438344917	0.0497106748919	0.0	0.0	0.0123820164656	0.010396507504	0.0293889942989	0.0176656102868	0.0109595824717	0.0197989374973	0.0201968020277	0.0	0.0	0.0767233499691	0.0	0.0687555853267	0.114870209596	0.0100728351342	0.0834161601322	0.0131687398794	0.0	0.305816842052	0.0	0.0108893395514	0.0115093182258	0.0	0.0	0.0613001555522	0.0	0.0	0.0809395393545	0.0	0.179818152995	0.0	1.28604582313	0.0	0.449710636744	0.00914490089548	0.0405060619913
LINC00437	0.0403054501649	0.192981499558	0.0	0.742456424721	0.0486181624777	0.175463564649	0.147210085869	0.0660041208852	0.0	0.0204988596705	0.05922053324	0.0	0.0272982890712	0.0	0.0237152401333	0.159299204739	0.0375257702174	0.0	0.0209908564408	0.0948021185475	0.0193414380986	0.112603463226	0.0	0.041985145459	0.0765229227024	0.0658436863274	0.0550026446073	0.0192924718437	0.0798833644756	0.0504440984003	0.0497792479341	0.397459716384	0.166723818114	0.0	0.0881750549287	0.0345054210215	0.0	0.19078801574	0.0	0.0921983392634	0.0310046528754	0.0262148551179	0.0765344856826	0.107180241568	0.555599960658	0.0278691639706	0.0978783494236	0.157636818849	0.077581142752
LINC01098	0.0	0.0	0.0	0.0	0.0	0.0	0.0	0.0	0.0364132157972	0.0	3.30712886932	0.0	0.0	0.0	0.0181419293476	0.0	0.0	0.0	0.0	0.0290090815362	0.0	0.0	0.0	0.0	0.0146348239501	0.0167899277514	0.0	0.0	0.0152775003144	0.0	0.0	0.0	0.0	0.0	0.0168632660659	0.0	0.0	0.011226998992	0.0304115097702	0.0	0.0	0.0	0.0	0.0	0.0141676198865	0.0	1.73712298447	0.0	0.0
SCAT8	0.0	0.0524925605743	0.0432053606834	0.0134636183392	0.0396736243327	0.122727954091	0.0266949055301	0.0	0.0258949553881	0.0	0.0805423689698	0.0828739174264	0.103955038918	0.0	0.051605928323	0.0108326746001	0.0408292768115	0.0	0.0570968619142	0.0412591338493	0.0	0.0918872139738	0.0125775901142	0.0342609182167	0.041629733052	0.0119400173968	0.0149611732752	0.0209908462564	0.119509139323	0.0	0.0406210988128	0.0569012226996	0.0	0.0226923650899	0.0	0.0187715185887	0.0241925500542	0.0	0.0432537841848	0.0100314836805	0.0168670429329	0.0427839416746	0.0832720470081	0.0116615641101	0.0201503699624	0.0909677112824	0.063896925222	0.00952855904859	0.0562738963016
LINC02857	0.375077777417	0.0	0.0	0.115153535677	0.226217450117	0.0	0.0570799891775	0.0	0.0553695075504	0.238449970578	0.344437072006	0.0	0.0	0.0	0.055172808663	0.0	1.04763120854	0.0	0.0488346101313	0.132332604302	0.0449972868706	0.458445129326	0.0	0.0976772060532	0.48957790473	0.306366799323	0.0	0.0	0.0	0.76281862331	0.173714934335	0.194669124248	0.258585372801	0.145564847827	0.0	0.0	0.206917457522	0.102429855509	0.0	0.0428993449161	0.0	0.121976178813	0.178055229926	0.0	0.12925869673	0.0	0.0910844404636	0.651977640313	0.120326831209
TTTY7	0.0	0.0	0.0	0.0	0.0	0.0	0.0	0.0	0.0	0.0	0.0	0.0	0.0	0.0	0.0	0.0	0.0	0.0	0.0	0.0	0.0	0.0	0.0	0.0	0.0	0.0	0.0	0.0	0.0	0.0	0.0	0.0	0.0	0.0	0.0	0.0	0.0	0.0	0.0	0.0	0.0	0.0	0.0	0.0	0.0	0.0	0.0	0.0	0.0
AC087518.1	0.0	0.0	0.0	0.0	0.0	0.0	0.0	0.0	0.0	0.0	0.0	0.0	0.0	0.0	0.0	0.0	0.0	0.0	0.0	0.0	0.0	0.0	0.0	0.0	0.0	0.0	0.0	0.0	0.0	0.0	0.0	0.0	0.0	0.0	0.0	0.0	0.0	0.0	0.0	0.0	0.0	0.0	0.0	0.0	0.0	0.0	0.0	0.0	0.0
AC113386.1	0.0	0.0500814849574	0.0	0.0513808426907	0.0	0.0520403748171	0.0	0.0	0.0494111091001	0.0	0.0	0.0	0.0	0.0	0.0	0.0	0.077907832656	0.0	0.0	0.0393640292761	0.0	0.058444448433	0.0	0.0435830053256	0.0	0.0	0.0	0.0	0.0	0.0	0.0516737337479	0.173720478331	0.0576896500999	0.0	0.0	0.0	0.0	0.0	0.0	0.0	0.0	0.0	0.0	0.0	0.0	0.0	0.0	0.0	0.0
LINC02139	0.0636042116319	0.038066924227	0.0313319672986	0.126927338577	0.0383610638602	0.0593338138812	0.309740789153	0.0130197654913	0.0281680287788	0.0404354064821	0.0	0.105173407926	0.0538477472702	0.0392168387055	0.0187119750079	0.0157114302928	0.0814243707385	0.0934383027885	0.0662494461632	0.0299205888363	0.00763046261147	0.155482637377	0.0182422104998	0.0	0.0754733564309	0.0432937289152	0.0867971907918	0.0152222895046	0.0157575414714	0.0597026660868	0.0294578941017	0.214572949919	0.0219249443272	0.0329124177962	0.0260897014147	0.0408385855781	0.0350882471609	0.0173696513083	0.00784177084847	0.0290988075241	0.0366952824305	0.0827369591951	0.18116342596	0.00845681507037	0.0803703284736	0.0439790697272	0.208517497121	0.0276399498387	0.0204045499308
AC106729.1	0.0	0.0	0.0	0.0	0.0	0.0	0.0	0.0	0.0	0.0	0.351828425483	0.0	0.0	0.0	0.0	0.0	0.0	0.0	0.0	0.0	0.0	0.0	0.0	0.0	0.0	0.0	0.0466814290605	0.0	0.0	0.0	0.0	0.0	0.0	0.0	0.0	0.0	0.0	0.0	0.0	0.0312999512263	0.0	0.0	0.0	0.0	0.0	0.0	0.099684688061	0.0	0.0
AL161896.1	0.0	0.0	0.0	0.0	0.0	0.0	0.0	0.0	0.0	0.0	0.0	0.0	0.0	0.0	0.0	0.0	0.0	0.0	0.0	0.0	0.0	0.0	0.0	0.0	0.0	0.0341747742027	0.0	0.0	0.03109632938	0.0	0.0	0.0	0.0	0.0	0.0	0.0	0.0	0.0	0.0	0.0	0.0	0.0	0.0	0.0	0.0	0.0	0.030481013541	0.0	0.0
AC010735.2	0.682397497441	0.130692094307	0.179282518361	0.569852257033	0.296329365307	0.0679019959086	0.764324512617	0.402297377211	0.451299410856	0.277647226016	0.0	0.361083361115	0.406716460974	0.302940006182	0.256969245828	0.134851959491	0.559095422365	0.137483217043	0.255879977743	0.231128863678	0.235773455178	0.533805972503	0.125259013877	0.170600599613	0.310939889679	0.505365325368	0.111747667511	0.235176553177	0.297545014684	0.546592901845	0.438253430228	0.368337983379	0.263455987699	0.197742201956	0.358286652989	0.0934718768082	0.301164107695	0.55658231989	0.242302662604	0.0499512920256	0.167977263181	0.390574408187	0.518311456977	0.0871022990553	0.225760052507	0.264232124838	0.159085837796	0.308405519069	0.245186522499
EGILA	0.0696865815966	0.0834144077323	0.0	0.0641839379185	0.0420294716064	0.346708333207	0.06363015187	0.0855889501971	0.082297847288	0.0708834885217	0.127987545882	0.115230974258	0.0235988488036	0.0	0.020501371525	0.0	0.0162201553235	0.0584992340643	0.0181461939286	0.0327818473316	0.217363943134	0.0	0.0	0.0181476776274	0.0165381507808	0.0	0.0237743671499	0.0333559458544	0.0517932305739	0.0	0.0215166038885	0.0	0.0240215920088	0.0360597801538	0.0571692364333	0.0298292765333	0.0384436806326	0.0507484894326	0.137466671486	0.0159407401874	0.0	0.0	0.0330812995491	0.0	0.176112031245	0.0240923592358	0.0676911688691	0.0151415572204	0.0223558047056
ZNF295-AS1	0.233907638155	0.573971296052	0.215086407941	0.373425258763	0.310364366631	0.290937385257	0.128147297787	0.114913997697	0.0690595472015	0.392576473938	0.240575269662	0.309424332929	0.158422205835	0.0865331198877	0.0825770577201	0.0462236503845	0.130665667976	0.0392713126697	0.146181371486	0.0990310024856	0.157143863172	0.0816850141342	0.523275733687	0.0487311079355	0.033306840714	0.0764231194203	0.127680387041	0.291099762244	0.231796556494	0.131735706718	0.0866662915243	3.09571039477	0.354772301641	0.0726222278226	0.166306692926	0.140173526189	0.0258077533227	0.374749483594	0.0576770012883	1.66939196944	0.233911111898	0.273842338349	0.0666237470744	0.0373204274749	0.279444088797	1.6496991104	0.0681629708531	0.335436038349	0.0150077485735
LINC02251	0.20837654301	0.919756291142	0.0855400251002	0.735703144605	0.0	0.372573369707	1.85509964827	0.789110541646	2.01483485808	0.119224985289	0.401843250674	0.319951549672	0.17641296287	0.14454000295	0.199235142394	0.0772093571987	0.0848775284696	0.0218655225363	0.610432626641	0.208301321586	0.749954781176	0.236499471478	0.0298820523301	0.149229064803	1.6319263491	0.58152957279	0.0355450097095	2.6680668945	0.322649822815	1.48325843421	0.386033187411	2.2576210937	0.790121972446	0.943475865544	0.413122464258	0.122643655355	0.028738535767	0.777708162199	0.0770723066235	0.88181986772	1.60292028918	0.965644748939	0.173109251317	0.914289492044	0.119683978453	0.414235049116	1.16385673926	0.158466787576	1.55422156979
LCMT1-AS1	0.450382348311	1.02920024266	1.36254713954	1.18998559557	1.49810956905	1.13735843147	1.46218602414	1.76563848887	1.22495554375	0.472000284227	1.42375186956	1.34116676986	1.20166227106	0.824670016829	1.5257548971	1.22715283137	0.813229705258	1.23734895339	1.62057319237	1.0143989017	0.877601194274	1.31545043224	1.20561800857	0.781919414895	1.77494853692	2.25928027811	1.48996890015	0.418091650093	0.797961630289	1.21275300097	0.977642267432	0.963345494992	0.602185114741	0.889839908804	1.07485995897	1.40207815212	1.1895982254	1.5007844697	1.30574212625	0.911611079467	1.07085505278	0.621368376661	0.958876195407	0.638750193072	0.376266754179	1.05692849935	1.04731509882	0.747290296206	0.805612859639
AC019254.1	0.0627590769301	0.175285197351	0.164883449957	0.0513808426907	0.227108069999	0.234181686677	0.127343807876	0.0342580443702	0.0247055545501	0.170231999993	0.245897332246	0.316269490651	0.11334880134	0.232174492927	0.172324520496	0.124021329673	0.09738479082	0.105367714899	0.10894860528	0.0196820146381	0.0602325887244	0.0292222242165	0.0959990342574	0.152540518639	0.0794352124115	0.0911327312073	0.0856438816622	0.0600800993243	0.12438531752	0.104727773844	0.155021201244	0.173720478331	0.0865344751498	0.238150713417	0.0686480988667	0.0716372389187	0.0461626873738	0.182814440279	0.14443471635	0.210555839877	0.0643692399591	0.0544250666622	0.238341646358	0.0	0.326822076595	0.115719205778	0.264168784022	0.0545453734514	0.161067411855
LINC02772	0.0506861861375	0.0	0.0	0.0	0.0	0.0315220712326	0.0	0.0	0.0	0.0	0.0	0.0	0.0	0.0	0.0	0.0	0.0	0.0	0.0	0.0238437124868	0.0	0.0	0.0	0.0	0.0	0.0	0.0	0.0242612801723	0.0	0.0	0.0	0.0	0.0	0.0	0.0	0.0	0.0	0.0	0.0	0.0	0.0	0.0	0.0	0.0	0.0	0.0	0.0	0.0	0.0
PSG8-AS1	0.272346917932	0.14262394061	0.0335400931306	0.0209034715058	0.0410645664921	0.158788436775	0.0518077851585	0.0139373357235	0.412093398426	0.121198276557	0.0125049230627	0.0160836460141	0.0115285353205	0.0	0.0100153523467	0.0420467401723	0.182249422735	0.0142890547701	0.797831857991	0.136124301987	0.0326728831522	0.154551710138	0.00976391672506	0.150713895085	0.638259599139	0.0556138343673	0.0232285594684	0.0081475414994	0.118076398585	0.404764738312	0.0315339443	0.0530065421069	0.0586752714577	0.052847889227	0.102404051379	0.0364305766524	0.0563416462021	0.0495834146618	0.00839442100971	0.0077873877584	0.0392813888271	0.0	0.0323218249733	0.0181056211597	0.0234639385414	0.0117696255744	0.372021339854	0.0147939400498	0.0218425641277
LINC00339	7.85845891099	5.15885015518	4.5439053558	5.00400336216	7.61577567318	7.86690399227	6.59626616507	2.49313880209	4.42878294241	5.68194129331	12.6648350353	12.0900620257	8.21866368483	6.43284215375	3.97833145612	7.73156285049	3.77289469648	7.19830199497	6.31969238413	3.4966536455	4.6950118562	4.95698395252	3.8527702302	5.50394593659	6.02533378919	10.0092729826	4.93426638998	2.16473998324	4.32640784885	3.43251897805	3.40110419189	6.99523812342	4.69230760756	3.60300257706	4.17548204722	6.45927427348	3.59417367403	7.70381848668	7.34243617735	5.37748108675	4.83949101072	4.61607884568	5.27163517815	4.09609163647	3.66232974067	6.42448813962	7.37246671898	4.16414089792	4.33818786116
AL390726.3	0.0	0.0	0.0	0.0	0.0	0.0	0.0	0.0	0.0	0.0	0.0	0.0	0.0	0.0	0.0	0.0	0.0	0.0	0.0	0.0	0.0	0.0	0.0	0.0	0.0	0.0	0.0	0.0	0.0	0.0	0.0	0.0	0.0	0.0	0.0	0.0	0.0	0.0	0.0	0.0	0.0	0.0	0.0	0.0	0.0	0.0	0.0	0.0	0.0
LINC01872	0.014374035654	0.0172056318925	0.0	0.0	0.0693543129303	0.0	0.0	0.0	0.0	0.0	0.0	0.0	0.0	0.0	0.0	0.0	0.0133827250865	0.0	0.0149718371908	0.0	0.0	0.0	0.0164903661191	0.0	0.0	0.0	0.0196154607233	0.0	0.0	0.0	0.0	0.0	0.0	0.0	0.0	0.0	0.0	0.0	0.01417741258	0.0131521887029	0.0	0.0	0.0	0.0	0.0132094850881	0.0	0.0279248960844	0.0	0.0
MIR29B2CHG	0.217027266224	0.29271019396	0.287768782427	0.319073555232	0.506368494924	0.188832217193	0.912987950897	0.200227266041	0.740029659878	0.177225711594	0.0718595463744	0.226247913434	0.209787656862	0.0665927990579	0.195441166897	0.068459456891	0.244748614075	0.172777459765	0.88404846797	0.164883577279	0.171130621208	0.627669841493	0.203392776512	0.23562401767	0.416878736507	0.0654705230044	0.387934759851	0.214590984356	0.0959225858663	0.480753699318	0.407722108582	0.40930909825	0.20652120378	0.354305490907	0.513792297137	0.218071173122	0.115791776325	0.203310223484	0.181899511011	0.207902098532	0.263352273014	0.225318732356	0.644276546253	0.146311819698	0.124535597446	0.239537646477	0.339478026426	0.180653440125	0.422316797808
AC110285.2	0.774122185979	5.07202238965	13.5542624412	4.86588071204	17.5697962056	9.76799497948	22.3461774884	5.22092596202	14.95224363	5.5637310707	6.2408035871	1.62653963526	9.49261808235	4.73537062699	9.75694985659	1.0970142279	1.21386874855	11.5604205234	27.8497696755	31.8257799407	1.77918984764	5.46367832814	5.55061508777	16.5732941184	11.2550305882	2.20753755508	5.57391177177	11.6524680817	3.15938706501	15.9350167071	5.25843801228	5.97379213546	2.09264137158	9.74028809228	8.4453391508	6.65340583558	1.43850603057	2.92999565386	2.3910636621	3.81187406009	7.25554443227	4.35918701664	10.018877666	0.97510049805	0.870534609284	7.55006815566	4.9965490184	0.991505932233	11.4237447803
AC092954.1	0.0716440698437	0.257272527219	2.11754812698	0.175964953395	0.259260448449	1.11389791041	1.13390360523	1.11457969976	1.14222939171	0.619434080874	0.368431564663	0.372327369471	0.33966432941	0.353392186987	1.39109868135	0.31855366251	0.366867108608	2.525983781	0.447742043451	1.44921548681	0.0	0.400311637806	0.164384863155	0.671667978703	0.306048700403	0.234078003977	2.5908717639	1.68035262065	0.212992386405	0.941490919694	0.353936045985	0.780863790521	0.0987854233171	1.44583511774	0.705301366334	0.644010728751	0.237141355812	0.417392070389	0.989296663895	0.196662165458	1.10223282806	0.512574054789	0.272084396292	0.342928602123	0.329198178937	0.89168799239	0.173981515492	0.0311337637228	4.18304736811
SYNPR-AS1	0.0	0.0	0.0	0.0350826183963	0.0	0.0	0.0	0.0	0.0	0.0	0.0	0.0	0.0386970370167	0.0	0.0	0.0	0.0531951330501	0.0	0.0595117112711	0.0	0.0	0.0399056180161	0.0	0.0	0.0271190106889	0.0	0.0	0.0273482889398	0.0283099199373	0.0	0.0	0.0	0.0	0.0	0.0	0.0	0.0	0.0	0.0	0.0	0.0	0.0	0.0	0.0	0.0262532597898	0.0	0.0	0.0496577951851	0.0
GUSBP11	0.107083273858	0.256356034756	0.358061403387	0.280939465668	0.352277555907	0.454062201648	0.494809432901	0.255068138603	0.477107634526	0.123775557247	0.443403571169	0.110380466508	0.557130990038	0.390147672084	0.635792915707	0.0649265861756	0.210725819427	0.445375657207	0.615987097565	0.297664178633	0.119122588448	0.305963379659	0.237322803391	0.359988970095	0.399680393563	0.0927675550114	0.388574790112	0.167747306327	0.337644419161	0.371599723956	0.204391312052	0.257676535454	0.265099355474	0.355133781415	0.292828684326	0.479203911942	0.112777911963	0.132924239974	0.115220156711	0.1625590444	0.329491889671	0.319745189348	0.512962166215	0.103547567732	0.0693326546325	0.572147554065	0.281318813829	0.131142067345	0.430972131324
LINC02459	0.0	0.0	0.0	0.0	0.0	0.0	0.0	0.0	0.0	0.0	0.0	0.0	0.0	0.0	0.0	0.0	0.0	0.0	0.0	0.0	0.0	0.0	0.0	0.0	0.0	0.0	0.0	0.0	0.0	0.0	0.0	0.0	0.0	0.0	0.0	0.0	0.0	0.0	0.0	0.0	0.0	0.0	0.0	0.0	0.0	0.0	0.0	0.0	0.0
STAG3L5P-PVRIG2P-PILRB	0.413341998031	0.679681043623	0.488129291478	0.712697236264	0.543917284461	0.773776856467	0.818375748449	0.813633040179	1.28199697943	0.717723169693	0.58278247385	0.335332224159	0.853990294645	0.61783469045	0.815598041105	0.226896015655	0.291542210339	0.918283223038	1.943919342	0.526372747686	0.19234041952	0.449079304264	0.359242064419	0.756755305147	0.602442642899	0.222807354493	0.472903172656	0.835362009621	0.695098254219	0.715882086347	0.62394206378	1.05314058704	0.535389568357	0.682708540706	0.91795705593	0.58619450453	0.179657247692	0.954724233818	0.201784907545	0.28651998307	1.00205608858	1.19484261069	1.14164275238	0.119908246159	0.617742365896	0.889170859067	0.401506320849	0.206838113365	0.819722598156
AC110285.4	0.0	0.0	0.0	0.0	0.0	0.0	0.0	0.0	0.0	0.0	0.0	0.0	0.0	0.0	0.0	0.0	0.0	0.0	0.0	0.0	0.0	0.0	0.0	0.0	0.0	0.0	0.0	0.0	0.0	0.0	0.0	0.0	0.0	0.0	0.0	0.0	0.0	0.0	0.0	0.0	0.0	0.0	0.0	0.0	0.0	0.0	0.0	0.0	0.0
LINC02220	0.118080041039	0.0	0.0	0.0	0.0	0.0	0.0	0.0	0.0	0.0	0.0	0.0	0.0	0.0	0.0	0.0	0.0	0.0	0.0	0.0	0.0	0.0824716105666	0.0	0.0	0.0	0.0	0.0	0.0	0.0	0.0	0.0	0.0	0.0	0.0	0.0	0.0	0.0	0.0	0.0	0.0	0.0	0.0	0.0	0.0	0.0	0.0	0.0	0.0	0.0
LINC01717	0.0	0.0	0.0	0.0	0.0	0.0	0.0	0.0	0.0	0.0	0.0	0.0	0.0	0.0	0.0	0.0	0.0	0.0	0.0315062000847	0.0	0.0	0.0	0.0	0.0	0.0	0.0	0.0	0.0	0.0	0.0	0.0	0.0313982458464	0.0	0.0	0.0	0.0	0.0	0.0	0.0	0.0	0.0	0.0	0.0	0.0	0.0	0.0	0.0	0.0	0.0
AC017002.1	0.0	0.0	0.0	0.0247172993247	0.0	0.0	0.0490080715161	0.0329603911744	0.0	0.0204729772719	0.0887186397592	0.0570542973191	0.0817914646036	0.173740003545	0.0473705932965	0.0397745173448	0.0	0.168960855962	0.0	0.0189364837806	0.0	0.0281153217841	0.0461813536011	0.0209660669559	0.0191065757126	0.0219201834533	0.0	0.0192681126621	0.0199456254104	0.0	0.0497163953483	0.0208925196478	0.0	0.0416599732837	0.0	0.0172309267854	0.0222070503654	0.0146574709062	0.0198519577667	0.0184163854438	0.0	0.130908777767	0.0382189256155	0.0	0.0369932297037	0.111335902529	0.0	0.0	0.0774831867637
LINC01153	0.00556592372215	0.0	0.0	0.0	0.0	0.0	0.0	0.0	0.0	0.0	0.0	0.0	0.0	0.0	0.0	0.0	0.00518206777967	0.0	0.0	0.0576028794331	0.0	0.0155498148415	0.0	0.0	0.0158509859962	0.0	0.0	0.0	0.0	0.0	0.0	0.0	0.0	0.0	0.0	0.0047649769602	0.0	0.00405332296009	0.0	0.0	0.0	0.0	0.0	0.0	0.0	0.0	0.0054065484912	0.0	0.0
AL928654.2	1.21794918734	6.6890857077	6.5408708811	10.4259234886	7.12966233233	4.81203897297	4.53561442094	5.04493969364	12.3106945551	2.22267523137	4.52644493729	3.14785866917	7.47261524702	1.14852460771	6.57610285727	1.80513742089	1.60087465574	3.24769343272	13.3576376296	5.02170017523	2.40659646634	3.80296055916	5.67127777886	7.91075619361	3.46855193791	1.20940302055	8.31034339365	7.92166235451	3.79836422422	5.82827712192	5.92842877026	3.16063915211	4.34655862595	3.37361527473	4.81955933662	9.44549068834	2.45046067673	3.13044052792	2.57923773087	4.58878386069	7.55029487223	6.75665799495	16.1890215794	1.98136525671	2.53482597781	6.39043061213	2.50533382309	2.30389851549	8.6419000572
FLJ42969	0.0736484855555	0.00979519803325	0.0	0.0401973327826	0.0394835385214	0.0203566558576	0.059775758687	0.0268014679775	0.00966408242666	0.00832371560541	0.0	0.00773220456481	0.0110846748744	0.0201821770032	0.0674082569907	0.0	0.106663341732	0.013738911491	0.0170469891629	0.161679465215	0.0549761513101	0.0800160903341	0.0375519836264	0.0	0.0699135891579	0.0712968595277	0.0	0.0	0.0243279291453	0.0204832042272	0.0404264734249	0.0254828679071	0.045132970612	0.016937730411	0.017902070957	0.0140111848193	0.00902873916294	0.0119186005726	0.00807122718233	0.0	0.0251793433515	0.0	0.0310774015272	0.0522256084685	0.0300807370897	0.0	0.00794884747372	0.0284487163381	0.0
NALT1	0.131863281123	0.824273116849	0.94307877673	0.827666037681	0.848315437938	1.47611949194	0.784849851191	1.27164097421	3.21835262637	0.655737419091	1.22705706902	0.30456926363	0.833551249563	2.33070754756	1.4310447247	0.390872370818	0.491077129003	0.491974257067	1.41925585694	1.50252644468	0.154678173618	0.429792308743	0.35298174315	0.976772060532	0.890141644964	0.33508868676	0.739780514578	0.575068156584	0.493654228908	0.990197251412	0.705716920735	1.61210368518	0.303029733751	1.63760453805	1.84302478667	0.740042965833	0.0484962791068	0.256074638773	0.260119034854	0.46921158502	1.35246399399	2.03928923954	1.25195083542	0.342858559517	0.215431161216	0.891505866575	0.46965414614	0.152807259448	1.71089713126
AC005387.1	0.0452863793757	0.325245098331	1.01131638766	0.389297464364	0.874021966361	0.450622336484	0.551340804556	0.296643520569	0.641782928425	0.27638519317	0.532311838555	0.299535060925	0.368061590716	0.725985014815	0.37304342221	0.178985328051	0.0421631878437	0.760323851831	0.518867732645	0.383463796556	0.130389865364	0.0	0.207816091205	0.424562855856	0.300928567474	0.197281651079	0.803398003547	0.390179281407	0.359021257387	0.170033871455	0.111861889534	0.141024507623	0.312212452955	0.140602409833	0.297215064412	0.542774193739	0.0	0.131917238156	0.312668334825	0.331494937988	0.0696723875693	0.11781789999	0.773933243713	0.240851054206	0.291321683917	1.62828757449	0.483886089963	0.118078336846	0.406786730509
LINC02493	0.00935493282878	0.0	0.0	0.0114883222213	0.0225686423239	0.0232715760626	0.0	0.0	0.0	0.0	0.0	0.0088393981762	0.0126719170513	0.0	0.0110086590055	0.0	0.0	0.0	0.00974399497925	0.0	0.0	0.0	0.0	0.00974479168371	0.00888052110586	0.0101882542811	0.0	0.0	0.0	0.0	0.0	0.00971060772362	0.0	0.0	0.0	0.0	0.0	0.0	0.0	0.0	0.0	0.0	0.0	0.0	0.0	0.0	0.0	0.0	0.0
AL022328.2	0.722317751042	2.20624591701	3.37006313889	2.7834768702	2.76409446862	2.91214684953	3.63884931007	1.22365452235	6.03008543166	1.11475361245	3.80602964567	0.823721417545	2.46294547787	2.15003254388	2.87243435102	0.344546756499	0.510174572908	2.50906871104	5.44811119277	1.64037290749	0.8127634941	2.08756264247	1.8287816026	3.21724297438	2.5063050691	0.542524540468	3.97682011756	2.36058465252	1.80183793551	2.4314843618	3.23001206029	2.04250495207	1.30504805335	3.04169879938	2.42477956716	2.85731843418	0.659549395853	1.2878420375	1.25290668455	1.18509440331	2.45246804244	3.69359116469	4.30392876087	1.3511744141	0.892692874289	3.3755653948	2.25007031833	0.779317023186	2.58890697774
AC090857.2	0.0440962808858	0.0	0.0	0.0270762117084	0.0	0.0	0.0	0.0	0.0	0.0	0.0	0.0	0.0	0.0	0.12972859575	0.0	0.0	0.0	0.0	0.020743700075	0.0	0.0	0.0	0.0	0.0	0.0	0.0	0.0	0.0	0.0	0.0	0.0	0.0	0.0	0.0	0.0	0.0	0.0	0.0	0.0	0.0	0.0	0.0	0.0	0.0607855558618	0.0	0.0	0.0	0.0
AC022167.3	0.0746641945678	0.0	0.0490402766851	0.0	0.0	0.0928683035377	0.0	0.0	0.0440881324757	0.0379732974223	0.219407221512	0.0705495760761	0.101137923444	0.0920723203801	0.0439315104108	0.0368869060153	0.139029902773	0.18803325235	0.077769402551	0.0	0.0716584427916	0.0	0.0428286089603	0.15555152252	0.0354388945302	0.0406575768032	0.0	0.0357385134154	0.406946811652	0.0467228124528	0.553284099989	0.116254395042	0.411798720151	0.0772709574724	0.0816703377618	0.0	0.0411896578206	0.0815600723024	0.0368214298623	0.102476186919	0.0	0.0485619447266	0.0	0.0	0.0343075385543	0.15487945223	0.0362631261799	0.0648923880873	0.0
CASC15	1.17260114224	1.37282320153	1.0112684168	2.7660166096	0.549582130626	9.24662015066	6.18331602143	1.01508909037	3.24696198295	2.32301247208	1.32207545603	1.14576847809	1.5071145457	4.15833857066	3.11777532692	6.13883913432	2.13426347139	0.764942609751	1.4281530998	7.69167700589	1.51469229256	2.38215194109	0.95854962595	0.977472192821	2.65471326891	4.18581428446	0.699715347482	5.3105618553	0.976604728454	3.09242978111	1.39706589964	1.9658773402	1.26825224506	0.557252999863	2.98239423592	0.919493262121	1.13145528471	4.28111092177	1.10302962831	1.30031792717	1.76447615633	2.10685133515	1.80623717698	0.729221290541	0.447577973862	2.24178096724	0.837967059116	0.773350863336	3.81766277212
MLIP-AS1	0.0	0.00946480444879	0.0	0.0242759189796	0.0	0.0	0.0	0.00647436255211	0.0	0.0	0.0	0.0112070941163	0.0	0.0	0.0	0.0	0.0	0.00663774791281	0.0	0.0	0.00379441407143	0.0055226524933	0.00453566865725	0.0	0.0	0.0	0.0	0.0	0.0274252349393	0.00494807562434	0.00488286025743	0.0	0.0	0.0	0.0	0.0	0.0	0.0	0.0	0.0036175042836	0.0	0.0205713793634	0.0	0.0	0.0	0.0273369403531	0.0	0.0	0.0
AC131210.1	0.0	0.0	0.0	0.0	0.0	0.0	0.0	0.0	0.0	0.0	0.0	0.0	0.0	0.0	0.0	0.0	0.0336540637664	0.0	0.0376502663144	0.0	0.0	0.0	0.0	0.037653344737	0.0	0.0	0.0	0.0	0.0716414300455	0.0904790971308	0.0446432937822	0.0	0.0	0.0374089556017	0.0	0.0	0.0	0.0	0.0	0.0	0.0	0.0	0.0	0.0	0.0332184103462	0.0	0.0	0.0	0.0
AC124248.1	0.277576215875	0.284791727892	0.0	0.146090306456	0.526152527013	0.0986436955487	0.0	0.0649368900749	0.0	0.282343746257	0.233051949218	0.187342468809	0.26856898825	0.146697316426	0.0933271390319	0.156723471329	0.258433071758	0.133151241714	0.0826058081823	0.0373076993886	0.0761148136119	0.775479323238	0.136476239	0.1239188435	0.112928417645	0.172744132288	0.0	0.0	0.117887577053	0.0992569199867	0.195897438387	0.905550403838	0.0	0.0820763652754	0.0867493388664	0.0	0.043751203705	0.0288774053674	0.117333959337	0.0362830280385	0.0	0.10316393233	0.0	0.0	0.291528735576	0.0	0.115554887155	0.137855968723	0.0508844808597
AC009779.2	6.9706502397	11.7025124777	11.1448871622	11.178591322	9.35439726159	9.89308081761	9.11855793847	9.33471169925	15.1857493473	6.33751439475	9.26805449193	6.29423956952	12.0908530128	13.4727710026	17.3417734561	6.93118512233	6.29449936107	8.93968024927	6.47811578055	12.0979328895	10.4114304507	6.18794267224	7.10981620971	10.8859655423	8.72499197947	7.67580112141	9.06020867031	11.8233305373	8.79067156341	9.52598169927	6.56256418598	16.3290026327	12.2008212801	12.1072023813	13.316113692	7.83065020346	6.09424251192	8.72866105274	8.92372328581	9.87547082067	14.0893694192	8.92378738554	5.83152471678	6.73301375317	5.14705801392	16.6212234695	7.82265745437	4.87740722604	14.8986797867
AL050331.2	0.0	0.0	0.0	0.0	0.0	0.0	0.0	0.0	0.0	0.0	0.0	0.0	0.0	0.0	0.0	0.0	0.0	0.0	0.0	0.0	0.0	0.0	0.0	0.0	0.0	0.0	0.0	0.0	0.0	0.0	0.0	0.0	0.0	0.0	0.0	0.0	0.0	0.0	0.0	0.0	0.0	0.0	0.0	0.0	0.0	0.0	0.0	0.0	0.0
TRAPPC12-AS1	1.59759174467	3.06809766767	3.18254112769	2.00504118839	1.48237205748	2.03077819482	1.58164375298	3.0762063763	3.08922825166	1.41074145589	1.72825473575	1.07825081718	0.713423347643	0.281439124686	5.26815254524	0.815289996499	2.05949527229	2.06325767721	4.11436968617	0.528553133188	1.41533316412	2.0844972054	1.91337282211	3.21861454307	2.08320594223	0.573594227808	2.20410377388	1.88233333214	2.15729072721	3.8670845831	2.1032006367	0.98406528667	2.46909161033	1.88956425079	0.902556172105	1.63822846644	2.18881297302	1.09950402903	1.26405373374	1.52604497884	1.89066919571	1.53007563512	4.16704144926	2.98782629359	0.371073057425	0.801177078332	1.4495266131	2.63968370066	2.07258991202
LINC02133	0.0	0.0	0.0	0.0	0.0	0.019702599674	0.0	0.00864678032796	0.0	0.0161125518377	0.0155162112596	0.0	0.0	0.00651124226603	0.0	0.0	0.0	0.00886498826911	0.0329985441099	0.00496776917993	0.0	0.0221271959453	0.0121151480795	0.00550020703181	0.0200495633844	0.0115010170884	0.00720554685068	0.00505476821079	0.0	0.0132167213762	0.0130425257091	0.00548091273966	0.0218414276463	0.0109290158465	0.00577562673473	0.0	0.0	0.0192260963195	0.0	0.0	0.0162468899797	0.0	0.0300788894542	0.0	0.004852374615	0.00730192404795	0.00512896816125	0.0183564423407	0.0
AC010201.2	0.255905908338	0.280791308972	0.182088679518	0.170226965784	0.398717713082	0.954897365874	0.804846937701	0.90798712383	0.277032720052	0.607369557166	1.7703374323	0.191427662443	0.259981966419	0.0788927373959	0.564644797688	0.0316067736492	0.109201246375	0.250627153299	0.177699183354	0.180574256037	0.0409339867184	0.282996228901	0.0856285700216	0.211035033814	0.273294324441	0.0464502616588	0.130957801659	0.46954908395	0.116231631154	0.467071860941	0.158028301468	0.365248758204	0.04410653516	0.904871339445	0.221602491726	0.1460537152	0.0823517640307	0.489196768117	0.0946520100072	0.0390254910274	0.24606702767	0.887692859859	0.161976664013	0.24951847007	0.166580884525	0.132709416928	0.890738809082	0.157543092015	0.0957785479193
AC024028.1	0.0	0.0	0.0	0.0	0.0	0.0	0.0	0.0	0.0	0.0	0.0	0.0	0.0	0.0	0.0	0.0	0.0	0.0	0.0379948911777	0.0	0.0	0.0	0.0	0.0	0.0	0.0	0.0	0.0	0.0	0.0456536405431	0.0	0.0	0.0	0.0	0.0	0.0	0.0	0.0	0.0	0.0	0.0	0.0	0.0	0.0	0.0	0.0	0.0	0.0	0.0
AC104777.1	0.0	0.0	0.0	0.0	0.0	0.0	0.0	0.0	0.0	0.0	0.0	0.0	0.0	0.0	0.0	0.0	0.0	0.0	0.0	0.0	0.0	0.0	0.0	0.0	0.0	0.0	0.0	0.0	0.0	0.0	0.0	0.0582636463417	0.0	0.0	0.0	0.0	0.0	0.0	0.0	0.0	0.0	0.0	0.0	0.0	0.0515821090235	0.0	0.0	0.0	0.0
AL049775.2	0.0	0.0	0.0	0.0	0.0344596474192	0.0	0.0	0.0	0.0	0.0	0.0	0.0	0.0	0.0	0.0	0.0	0.0	0.0	0.0	0.0	0.0	0.0	0.0	0.0	0.0	0.0	0.0	0.0273482889398	0.0	0.0	0.0352826031504	0.0593077977098	0.0	0.0	0.0	0.0	0.0	0.0	0.0	0.0	0.0	0.0	0.0	0.0	0.0	0.0395062879942	0.0	0.0	0.0
AC034229.4	0.0361469513384	0.0432676774802	0.474834425046	0.177561007394	0.348816022856	0.224800258563	0.66010871838	0.295970859525	0.683016147561	0.0735355918337	1.06220956446	0.0341549534972	0.24481798929	0.846919200956	0.340294874293	0.0714317862518	0.0673081275327	0.667567790088	0.527103728401	0.204050274207	0.0346917857959	0.151478468388	0.0	0.188266723685	0.343138502594	0.157467440317	0.591933222917	0.207623744604	0.214924290137	0.271437291392	0.223216468911	0.0	0.0	0.149635822407	0.632621029012	0.340398716903	0.0797640992717	0.105294484877	0.106957486743	0.0661486497573	0.444892161894	0.141060887063	0.137276140986	0.230692710423	0.0	0.799800769189	0.245783410775	0.0314161561375	0.463844927565
AC092809.4	0.0722939026768	0.144225591601	0.364039725869	0.310731762939	0.68309804476	0.719360827403	0.176028991568	0.177582515715	0.51226211067	0.171583047612	0.283255883857	0.193544736484	0.913987160014	0.252589937127	0.411189639771	0.250011251881	0.0785261487882	0.505733174309	0.627504438573	0.294739284966	0.0809475001905	0.0841547046598	0.387043725419	0.527146826319	0.263072851989	0.262445733862	0.559048043866	0.184554439648	0.202984051796	0.0603193980872	0.267859762693	0.325184251389	0.199362872454	0.336680600416	0.303130909735	0.42291961797	0.172822215089	0.0965199444707	0.154494147517	0.143322074474	0.203908907535	0.297795206022	0.160155497817	0.102530093521	0.0885824275899	0.799800769189	0.327711214366	0.178024884779	0.355614444466
FAM106A	0.0910548414605	0.0990837116384	0.0570873894632	0.177895245302	0.122315419932	0.100385295262	0.0201554680726	0.0677778263277	0.0733180549155	0.0147348028035	0.735824543286	0.0273753969741	0.0252286797219	0.0127596004162	0.613683791542	0.00817899980191	0.00770683739892	0.656663964878	0.254348248535	0.0330988988214	0.0178750743638	0.118520151755	0.0142446963723	0.640233952178	0.510765425255	0.0112688467448	1.06466140727	0.0158487293038	0.0512687762075	0.1217292124	0.406379737338	0.427473482623	0.0399476299666	0.0107083924577	0.203725242126	0.861013954408	0.0273991700211	0.176323495268	0.0632747328426	0.73089835477	0.124167536875	0.107677270665	0.200407483248	0.310370492596	0.176864424708	0.0400653150475	0.410075087015	0.0755407041385	0.0663882945139
MAPT-IT1	0.338266430562	0.145511953807	0.367980935564	0.103851995041	0.318774589853	0.216944175257	0.295998352366	0.233695293393	0.0811449679618	0.129028631294	0.0621265806271	0.359578277003	0.243421812428	0.0521417517272	0.422942750759	0.214117726661	0.62495462512	0.230718961935	0.137630698314	0.0596725271388	0.177542345411	0.649710035498	0.169780785388	0.198204410161	1.0034753292	0.541085483332	0.23801956767	0.121435107918	0.450443116032	0.443200577408	0.463470216052	0.137159114399	0.131178919226	0.147688472928	0.254380355748	0.158369128147	0.233262385801	0.234791689131	0.224163883853	0.17893692276	0.22768270951	0.144381617495	0.331196896514	0.0843298120827	0.00485720124757	0.109637808525	0.0821451187205	0.422618132232	0.196688089477
LINC02718	0.0685626044741	0.0	0.0	0.0210495710378	0.0	0.0639592993719	0.0834718121306	0.0842084832584	0.0404852313272	0.0174350516122	1.10812442951	0.0	0.02321822221	0.0845481307576	0.0403414084848	0.0	0.015958539915	0.0	0.053560540144	0.129012431434	0.0329012420129	0.0478867416193	0.0196643183076	0.035709946299	0.0976284384799	0.0560025332096	0.0	0.0164089733639	0.101915711774	0.0	0.0423391237805	0.0889616965647	0.0	0.0709563415929	0.0937452532911	0.014674079585	0.0	0.0624124567618	0.0	0.0156836314747	0.23733561701	0.0222967208584	0.0976431906047	0.0182321658238	0.126015646991	0.0	0.599394382405	0.0744866927777	0.0219952272103
LINC00654	2.45925042573	1.54612858946	0.146388420457	0.220829865845	0.35744082323	0.431577922518	0.761610659538	0.153459056717	1.39382662477	0.638897410841	3.85152226371	0.375720768237	0.147520925672	0.134297733913	0.0894125593204	0.242742097275	1.48791706043	0.187097169005	0.524968179454	0.986502350467	0.20418215968	0.668656861648	0.514290345823	0.904918634407	1.19732112588	0.444087453526	0.376729664395	1.92754598929	0.173178985928	1.4295740473	0.319056981397	1.14886949796	0.446998547199	0.37219949439	0.130206705477	0.0954025002568	0.326945363054	1.27817617599	0.592038748114	0.308215503195	0.206515421432	0.230619086095	0.577109420161	1.56789673876	0.686614091832	0.161113346081	2.38145146531	0.585526471539	1.7972553864
LINC01141	1.35687815128	3.31451961494	0.831798539159	0.320919689593	1.21845054705	0.18752253599	1.26648475357	0.30449914974	0.753737495595	0.797439245869	0.0295355875113	0.584069086553	0.7488096255	0.433802278714	0.094621714731	0.630624220146	0.996603774201	0.767802447094	1.14111642589	0.520096616319	1.27331540653	0.856435955884	1.02623936086	2.14107696623	0.86825291599	0.240817954912	0.925828720743	0.101030028309	0.901401416719	0.566064843178	2.46406492607	1.87273906886	1.10175955656	0.561700421626	1.3247871135	0.5722058335	0.460215215265	0.468447594762	1.04587022897	0.905863216419	0.664918826135	0.143818067075	1.72722554377	0.539895124787	1.81500074159	1.05635728957	1.18134107209	0.943435488347	0.141873376016
AC012574.1	0.0	0.0	0.0	0.0	0.0	0.0	0.0	0.0	0.0	0.0	0.0	0.0	0.0	0.0	0.0	0.0	0.0	0.0	0.0	0.0	0.0	0.0	0.0	0.0	0.0	0.0	0.0	0.0	0.0	0.0	0.0	0.0	0.0	0.0	0.0	0.0	0.0	0.0	0.0	0.0	0.0	0.0	0.0	0.0	0.0	0.0	0.0	0.0	0.0
AC114939.1	0.186079442104	0.296981257101	0.162958740424	0.266600598163	0.26186650354	0.424321421903	0.415329104132	0.101574435059	0.109877232882	0.410096836559	0.227837751911	0.146520763543	0.252057743058	0.38244047473	0.437947586274	0.15321701234	0.230995208108	0.312413224721	0.581454891058	0.262605557175	0.0297647422879	0.173286652552	0.320214677499	0.32305690718	0.323845306631	0.168879234387	0.465542811992	0.178136325623	0.338066709291	0.155257905971	0.268120326665	0.225346554333	0.299335207814	0.288864094909	0.339233795956	0.345154906969	0.0684357349782	0.271020629363	0.214123061981	0.198638990078	0.381707088318	0.645477055199	0.353339172227	0.0989644798605	0.14250310275	0.300217044563	0.180751224266	0.161725971089	0.0397968118786
AC073529.1	0.0828093794298	0.0929271709518	0.0815851875761	0.0508470157536	0.0187290421363	0.0965619292466	0.0756124531962	0.10170634991	0.0427855285617	0.0473803188292	0.296573738624	0.0293422100498	0.0280427878641	0.0702051442898	0.0609050485241	0.245465592756	0.0481865003927	0.0434470772475	0.0269541679296	0.06817134161	0.0596067955948	0.0216889625191	0.0950016416937	0.0646952923209	0.0343918362827	0.157825320863	0.0282513583665	0.0792745206669	0.076933126583	0.0518198465385	0.0703131877069	0.0913301573174	0.0285451385559	0.0696316696314	0.045289914577	0.0132924292344	0.0114207687594	0.124379110261	0.11741015022	0.0805059135114	0.0557379100555	0.195241091412	0.0491386186485	0.0880826712524	0.0332939067334	0.0357865400986	0.0955203710056	0.0674733353408	0.0398484960499
AC007099.1	0.013452156574	0.0161021483281	0.0	0.0165199165107	0.0	0.0	0.0	0.0	0.0	0.0	0.0	0.0127108307951	0.0	0.0	0.0158301729497	0.0	0.0	0.0	0.0840697085805	0.0	0.0	0.0187909998759	0.0	0.0	0.0	0.0439513551772	0.0	0.0	0.0	0.0168359838965	0.0	0.0	0.0	0.0	0.0147144448204	0.0	0.0	0.0	0.0	0.0	0.0	0.0	0.0255437882595	0.0	0.0	0.0	0.0	0.0	0.0
RFX3-AS1	0.530679825923	2.04003498296	1.07248133903	1.49139310291	0.43085589891	1.14242282489	1.21760898809	0.50136933054	1.57884626523	0.217993955177	0.509819789039	1.5525197524	0.373245556782	0.100678311914	0.576453417017	0.312594094062	0.864642274653	0.445485524453	2.71060223968	1.41143481925	0.793358054044	1.18321945762	0.819556416019	1.75406250307	1.71474789353	0.466807287061	1.55979330699	0.175855450775	0.940534561606	1.53269968635	1.80239438911	2.01274414635	0.591004981369	0.760441202475	1.69677708134	0.646523788115	0.247718082949	1.47895945876	0.865657200642	1.41935860772	0.894946724834	0.650487560509	1.2789882713	0.412499833682	0.684635265221	0.959684117575	0.644355356672	0.567662990285	1.10004298955
AL589986.1	0.0	0.0241838349414	0.0265401750881	0.0	0.0	0.0	0.0	0.0	0.0	0.0	0.0	0.0	0.0	0.0	0.0	0.0	0.0	0.0	0.0	0.0	0.0	0.0	0.0	0.0631373575249	0.0	0.0	0.0	0.0	0.0	0.0	0.0	0.0	0.0	0.0	0.0	0.0	0.0	0.0	0.0199274404958	0.0369728194461	0.0	0.0	0.0383642447243	0.0	0.0	0.0	0.0196252913546	0.0	0.0
AC010197.1	0.0	0.0	0.0	0.0	0.0	0.0	0.0	0.0	0.0	0.0	0.0	0.0521188044714	0.0	0.0	0.0	0.0	0.0	0.0	0.0	0.0	0.0	0.0	0.0	0.0	0.0	0.0	0.0	0.026401981364	0.0	0.0	0.0	0.0	0.0	0.0	0.0	0.0	0.0	0.0	0.0	0.0	0.0	0.0	0.0	0.0	0.0	0.0	0.0	0.0	0.0
AL390243.1	0.0	0.0	0.0	0.0276498602615	0.0	0.0	0.109645176951	0.0368709460595	0.0	0.0	0.0992445800696	0.0	0.0	0.0	0.0264954165896	0.0222467639386	0.0419249777428	0.0	0.0234516489331	0.0	0.0	0.0	0.0	0.0	0.0213734575768	0.0	0.0	0.0	0.0223120555438	0.0	0.0	0.0233712931653	0.0	0.0	0.0	0.0	0.0	0.0163964928781	0.0	0.0	0.0	0.0	0.0	0.0239490313787	0.0206911284784	0.0	0.109352788692	0.0	0.0
MRAP-AS1	0.136948501205	0.229497114057	0.0	0.100907737449	0.0660772620616	0.204406008302	0.20007418887	0.0448533158249	0.291118029389	0.167160804117	0.0804870133898	0.0258802998149	0.0	0.0	0.128926150828	0.135315368286	0.051001519316	0.0459852226537	0.114115240169	0.386538534902	0.105148299216	0.0382600255206	0.0	0.0570622853231	0.156004205818	0.149147639991	0.0	0.288425768921	0.054285001117	0.137117806992	0.135310601773	0.369603749645	0.0377659049623	0.198421728424	0.209718762517	0.117241357509	0.0	0.0997312453411	0.0270150353113	0.325799148676	0.126415878476	0.0	0.0	0.0874016196706	0.100682604555	0.113631488148	0.239448786786	0.0476100510538	0.14058805021
AC051618.1	0.0770087224166	0.460894825333	0.20232075502	0.472852682733	0.650238564346	0.0	1.03130028756	0.504437291017	0.545670509192	0.0	0.0	0.0727649009287	1.35607877546	0.0	0.0906220045672	0.152180762015	0.0	0.387875356296	0.401057184653	0.362263167976	0.0739085871304	0.537858329782	0.971816310562	0.240653985928	0.0731034201178	0.503211167971	0.315268781771	0.0	2.59466570556	0.0963799078132	0.76087700707	0.0	0.318547198378	0.15939468039	0.168469730552	0.395562145333	0.42483052873	0.0	0.531687216707	0.704626921327	0.236953434052	0.400694693687	0.877373596738	0.163825258127	0.0	1.06495211115	0.0	0.468510502399	0.0
U62317.1	2.03221965367	4.0393792797	6.78413436963	4.64789300143	5.08261662777	9.8093367563	3.54096213565	3.57221250033	7.19997877129	4.87386162085	7.88942177564	2.5015806993	7.7785117776	15.03621757	6.53813915057	3.68437634352	4.70412960793	3.75626660834	7.37945219762	4.45545563645	3.90081743023	9.32363260511	4.277851702	3.67060658537	5.20342449302	5.11686303431	4.17260998189	5.55083902459	3.63976170647	4.43347575941	6.677696891	8.6895288034	6.01551235673	6.07797083908	4.77212678859	5.4906801647	3.82615789875	6.02838634996	3.475555385	2.21772052081	10.2974973946	6.32992170053	6.93894767385	2.08230525461	5.77405905313	9.35924755366	8.13155010595	3.30564101843	4.85670052051
AC139491.3	0.0	0.0	0.0	0.0	0.0	0.0	0.0283730940356	0.0	0.0	0.0	0.0	0.0	0.0	0.0	0.0	0.0	0.0	0.0	0.0	0.0	0.0	0.130218332474	0.0	0.0	0.0	0.0	0.0	0.0	0.0	0.0	0.0	0.0	0.0	0.0	0.0	0.0	0.0	0.0	0.0	0.0	0.0	0.0	0.0	0.0	0.0	0.0	0.0	0.0	0.0
AL049649.1	0.0	0.0665772706517	0.116902711205	0.0	0.0134183414235	0.0553451020385	0.0677152697849	0.0364335377671	0.170783826499	0.113151416604	0.0326890731283	0.0420441995596	0.105478455399	0.0823061007724	0.0130905477637	0.12090565077	0.0414276123404	0.0	0.046346873537	0.0837275374973	0.0	0.0155389636099	0.0510476371976	0.0347629972694	0.0316798491927	0.0363449796825	0.0455412685461	0.0	0.0330710439464	0.250601211802	0.123649150748	0.127017188536	0.0	0.115124559807	0.073007468718	0.038093214275	0.0245470814925	0.243029664153	0.0	0.0407139630746	0.0342284444165	0.0144703073261	0.126738544679	0.0473298373094	0.0204456649863	0.123067738734	0.0	0.0	0.114197132202
RPL34-DT	0.21277661662	0.100206804913	0.0916420050089	0.128508322091	0.0757358202798	0.0911105117968	0.607271132125	0.119955629324	0.197730932871	0.134825978988	0.0615012364895	0.342775226957	0.0377994689809	0.0129042278345	0.164190415277	0.0999497936953	0.178616918305	0.117126475205	0.148961589766	0.091889598319	0.210906320518	0.0633425280282	0.152064991026	0.141706756265	0.195363691444	0.360891598036	0.166602649448	0.0768026127468	0.172832990427	0.244471748659	0.103392696147	0.173796504799	0.0577148972115	0.054148849301	0.167879902174	0.0865995462595	0.254005894245	0.205756252423	0.110093658126	0.197881442195	0.101962566316	0.0544488850721	0.0463644909436	0.215195410182	0.0641108050883	0.125417336153	0.0847065365361	0.0939803655484	0.10742526725
ELF3-AS1	0.150243219041	0.251776287241	0.532879688881	0.405913499937	0.489320497661	1.12124690699	0.640199690116	0.0738113943736	0.532298753077	0.229235598483	0.83885522532	0.298123491364	0.223866553448	0.222327318392	0.247523627932	0.0445354633417	0.055952656441	0.504493865871	0.735510904711	0.19789607178	0.0144194887238	0.188884084521	0.120654771143	0.234756715773	0.142624014745	0.130901302884	0.307543062331	0.215744748752	0.178664678511	0.451286882202	0.352559998681	0.483461962669	0.145012532343	0.279879632014	0.246512023263	0.192934411131	0.0994607948506	0.131295573508	0.0740940176776	0.178713576371	0.277376215922	0.429963156232	0.342349358199	0.0479432070201	0.220913386808	0.436319210854	0.277288164653	0.130579876123	0.250633644649
AL355490.1	0.0396044858142	0.118515812228	0.0780380055076	0.170226965784	0.0477726292172	0.0492605783983	0.144649910462	0.194568669392	0.0935435158616	0.0805694310526	0.116381221846	0.0561329235736	0.24141182596	0.19535344498	0.0233028011744	0.17609488176	0.11061944438	0.365711050222	0.123754788407	0.0372613544204	0.0760202610484	0.16596771319	0.249895622716	0.103137422541	0.112788133896	0.237228122043	0.054046076875	0.0947847529713	0.0981176107145	0.0495668097325	0.171197326591	0.123330749523	0.0273040455752	0.18444241588	0.0433207878563	0.0508579901143	0.0655452815754	0.0865245984425	0.0976568357217	0.108713867862	0.060930883042	0.128794722971	0.0376017255745	0.0631897424202	0.0727916470195	0.13692241429	0.0769408938077	0.0688423595361	0.0762319054868
TRIM31-AS1	0.0	0.0347560032218	0.0	0.0	0.035024559672	0.0	0.0707001687445	0.0	0.0	0.029534786884	0.042662515294	0.0548718925036	0.0393314146727	0.03580590237	0.20501371525	0.0573796315793	0.0	0.0	0.0604873130952	0.0273182061097	0.0278671721967	0.0	0.0	0.181476776274	0.110254338538	0.0948676792076	0.0396239452499	0.0	0.0	0.0	0.0	0.0	0.0400359866813	0.0600996335897	0.0317606869074	0.0248577304445	0.0	0.0211452039302	0.0	0.0	0.0	0.0	0.0	0.0	0.0	0.0	0.0282046536955	0.0252359287006	0.0
LINC02120	0.0	0.0	0.0	0.0	0.0	0.0	0.0	0.0	0.0	0.0	0.0	0.0	0.0	0.0293686858583	0.0	0.0	0.0	0.0	0.0	0.0	0.0	0.0	0.0	0.00826948457621	0.00753605974322	0.0	0.0	0.0	0.0	0.0	0.0	0.0	0.0	0.0	0.0	0.0	0.0	0.0	0.00783005505537	0.00726383330253	0.0	0.0	0.0150743969559	0.0	0.00729547757106	0.0	0.0	0.0	0.0
ZMYND10-AS1	0.0	0.0	0.0	0.0783044042606	0.0	0.0	0.0	0.0	0.0	0.0	0.0	0.0	0.0	0.0	0.0	0.0	0.0	0.0	0.0	0.0	0.0	0.0	0.0	0.0	0.0	0.0	0.0	0.0	0.0	0.0	0.0	0.0	0.0	0.0	0.0	0.0	0.0	0.0	0.0	0.0	0.0	0.0	0.0	0.0	0.0	0.0	0.0	0.0	0.0
LINC02569	0.0561955541959	0.0224219104216	0.0	0.0230036440248	0.0451903249352	0.0465978444308	0.0	0.0	0.0442435547994	0.0	0.0275225862473	0.0	0.0253736153412	0.0230992249132	0.0	0.0	0.052320007477	0.0	0.0390217801284	0.0352472271544	0.0179777644371	0.0523321618166	0.0429795911305	0.0	0.0177819130016	0.0612013582667	0.0	0.0	0.0371255824325	0.0468875227199	0.0231347738636	0.019444037087	0.0	0.0193858395069	0.0204895618239	0.0320726063784	0.0	0.0136412655202	0.0369512351379	0.017139573762	0.0	0.0	0.0355691998677	0.0398493871119	0.0172142408492	0.0	0.0	0.0162802877281	0.0
AC025257.1	0.0	0.0	0.0	0.0	0.0	0.0	0.0	0.0	0.0	0.0	0.0	0.0	0.0	0.0	0.0	0.0	0.0	0.0	0.0	0.0	0.0	0.0	0.0	0.0	0.0	0.0	0.0	0.0	0.0	0.0	0.0	0.0	0.0	0.0	0.0	0.0	0.0	0.0	0.0	0.0	0.0	0.0	0.0	0.0	0.0	0.0	0.0	0.0	0.0
AC087463.1	0.0	0.0	0.0	0.0352088148654	0.0	0.0	0.0	0.0	0.0	0.0	0.0	0.0	0.0	0.0	0.0	0.0	0.0	0.0	0.0	0.0	0.0	0.0	0.0	0.0	0.0	0.0	0.0	0.0	0.0	0.0	0.0	0.0	0.0	0.0	0.0	0.0	0.0	0.0	0.0	0.0	0.0	0.0	0.0	0.0	0.0	0.0	0.0	0.0	0.0
TTLL1-AS1	0.650488944273	0.677867204459	0.944972935951	0.648464221553	0.830803405374	0.723418671725	0.680136980983	0.877255922567	1.16586970771	0.319154353323	0.494745904677	0.159083705631	1.06772611882	0.59453612351	0.873547397842	0.4612545564	1.11150502682	0.565333452576	0.717397537215	0.496803152012	0.844644223063	1.60350467016	0.886735198574	0.948636523502	1.16235490845	0.450063565016	0.532612022589	0.556786479768	0.530861964836	0.593826085874	0.74667677008	0.579895302907	0.780845892902	0.776159502254	0.920800711635	0.989285163761	1.11455298771	0.780230616456	0.656687132959	0.525172009295	0.941898432046	0.915846104965	1.1334672822	0.594230310982	0.351639917491	0.793729309917	0.408852385182	0.851358224508	0.834720456542
LINC01798	0.0396784207598	0.0118737061411	0.0	0.0365453037931	0.0119654531798	0.0123381349131	0.398529855988	0.0	0.0820033777038	0.191709621647	0.0145748107632	0.0	0.0134368056349	0.0489295342903	0.046692607207	0.0	0.0369419841219	0.0499627870276	0.0619929089408	0.0559963726977	0.00952027226882	0.0138564622607	0.022760194183	0.0206659925688	0.018833115077	0.0432129067703	0.0	0.0474808501194	0.00983007798696	0.0372445070019	0.0367536264305	0.216231727929	0.0273550176578	0.0102659299442	0.0434016605156	0.0254764667343	0.0	0.404535251793	0.0195678289374	0.00907640153794	0.0	0.0387105483478	0.0	0.0211025690306	0.0546956526298	0.0274356051036	0.0192711323943	0.0344854383488	0.0254580725645
AL683813.1	0.755313184975	2.26974666368	2.66435920726	2.54268774604	1.38256489974	3.17316961397	2.18636406525	2.29215603038	2.7259116739	1.45061015899	2.34372422489	0.948258301367	2.11779728628	1.3091933468	2.27491859179	1.12728731465	1.11630462606	3.06830227177	2.95984986256	0.964066553982	1.19634933681	1.36496254069	1.61184859607	2.99310404765	1.37385015979	0.431431046098	1.83802326549	2.06808522147	1.93143443835	2.73676783955	2.21144061535	1.23361398318	0.990472799727	2.5801023613	2.48434239835	1.79064613305	0.932431220114	1.76554045182	0.870013035801	1.09707469868	2.08029098365	3.79952967868	2.64781932375	1.23039934172	0.674703557261	3.16278073805	1.13387754414	0.881401183723	2.72469703276
LINC02257	0.047918253127	0.0382385686749	0.0	0.0196153317286	0.038534034589	0.119202702236	0.0194460884974	0.0	0.0	0.0162470921837	0.0	0.0301850390626	0.0216362190935	0.0590905022079	0.0	0.0	0.0297423689799	0.0536340673035	0.0166370415277	0.0150277506555	0.03065947402	0.0	0.0	0.0332768036654	0.0	0.0	0.0	0.0152909270825	0.0316571850201	0.0	0.0	0.0497401068969	0.0	0.0	0.0174715602326	0.0	0.0352464607002	0.0116319809195	0.0157542590693	0.0	0.0	0.0	0.0303300491858	0.0169898940041	0.0440360289459	0.0220886860729	0.0	0.0138822894355	0.0204965544144
LINC02624	0.0	0.0	0.0	0.0	0.0101738006666	0.0	0.0	0.0	0.0	0.0	0.0	0.0159389782987	0.0	0.0	0.0	0.0166674167921	0.0	0.0	0.0527103728401	0.0	0.0	0.0117816586524	0.0	0.00878578043864	0.0	0.0	0.0	0.00807425673459	0.0	0.0	0.0729173798442	0.0	0.0	0.0	0.0	0.0	0.0	0.0061421782845	0.00831891563555	0.0154346849434	0.0	0.0	0.0	0.0	0.00775096241412	0.0116637612173	0.0	0.0	0.0
AL162427.1	0.0363116299322	0.0434647967398	0.0	0.0	0.0	0.0903297622109	0.0884154729857	0.0	0.0	0.0	0.0533524393996	0.0686211138599	0.0	0.0	0.170922596314	0.0	0.0338073852414	0.0	0.0378217937236	0.0	0.0348498349339	0.050722858435	0.0833157905514	0.0	0.0344701775954	0.0	0.0	0.0695232128856	0.0	0.0	0.0448466800864	0.0376921994557	0.150203348665	0.0375793836455	0.0397189455858	0.0310863189385	0.0400637446228	0.0528870932014	0.107444764587	0.0332250051742	0.111729751364	0.0	0.206852317226	0.0	0.13347898827	0.100430563557	0.105815636985	0.0	0.0931916232602
AC022165.1	0.0267463180205	0.0320151774644	0.0	0.0	0.0645251116105	0.0665348416285	0.065124819867	0.0437997144465	0.0	0.0	0.0	0.202178986473	0.0	0.0659645651045	0.0314744210494	0.0	0.0498034970502	0.134715098579	0.0835760106274	0.0503278360879	0.0256695931812	0.0	0.0	0.0557218960706	0.126949731245	0.0582576687751	0.0	0.0768138182637	0.0	0.0669484594541	0.0	0.0277632140286	0.0368787863893	0.19376081534	0.0585121379602	0.0	0.0	0.0194777130163	0.0	0.0244727806568	0.0411487926584	0.0695837261687	0.050787565583	0.0284495204968	0.0	0.0	0.0519609224121	0.0464916941498	0.0
AC093424.1	0.518783612256	0.112905596265	0.0	0.0	0.455112029821	0.410626271116	0.287088702964	0.154465265149	0.0556971377726	0.19188873372	0.485065225666	0.311941838597	0.574960118042	0.348948646174	0.0554992749864	0.0931994607605	0.746463065256	0.0	0.245617861607	0.266231274927	0.0905270860118	0.856435955884	0.0541059645741	0.393020710746	0.671556566467	0.154089810311	0.128719206759	0.0451489503798	0.140209485133	0.177076694533	0.116495222236	0.244776265696	0.65028865941	0.244043630479	0.257938122961	0.161501704308	0.0520354552941	0.137381265772	0.0930340269301	0.172612748775	0.290232904431	0.184046897026	0.268663216753	0.150496280025	0.0	0.0652204399431	0.412305307424	0.450886903619	0.0
AL365330.1	0.600406988333	1.90451115959	1.34080364767	0.700463126625	1.77437981118	1.12019111894	3.50864566244	0.93406396684	1.80811160249	0.977150915214	4.19032671405	0.964443263157	1.54525795274	0.888471882538	1.0951438857	0.296623519181	0.531049718076	2.36888847546	3.7522638293	1.92060879564	0.576236442034	1.29997623435	1.10209060797	1.78247104831	1.53888894553	0.523112174613	2.04835649173	0.833427517181	0.684236370011	1.39015765337	0.81568594402	1.09066034771	0.7450764979	0.963122094221	1.28065549411	0.925213153492	0.496835703091	1.50847734479	1.33243648739	1.12620879121	0.923716776814	1.83538544015	2.85022496115	0.415116543897	0.441410740872	2.53242002024	1.28307272065	1.22629504381	1.11715871537
LINC01817	0.0	0.0	0.0	0.0	0.0	0.0	0.0	0.0	0.0	0.0	0.0	0.0	0.0	0.0	0.0	0.0	0.0	0.0	0.0294393039799	0.0	0.0	0.0	0.0	0.0	0.0	0.0	0.0	0.0	0.0	0.0	0.0	0.0293384318458	0.0389711998015	0.0	0.0	0.0	0.0311843685982	0.0	0.0	0.0	0.0	0.0	0.0	0.0300636776881	0.0	0.0	0.0	0.0245647603841	0.0
AC005332.1	0.109516984628	0.276747992066	0.335682565676	1.32997938534	0.866015658272	0.454062201648	0.488883571429	0.23912637994	0.388009220849	0.259928670218	0.44697940642	0.528906402018	0.510978126958	0.210079515737	0.186155583428	0.096187535075	0.192598867219	0.265590988242	1.01397053097	0.412150401184	0.11678685142	0.441947103952	0.530486266404	0.405621374755	0.427403889071	0.172282602164	0.880105293845	0.291227962374	0.277350772882	0.243671950135	0.646237236635	0.732609757664	0.335568804398	0.49114246366	0.452553421231	1.16675735082	0.174537244704	0.186093935963	0.516090285268	0.456501426054	0.299538081519	0.0791448488484	0.785617732041	0.0517737838659	0.178922979697	0.875049200335	0.531905320264	0.370159061055	0.515292765714
AC104009.1	0.137961338271	0.105088371661	0.0	0.0308042502992	0.0	0.187197949381	0.0	0.102693272266	0.207363379968	0.0	3.2064354335	0.0	0.0169889430805	0.0	0.103313363193	0.136316127108	0.0817388629794	0.0	0.169826102896	0.0471996700368	0.0120370397608	0.105117237701	0.0143885255909	0.209033831994	0.321459492556	0.0956140810896	0.0	0.024013131752	0.0	0.188361676639	0.092939540006	0.0	0.19022606103	0.0648990929204	0.123469357993	0.0	0.0	0.0456676512892	0.0865926466234	0.0	0.115773471712	0.0652586951952	0.0952616493704	0.0266812182787	0.0	0.0173442239974	1.09645313855	0.119905407886	0.064376274762
LINC00885	0.0	0.0	0.0	0.0	0.0	0.0	0.0	0.0142804320624	0.0	0.0	0.025625515204	0.00823978910954	0.0236246681131	0.0	0.0	0.0	0.00811895083204	0.0	0.00908302376622	0.0	0.0	0.0	0.0	0.00908376642726	0.0	0.00949714731673	0.0	0.0	0.00864164952136	0.0109139173508	0.0	0.0	0.0	0.0180496164337	0.0	0.0	0.0	0.019051504854	0.0	0.0	0.0	0.0	0.0	0.0	0.0160277012721	0.0	0.0169413073072	0.0	0.0
LINC01911	0.0	0.0	0.0	0.0	0.0	0.0	0.0	0.0	0.0	0.0	0.0	0.0	0.0	0.0	0.0	0.0	0.0	0.0	0.0	0.0	0.0	0.0	0.0	0.0	0.0	0.0	0.0	0.0	0.0	0.0	0.0	0.0	0.0	0.0	0.0	0.0	0.0	0.0	0.0	0.0	0.0	0.0	0.0	0.0	0.0	0.0	0.0	0.0	0.0
LINC01957	0.0	0.0	0.0	0.0260667124702	0.0	0.0	0.0	0.0	0.0	0.0	0.0	0.0	0.0	0.0	0.0	0.0	0.0	0.0	0.0	0.0	0.0	0.0	0.0	0.0	0.0	0.0	0.0	0.0	0.0	0.0	0.0	0.0	0.0	0.0	0.0	0.0	0.0	0.0154576790382	0.0	0.0	0.0	0.0	0.0	0.0	0.0	0.0	0.0	0.0184481023391	0.0
AC024619.3	0.246761695669	0.118148890209	0.0	0.0	0.0	0.0	0.0600841991343	0.0	0.0	0.0	0.0	0.233163072635	0.0	0.0	0.116153281396	0.0487638045465	0.13784621165	0.165717644486	0.0	0.18572997095	0.0	0.0	0.0	0.0514090558174	0.0	0.0	0.0	0.0472456508619	0.0	0.0617666901465	0.121905217077	0.0512287169073	0.0	0.0	0.0	0.0	0.0544519625059	0.107820900536	0.0	0.0	0.0	0.0	0.0	0.0	0.0	0.0	0.0479391791914	0.0	0.0633299111629
CCDC18-AS1	1.42554633749	4.31376755575	5.05347447909	3.73851992761	5.29526555299	1.81868388039	6.21224921914	2.19811237223	3.63846847568	0.697912074355	1.87921872633	5.09526108294	3.51460623579	0.591448269487	1.07394459988	1.51056735701	1.13186928002	4.2331578532	6.79970417708	3.64757984946	1.88601248354	2.18672114102	2.17038852963	3.97260095241	1.77693549436	1.58880567472	6.21335087818	1.19570193494	3.40297541164	3.38068737651	3.73103576056	2.86960023311	1.60278626915	1.46497565893	1.71961623003	4.56797413507	1.63164748159	2.17815040285	2.39159264548	3.84606162069	1.76786768626	1.17847440625	4.03507526907	1.23289973824	1.34066061547	4.45404093473	2.21944576825	2.01478255333	1.52155867631
AL590226.1	0.0286190404672	0.0685136293313	0.0	0.0351456033486	0.103564541795	0.035596737532	0.139369452929	0.328065365657	0.0337982631367	0.320216477545	0.294348377513	0.0811256794914	0.348898599458	0.282333075779	0.134712782373	0.141388769017	0.133226589955	0.336344339481	0.0298092772794	0.215406752664	0.0274669255583	0.0399772618545	0.0	0.089435143783	0.0815030949608	0.15584187877	0.195274200558	0.0273973882018	0.0	0.0358180267816	0.176729735709	0.0297071374525	0.1183828906	0.118472886322	0.125218076209	0.073502122158	0.0315762726919	0.187573523554	0.112910237351	0.0785589440115	0.264179681412	0.223367508779	0.108687213959	0.456622465424	0.236703537997	0.0395772149026	0.027799559926	0.198987789683	0.146898106324
AL138916.2	0.0	0.0	0.0	0.0	0.0	0.0	0.0	0.0	0.0	0.0	0.0	0.0	0.0	0.0	0.0	0.0	0.0	0.0	0.00774429451709	0.0	0.0	0.0	0.0	0.0	0.0	0.0	0.0	0.0213530950024	0.0	0.0	0.0	0.0154355182472	0.0	0.0	0.00813275051873	0.0	0.0	0.0	0.0	0.0	0.0	0.0	0.0	0.0	0.0	0.0	0.0	0.0	0.0
FMR1-IT1	0.232373258604	0.500668839414	0.549451263268	0.970244076115	0.392418025713	0.635863588508	1.01845345121	0.456640754696	0.603737487576	0.283637282787	1.98026211661	0.263481069835	0.251812788984	0.171930965608	0.546902476543	0.275522604114	0.259617063341	0.0780274040363	1.2585946168	0.612150822621	0.312226072163	0.194758030784	0.586489726782	0.774583091733	0.529413689716	0.202458137551	0.443949917188	0.578380431396	0.230276025146	0.465321070958	1.09057189096	0.434174577403	0.0640809232888	0.384777829046	0.813369894444	0.43765549316	0.102553841921	0.20306793512	0.275033537339	0.382717187881	0.572004208149	0.967274654147	0.529493686661	0.247170761168	0.427093847309	0.642697046669	0.1805755671	0.242353204489	0.656009254699
SLC12A5-AS1	0.198904881964	0.306113033724	0.307944090361	0.130856290542	0.197083384572	0.141371713407	0.0951333152959	0.360625456379	0.327183453707	0.0505802967894	0.667999169951	0.0201368108185	0.11547030297	2.19000004469	0.702199382984	0.231628071596	0.19180116823	0.226606324467	0.184979583831	0.113618902683	0.218168663615	0.218307204441	0.2526391697	0.229393438458	0.121382951586	0.0928384240373	0.0678586548999	0.0884066345673	0.119673752462	0.151141219071	0.210563556769	0.346570031804	0.244872512122	0.632251359247	0.248650511403	0.0973040571408	0.101891172265	0.150023525746	0.217203773212	0.155997617877	0.306012055207	0.434309121533	0.080934195421	0.143566118585	0.0261128680262	0.402774000326	0.289814128748	0.160524797804	0.464899120582
AC023794.5	0.0295610672976	0.0884610374074	0.00970801953849	0.272268443187	0.151545765146	0.689408303383	0.143956949989	0.0	0.0174553848559	0.300687955481	0.260603292311	0.153626035619	0.230244679218	0.4830061851	0.0434834375184	0.116834187249	0.110089510401	0.0248153913625	0.0538833435848	0.152966756325	0.042556543911	0.0412931568901	0.00847835698935	0.100077248668	0.0420929289691	0.177068741998	0.0403403726327	0.0707480075493	0.0805592436604	0.0554955241094	0.23731108322	0.329863536915	0.0611397960725	0.0152965687718	0.0485024119949	0.0632679370144	0.040769550045	0.075346331668	0.0437350502119	0.0135241328433	0.0341094303538	0.0384533155276	0.0982316752954	0.0157217563432	0.0271660991427	0.153299782342	0.0933224911565	0.0513844222778	0.0284500157241
SNHG5	4.59852872778	16.6429880238	11.4144315584	16.458218111	27.5764253481	7.70670641609	11.9749486243	33.382907055	19.0479825581	18.501123272	14.9047314795	10.6579224378	32.5130732208	76.4416928985	22.1224400663	15.5703142072	9.06209744394	27.5967624205	18.2023406167	19.4905623139	13.6727976404	14.2259100618	16.4551071902	30.2149089648	8.38402560089	30.0365197265	12.8932970939	39.5873236275	19.4549944357	9.91105568835	21.5197612999	26.4134090917	12.5553656672	32.2566284479	10.6716590056	35.3041338344	26.1742437409	5.99548266642	15.5032848134	14.6223200205	21.5929541317	31.6085943974	15.4272047461	32.5160301968	12.0644534478	13.4523576717	18.0835540335	11.0429587887	22.4103339859
AL031663.2	0.0	0.0	0.0	0.0	0.0	0.0	0.0	0.0	0.0	0.0	0.0659766785815	0.0	0.0	0.0	0.0	0.0	0.0	0.0	0.0	0.0	0.0	0.0	0.0	0.0	0.0	0.0	0.0	0.0	0.0	0.0	0.0	0.0	0.061914807572	0.0	0.0	0.0	0.0	0.0	0.0	0.0	0.0	0.0	0.0	0.0	0.0	0.0	0.0	0.0	0.0
AL138831.2	0.195193537227	0.428350007054	0.128205294762	0.0799024533271	0.0784836051426	0.0809280930828	0.0396065231028	0.266373773573	0.153678633201	0.198546097951	0.0955988608017	0.24591566518	0.176268952288	0.200586126542	0.344548560222	0.28929873432	0.121154629559	0.600811011079	0.271081917464	0.0918226233931	0.0624452144327	0.227217702581	0.14928829409	0.271104082107	0.154412326167	0.2480112185	0.0887899834375	0.218004931834	0.225670504643	0.203577968544	0.40178964404	0.16884566899	0.179426585209	0.269344480332	0.0	0.0557016082204	0.0358938446723	0.45013392285	0.0	0.208368246735	0.100100736426	0.507819193427	0.370645580663	0.242227345944	0.0298965693116	0.179955173067	0.0632014484849	0.0	0.250476260885
AL136307.1	0.0387854149397	0.0464259021138	0.050949387213	0.0476304162169	0.0467846308028	0.0482418073122	0.188877823069	0.0635149143798	0.183217835203	0.0394515766407	0.113974310931	0.109944047389	0.0	0.0478283221439	0.0456417395266	0.0	0.0361105647712	0.195353281638	0.0807969218717	1.3501574713	0.111672098803	0.0	0.0444959027397	0.0	0.0736370217245	0.0	0.158785006877	0.0	0.0768707315087	0.19416682158	0.0958038567296	0.241560227169	0.10695745347	0.0802790726052	0.0424248591536	0.0996123650657	0.128379444448	0.0282450534251	0.0382548675211	0.106465527529	0.0	0.0	0.0736481486313	0.0	0.0	0.0536362742111	0.0	0.0674186124411	0.0
AC092138.2	0.0	0.0	0.0	0.0	0.0	0.0	0.0	0.0	0.0	0.0	0.0	0.0	0.0	0.0	0.0	0.0	0.0	0.0	0.0	0.0	0.0	0.0	0.0	0.0	0.0	0.0	0.0	0.0	0.0	0.0	0.0	0.0	0.0	0.0	0.0	0.0	0.0	0.0	0.0	0.0	0.0	0.0	0.0	0.0	0.0	0.0	0.0	0.0	0.0
AC109597.2	0.0	0.0	0.0	0.0422353852538	0.0	0.0	0.0	0.0	0.0609243772399	0.0349829514549	0.0252661498343	0.0	0.0	0.10602718663	0.0202359816024	0.0	0.0	0.0	0.0	0.0323574868483	0.0330077185243	0.0240208574466	0.0	0.0358255124683	0.065296258746	0.0	0.0	0.0823103841876	0.0511227680422	0.0215217269874	0.0	0.124949437894	0.0237106328889	0.0177964934416	0.0564291815927	0.0147215685156	0.0	0.25045775529	0.0	0.0	0.0264559659379	0.0	0.0	0.0	0.110620531541	0.0	0.0668149077834	0.0	0.0
AC096639.1	0.0	0.0	0.0	0.0	0.0	0.0571394317156	0.0	0.0	0.0	0.0467279481249	0.0	0.0	0.0	0.0	0.0	0.0	0.0	0.0	0.0478494739039	0.0	0.0	0.0	0.0	0.0	0.0436092448542	0.0	0.0	0.0	0.0	0.0	0.0	0.0476855203488	0.0	0.0475427937186	0.0	0.0	0.0	0.0	0.0	0.0	0.0	0.0	0.0	0.0	0.0	0.0	0.133870503275	0.0	0.0
CENATAC-DT	0.973807509762	1.33035179663	0.917697926653	0.454955868048	0.715003361591	0.763604384268	0.68298898073	1.45603512885	1.22504116307	0.613699924278	1.78851122383	1.76027282247	0.258083027753	0.822323204032	1.09612910704	1.71521663641	0.729260768228	0.817474356497	1.11353287643	0.617434993068	0.528255001243	0.65057286423	0.874317897659	1.15772784067	0.854086770899	2.46693761828	1.05445475019	0.922105853773	0.71327463619	1.41747581551	0.888952917623	1.0767555146	0.394059382853	1.06257828272	0.972560317012	0.48933086106	0.583930408015	1.34124618236	0.91872645983	1.31717510553	0.944509604658	1.81749366041	0.924563013295	0.878194760196	0.418274047407	0.512322579367	1.2440949139	0.984352031647	1.01870325227
LINC02205	0.0	0.0	0.0	0.0	0.0	0.0	0.0	0.0	0.0	0.0	0.0	0.0630223200512	0.0	0.0	0.0	0.0	0.0	0.0	0.0	0.0	0.0	0.18633753015	0.0	0.0	0.0	0.0	0.0	0.0	0.0	0.0	0.0	0.0	0.0	0.0	0.0	0.0	0.0	0.0	0.0	0.0	0.0	0.0	0.0	0.0	0.0	0.0	0.0	0.0	0.0
LINC02098	0.0	0.0	0.0	0.0	0.0	0.0	0.0	0.0	0.0	0.0	0.0	0.0	0.0	0.0	0.0	0.0	0.0	0.0	0.0	0.0	0.0	0.0	0.0	0.0	0.0	0.0	0.0	0.0	0.0	0.0	0.0	0.0	0.0	0.0	0.0	0.0	0.0	0.0	0.0	0.0	0.0	0.0	0.0	0.0	0.0	0.0	0.0	0.0	0.0
DOCK4-AS1	0.0319583110269	0.0535554612596	0.025188690631	0.0784927869493	0.00770989705691	0.0079500332018	0.0466893255502	0.0104669726584	0.0226451073382	0.0390086559727	0.0187824546082	0.0543548558261	0.00865795776076	0.0	0.0225646611212	0.00631544060486	0.0297542945488	0.0321933435258	0.0332874247086	0.00601351048685	0.00613435346271	0.00892836201001	0.0146654499006	0.0199740878457	0.0485402019708	0.0208830617021	0.0	0.00611882326719	0.050671805373	0.0479967303544	0.039470113388	0.0132693468813	0.0440652700242	0.0198444459748	0.0139828525358	0.0	0.0070521186405	0.0558558955463	0.0567380733603	0.0350900816475	0.0196669450075	0.00831433456226	0.012136884157	0.0067986825245	0.0	0.0176780342428	0.0558777842459	0.0166654268524	0.0
AC106786.1	0.0468847221772	0.0	0.0	0.0383845118924	0.0188514541764	0.0194386105934	0.0951333152959	0.0	0.0	0.0635866588209	0.16073730027	0.487310821808	0.0211695555444	0.0192720003933	0.018390936221	0.0308837428795	0.0727521672596	0.0262386270436	0.0488346101313	0.0294072454004	0.0	0.0654921613323	0.0	0.0488386030266	0.0741784704137	0.0340407554804	0.0213270058257	0.0299222455458	0.0309743829903	0.0195594518797	0.0772066374821	0.0324448540413	0.0	0.064695487923	0.0512841679769	0.0133793078569	0.0172431214602	0.0569054752829	0.0154144613247	0.0142997816387	0.0	0.142305541949	0.0296758716544	0.0166234453099	0.0287241548288	0.0216122634321	0.0303614801545	0.027165735013	0.080217887473
AC240565.1	0.014719118689	0.017618694154	0.0	0.0180758089244	0.142038657506	0.0183078326919	0.0179198488646	0.0241039979779	0.017382855556	0.0	0.0432534088577	0.0417239182611	0.0	0.0181509144978	0.0519633100981	0.0	0.0	0.024712280318	0.0766563593936	0.0138482873077	0.0141265720554	0.0205607893379	0.0168862567184	0.061330101677	0.0139726758674	0.0160302726639	0.0200863766779	0.0	0.0	0.0736865777187	0.0181788481606	0.0	0.0608857525985	0.0	0.0	0.0504040406796	0.0974403539579	0.0107190368954	0.0145177752089	0.0	0.0	0.0765870744165	0.0838487232339	0.0313128609716	0.0405798309216	0.0203550403516	0.0	0.0639636419974	0.0188878682416
KIAA1671-AS1	0.71625354047	0.378829539819	0.131286508743	0.163645567943	0.200924589968	0.145027878409	0.06083760602	0.163665390659	0.0393430147694	0.406635686504	0.220266967678	0.69252112608	0.0676894879478	0.0821627602974	0.215617872936	0.164584209702	1.61286309361	0.0	0.138798473936	0.188058873407	0.143878472125	1.09358906801	0.19109525628	0.121458594779	1.45473514391	0.199549256264	0.045461955992	0.159460242721	0.181573969253	0.854729652676	0.267439919805	0.55329155481	0.275608234333	0.120670267443	0.109320483462	0.142600773396	0.257295480096	0.509473471498	0.279296509269	0.289581784909	0.230639627816	0.151673618378	0.632589113635	0.442944467505	0.306150866514	0.0691050429491	0.275061685412	0.738328910856	0.149622705475
AC016994.1	0.0	0.0	0.0	0.035463951205	0.0	0.0	0.0	0.0	0.0	0.0	0.0	0.0	0.0	0.0712226101491	0.0	0.0	0.026886670509	0.048484419537	0.0	0.0	0.0	0.0	0.0	0.0	0.0274137825442	0.0	0.0	0.0	0.0	0.0	0.0	0.0	0.0	0.0	0.0	0.0	0.0318622896547	0.0	0.0569664875043	0.0	0.0	0.0	0.0	0.0	0.0	0.039935704168	0.0	0.0250987769142	0.0370571762783
AC005005.4	0.00190930716735	0.00114271444297	0.0100324341332	0.0175854303496	0.0103638968343	0.00237482127264	0.00581123377661	0.00156333871183	0.00450967362969	0.000971050305386	0.00420799872376	0.00360817690556	0.00517258274173	0.00235446645121	0.00674047967855	0.00377307674417	0.00177763110803	0.0016027907285	0.0109379232178	0.00179634628748	0.00091622215451	0.00400059914714	0.0	0.00298331387514	0.00362496298105	0.00103969249581	0.00130276356104	0.00639731803801	0.00473018784436	0.0131427147018	0.00353713484692	0.00594569729107	0.00526524294839	0.00493991778068	0.00417693546824	0.0040863857989	0.0	0.00139043202272	0.00282478450435	0.00174700889585	0.00293743926511	0.00124182239779	0.0	0.00203089162967	0.00175461959069	0.00264037713508	0.00185463587002	0.00497826980117	0.0
FSIP2-AS2	0.0433174063593	0.0648133348124	0.298739239834	0.199484725528	0.431073333952	0.60613602326	0.606474885011	0.195075358635	0.140680678151	0.0660921114103	0.206849437265	0.276279233214	0.16136033506	0.013354239403	0.0382311581768	0.0535010491458	0.241980034581	0.327269831875	0.642944799147	0.163018425589	0.145507530913	0.151272655251	0.0372713641835	0.101525900313	0.359805895892	0.0	0.871915224585	0.0622024941374	0.150242591407	0.162641094435	0.173872284819	0.2473038467	0.0298637998479	0.246563646228	0.106609751365	0.194690743406	0.0955868689642	0.00788635662887	0.106812164071	0.00990881608117	0.199929459982	0.0845215369495	0.267324767756	0.0345568903861	0.149279744864	0.509180228143	0.0525963141264	0.0188240826857	0.54196120307
AC007991.4	0.0	0.0	0.0	0.0	0.0	0.0	0.0	0.0	0.0	0.0	0.0	0.0248964206483	0.0	0.0	0.0	0.0	0.0	0.0442370241065	0.0	0.0	0.0	0.0	0.0	0.0	0.0	0.0	0.0	0.0252237111213	0.0	0.0329762659791	0.0	0.0	0.0	0.0	0.0	0.0	0.0	0.0	0.0	0.0	0.0	0.0	0.0	0.0	0.0	0.0	0.0	0.0	0.0338108451332
AC090907.2	0.199260069253	0.106005809826	0.116334434136	0.135945146286	0.160237360499	0.247842285066	0.0539088786677	0.0725128605837	0.261467118988	0.0900810999963	0.422892182852	0.104599545085	0.359882444256	0.273020005571	0.364753568383	0.218759845396	0.26797048274	0.111514164935	0.0691823643527	0.0624903964759	0.0424974376	0.2474148317	0.203197955845	0.0230626736514	0.252206799407	0.50635623777	0.0604265165061	0.0423898478566	0.131641127709	0.0831276704889	0.191408122091	0.0229817716126	0.0305274398445	0.183303882448	0.145305142601	0.0947700973195	0.146566532412	0.193478615962	0.13102292126	0.101290119941	0.034062056145	0.0	0.378367363593	0.117749404278	0.508656908427	0.061234746391	0.0430120968856	0.269393538879	0.142052509067
LINC00470	0.0	0.00469629479911	0.0	0.0	0.0	0.0146399577691	0.00955313626402	0.00642496426535	0.00463343159418	0.0	0.0115292743768	0.00370719529713	0.00531453277266	0.0	0.0	0.0	0.0	0.0	0.00408657825367	0.0	0.0	0.00548051559266	0.0	0.00817382477432	0.00744888405828	0.0	0.0	0.00375593040324	0.00777599572978	0.00982064529527	0.0	0.00407257582108	0.0	0.00406038627132	0.0	0.0	0.00865763420596	0.0114287147012	0.0	0.00358990334026	0.0	0.0	0.0	0.0	0.00360554244713	0.0	0.00381106445454	0.0136396995881	0.0
AC106730.1	0.0	0.0	0.0	0.0	0.0	0.0	0.0	0.0	0.0	0.0	0.0	0.0	0.0	0.0	0.0	0.0	0.0	0.0	0.0	0.0	0.0	0.0	0.0	0.0	0.0	0.0	0.0	0.0	0.0	0.0	0.0	0.0	0.0	0.0	0.0	0.0	0.0	0.0	0.0	0.0	0.0	0.0	0.0	0.0	0.0	0.0	0.0	0.0	0.0
TPT1-AS1	0.632912198435	1.50417780527	1.93860899954	1.55825915035	2.29033750808	1.54013894508	1.85265775294	1.74164709558	2.52830308559	0.620400884804	1.08304631332	2.74400344768	1.83712341761	0.629295102248	1.79977287402	1.37943624103	0.818975944764	2.67067955861	3.09664572607	0.941501147443	1.03248917807	1.00825944201	1.46098587941	2.49028985246	1.18271944578	0.984701338593	2.52418092215	1.38196935254	1.30603387613	1.43847151394	1.46493693904	0.691971819751	1.17061961211	2.37420996753	1.68800936665	3.16442110765	1.05676696125	0.994363277188	1.19258317486	1.76958766743	1.30380198757	2.14695429523	2.03406104327	2.04898905688	0.667542509932	2.27396249144	1.0062895499	1.30127579167	1.77575195722
AC108463.2	0.232147653499	0.0463132178854	0.0508257236518	0.0475148084105	0.280026455242	0.144374146641	0.329733918064	0.0633607519663	0.0	1.22003043199	2.5013488336	0.292472514413	0.0524100646974	0.14313670195	0.0455309586054	0.114689627683	0.180114588847	0.129919415458	0.0806008128381	0.109206518113	0.0	0.270234646274	0.266327417855	0.0	0.146916582179	0.0	0.0527998687917	0.148158691538	0.0	0.145271657165	0.0955713230968	0.240973915938	0.106697848	0.160168440974	0.0423218861945	0.0662470583204	0.0	0.507176954463	0.190810079505	0.0	0.11905184672	0.150989930085	0.073469390989	0.411551315925	1.99116956774	0.0	0.601334170051	0.235392412613	0.0
AC107463.1	0.0	0.0	0.0	0.0174630696388	0.0	0.0	0.0	0.0	0.0	0.0	0.0	0.0	0.0	0.0	0.0	0.0	0.0	0.0	0.0	0.0	0.0	0.0	0.0	0.0148127787949	0.0	0.0	0.0	0.0	0.0	0.0	0.0	0.0	0.0	0.0	0.0	0.0	0.0	0.0	0.0	0.0	0.0	0.0	0.0	0.0	0.0	0.0	0.0	0.0	0.0
LINC02492	0.0	0.0	0.0	0.0	0.0	0.0	0.0	0.0	0.0	0.0	0.0	0.0	0.0	0.0	0.0	0.0	0.0	0.0	0.0	0.0	0.0	0.0	0.0	0.0	0.0	0.0	0.0	0.0	0.0	0.0157588000927	0.0	0.0	0.0	0.0	0.0	0.0	0.0	0.0	0.0	0.0	0.0	0.0	0.0	0.0	0.0	0.0	0.0	0.0	0.0
BX537318.1	0.686762127665	0.584920209979	0.329630293907	0.243282117628	0.477924190388	0.657079794707	0.627075937443	0.367670842396	0.265149754467	0.604521052171	0.329883392907	0.237103856962	0.30412600923	0.635161703103	0.512873996022	0.274038845269	0.590214765374	0.576510678704	0.330149476944	1.76443472402	0.215479965296	0.553454884498	0.196969020993	0.178845588548	0.739695169759	0.244518102746	0.19825104007	0.467798486703	0.261755349214	0.214878485439	0.358847751677	1.09672746055	0.182102375212	0.833751710557	0.361156112513	0.192209774845	0.174859823258	1.2695531387	0.312631328275	0.471288577952	0.507967697274	0.171797434948	0.275860215379	0.14047981952	0.157780568778	0.529652653125	1.21873547099	0.298440469157	0.457580907416
AC009269.4	0.0844545988887	0.151637449818	0.138676808904	0.0777858320469	0.15280913849	1.20802597224	0.102819583154	0.380332354849	0.349084577404	0.150334021186	0.80657581895	0.638403581128	0.257399364103	0.442617863337	0.422382561685	0.20861866051	0.216232931564	0.283585690961	0.769711073593	0.655528397469	0.202636788556	0.442397381185	0.121111364411	0.307909603187	0.380815564667	0.643843693059	0.201688505424	0.0606371333578	0.502154235498	0.475644419221	0.834445247489	0.175331131773	0.0582245210279	0.371463496882	0.277138285226	0.12652749417	0.0931813715995	0.261388328849	0.249898022006	0.0772756411734	0.487245306445	0.549296699292	0.320735248609	0.112290822623	0.15522457179	0.0583960495384	0.594763299981	0.201854004534	0.162560752098
TNFRSF10A-AS1	0.20019849972	0.149772729739	0.164365762516	0.276585415363	0.271674017801	0.0933785689417	0.0913996686987	0.163922322199	0.118214333232	0.127273139712	0.036768792616	0.236457370365	0.271183003521	0.0617188081669	0.0588971897815	0.0989055501948	0.232989672229	0.210073780098	0.130327844934	0.0235442624085	0.0720521704992	0.139826278512	0.1148371493	0.10427080081	0.0	0.10901592022	0.170749968149	0.0479131718317	0.17359269588	0.0313196874683	0.370882748344	0.207810054142	0.690102250802	0.258985077243	0.0821190758814	0.149965868286	0.165663898487	0.109344272757	0.123412484703	0.16028326672	0.0770005664817	0.162762561996	0.095037328375	0.266183896642	0.597931386232	0.138427056206	0.170157745921	0.0652489396702	0.160561705696
AC005083.1	0.0353846959828	0.0	0.0464821268469	0.0	0.0213412688789	0.352095588107	0.0	0.057945904129	0.208941537926	0.089981120973	0.519905014349	0.0835867618881	0.0	0.109086794679	0.0832797111894	0.017481363894	0.0164721888135	0.0594082121741	0.0737126190661	0.033291221208	0.0339602165061	0.0247140231443	0.0405944861843	0.0368593230389	0.0	0.0578050564761	0.1207189009	0.0	0.0175326696171	0.0221427757129	0.0	0.661140421973	0.0	0.0366200875036	0.0774100648708	0.0302927725061	0.0390410297212	0.605560152067	0.0	0.0323768640876	0.217755209096	0.046028746722	0.0335953264012	0.0	0.731653000356	0.0489334266388	0.171857434837	0.0153768311395	0.0681095270997
AL358332.1	0.0	0.117349604974	0.0	0.0722365352957	0.0473025418449	0.0	0.0477421803699	0.0642180315132	0.185246076921	0.0	0.0864270143779	0.0741074267761	0.026559589982	0.0241788934823	0.0	0.0	0.0	0.032919310682	0.0	0.0184473495132	0.0	0.0273890957601	0.0224942386544	0.0204245080308	0.11167828756	0.0213539794526	0.240814161722	0.0	0.0	0.0490790674473	0.0	0.0	0.0	0.0202919427065	0.0643417605614	0.0167858474957	0.0	0.0428365939399	0.0	0.0358813709015	0.0	0.0765164221339	0.0372317208948	0.0208559830456	0.0180188425125	0.135575084261	0.0	0.0511237079581	0.0503211840237
KIF25-AS1	0.0309730677595	0.191551949104	0.0	0.0126788219334	0.118309968244	0.173361183855	0.219964984201	0.0	0.432843235838	0.803378722117	1.71415444384	0.224374153706	0.0699253453865	0.00636575142524	0.0485978107394	0.0408049452553	0.0480616648995	0.0	0.026884338479	3.93398091804	0.0	0.194694961474	0.0	0.0107546146561	0.27442190609	0.0	0.0422672524784	0.0	0.138120872337	0.368259887399	0.0701310291895	2.16481143998	0.121002546534	0.0267120295019	0.0959917392832	0.0353546477047	0.0683470876531	0.0413522948623	0.0	0.018893493875	0.190606324542	0.06715009844	0.19604526611	0.0	0.536066399865	0.0214162973129	0.561608726174	0.0134597067908	0.00662421026736
DNAAF4-CCPG1	0.0034736991807	0.00831599292603	0.00456312881772	0.00426587515039	0.0	0.0	0.0211453435611	0.0	0.0	0.0	0.0102077667886	0.00328226944699	0.0	0.0	0.0	0.0	0.0032341342604	0.0	0.0144726671995	0.0	0.00666771738331	0.0	0.0	0.00361846263435	0.00659507865086	0.0	0.0142211021631	0.0	0.00688469615386	0.00869498405637	0.012870576961	0.0	0.0	0.0	0.0	0.00892148224929	0.0038326397667	0.0075890500922	0.00342618229488	0.00317842171965	0.0	0.0	0.0263843007953	0.0	0.00319226824203	0.0	0.00674846584389	0.0030190727515	0.0
AMMECR1-IT1	0.0	0.0340125593026	0.0	0.0	0.0	0.0	0.0691878656697	0.0	0.0	0.0867090802104	0.0	0.0268490810913	0.0	0.0	0.0334380658564	0.0	0.0	0.0	0.118386933652	0.0	0.0	0.0	0.0	0.0295991533494	0.0269739892413	0.0	0.0	0.0	0.0	0.0355626397813	0.0	0.0	0.0	0.029407039965	0.0621626278508	0.0486520285704	0.0	0.0	0.0280262933176	0.129998014897	0.0	0.0	0.0	0.090673338054	0.0261128680262	0.0	0.0	0.0	0.0
AC073071.1	0.0410845503614	0.0	0.0539695828467	0.0504538687246	0.0	0.0	0.0	0.0	0.0	0.0	0.0	0.0	0.0	0.0	0.0	0.0	0.0	0.0689778339805	0.0	0.0	0.0	0.0	0.0	0.0	0.0	0.0	0.0	0.0	0.0	0.0	0.0	0.0	0.0	0.0	0.0	0.0	0.0	0.0	0.0	0.0375922094626	0.0	0.0	0.0	0.0	0.18877988354	0.0	0.0	0.0	0.0
AC121338.1	0.0	0.0	0.0	0.0	0.0	0.0154058918456	0.0	0.0	0.0	0.0	0.0	0.0117034456039	0.0	0.0	0.0	0.0	0.0	0.0	0.0	0.0	0.0	0.0	0.0	0.0	0.0	0.0	0.0	0.0	0.0122742310218	0.0	0.0	0.0642846758393	0.0	0.0	0.0	0.0	0.0	0.0	0.0	0.0	0.0	0.0	0.0	0.0	0.0	0.0	0.0240627115444	0.0107649765786	0.0
AC022690.2	0.0	0.0	0.0	0.0	0.0	0.0	0.0	0.0	0.0	0.0	0.0	0.0	0.0	0.0	0.0	0.0	0.0	0.0	0.0	0.0	0.0	0.0	0.0	0.0	0.0	0.0	0.0	0.0	0.0	0.0	0.0	0.0	0.0	0.0	0.0	0.0	0.0	0.0	0.0	0.0	0.0	0.0	0.0	0.0	0.0	0.0	0.0	0.0	0.0
AC134312.1	1.46359165911	0.089706243935	0.0289549200007	0.113688640035	0.297786245176	0.0438658911622	0.0375692406644	0.108288010827	0.06247444436	0.170396771011	0.0194317374694	0.0124964058287	0.197059524233	0.016308717147	0.18156980727	0.0435583762957	1.20258366743	0.00740138262844	0.0964267467748	0.165903707458	0.0803878520973	1.13307234871	0.111264367415	0.0413291275612	0.933220955769	0.19684518725	0.0240636570157	0.0126606846474	0.0655293224214	0.80552919633	0.751355523505	0.132704477674	0.2917666817	0.0866840815782	0.37612171868	0.00754806084845	0.30156388306	0.295354524366	0.0652215869104	0.0201683867139	0.155992159779	0.160565987597	0.636192912236	0.00937827113722	0.00810249942626	0.0	0.0899257335329	1.4099737686	0.0
LINC01139	0.0725996348612	0.0993157879962	0.0408722149861	0.127365654295	0.175145585972	0.0645002693731	0.0378800188426	0.101904865882	0.0857380793559	0.137143639552	0.700975381415	0.0587989635351	0.182633901444	0.0895264039089	0.134252637866	0.0512384803791	0.366932205984	0.0870637592207	0.108027114149	0.0878199456004	0.0696769959349	0.130387777278	0.0832886871713	0.0648215681029	0.118145019891	0.135542891047	0.212298756755	0.0893579096001	0.0411110873781	0.116822230485	0.0512366754924	0.086125572211	0.0715021362656	0.150268634928	0.136134941669	0.115425909032	0.0343291813066	0.18126818932	0.0716065412221	0.0664283935591	0.111693404665	0.404735531521	0.256019556367	0.308891085264	0.0571866712922	0.0	0.141041618935	0.297462147215	0.0931613071824
PCAT19	0.27908722367	0.402843911699	0.118610803084	0.28225068477	0.856469516985	0.398181220086	0.364759354116	1.03504453933	0.47015611715	1.19396885371	1.06133441755	0.310243758852	0.583743408551	1.5993180141	0.738951984204	0.283869624304	0.313336316663	0.613270484813	0.209470804528	0.370694833884	0.193011019378	0.194925176365	0.268384529733	0.393324279781	0.210388782203	0.451451934808	0.492871277784	0.333967390425	0.48399467139	0.24142124694	0.339617765546	0.413245862364	0.277293531852	0.857998090348	0.884401022424	0.460284015405	0.0860380262355	0.69640346322	0.392663955578	0.172746074791	0.814542681449	0.731417405913	0.350700954927	1.14378206092	0.528039303495	0.329191942493	0.617938982033	0.43875040097	0.379196811021
AC008687.2	0.0306553952697	0.0	0.0	0.0376463482022	0.0	0.0	0.0373215313853	0.0	0.0724062791044	0.0	0.0	0.0	0.0	0.0	0.0	0.0	0.0	0.0	0.0	0.0	0.0	0.0	0.0	0.0	0.0	0.0	0.0	0.0	0.0	0.0	0.0	0.0	0.0	0.0	0.0	0.0	0.0	0.0	0.0	0.0	0.0	0.0	0.0	0.0	0.0	0.0	0.0	0.0	0.0
AC106782.5	0.498150173132	0.78262101786	1.34966120853	0.726456875464	1.69000341152	1.62646499575	0.985521688144	0.866755286664	2.02228474842	0.538375324197	2.24153188267	1.14732626015	0.927821926597	1.07501627194	1.64871869637	0.153815516294	0.550756641208	1.14998982589	1.45931549806	1.17169493392	0.448215162188	0.565381549001	0.714367813517	0.810797120558	0.916220013469	0.745971243144	1.57203359348	1.37104664161	0.925601679202	0.974152388542	0.922860588653	0.807952908254	0.601008971939	1.38551958023	1.1919562479	0.533081797422	0.652679089646	0.838911186396	0.921254915109	0.883123233234	1.14959439489	0.931497771798	1.06415821011	0.728574438973	0.343343413188	0.947224983236	1.3306867474	0.622371233795	1.51818619065
[truncated: 13,277 more rows]
[truncated: 480 more columns]
