# Supplementary material for: Establishment and Validation of a Ferroptosis-Related lncRNA Signature for Prognosis Prediction in Lower-Grade Glioma
Source: Front Neurol. 2022 Jun 27;13:861438. doi: 10.3389/fneur.2022.861438 (PMC9271629; doi:10.3389/fneur.2022.861438)
Supplement: Supplementary file 4 [file Data_Sheet_2.ZIP]

Archive with 18 entries (11 files):
- FRlncRNAs_and_prognostic_FRlncRNAs/
- FRlncRNAs_and_prognostic_FRlncRNAs/CGGA_FRlncRNAs_and_prognostic_FRlncRNAs/
- FRlncRNAs_and_prognostic_FRlncRNAs/CGGA_FRlncRNAs_and_prognostic_FRlncRNAs/FRLncRNAsExp.txt
- FRlncRNAs_and_prognostic_FRlncRNAs/CGGA_FRlncRNAs_and_prognostic_FRlncRNAs/Prognostic_FRlncRNAs.txt
- FRlncRNAs_and_prognostic_FRlncRNAs/Gravendeel_FRlncRNAs_and_prognostic_FRlncRNAs/
- FRlncRNAs_and_prognostic_FRlncRNAs/Gravendeel_FRlncRNAs_and_prognostic_FRlncRNAs/FRLncRNAsExp.txt
- FRlncRNAs_and_prognostic_FRlncRNAs/Gravendeel_FRlncRNAs_and_prognostic_FRlncRNAs/Prognostic_FRlncRNAs.txt
- FRlncRNAs_and_prognostic_FRlncRNAs/TCGA_FRlncRNAs_and_prognostic_FRlncRNAs/
- FRlncRNAs_and_prognostic_FRlncRNAs/TCGA_FRlncRNAs_and_prognostic_FRlncRNAs/FRlncRNAExp.txt
- FRlncRNAs_and_prognostic_FRlncRNAs/TCGA_FRlncRNAs_and_prognostic_FRlncRNAs/Prognostic_FRlncRNAs.txt
- Function_Enrichment_Analyses/
- Function_Enrichment_Analyses/GO_results/
- Function_Enrichment_Analyses/GO_results/GO_results.txt
- Function_Enrichment_Analyses/GO_results/Representative_BP_results.txt
- Function_Enrichment_Analyses/KEGG_results/
- Function_Enrichment_Analyses/KEGG_results/KEGG_results.txt
- Function_Enrichment_Analyses/KEGG_results/Representative_results.txt
- Function_Enrichment_Analyses/TCGA_DEGs.txt
