# Supplementary material for: Establishment and Validation of a Ferroptosis-Related lncRNA Signature for Prognosis Prediction in Lower-Grade Glioma
Source: Front Neurol. 2022 Jun 27;13:861438. doi: 10.3389/fneur.2022.861438 (PMC9271629; doi:10.3389/fneur.2022.861438)
Supplement: Supplementary file 4 [file Data_Sheet_2.ZIP › FRlncRNAs_and_prognostic_FRlncRNAs/CGGA_FRlncRNAs_and_prognostic_FRlncRNAs/FRLncRNAsExp.txt]

ID	CGGA_1006	CGGA_1022	CGGA_1034	CGGA_1052	CGGA_1079	CGGA_1081	CGGA_1140	CGGA_1145	CGGA_1263	CGGA_1280	CGGA_1281	CGGA_1284	CGGA_1292	CGGA_1340	CGGA_1408	CGGA_1411	CGGA_235	CGGA_269	CGGA_276	CGGA_323	CGGA_330	CGGA_426	CGGA_448	CGGA_488	CGGA_493	CGGA_541	CGGA_564	CGGA_565	CGGA_578	CGGA_599	CGGA_616	CGGA_630	CGGA_633	CGGA_638	CGGA_643	CGGA_659	CGGA_661	CGGA_678	CGGA_727	CGGA_732	CGGA_766	CGGA_791	CGGA_796	CGGA_807	CGGA_871	CGGA_D06	CGGA_D11	CGGA_D16	CGGA_D18
A1BG-AS1	1.09085343	2.08746284	0.64154603	1.51096192	1.61823866	2.25701062	2.5849625	0.91073266	1.70043972	2.16349873	2.11103131	3.50080205	1.50589093	2.08065766	1.85996955	1.93734439	1.83592407	1.28688115	1.61353165	2.50589093	1.36737107	2.3248106	1.64616266	2.54101915	1.76128527	2.169925	2.20789285	1.91073266	2.57046293	1.88752527	1.65992456	1.62760684	2.89141919	1.36737107	1.68706069	2.50589093	1.51096192	1.169925	2.61823866	1.91838623	0.71369581	2.16349873	2.54349588	2.80115866	1.23878686	1.15055968	2.6622055	1.98185265	0.8559897
A2M-AS1	0.17632277	0.78240856	0.48542683	0.52606881	0.31034012	0.8559897	0.87970577	0.87970577	1.54596837	0.49569516	0.77399633	0.46466827	1.47508488	1.98913901	0.422233	1.25701062	0.50589093	1.31614574	0.7398481	0.79908731	0.65076456	0.28688115	0.59454855	0.27500705	0.57531233	0.62293035	1.14404637	0.60407132	0.23878686	0.98550043	0.22650853	0.80735492	1.65535183	0.54596837	0.40053793	0.75702325	1.41683974	0.35614381	1.22650853	1.25096157	0.16349873	1.01435529	0.37851162	0.63226822	0.50589093	0.45417589	0.36737107	0.56559718	1.13750352
AC003005.2	0.44360665	0.27500705	1.13750352	0.73118324	0.38956681	1.05658353	0.38956681	0	0.23878686	0.94860085	0.89530262	0	1.12432814	1.38404981	1.04963077	0	0.43295941	0.57531233	0.31034012	0.87184365	1	0.55581616	0.61353165	0	0.87184365	0.40053793	1.36176836	0.52606881	0.97819563	0.46466827	0.52606881	0.26303441	1.11769504	0.64154603	0.76553475	0.70487196	0.49569516	1.0976108	0.81557543	0.75702325	0.96347412	1.61823866	0.69599381	0.28688115	0.16349873	0.5849625	0.56559718	0.32192809	0.45417589
AC004448.2	0.23878686	0.49569516	1.24488706	1.20163386	0.8559897	0.76553475	0.57531233	0.40053793	1.04264434	0.26303441	0.22650853	0	1.37851162	0.52606881	0.80735492	0.3448285	0.64154603	0.22650853	0.17632277	0.36737107	0	0	0.18903382	0.18903382	0.23878686	0.21412481	0.56559718	0.35614381	0	0.45417589	0	0.25096157	0	0.23878686	1.12432814	0.28688115	0	0.37851162	1.14404637	0.52606881	0.29865832	0.64154603	0.52606881	0	0.16349873	0	0.71369581	0	0.62293035
AC004448.5	0	0.11103131	0.32192809	0.15055968	0.88752527	0.69599381	0.27500705	0	0.73118324	0	0.15055968	0	1.79493566	0.46466827	0.13750352	0.23878686	0.57531233	0.15055968	0	0.56559718	0.12432814	0	0	0	0.61353165	0.15055968	0.38956681	0.13750352	0.91073266	0.22650853	0	0.46466827	0.3448285	0	1.73118324	0.13750352	0	0	0	0.16349873	0.35614381	0.12432814	0	0.20163386	0.82374936	0	0.11103131	0.17632277	0.68706069
AC004466.1	1.18903382	1.13093087	1.66902677	2.34198575	2.6622055	1.85199884	2.18903382	0.422233	2.04963077	1.64616266	2.09085343	0.97819563	2.06004738	1.16349873	1.76553475	1.86393845	2.30451104	1.59454855	2.93734439	2.31614574	1.28688115	1.87184365	1.11103131	2.01792191	2.50080205	1.7441611	1.89917563	1.98913901	1.60407132	2.60644223	1.89530262	1.87578006	1.59931779	2.17632277	1.66448284	1.81147103	1.67807191	1.63226822	1.66902677	1.55581616	1.56559718	1.38956681	2.40871186	2.16027483	2.58014548	2.0071955	1.07038933	1.53106949	0.95605665
AC004706.1	0.55581616	1.11769504	1.24488706	1.63226822	2.24488706	2.36457243	0.37851162	1.84398384	2.50589093	1.72246602	1.49057013	1.14404637	2.47248777	2.29278175	1.0976108	1.11769504	1.77820858	1.3448285	1.53106949	1.44360665	1.08406426	1.69153416	0	0.26303441	1.69153416	0.64154603	1.24488706	0.28688115	2.31034012	1.23878686	1.0976108	1.77820858	2.52105074	3.10097765	1.87970577	1.35049725	1.63226822	2.1826923	1.98913901	1.83187724	2.35895883	1.40599236	1.20163386	1.20789285	1.95605665	1	1.89530262	1.08406426	2.98185265
AC004771.1	0.50589093	0.40053793	0.91073266	0	0	0.51601515	0.17632277	0.66902677	0.28688115	0.37851162	0.40053793	0.47508488	0	0.89530262	0.60407132	0.33342373	0.18903382	0	0.47508488	0.38956681	0	0.28688115	0	0	0.54596837	0.3448285	0.41142625	0.15055968	0	0	0.77399633	0.38956681	0.69599381	0.22650853	0	0.12432814	0.47508488	0.48542683	0	0	0.79908731	0.29865832	0.80735492	0	0.12432814	0.12432814	0.87970577	0.27500705	0
AC005013.1	3.86195536	1.70043972	3.57288967	0.66902677	1.44890095	2.28983447	1.46988598	1.07038933	1.62293035	4.31903982	2.55826763	0.64154603	1.75274859	2.72900887	4.14974712	0.51601515	2.31034012	4.08831124	2.55581616	2.01792191	2.81147103	1.65535183	0.68706069	1.44360665	3.58375975	0.59454855	4.60525726	2.92599942	3.25550073	2.90110824	2.79285535	2.33342373	3.89724043	2.39780296	0.92599942	2.48542683	1.70043972	5.14036967	3.92314918	3.62410089	0.7398481	2.10433666	4.73714592	1.41142625	1.59454855	2.59454855	4.76128527	0.96347412	1.22650853
AC005083.1	0.43295941	0.35614381	0.16349873	0	0.93357264	0.13750352	0.15055968	0.91073266	0.17632277	0.74846123	0.16349873	0.13750352	0.69599381	0.5849625	1.03562391	0	0.17632277	0.87970577	0.12432814	0	0.45417589	0.29865832	0.12432814	0	0	0	0.28688115	0	0.59454855	0.12432814	0.64154603	0	0	0.32192809	0.41142625	0.11103131	0.40053793	0.95605665	0.51601515	0.13750352	0.18903382	0.36737107	0.17632277	0	0.11103131	0	0.43295941	0.40053793	0.91838623
AC005224.2	0.31034012	0.32192809	1.20789285	0.54596837	0.49569516	0.71369581	0.68706069	0.44360665	1.38404981	0.47508488	0.422233	0.37851162	0.69599381	0.80735492	0.46466827	0.0976108	0.28688115	0.23878686	0.25096157	0.43295941	0.54596837	0.32192809	0.55581616	0.45417589	0.46466827	0.35614381	1.11103131	0.63226822	0.16349873	0.38956681	0.38956681	0.65992456	0.22650853	0.23878686	0.37851162	0.35614381	0.37851162	0.41142625	0.52606881	0.72246602	0.422233	0.93357264	0.68706069	0.22650853	0.43295941	0.13750352	0.12432814	0.16349873	0.59454855
AC005253.2	0.61353165	1.33342373	1.33913738	0.73118324	0.88752527	1.06350294	0.55581616	0.93357264	0.65076456	1.26303441	0.63226822	0.94860085	0.79077204	1.36737107	1.76128527	0.90303827	1.15055968	1.10433666	1.36737107	0.71369581	1.04264434	1.21412481	0.87184365	0.57531233	1.42760617	0.64154603	0.87184365	0.75702325	0.76553475	0.89530262	1.48542683	1.67807191	1.43829285	1.18903382	1.25096157	0.84799691	1.60880924	1.60880924	1.54101915	1.64154603	1.87970577	1.33342373	1.11103131	0.76553475	1.42760617	0.47508488	1.26303441	1.12432814	0.83995959
AC005498.3	1.76977174	1.04264434	1.31034012	1.83995959	1.59931779	1.29278175	1.62760684	0.91073266	2.18903382	0.76553475	1.32192809	1.63691458	0	2.13093087	1.67355642	1.50589093	1.20789285	1.09085343	0.51601515	0.51601515	1.16349873	0.88752527	1.29865832	0.44360665	1.59454855	0.69599381	0.12432814	0.90303827	1.36737107	1.32192809	0.71369581	0.5360529	0.98550043	0.79908731	0.3448285	1.0071955	0.69599381	0.46466827	0.72246602	1.20789285	2.00360224	0.98550043	1.58014548	1.59454855	0.3448285	0.92599942	0.78240856	1.30451104	0.93357264
AC005523.2	0.72246602	3.1489341	0.50589093	2.42492209	2.29278175	3.11103131	2.75274859	1.75274859	3.19061486	0.94860085	0.31034012	0	1.75702325	1.86393845	0.97819563	2.04264434	2.19219417	0.51601515	1.61823866	2.26903315	2.75915583	1.28688115	2.35049725	2.84197312	2.86987141	2.48284828	1.76128527	0.65076456	2.30158765	3.06522762	2.45417589	0	0.45417589	1.86393845	2.88557436	0.57531233	1.422233	0	0	1.76553475	2.62760684	1.21412481	0	1.70929064	2.26903315	0.90303827	0.25096157	0	2.42760617
AC005562.1	1.76977174	2.89336221	3.22342255	1.72683122	2.35895883	2.62993941	1.50080205	2.03210084	1.53106949	2.78868571	1.32768736	2.86393845	2.44360665	3.2156786	2.61588707	2.24488706	2.7676548	2.76128527	2.63226822	1.76553475	2.592158	2.81557543	2.24488706	3.15055968	2.70265754	1.65535183	2.26002566	1.90303827	3.66902677	2.42760617	2.35614381	2.46466827	2.49569516	2.78240856	2.39231742	1.40599236	2.78659636	2.62760684	2.86789646	3.23112516	2.92599942	3.36317108	2.08746284	2.38956681	2.22650853	1.99638875	3.37712375	2.23878686	3.0071955
AC005618.1	3.16349873	2.32768736	2.04264434	1.64616266	1.18903382	0.35614381	1.02147973	2.10097765	0	2.25096157	0.33342373	2.51853514	1.20789285	0	0	1.24488706	2.3305584	1.13093087	2.1953476	0.91073266	0.75702325	2.99457972	2.22958792	0.21412481	0	0.31034012	1.35614381	1.77399633	0.47508488	2.03562391	2.71589337	1.21412481	1.54101915	0	1.05658353	1.33913738	0.68706069	3.51853514	2.32768736	1.47508488	2.3729521	1.73118324	1.29865832	1.07038933	1.17632277	0.47508488	3.35895883	1.33342373	0
AC005740.3	0	0	0.26303441	0.97819563	0	0.44360665	0.22650853	0	0.44360665	0	0.23878686	0	1.67807191	0.37851162	0.54596837	0.50589093	0.83187724	0.43295941	1.57531233	0.5360529	0.3448285	0	0	0.35614381	0.44360665	0.21412481	0.41142625	0.66902677	0.81557543	0.33342373	0	1.26303441	0.63226822	2.41142625	2.06004738	0.5360529	0.18903382	0	0.35614381	0	2.58736499	0.20163386	0.5360529	0.31034012	2.6622055	0	0	0.17632277	0.25096157
AC005841.1	1.31614574	0.12432814	0	0.0976108	0.28688115	0	0.0976108	0	0.11103131	0.12432814	0	0.0976108	0.21412481	0.25096157	0.26303441	0.17632277	0.31034012	0.11103131	1.02147973	1.18903382	0.08406426	0	0	0	0.29865832	1.09085343	1.03562391	0.17632277	0	0.41142625	0.68706069	0.22650853	1.21412481	0.21412481	1.21412481	0.71369581	1.01435529	1.13093087	0.23878686	0.08406426	0.26303441	0.08406426	0.13750352	0	0.74846123	0.96347412	0	0.15055968	0
AC006111.1	0.49569516	0.08406426	0.32192809	0.15055968	0.07038933	0.31034012	0	0.20163386	0.87970577	0.45417589	0.422233	0.07038933	0.22650853	0.35614381	0.60407132	0.23878686	0.57531233	0.31034012	0.32192809	0.28688115	0.20163386	0.31034012	0.12432814	0.72246602	0.28688115	0.20163386	0.52606881	0.18903382	0.22650853	0.25096157	0.28688115	0.96347412	0.91073266	0.61353165	0.49569516	0.31034012	0.23878686	0.422233	0.37851162	0.40053793	0.94110631	0.35614381	0.46466827	0.26303441	0.54596837	0.16349873	0.32192809	0.11103131	0.3448285
AC006272.1	0.60407132	0.91073266	1.422233	1.08406426	0.7398481	1.48542683	0.54596837	0.5360529	0.79077204	1.26303441	0.56559718	0.50589093	0	1.16349873	1.02856915	0.81557543	0	0.77399633	0.44360665	0.50589093	0.25096157	0	0.48542683	0	1	0	0.28688115	0.47508488	1.93734439	0.91073266	0.72246602	1.3950628	1.11769504	0.33342373	1.49569516	0	0.45417589	1.1953476	0.45417589	0.86393845	1.20789285	1.13093087	0.38956681	0	1.57531233	0	0.23878686	0.43295941	1
AC006449.1	0	4.09169983	4.19613488	3.88068553	4.44493205	3.9579146	4.41210404	2.71149491	2.65306002	4.49249415	3.90785207	2.929791	3.36597243	4.74953427	4.35473424	4.80992887	4.72082567	4.61353165	4.4475792	4.46858332	3.48155728	4.30888506	3.92694825	6.26341006	4.48413813	4.78188423	4.30012372	5.42054977	5.34908215	4.7473874	4.22110373	4.91886324	4.46988598	4.49313492	5.56590177	5.11061381	4.14486214	2.1210154	4.76500425	4.66562016	4.94813358	3.71479501	4.25851892	4.56376828	5.27090265	3.51979349	4.24107746	3.70043972	5.02901109
AC006538.1	2.077243	1.25701062	0.49569516	1.47508488	1.26303441	1.23266076	2.077243	0.65992456	1.44890095	1.23266076	1.47508488	0.36737107	2.13422094	0.79077204	1.36737107	1.60407132	1.78659636	1.01435529	1.52606881	1.88752527	0.91838623	1.46466827	0.60407132	0.94860085	1.422233	1.74846123	0.92599942	1.95977016	0.88752527	0.91073266	0.77399633	1.71808758	0.8559897	1.35049725	1.87184365	1.85996955	0.50589093	1.26903315	1.03562391	0.87970577	1.33913738	1.29865832	0.51601515	2.17951105	1.66448284	0.79908731	1.62760684	0.67807191	1.04963077
AC007009.1	4.23342794	0.89530262	0.5360529	1.57046293	1.36737107	1.56559718	1.86789646	0.72246602	2.26303441	0	1.83995959	1.38404981	0.97819563	1.64154603	0.57531233	0.91838623	0.33342373	0.54596837	0.23878686	1.38956681	0.44360665	0.17632277	0.47508488	0	0.28688115	1.05658353	0.91838623	0.79077204	1.25096157	0.87184365	0.40053793	0.94860085	0.61353165	0.5849625	2.23878686	2.38128337	0.79077204	1.08406426	1.1826923	0	0	0.97085365	1.38956681	0.64154603	0.56559718	0.62293035	0.84799691	1.01435529	2.82781902
AC007092.1	0	0.73118324	1.47508488	1	1.60880924	0.72246602	1.53106949	1.44360665	1.09085343	0.15055968	1.99276843	0.29865832	2.81557543	1.88752527	0.40053793	1.0071955	0.46466827	0.26303441	0.97819563	1.93357264	1.44890095	1.06350294	0.5360529	1.78659636	1.46466827	2.17312743	0.75702325	1.41683974	1.06350294	0.76553475	0.64154603	1.21412481	1.28095631	1.29278175	1.35049725	2.10097765	1.26903315	0.15055968	0.51601515	0.78240856	1.65992456	0.54596837	0.35614381	2.33342373	0.93357264	0.57531233	2.1473067	0.91073266	2.077243
AC007292.3	0.88752527	0.32192809	0.21412481	0.23878686	0.13750352	0.54596837	0.15055968	0.26303441	0.38956681	0.55581616	0.12432814	0.12432814	0.37851162	0.31034012	0.422233	0.20163386	0.25096157	0.20163386	0.59454855	0.94860085	0.32192809	0.20163386	0.26303441	0.21412481	0.27500705	0.64154603	0.97085365	0.27500705	0.26303441	0.23878686	0.63226822	0.26303441	0.87184365	0.28688115	0.83187724	0.55581616	0.81557543	0.71369581	0.33342373	0.41142625	0.46466827	0.16349873	0.31034012	0.07038933	0.69599381	0.64154603	0.32192809	0.15055968	0.55581616
AC007347.1	3.56193706	2.24792751	1.98913901	3.98823022	4.21334728	3.70487196	3.97452931	3.2794713	5.10559428	2.57531233	3.19692173	1.37851162	3.62993941	2.89141919	3.18903382	3.29572302	3.48413813	3.78345665	3.40190347	2.83995959	2.79701298	2.46466827	2.26303441	4.97590527	3.48413813	3.48155728	2.79077204	3.5147535	3.19692173	2.45154083	2.88947354	3.48155728	3.03033608	3.7548875	3.58375975	3.87085786	2.57531233	2.66902677	2.61117238	2.22342255	1.54596837	2.7441611	3.16027483	4.16912328	2.71369581	2.60644223	3.1489341	3.22650853	3.1489341
AC007362.1	5.28725064	4.52919627	2.21412481	2.55826763	1.97819563	4.30742853	1.55581616	4.26077843	2.98732087	1.422233	1.87184365	4.51159454	3.16349873	1.99638875	2.42760617	3.01792191	2.1473067	4.20084957	2.26303441	1.02856915	3.83086376	2.28983447	4.10349764	0.55581616	2.84999926	0.83187724	2.33342373	0.83995959	2.95233357	1.60407132	4.34766566	3.25550073	1.40053793	3.03210084	1.37851162	1.10433666	4.32192809	3.24488706	2.18586655	2.00360224	2.71589337	2.72027847	2.02502879	1.169925	3.33199178	0.75702325	2.61353165	3.23266076	1.59454855
AC007461.1	0.90303827	1.28095631	1.7398481	1.64154603	1.36737107	1.38404981	0.38956681	1.28688115	1.02856915	1.70487196	0.73118324	1.3448285	1.02147973	0.80735492	2.28392177	0.84799691	2.02147973	0.7398481	0.79908731	0.54596837	2.21723072	1.32768736	1.16349873	2.56315813	1.78240856	0.49569516	1.49569516	1.077243	2.09085343	1.23266076	1.21412481	1.45417589	1.02856915	1.87184365	2.04264434	0.35614381	0.89530262	1.67355642	1.66448284	2.3729521	1.67807191	0.70487196	1.35049725	0.79908731	1.48542683	0.74846123	3.04788733	0.56559718	1.52105074
AC007620.3	4.357552	3.51222689	4.23189316	2.592158	2.78240856	3.1826923	2.61823866	4	1.41683974	3.43829285	2.49569516	3.89724043	2.15380534	4.56559718	4.50716035	4.04439412	4.16108148	3.63807384	3.0617762	2.48284828	4.30524097	3.99638875	4.83289001	1.11103131	3.94860085	1.75274859	4.04439412	3.18428029	3.69710657	3.71149491	4.52857132	3.39780296	3.28835856	3.97085365	3.3291236	2.55581616	4.780835	3.81557543	3.73335434	3.78135971	3.29130886	3.99909803	3.91838623	2.00360224	3.70265754	1.81966818	5.57984389	4.53791725	3.43028527
AC007743.1	0.15055968	0.18903382	1.15055968	1.12432814	0.57531233	0.41142625	0.74846123	0.47508488	0.65076456	0.88752527	1.48026512	0.07038933	0.77399633	0.70487196	0.43295941	0.5849625	0.86393845	1.57046293	0.55581616	1.11103131	0.87970577	0.02856915	0.422233	0	0.81557543	1.16349873	0.41142625	0.92599942	0.422233	0.66902677	0.33342373	1.09085343	0.69599381	0.70487196	0.22650853	1.23266076	0.27500705	0.07038933	0.3448285	0.422233	0.87970577	0.76553475	0.91073266	1.40053793	1.15055968	0.8559897	0.22650853	0.81557543	0.67807191
AC007952.4	0	0.18903382	0	0.36737107	0.41142625	0	0	0.28688115	0.31034012	0	0.11103131	0	0	0	1.01435529	0.25096157	0.23878686	0.20163386	0.43295941	0.0976108	0.08406426	0.0976108	0.08406426	0.08406426	0	0	0	0	0	0.08406426	0	1.22032995	0.08406426	1	0.28688115	0	0.16349873	0	0.08406426	0.17632277	0.15055968	0	0	0	0.66902677	0	0.16349873	0.52606881	1.30451104
AC008443.1	0	1.86789646	1.13750352	1.46466827	2.27500705	1.33913738	0.44360665	1.58976349	3.90592848	2.49313492	1.24488706	1.45943162	2.28983447	1.89141919	2.68929916	0.84799691	1.7398481	0.67807191	1.62293035	0.5360529	1.38404981	0.73118324	1.422233	0	0.63226822	1.21412481	1.52606881	0	0.78240856	2.41142625	1.92599942	1.93734439	1.49057013	2.27202319	3.0513721	0.73118324	1.28688115	0.67807191	3.04963077	1.929791	2.13750352	2.39231742	0.67807191	0.55581616	2.48800077	0	1.06350294	0.57531233	1.55581616
AC008964.1	2.5360529	2.929791	3.65992456	2.24792751	3.51727569	2.48800077	2.15704371	4.47767733	3.72027847	3.35191096	1.69599381	4.22496637	2.45680615	2.73118324	3.53106949	3.67242534	0.86393845	3.46466827	2.24184018	0.8559897	4.70321147	1.68706069	4.95837871	1.99638875	1.64616266	0.81557543	3.18903382	1.83187724	2.55826763	3.04788733	2.16671544	2.22342255	0.72246602	2.69153416	1.66448284	0.98550043	5.04745114	1.57531233	2.69821848	1.11769504	2.08746284	2.72246602	2.17312743	0.74846123	1.65076456	0.83995959	2.82578563	4.67976157	3.34198575
AC008991.1	0	0	0.52606881	0.62293035	0.23878686	0	0	0	0.25096157	0.28688115	0	0	0.66902677	1.20163386	0	0	0	1.21412481	0.18903382	0	0	0	0	0	0	0	0	0	0	0	0	0	0	0.68706069	0	0	0	0	0.20163386	0	0.33342373	0	0.97819563	0	0.47508488	0	0	0.18903382	1.48026512
AC009120.3	0.69599381	1.14404637	1.24488706	0.80735492	0.25096157	0.69599381	0.65076456	0.79908731	1.69599381	1.51096192	0.84799691	0.76553475	0.87184365	0.59454855	1.44890095	0.40053793	1.21412481	0.99276843	1.62760684	0	0.54596837	0.97085365	0.57531233	0.83187724	1.15704371	0.63226822	1.51096192	1.64616266	0.65992456	0.51601515	1.65076456	1.79908731	1.89530262	0.88752527	0.86393845	0.46466827	0.94860085	1.16349873	1.06350294	0.59454855	1.77820858	0.57531233	0.81557543	0.61353165	2.38681095	0.37851162	0.92599942	1.0071955	0.27500705
AC009120.5	1.05658353	1.04264434	0.84799691	0.5849625	0	1.28095631	0	0.21412481	0.92599942	0.48542683	0.76553475	0.38956681	0.44360665	0.92599942	0.68706069	0.50589093	1.54596837	0.22650853	1.12432814	0.20163386	1.15055968	0.59454855	0.65076456	1.41683974	0.62293035	0.21412481	0.57531233	0.65992456	1.17632277	1.33342373	1.26903315	0.67807191	1.08406426	0.79908731	1.14404637	0.15055968	0.49569516	0.69599381	1.16349873	0.66902677	0.96347412	0.36737107	1.59454855	0.95605665	1.422233	0.3448285	0.83187724	0.46466827	0.45417589
AC009228.1	0.91838623	1.26303441	0.51601515	0.72246602	0.8559897	0.32192809	1.15704371	0.28688115	0.55581616	0	0.97819563	0.26303441	1.0071955	0.87184365	0	0	0	0	0.83995959	1.41142625	0.23878686	0	0	0	1.23878686	0	0.66902677	0.99276843	0.74846123	1.11103131	0	0	0	0.79908731	0.01435529	1.50589093	0	0.27500705	0.44360665	0.99276843	0.40053793	0.25096157	1.46466827	1.79493566	0	0.01435529	1.58014548	0	0.16349873
AC009403.2	3.85499302	2.94860085	2.34766566	2.27202319	1.91838623	1.96716861	1.73552218	3.21723072	1.65535183	3.49569516	1.82374936	2.8559897	2.57773093	1.73552218	3.40871186	1.60880924	2.3248106	2.47248777	1.98185265	1.97819563	2.51853514	2.37573454	2.60880924	1.71808758	1.69599381	1.31614574	3.08236197	1.8559897	2.1473067	2.33913738	2.3305584	1.0976108	3.01970191	1.83187724	1.79493566	1.76128527	1.81966818	2.92599942	2.41413553	3.24488706	2.6825733	2.40326772	3.8409667	1.61353165	2.1210154	0.51601515	2.63691458	2.0071955	2.10433666
AC009506.1	2.04963077	1.41142625	2.48542683	2.17632277	2.27500705	1.99638875	1.81147103	2.46205232	2.84398384	2.27202319	1.89917563	1.85199884	1.55090066	2.01077984	3.07553263	1.81557543	1.97819563	1.66902677	1.91456452	1.17632277	1.89530262	1.7441611	1.55090066	1.76553475	2.16349873	1.55581616	2.41413553	3.59574234	2.33628339	2.66675659	1.43829285	2.40599236	1.66448284	2.77188558	1.55090066	1.44890095	2.34198575	1.94110631	2.81352469	2.60407132	2.20789285	2.0071955	2.06004738	1.80322704	2.12763328	1.64616266	3.43829285	1.09085343	2.59454855
AC009961.3	0.87184365	0.82374936	1.36737107	0.98550043	1.01435529	1.10433666	0.81557543	1.26903315	0.33342373	0.96347412	0.02856915	0.80735492	1.3950628	0.5360529	0.74846123	0.27500705	0	1.22650853	0.83995959	0	0.5360529	1.02856915	0	1	0.86393845	0.02856915	1.03562391	1.04963077	0.83187724	0.65992456	0.26303441	0.98550043	1.5849625	0.66902677	0.23878686	0.7398481	1.15704371	0.62293035	0.67807191	0.74846123	1.11103131	0.54596837	0.46466827	0	0.65076456	0.50589093	1.26903315	0.27500705	0.37851162
AC010536.1	0.60407132	0.18903382	0.79077204	0.46466827	0.27500705	0.99276843	0.44360665	0.5360529	1.36176836	0.95605665	0.36737107	0.3448285	0.50589093	0.74846123	0.48542683	0.47508488	0.79908731	0.3448285	0.56559718	0.23878686	0.33342373	0.81557543	0.65992456	1.61353165	0.73118324	0.23878686	0.7398481	0.45417589	1.05658353	0.52606881	0.26303441	0.69599381	1.14404637	0.79908731	0.68706069	0.50589093	0.28688115	0.33342373	0.68706069	0.98550043	0.86393845	0.94110631	0.66902677	0.25096157	1.15055968	0.22650853	0.25096157	0.62293035	0.17632277
AC010884.1	0	0	0.75702325	0.65076456	0	0	1.63226822	0.64154603	0.26303441	0	1	0	0.27500705	0.422233	0.43295941	0.56559718	0.91838623	0.26303441	0.67807191	1.02147973	0.69599381	0	0.57531233	0	0.86393845	0.79908731	0.45417589	0.73118324	0.36737107	0.20163386	0.17632277	0.29865832	0.40053793	0.27500705	0.49569516	0.33342373	0	0.23878686	0.38956681	0.22650853	0.3448285	0.86393845	1.18903382	1.04264434	0.49569516	0.38956681	0.37851162	0.51601515	1.03562391
AC010894.3	2.62527049	1.33342373	1.9068906	2.79908731	2.03562391	2.37573454	1.13093087	1.5360529	3.31903982	1.9068906	2.24488706	1.91456452	1.1953476	1.28688115	2.65764001	1.44360665	2.43028527	1.83187724	1.54101915	2.03562391	1.94110631	0.76553475	0.93357264	1.16349873	2.55581616	0.86393845	1.94485845	1.35614381	1.3729521	1.7398481	1.32768736	1.35049725	1.54101915	2.15055968	0.65076456	1.71369581	1.37851162	1.16349873	1.79077204	1.66902677	1.70043972	1.89530262	2.87578006	0.78240856	1.73552218	1.41142625	1.63691458	0.91838623	2.21723072
AC011524.1	0	0	0.25096157	0.38956681	0.20163386	0.22650853	0	0.20163386	0.422233	0.80735492	0.21412481	0	1.60407132	0.76553475	0.35614381	0	0.62293035	1.20163386	0.16349873	0	0	0	0	0	0.87184365	0	0	0.3448285	0	0.43295941	0.28688115	0.64154603	0	0.22650853	0.29865832	0	0	0	0.33342373	0	0.73118324	0.3448285	2.04614178	0	1.15704371	0.17632277	0	0	1.44360665
AC011897.1	2.86195536	1.30451104	2.08406426	1.56559718	2.19219417	1.49569516	1.41683974	2.31324585	1.71808758	1.92219785	1.48542683	1.29278175	1.63226822	1.91073266	2.78659636	0.71369581	0.65076456	0.87970577	1.03562391	1.88362082	1.28688115	0.79077204	1.17632277	1.12432814	1.1826923	1.80735492	1.69599381	1.15055968	0.92599942	0.97819563	1.85996955	1.75274859	1.59454855	1.33913738	2.82171022	1.79077204	1.44890095	1.61353165	2.01435529	1.65076456	1.11769504	3.49057013	0.46466827	1.3448285	2.08065766	0.63226822	2.01792191	0.69599381	2.63226822
AC012507.3	0.41142625	0.28688115	1.75274859	1.28688115	1.3729521	0	1.1953476	0.73118324	1.13750352	1.7441611	0.59454855	0.38956681	2.91647664	0.90303827	0.90303827	1.14404637	0.46466827	1.47508488	1.09085343	1.01435529	1.11769504	0.0976108	0.20163386	0.60407132	0.32192809	1.46988598	2.89141919	1.06350294	0.95605665	0.71369581	0.51601515	0.97085365	0.76553475	0.22650853	0.77399633	1.28095631	0.21412481	0.36737107	1.44890095	0.17632277	0.31034012	1.11103131	1.5360529	1.31614574	0.17632277	0.48542683	0.26303441	0.55581616	1.04264434
AC012593.1	0	0.21412481	0.12432814	1.76553475	0.38956681	0	0.84799691	0.20163386	0	0.41142625	0.95605665	0	0	0.32192809	0.18903382	0.61353165	0.74846123	1.08406426	1.63691458	0.44360665	0	0	0.16349873	0	0.5849625	0.23878686	0.8559897	0.81557543	0.3448285	1.87970577	0	0.36737107	0	0.77399633	0	0.23878686	0	0	0.52606881	0	0.68706069	0.50589093	0.87970577	0.5849625	1.57046293	0.72246602	0	0.97085365	0.22650853
AC012615.1	0	4.50462039	2.01435529	4.42626475	5.06220808	4.79545527	4.00360224	3.80735492	5.47378691	3.15866018	2.92219785	2.92409989	3.45417589	3.08746284	3.24944534	3.18745105	2.71149491	4.01256867	3.83086376	1.89917563	4.52732061	4.73172632	3.80838505	4.94579496	4.17072628	2.09085343	3.51601515	4.2156786	3.7398481	4.60050765	4.02325535	3.97177345	2.64846544	4.14159628	3.84799691	3.16510799	4.02236781	3.49569516	2.9579146	3.51601515	2.7548875	3.37712375	4.18348651	3.01970191	3.582556	2.46988598	0	3.72792045	3.24488706
AC013268.5	0.28688115	1.03562391	0.52606881	1.16349873	1.51096192	0.32192809	3.61823866	0	2.7506065	1.35614381	3.39780296	0.25096157	1.78240856	2.07038933	0.57531233	2.58736499	2.72465027	0.07038933	0.66902677	4.1473067	0.49569516	0.21412481	0.35614381	1.21412481	1.58014548	3.85099939	0.84799691	2.75274859	0.0976108	0	0.15055968	2.86987141	1.91838623	0.66902677	0.41142625	4.29278175	0.25096157	0.22650853	0.11103131	0.27500705	1.02147973	1.68706069	0.22650853	4.10852446	1	1.65535183	0.11103131	0.27500705	2.31614574
AC013402.2	1.40053793	0.71369581	3.15380534	3.03913839	2.96162333	1.25096157	3.58856474	2.1473067	4.43895815	3.04614178	2.38128337	1.43829285	1.60407132	3.41548827	3.01435529	2.0071955	3.13750352	1.49569516	3.88362082	2.89530262	1.89530262	0.69599381	1.02147973	2.89141919	3.16671544	3.01077984	3.44625623	3.14404637	2.1473067	3.45285896	0.94860085	3.64731451	1.94110631	3.37851162	5.61823866	2.57531233	2.169925	1.26303441	3.52857132	1.9068906	3.69376571	1.93734439	3.05311134	2.73118324	3.72137266	1.69599381	2.84197312	1.3729521	3.66675659
AC013460.1	0	0	0.04264434	0.04264434	0	0.13750352	0.25096157	0	0.66902677	0.26303441	0	0.02856915	0.49569516	0.25096157	0	0.08406426	0.11103131	0	0.02856915	0	0	0.04264434	0.23878686	0.38956681	0.11103131	0.20163386	0.07038933	0.0976108	0.20163386	0.05658353	0.16349873	0.38956681	0.05658353	0	0.11103131	0.13750352	0.02856915	0.02856915	0.08406426	0	0.15055968	0.17632277	0.26303441	0.05658353	0.15055968	0.08406426	0.05658353	0.11103131	0
AC016586.1	0.41142625	0.0976108	0.04264434	0.04264434	0.04264434	0.20163386	0.04264434	0	0.13750352	0.18903382	0.04264434	0.11103131	0.0976108	0.11103131	0.11103131	0	0.13750352	0	0.33342373	0.04264434	0.16349873	0.04264434	0.20163386	0.07038933	0	0	0.04264434	0.04264434	0.05658353	0.12432814	0.05658353	0.15055968	0.07038933	0.41142625	0.20163386	0.02856915	0.07038933	0.59454855	0.07038933	0	0	0	0	0	0.33342373	0.07038933	0.23878686	0.15055968	0
AC016722.2	0.15055968	0.26303441	0.29865832	0.78240856	0.91838623	0.33342373	0.98550043	0.40053793	1.49057013	0.44360665	0.35614381	0.32192809	0.61353165	0.72246602	0.22650853	0.29865832	0.49569516	0.75702325	0.32192809	0.80735492	0.33342373	0.35614381	0.71369581	0.25096157	0.47508488	0.65076456	0.94110631	0.77399633	0.21412481	0.26303441	0.28688115	0.62293035	0.50589093	0.31034012	0.33342373	1.04264434	0.80735492	0.22650853	0.12432814	0.07038933	0.45417589	0.29865832	0.28688115	1.03562391	0.25096157	0.36737107	0.0976108	0.36737107	0.68706069
AC016747.3	3.0071955	2.30742853	2.55090066	1.93734439	3.28540222	2.95046841	2.582556	3.05484848	3.33485427	2.43295941	1.65535183	2.7398481	2.52606881	2.94485845	2.44360665	3.17951105	2.44625623	2.54843662	2.63691458	1.76977174	2.52606881	2	2.77399633	1.55581616	2	1.95605665	2.66902677	2.08406426	3.31034012	2.7441611	2.02147973	1.95977016	2.58736499	2.89336221	2.36457243	1.52105074	2.63923216	2.66902677	2.9202933	1.92219785	2.98732087	2.31034012	3.48026512	2.169925	2.04264434	1.44360665	2.44890095	2.582556	2.48284828
AC018647.3	0.91073266	3.27649667	4.11769504	3.80322704	3.24031433	1.94110631	5.94906797	2.95233357	4.03738222	2.11103131	3.39231742	2.582556	2.94110631	4.01524777	3.0617762	4.6099913	3.36317108	3.15055968	6.24241196	3.84498816	3.29278175	1.169925	2.45680615	0.70487196	4.95977016	3.39780296	5.21140164	4.93404465	3.1489341	6.41531925	2.25398927	3.68032436	1.25096157	4.23266076	0.60407132	3.1953476	1.60880924	2.31324585	5.30048984	3.81659971	2.59454855	2.79908731	5.17951105	3.9202933	3.24031433	3.71259578	2.75274859	3.75595577	4.08151007
AC018730.1	6.27164977	4.25096157	4.84749588	5.30158765	5.78004758	4.55458885	4.34766566	5.46466827	6.63720448	5.68509917	4.5279461	3.92314918	3.82680268	5.9068906	5.73470962	3.63575439	4.63807384	3.51601515	4.94626298	4.138323	3.96809075	4.17312743	3.13257684	3.7473874	4.80271022	4.1210154	5.70514853	4.21412481	4.37155886	4.47443604	4.63923216	4.69153416	4.09508049	4.82832693	7.65298834	3.80838505	4.97452931	5.41379715	6.56132614	5.78267066	4.92647391	5.89748247	5.31179372	3.61117238	4.29572302	3.85996955	7.16148464	2.62058641	5.93545975
AC018755.1	0.90303827	0.77399633	0.50589093	0.64154603	1.15055968	0.91838623	0.87970577	0.5849625	1.35614381	0.60407132	0.5849625	0.37851162	1.10433666	0.94860085	1.72683122	0.93357264	0.60407132	0.59454855	1.49569516	1.22032995	0.64154603	0.84799691	0.65076456	0.81557543	0.93357264	0.99276843	1.35614381	0.60407132	1.60880924	1.32192809	1.15704371	0.96347412	1.31614574	0.78240856	1.32768736	1.0976108	1.13093087	1.1826923	0.68706069	0.29865832	1.0071955	0.65076456	1.36737107	0.60407132	1.04963077	1.31034012	0.52606881	0.8559897	0.86393845
AC019171.1	0.89530262	0.02856915	0.21412481	0.35614381	0.87970577	0	1.35614381	0.44360665	0.71369581	0.422233	1.16349873	0.18903382	1.50080205	0	0.45417589	1.84799691	0.36737107	0.37851162	0.5849625	1.46988598	0.29865832	0.15055968	0.45417589	0	0.8559897	1.59931779	0.33342373	0.77399633	0	0.37851162	0.46466827	0.44360665	1.35614381	0.21412481	0.50589093	1.81147103	0.99276843	0.75702325	0.20163386	0	0.18903382	0.5849625	0	1.7398481	0.56559718	1.22032995	0.17632277	1.31614574	0.92599942
AC020907.2	0	0.05658353	0.15055968	0.17632277	0.08406426	0.04264434	0.28688115	0.04264434	0.36737107	0.97819563	0.54596837	0	0.22650853	0.22650853	1.02147973	0.25096157	0.31034012	0.22650853	0.27500705	0.43295941	0.38956681	0.21412481	0.07038933	0.08406426	0.0976108	0.79077204	0.27500705	0.74846123	0	0.13750352	0.02856915	0.20163386	0.07038933	0.18903382	0.0976108	0.36737107	0.13750352	0.04264434	0.50589093	0.55581616	0.12432814	0.77399633	0.72246602	0.05658353	0.02856915	0.49569516	0.27500705	0.13750352	0.05658353
AC020910.2	1.71808758	1.23266076	1.48542683	0.90303827	1.40053793	0.90303827	1.04264434	1.35049725	0.69599381	2.60880924	1.30451104	1.23878686	0.94110631	1.45943162	0.90303827	1.44360665	1.58014548	0.97085365	1.49569516	1.21412481	1.3448285	0.87970577	0.8559897	1.04963077	1.3448285	1.58976349	1.24488706	1.26303441	0.89530262	1.33342373	1.077243	1.41142625	0.81557543	1.04264434	0.79908731	1.10433666	1.077243	1.51601515	1.81147103	1.27500705	1.04264434	1.51601515	1.50080205	1.21412481	1.25701062	1.26903315	2.56315813	0.83187724	1.46988598
AC021860.1	0.5360529	0.3448285	0.47508488	0.23878686	0.52606881	0.422233	0.36737107	1.0071955	0.28688115	1.93357264	0.47508488	0.04264434	0.64154603	1.06350294	1.94860085	0.27500705	0.64154603	0.69599381	0.98550043	0.5360529	0.422233	0.422233	0.08406426	1.04963077	0.69599381	0.28688115	1.16349873	0.94860085	0.18903382	0.7398481	0.77399633	0.84799691	0.5849625	0.77399633	0.68706069	0.44360665	0.83995959	0.86393845	1.26303441	0.18903382	1.28688115	0.5360529	1.73552218	0.66902677	1.29278175	0.32192809	0.28688115	0.28688115	0.52606881
AC022400.2	1.3729521	0	0	0.56559718	0	0	0.27500705	0	1.09085343	0	0.37851162	0.29865832	0	0.5849625	0.31034012	0.70487196	0.47508488	0	0.22650853	0.52606881	0	0	0	0.68706069	0	0.51601515	0.79077204	0	0.422233	0	0.23878686	0.38956681	0.32192809	0.57531233	0.75702325	0.41142625	0.29865832	1.02147973	0.55581616	0.62293035	0	0.72246602	0	0	0.46466827	0.44360665	0.96347412	0.22650853	0
AC022431.1	1.30451104	2.95233357	0.35614381	1.86393845	1.38956681	0.99276843	1.70487196	1.73118324	1.09085343	0	0.63226822	1.97085365	2.22650853	2.05658353	0.51601515	0.80735492	2.81352469	1.65535183	1.91073266	1.29865832	2.84999926	1.73552218	1.26903315	2.78240856	1.81966818	1.23878686	0.94110631	1.77820858	1.47508488	0.48542683	1.77820858	1.422233	1.11769504	1.46466827	1.28688115	1.33913738	1.66902677	1.46988598	1.45943162	1.97819563	1.26903315	1.23878686	2.23266076	1.18903382	1.52105074	1.5849625	2.61353165	1.46988598	1.01435529
AC022498.1	1.58014548	0.17632277	0	0.15055968	0	0.20163386	0	0	0.47508488	0.04264434	0.04264434	0	0.04264434	0	0	0	0	0	1.02147973	1.02147973	0.31034012	0	0.15055968	0	0.15055968	0.87970577	1.29865832	0	0.15055968	0.28688115	0.84799691	0	1.83592407	0.22650853	0.89530262	0.97819563	0.72246602	0.88752527	0.02856915	0.12432814	0	0.02856915	0.05658353	0	1.1953476	0.86393845	0.13750352	0.05658353	0.12432814
AC023490.2	0.12432814	0	0	0	0	0.23878686	0.56559718	0	1.41683974	0.17632277	0.33342373	0.45417589	0.97819563	0.65076456	0	0	0	0	0.15055968	0.66902677	0	0	0	0.0976108	0.16349873	0.33342373	0.16349873	0.5360529	0.04264434	0.18903382	0	0.11103131	0.15055968	0.11103131	0	0.62293035	0	0.57531233	0.26303441	0.37851162	0.01435529	0.43295941	0	0.64154603	0.36737107	0.17632277	0.0976108	0	0.69599381
AC024560.3	3.46858332	2.93922658	3.38818954	2.7548875	3.00360224	3.26002566	3.41548827	2.80322704	2.30451104	3.65878273	3.6123525	2.90496572	3.49441561	3.98276546	3.87970577	3.08746284	4.02680006	3.25398927	3.50080205	3.58976349	2.74631277	2.77820858	2.83390208	3.67581593	3.26903315	3.72027847	3.04439412	3.54596837	2.83592407	2.66675659	3.45417589	4.14404637	3.46727948	3.17472599	3.49697358	3.72574116	3.23266076	3.28540222	3.68929916	4.32120657	4.17392693	3.5533605	3.5360529	3.46336089	3.93734439	2.4409522	3.11103131	3.08576455	3.39780296
AC025171.1	1.07038933	0.94110631	1.99276843	1.23878686	1.52105074	0.8559897	0.84799691	1.27500705	1.43295941	0.79077204	0.84799691	1.169925	0.29865832	1.58976349	1.7398481	0.70487196	1.13750352	1.11103131	0.75702325	0.37851162	1.3729521	0.48542683	0.62293035	0.82374936	1.09085343	0.43295941	1.56071495	0.81557543	0.77399633	1.42760617	1.36176836	1.43829285	0.65992456	1.07038933	1.06350294	0.27500705	1.25096157	0.95605665	2.02147973	1.58976349	1.40599236	0.51601515	1.81966818	0.15055968	1.31614574	0.97085365	2.04963077	1.05658353	1.21412481
AC026202.3	0.43295941	0.87970577	1.22032995	0.65076456	1.23266076	0.16349873	0.83995959	0.28688115	1.24488706	0.74846123	0.44360665	0.87184365	0.79908731	0.67807191	1.02856915	0.56559718	0.59454855	1.35049725	0.23878686	0.37851162	0.93357264	0.16349873	0.36737107	0	0.44360665	0.72246602	1.61353165	0.83995959	0	1.18903382	0.38956681	0.7398481	0.35614381	0	0	0.20163386	0.45417589	0.78240856	1.02147973	1	0	0.13750352	1.41683974	0	0.21412481	0.63226822	1.15055968	0.89530262	0.91073266
AC026740.1	0.38956681	0	0.16349873	0	0.13750352	0	0	0.13750352	0.28688115	0.29865832	0.13750352	0	0	0.33342373	0.62293035	0.11103131	0	0	0.29865832	0	0.21412481	0	0	0.12432814	0.13750352	0	0.25096157	0.43295941	0	0.0976108	0.0976108	0.16349873	0.11103131	0	0.0976108	0	0.11103131	0.12432814	0.41142625	0.22650853	0	0.22650853	0.48542683	0	0.27500705	0.21412481	0.37851162	0.37851162	0.15055968
AC027307.3	0.23878686	0.8559897	0.57531233	0.99276843	0.63226822	0.83187724	0.92599942	0.37851162	0.68706069	0.71369581	0.65076456	0.47508488	1.66448284	0.45417589	0.47508488	0.60407132	0.89530262	0.25096157	0.64154603	0.96347412	0.52606881	1.04264434	0.32192809	1.01435529	1.04963077	0.71369581	0.48542683	0.84799691	1.45943162	0.5360529	0.50589093	1.15055968	0.62293035	0.61353165	0.79908731	0.76553475	0.13750352	0.62293035	0.88752527	1.04963077	1.06350294	0.13750352	0.31034012	0.82374936	0.64154603	0.422233	0.45417589	0.35614381	0.3448285
AC027601.1	0.79077204	0.25096157	0.72246602	0.60407132	0.71369581	0.3448285	0.31034012	0.94860085	0.3448285	0.63226822	0.35614381	0.11103131	0.33342373	0.48542683	1.29865832	0.37851162	0.13750352	1.26903315	0.69599381	0.78240856	0.37851162	0.26303441	0.48542683	0.45417589	0.23878686	0.66902677	1.3448285	0.40053793	0.27500705	0.40053793	0.60407132	0.49569516	0.84799691	0.65076456	1.14404637	0.78240856	1.35049725	0.61353165	0.76553475	0.41142625	0.51601515	1.02856915	0.43295941	0.18903382	0.55581616	0.52606881	0.28688115	1.02147973	0.80735492
AC027763.2	2.70929064	3.27798475	2.9429836	3.46074256	3.22650853	3.20789285	3.11103131	3.2675358	3.11769504	3.09592442	2.82171022	2.92789645	2.43562859	3.73335434	3.84899843	2.5849625	3.63226822	2.79701298	3.65992456	2.77188558	2.65764001	2.87970577	2.41953889	3.07895134	3.32048468	2.61823866	3.34908215	2.55581616	3.34624777	3.60288441	3.23725777	3.31324585	2.80735492	3.54101915	2.1953476	2.51096192	2.68481874	3.41006969	3.37851162	3.96347412	3.30742853	2.68929916	4.14649231	2.59454855	3.49697358	2.88752527	3.03913839	2.80322704	3.52606881
AC037459.4	5.3305584	3.41548827	3.41818995	3.65992456	3.83592407	2.79701298	2.46466827	4.25398927	0	3.07382023	2.7548875	3.81659971	3.4918531	2.21723072	3.46597446	3.57046293	3.21101219	2.98550043	2.11769504	2.38681095	2.7676548	3.99367436	3.18586655	0.80735492	4.0513721	0.55581616	3.43562859	3.13257684	3.39917109	3.20789285	2.7676548	2.97819563	2.75274859	4.17791779	2.08746284	3.09085343	3.81966818	4.3175935	3.0513721	3.64961546	3.11103131	3.35895883	3.62527049	1.76977174	3.28540222	3.09592442	4.84197312	3.76234882	3.29572302
AC040173.1	1.78659636	2.62527049	1.67355642	3.66675659	4.41886458	2.91838623	5.11186596	3.9097731	4.92504996	1.10433666	4.43429462	1.89530262	2.71808758	2.76553475	1.56559718	2.15380534	1.51096192	1.0071955	1.52606881	5.25587835	3.99638875	0	2.71149491	0	2.16349873	4.83035675	2.94673086	0.38956681	2.06695024	2.05658353	2.23572706	2.64154603	0	2.0976108	3.55581616	4.99140847	3.26153082	1.27500705	1.79908731	2.79285535	0	1.84799691	1.31614574	4.90640962	1.66448284	1.89141919	0	2.04614178	3.69599381
AC062021.1	0	0	0	2.68929916	0.36737107	0	0.66902677	0	1.28688115	0	0.54596837	0	0.40053793	0.73118324	0	0	1.59454855	0	2.96716861	0.17632277	0	0	0	0	2.10768787	0.65076456	0.65076456	0.47508488	0	0.91838623	0.13750352	3.83895177	0	3.60169652	0.71369581	0.5849625	0.16349873	0.18903382	0.57531233	0	4.33127527	0.32192809	0.26303441	0.49569516	4.30961277	0.55581616	0	0	0.57531233
AC062028.1	0.91073266	0.43295941	1.23266076	0.422233	0.26303441	0.43295941	1.32192809	0	0.18903382	0.22650853	1.38956681	0	0.56559718	0.69599381	0	0.91838623	0.94110631	0.46466827	0.41142625	2.3729521	0	0.26303441	0.22650853	0.31034012	0.74846123	2.31903982	1.22032995	1.16349873	0.27500705	0	0.51601515	0.7398481	1.07038933	0.08406426	0.52606881	2.34198575	0.29865832	0.59454855	0.20163386	0.17632277	0.47508488	0.83995959	0.25096157	2.02147973	0.15055968	0.65076456	0	0.33342373	1.30451104
AC062029.1	0.95605665	0.65992456	1.22032995	1.14404637	1.15055968	1.23266076	0.65076456	0.59454855	0.62293035	0.75702325	0.5849625	0.50589093	0.47508488	1.22032995	1.15055968	0.81557543	1.02856915	0.70487196	0.99276843	0.50589093	0.75702325	0.23878686	0.26303441	0.59454855	0.83187724	0.73118324	0.5849625	0.70487196	1.27500705	0.81557543	0.46466827	1.10433666	0.95605665	0.66902677	0.70487196	0.37851162	0.422233	0.66902677	0.63226822	0.69599381	1.1826923	1.10433666	0.87970577	0.41142625	0.92599942	0.76553475	1.22650853	0.49569516	0.56559718
AC068057.1	1.13750352	1.11769504	1.57046293	2.30158765	1.48026512	0.97819563	1.89530262	2.90496572	3.96162333	1.58976349	3.17632277	1.76553475	2.5360529	0.35614381	3.57531233	1.57046293	2.02147973	3.63691458	1.53106949	1.077243	1.79077204	0.15055968	1.3729521	2.32192809	0.83187724	0.8559897	3.76553475	1.01435529	0.94860085	1.45417589	0.28688115	1	1.25701062	2.96901231	3.14241344	0.77399633	2.1473067	1.44360665	3.66902677	2.40053793	2.54843662	0.78240856	3.87774425	0.52606881	1.59931779	1.01435529	2.70043972	1.02856915	2.72683122
AC068535.2	2.05311134	0.79077204	2.85399565	2.19849415	3.27052894	0.70487196	0.65076456	1.77820858	1.60880924	3.26303441	1	1.26903315	0.27500705	1.83995959	2.78868571	0	1.5849625	1.66902677	1.70043972	0.22650853	1.51601515	1.11103131	0.21412481	0.38956681	2.23878686	0.63226822	3.64846544	1.31614574	1.73552218	2.02147973	0.62293035	0.74846123	0.72246602	2.97085365	0.50589093	0.47508488	0.69599381	0.23878686	2.55090066	2.14077866	2.41683974	1.10433666	2.93545975	0.3448285	1.67807191	0.38956681	2.38404981	0.36737107	1.72683122
AC068620.1	0.93357264	0.33342373	0.32192809	0.26303441	0.26303441	0.54596837	0	0.26303441	2.74846123	1.32768736	0.72246602	0	1.08406426	0.94860085	0.45417589	0	0.56559718	0.71369581	1.09085343	1.08406426	0.41142625	0	0	0.22650853	0.5360529	1.13750352	0.67807191	0.77399633	2.59693514	0.40053793	0.52606881	0.79908731	1.25701062	0.29865832	0	0.50589093	0.22650853	0.47508488	0.59454855	0.23878686	0.36737107	0.44360665	0	0.36737107	0.79908731	0.41142625	0.41142625	0	0
AC068831.3	0	1.11769504	1.077243	1.28095631	2.1473067	0.43295941	1.94110631	0.36737107	0.38956681	0	0.69599381	0.94860085	0.97819563	0	1.97452931	0.57531233	0.44360665	0.93357264	0.95605665	1.54101915	0.97819563	0.66902677	0.33342373	0.29865832	0.99276843	1	1.11769504	1.17632277	0.55581616	1.77399633	0	0	0	1.0071955	0	1.45943162	0.74846123	0.48542683	1.38404981	1.04963077	0.51601515	0.59454855	0.48542683	1.60880924	0	1.40599236	0.97085365	0.28688115	0
AC068987.1	0.62293035	0.93357264	0.5360529	2.64385619	2.04264434	1.56559718	4.0505017	0.87970577	2.49825087	0.0976108	2.5360529	0.59454855	2.16671544	1.35614381	0.72246602	1.70929064	1.80735492	0.33342373	1.28095631	4.18982456	0.8559897	0.94110631	1.3448285	2.70708299	1.49569516	3.89724043	1.23878686	2.54349588	1.33342373	0.84799691	1.25096157	1.85996955	1.23266076	1.98185265	2.62293035	3.97085365	1.04264434	0.90303827	1.02147973	0.50589093	1.32192809	1.44890095	0.61353165	3.82883465	1.81147103	0.75702325	0.52606881	0.01435529	2.42492209
AC069213.1	0.91838623	0.83187724	0.18903382	0.50589093	0.05658353	0.94110631	0.05658353	0.29865832	0.55581616	1.60407132	0.26303441	0.11103131	0.08406426	0.87184365	1.3448285	0.31034012	0.95605665	0.16349873	0.92599942	1.077243	0.77399633	0.48542683	0.22650853	0.79077204	1.25096157	0.87970577	1.0071955	0.76553475	0.36737107	0.74846123	0.46466827	0.36737107	0.84799691	0.08406426	1.73118324	1.04264434	0.72246602	1.33913738	0	1.04264434	1.49057013	0.26303441	1.33342373	0.83187724	1.54596837	0.72246602	0.31034012	0.23878686	0.47508488
AC072062.1	0.27500705	0.3448285	0.52606881	0	0.72246602	0.48542683	0.17632277	0.43295941	0.0976108	0.05658353	0.0976108	0.33342373	0.31034012	0.26303441	0.78240856	0.44360665	0.18903382	0.97819563	0.22650853	0.04264434	1.02856915	0.0976108	0.23878686	0.22650853	0.28688115	0.08406426	0.57531233	0.22650853	0.93357264	0.56559718	0.38956681	0.05658353	0.56559718	0.18903382	0.12432814	0	0.45417589	1.04963077	1.23878686	0.48542683	0.43295941	0.92599942	0.86393845	0	0.21412481	0.04264434	0.95605665	0.35614381	0.23878686
AC073254.1	0.47508488	1.31034012	1.03562391	0.97085365	0.79908731	0.96347412	0.76553475	0.66902677	0.17632277	0.79077204	1.06350294	1.28688115	1.41683974	1.02856915	1.02147973	0.75702325	0.87184365	1.07038933	1.02147973	0.89530262	0.67807191	1.29278175	0.83187724	1.10433666	1.1953476	0.67807191	1.11769504	0.87970577	0.54596837	1.06350294	0.82374936	1.02147973	1.28688115	0.91838623	1.23878686	0.80735492	0.5849625	0.5849625	1.077243	0.79908731	1.24488706	1.22032995	0.73118324	0.59454855	1.22650853	0.26303441	0.46466827	0.87970577	0.86393845
AC073869.1	1.11103131	0.31034012	0.07038933	0.422233	0.22650853	0.13750352	0.8559897	0.02856915	0.3448285	0.28688115	0.99276843	0.04264434	0.07038933	0.74846123	0.0976108	0.47508488	0.66902677	0.02856915	0.23878686	1.35049725	0.29865832	0	0.08406426	0.08406426	0.60407132	0.96347412	0.18903382	0.90303827	0.35614381	0.02856915	0.54596837	1.08406426	1.0976108	0.15055968	1.55581616	1.04264434	0.36737107	0.22650853	0.22650853	0	0.17632277	0.84799691	0.11103131	1.40599236	0.69599381	0.40053793	0	0.0976108	0.422233
AC074286.1	1.25701062	1.169925	1.23878686	1.24488706	1.23266076	1.21412481	1.04963077	1.33913738	1.97452931	1.15055968	0.95605665	1.25701062	1.22032995	1.72683122	1.27500705	1.08406426	1.43295941	1.18903382	1.64616266	0.84799691	1.32192809	0.96347412	1.29278175	0.68706069	1.28095631	0.88752527	1.30451104	1.0976108	1.80322704	1.24488706	0.87970577	1.41683974	1.28095631	1.41683974	0.91838623	0.74846123	1.21412481	1.169925	1.73552218	1.30451104	1.76553475	1.44360665	1.68706069	0.83995959	1.7441611	0.68706069	1.40599236	0.90303827	1.42760617
AC079354.1	0.35614381	0.18903382	0.28688115	0.08406426	0.44360665	0.07038933	0.5849625	0.08406426	0.28688115	3.1210154	0.86393845	0.07038933	0.22650853	1.44890095	0.70487196	0.27500705	0.31034012	0.95605665	0.22650853	0.77399633	0.17632277	0.18903382	0.07038933	0.05658353	0.0976108	0.67807191	0.63226822	0.49569516	0.13750352	0.0976108	0.22650853	0.29865832	0.50589093	0.08406426	0.22650853	0.79908731	0.26303441	0.20163386	0.37851162	0.07038933	0.12432814	0.63226822	4.11935618	0.97085365	0.20163386	0.422233	0	0.36737107	0.21412481
AC083799.1	1.86789646	2.28095631	2.3950628	2.1210154	2.32192809	1.50589093	1.422233	2.87184365	3.01077984	2.21101219	1.46466827	2.169925	1.65992456	1.91456452	1.54101915	2.28095631	1.07038933	2.31903982	1.41683974	1.13750352	2.68481874	1.49057013	2.72465027	0	1.50589093	1.31034012	2.17312743	1.01435529	1.69599381	1.64154603	1.61823866	1.44360665	1.04963077	1.84799691	1.63226822	1.02856915	2.59931779	1.65076456	2.14404637	2.27798475	1.25096157	1.78240856	1.22650853	0.72246602	1.48542683	1.54596837	1.99276843	2.7441611	1.93734439
AC083843.1	0.36737107	0.37851162	0.74846123	0.59454855	0.59454855	0.5360529	0.43295941	0.5849625	0.74846123	0.23878686	0.35614381	0.28688115	0.27500705	1.31614574	1.05658353	0.12432814	0.422233	0.44360665	0.21412481	0.17632277	0.59454855	0.66902677	0.28688115	0.23878686	0.28688115	0.16349873	0.422233	0.16349873	0.26303441	0.422233	0.8559897	0.72246602	0.63226822	0.55581616	0.5849625	0.16349873	0.74846123	0.43295941	0.50589093	1.40053793	0.70487196	0.57531233	0.18903382	0.11103131	0.55581616	0.25096157	0.44360665	0.52606881	0.70487196
AC084018.1	3.54473266	2.84599177	3.88947354	4.53294029	4.57712666	4.23878686	3.71149491	3.21101219	5.9518675	5.25512301	3.77925972	2.43295941	5.88752527	4.45614903	5.32589006	3.10768787	4.57410151	3.67242534	4.57410151	2.92409989	3.13914202	3.02856915	2.52606881	4.65076456	4.75542173	3.44493205	4	3.86888427	4.30888506	4.19061486	4.34269696	5.27872821	4.28540222	5.28798935	5.91528187	3.14404637	3.51853514	3.42357817	4.27276973	4.83187724	5.21761849	4.74953427	3.95977016	3.00180224	5.10601324	2.90881291	3.66334462	2.80735492	4.44493205
AC084125.4	1.16349873	0	0.63226822	0.91073266	0.96347412	0.64154603	0.28688115	0.73118324	0.48542683	0.70487196	0.21412481	0.86393845	0	0.90303827	1.61823866	0.25096157	0.51601515	0	0.43295941	1.22032995	0.97819563	2.22342255	0.77399633	1.16349873	0.48542683	0.44360665	1.36176836	0.59454855	0.28688115	0.422233	0.13750352	0.23878686	0.25096157	0.5849625	1.06350294	0.83187724	1.66902677	0.82374936	0.79077204	1.26303441	0	0.5360529	1.63226822	0	0.76553475	0.83187724	0.72246602	0.5360529	0.95605665
AC090186.1	2.43562859	2.99276843	2.93168306	3.63459327	4.29278175	3.21256934	3.89433274	2.60644223	5.74038793	2.68929916	2.84799691	1.77820858	3.82374936	3.49697358	2.7398481	0.78240856	1.72246602	2.06350294	3.04963077	3.56681515	2.56315813	1.57046293	1.79908731	1.31614574	2.41413553	2.99457972	3.13914202	1.85996955	2.09085343	3.32048468	2.50080205	1.13750352	2.43028527	2.41142625	2.6825733	2.83390208	2.65306002	2.15380534	2.42760617	2.05658353	2.16349873	1.76977174	1.95605665	2.3305584	2.62293035	2.08406426	2.19849415	2.19219417	3.21412481
AC090945.1	0.27500705	0.37851162	0.35614381	0.37851162	0.17632277	0.56559718	0.05658353	0.26303441	0.40053793	0.31034012	0.05658353	0	1.02147973	0.95605665	0.87970577	0.05658353	0.48542683	0.17632277	0.25096157	0.0976108	0.22650853	0.33342373	0.0976108	0.5360529	0.71369581	0.05658353	0.3448285	0.05658353	0.44360665	0.23878686	0.08406426	0.57531233	0.8559897	0.5360529	0.80735492	0.32192809	0.0976108	0.20163386	0.18903382	0.32192809	0.74846123	0.47508488	0.15055968	0.16349873	0.55581616	0.0976108	0.04264434	0.21412481	0.25096157
AC092171.2	0.48542683	0.44360665	0.15055968	0.47508488	0.57531233	0	0	0.36737107	0.40053793	0.54596837	0	0	0.50589093	0.422233	0.62293035	0	0.62293035	0	0.46466827	0	0	0.26303441	0.21412481	0.22650853	0.86393845	0.12432814	0.25096157	0.22650853	0	0.28688115	0.17632277	0.54596837	0.32192809	0.99276843	0.98550043	0	0	1.15704371	0.21412481	1.08406426	0.8559897	0.52606881	0.17632277	0	0.75702325	0.21412481	1.02856915	0.0976108	0
AC092171.4	4.11103131	2.26303441	1.50080205	2.1473067	2.21101219	2.29572302	3.05658353	2.45680615	2.03913839	2.63226822	2.96532255	2.17632277	1.88362082	2.37016428	3.08576455	2.57773093	2.64616266	1.68706069	2.31614574	3.42894634	2.07382023	2.40871186	2.13750352	2.31034012	2.92599942	3.40599236	2.51853514	3.26903315	2.54596837	2.49057013	2.07382023	2.50589093	3.13422094	2.20163386	2.62527049	3.52481593	2.04264434	2.84799691	2.16349873	2.27202319	2.59693514	2.61117238	2.51349075	3.72683122	2.40053793	2.08065766	2.49825087	2.47767733	3.03033608
AC092811.1	0.11103131	0.07038933	0.43295941	0.11103131	0.05658353	0.25096157	0.05658353	0.15055968	0.12432814	0.92599942	0.11103131	0.18903382	0.16349873	0.70487196	0.88752527	0.04264434	0.22650853	0.16349873	0.37851162	0.21412481	0.27500705	0.48542683	0.17632277	0.72246602	0.35614381	0.28688115	0.23878686	0.0976108	0.41142625	0.26303441	0.45417589	0.66902677	0.48542683	0.16349873	0.25096157	0.23878686	0.32192809	0.22650853	0.62293035	0.55581616	1.14404637	0.80735492	0.13750352	0.28688115	0.74846123	0.04264434	0.16349873	0.36737107	0.27500705
AC093157.1	0.38956681	0.22650853	0.26303441	0.15055968	0.65076456	0.50589093	0.15055968	0.15055968	0.57531233	0.36737107	0.16349873	0.17632277	0.05658353	0.52606881	0.422233	0.08406426	0.29865832	0.05658353	0.63226822	0.45417589	0.31034012	0.15055968	0.27500705	0.40053793	0.46466827	0.13750352	0.80735492	0.0976108	0.20163386	0.3448285	0.81557543	0	0.5849625	0.16349873	0.81557543	0.20163386	0.3448285	0.33342373	0.48542683	0.35614381	0.37851162	0.54596837	0.44360665	0.20163386	0.44360665	0.16349873	0.15055968	0.52606881	0.27500705
AC093642.5	1.51096192	2.86987141	2.67355642	1.83592407	1.83187724	1.65992456	1.64616266	2.05658353	1.16349873	2.03562391	2.33342373	1.89530262	2.47248777	2.05658353	1.87184365	2.33913738	2.64616266	1.25096157	2.49825087	1.61823866	2.40053793	2.32768736	2.14404637	1.97452931	1.20163386	2.43028527	1.61823866	2.34766566	1.89917563	2.02502879	2.44890095	2.3729521	2.25096157	1.79077204	1.83592407	1.81966818	2.17632277	2.52857132	2.29278175	2.22342255	2.60407132	2.26603689	1.87578006	1.31614574	2.27798475	1.64616266	1.92219785	1.70043972	2.02502879
AC096559.1	0.49569516	0.69599381	0.50589093	0.41142625	0.23878686	0	0	0.83187724	0.43295941	0	0.20163386	0.422233	0	0.45417589	0.22650853	0.21412481	0.21412481	0.55581616	0	0.16349873	0.46466827	1.05658353	0.21412481	0	0.04264434	0	0.21412481	0	0	0	0.97819563	0.04264434	0	0	0.73118324	0.12432814	1.3729521	2.3248106	0.29865832	2.70708299	0	0.31034012	0.26303441	0.31034012	0	0.15055968	0.98550043	0	0.20163386
AC096677.1	2.41953889	1.25701062	1.73552218	0.38956681	0.31034012	0.91073266	0.32192809	0.97085365	0.54596837	1.16349873	1.3729521	1.81557543	1.28095631	2.03210084	1.0071955	1.94485845	1.169925	0.84799691	1.72683122	0.40053793	0.68706069	2.14077866	1.55581616	1.14404637	1.87184365	0.47508488	0.7398481	1.52606881	1.81147103	1.23266076	1.74846123	1.9068906	1.01435529	1.50589093	0.5360529	0.28688115	1.43295941	1.37851162	1.11769504	1.56071495	1.58014548	1.60407132	1.15704371	0.51601515	1.87184365	0.62293035	3.03913839	1.3729521	2.06350294
AC097381.1	0.37851162	0	0.36737107	0	0	0	0	0.13750352	0	0	0.07038933	0	0.07038933	0.05658353	0.18903382	0.05658353	0	0	0.05658353	0.28688115	0	0	0	0	0.21412481	0.13750352	0.36737107	0	0	0.05658353	0.05658353	0	0.11103131	0.07038933	0.33342373	0.18903382	0.22650853	0.12432814	0	0.12432814	0	0.12432814	0	0	0.0976108	0.05658353	0.16349873	0.16349873	0.15055968
AC099754.1	0	0	1.31034012	1	0	0.28688115	1.15055968	0.26303441	0.28688115	0.57531233	1.91456452	0.64154603	0.28688115	0.23878686	0	1.33342373	0	1.63226822	0.56559718	0.45417589	0.21412481	0	0	0	0.28688115	0.47508488	0.48542683	0.43295941	0.69599381	0.38956681	0.18903382	0.56559718	0	0	0.20163386	0.18903382	0.22650853	0.25096157	0.22650853	0.78240856	0	0.76553475	1.78659636	0.65076456	0.36737107	0.57531233	0	0.38956681	0
AC099850.1	0.5360529	0.90303827	1.13093087	0.90303827	0.79077204	1.0976108	0.91838623	0.61353165	0.51601515	0.25096157	0.65992456	0.51601515	1.48026512	1.06350294	0.73118324	0.91838623	1.13093087	0.90303827	1.12432814	0.72246602	0.18903382	0.37851162	0.86393845	0	0.83995959	0.63226822	0.62293035	0.83995959	1.40599236	1.08406426	0.67807191	1.03562391	0.93357264	0.81557543	1.5849625	0.422233	0.60407132	0.51601515	0.96347412	1.04264434	1.04264434	0.91838623	0.97819563	0.66902677	0.78240856	0.20163386	0.74846123	0.78240856	0.49569516
AC105020.1	1.15055968	1.23266076	0.81557543	0.68706069	0.91073266	0.8559897	0.07038933	0.26303441	0.76553475	0.71369581	0.422233	0.32192809	0.15055968	0.40053793	0.43295941	0.15055968	0.54596837	0.43295941	0.56559718	0.51601515	0.31034012	0.65076456	0.26303441	1.20789285	0.51601515	0.69599381	0.98550043	0.23878686	0.44360665	0.31034012	0.83187724	0.95605665	1.40599236	0.40053793	0.91073266	0.37851162	0.57531233	0.69599381	0.55581616	0.90303827	0.65992456	0.51601515	0.41142625	0.18903382	1.26903315	0.62293035	0.49569516	0.65992456	0.28688115
AC108488.3	2.6825733	3.54101915	2.49569516	3.76977174	2.89917563	3.29425314	2.98185265	1.97085365	2.47248777	2.09085343	3.22342255	3.16188768	2.07382023	3.90303827	2.78659636	2.87774425	2.58976349	3.0976108	3.05311134	2.31324585	2.60880924	2.37851162	3.36737107	1.62293035	1.63691458	2.45943162	3.44228004	1.93357264	2.30451104	2.22342255	2.24792751	2.29278175	2.35895883	3.9429836	3.52606881	1.5360529	2.7398481	2.31614574	2.41142625	3.80838505	2.22342255	3.22804905	2.61117238	1.95233357	3.10601324	2.70487196	4.19140473	1.91838623	2.78240856
AC112229.4	1.3448285	0	0.12432814	0.29865832	0.44360665	1.20789285	0.51601515	0.18903382	0.96347412	0.05658353	0.36737107	0.422233	0.65076456	0.0976108	0	0.5360529	0.11103131	0.78240856	0.62293035	1.85996955	0.16349873	0.28688115	0.16349873	0.26303441	0.21412481	1.76977174	1.60880924	0.54596837	0	0.13750352	0.95605665	0.12432814	1.52105074	0.32192809	1.31034012	1.04963077	1.35049725	0.8559897	0.08406426	1.48026512	0.13750352	0	0.31034012	0.70487196	0.93357264	0.87184365	1.50080205	0.90303827	0.0976108
AC114546.1	3.24640809	1.32768736	2.7676548	3.79493566	4.92931759	4.10852446	4.11686376	3.0617762	5.0148016	2.76977174	3.62993941	2.27500705	3.64500988	2.6622055	1.67807191	1.422233	1.36737107	2.07382023	3.20006486	3.98093927	3.18110255	0	1.91838623	0	2.84599177	3.35049725	2.54596837	0.45417589	2.15380534	3.10936056	1.87970577	2.9800253	0	2.26303441	4.09676785	3.78659636	2.59693514	1.82781902	3.20789285	3.04614178	2.36457243	2.43295941	2.33628339	3.077243	2.44890095	2.13422094	0	1.69599381	3.2794713
AC114730.3	0.15055968	0.54596837	0.63226822	2.23878686	2.99457972	2.76128527	0.56559718	0.69599381	1.35049725	2.19849415	0.66902677	0.25096157	0.5360529	1.57046293	2.20789285	0.21412481	1.66902677	3.14404637	1.32768736	0.83995959	1.36176836	0.22650853	0.23878686	0.18903382	2.40871186	1.07038933	2.39231742	1.45417589	1.44890095	1.44360665	0.18903382	2.57531233	2.95046841	2.64154603	1.88752527	1.09085343	0.37851162	1	1.35049725	0.07038933	2.83390208	1.32192809	1.55581616	1.38404981	2.72246602	0.76553475	1.45417589	0.43295941	3.16832112
AC115618.1	0.65992456	0.17632277	0.31034012	0.15055968	0.13750352	0.29865832	0.04264434	0.3448285	0.25096157	0.56559718	0.0976108	0.28688115	0.28688115	0.12432814	0.25096157	0.23878686	0.0976108	0.28688115	0.17632277	0.16349873	0.08406426	0.51601515	0.08406426	0.32192809	0.18903382	0.26303441	0.47508488	0	0.07038933	0.29865832	0.60407132	0.05658353	0.26303441	0.0976108	0.43295941	0.21412481	0.38956681	0.31034012	0.18903382	0.08406426	0.46466827	0.27500705	0.18903382	0.07038933	0.22650853	0.22650853	0.44360665	0.17632277	0.21412481
AC117395.1	2.03210084	0.87970577	2.52105074	1.83187724	2.81147103	2.46727948	1.29278175	1.36176836	2.78659636	1.90303827	1.53106949	0.86393845	3.53853816	3.68032436	3.17472599	1.02856915	1.93357264	1.13750352	1.60407132	1.5360529	1.96716861	1.02147973	0.61353165	1.11103131	2.07382023	1.22032995	2.43562859	1.15704371	3.35049725	1.59454855	1.23878686	2.35895883	1.96716861	1.91073266	2.22342255	1.36737107	0.76553475	1.60407132	2.077243	3.38404981	2.07382023	3.43829285	2.46727948	1.56071495	2.077243	0.82374936	2.03210084	0.80735492	0.86393845
AC117834.1	0.5360529	1.57046293	0.0976108	2.60169652	1.83592407	1.54596837	3.06350294	0.38956681	2.65992456	0.48542683	2.07038933	0	2.99276843	0	0.7398481	1.11769504	1.32768736	0	2.40599236	3.01970191	1.12432814	1.6825733	0.69599381	1.46466827	1.61353165	2.46205232	2.15055968	1.5849625	1.76553475	2.5360529	0.20163386	0	1.56559718	1.49057013	1.90303827	2.25096157	0	0	1.38956681	0	0.48542683	0	0	2.04264434	0.95605665	1.42760617	0.12432814	0.88752527	1.9068906
AC119673.1	3.80838505	4.57893871	4.3305584	6.3448285	6.04897723	5.74389191	6.197315	5.27351589	3.91647664	3.77399633	5.32660925	3.6099913	5.84448609	5.22766407	4.74362268	4.44691786	5.06047978	4.94392133	6.01390885	5.98618336	5.65735418	1.90303827	4.39711841	5.88410945	5.57984389	5.47151265	6.03891899	3.73443867	4.30451104	5.96878197	4.69988473	5.3448285	4.06781078	5.0721058	6.45466943	5.52450254	4.43162296	4.81557543	5.0617762	3.57167681	4.60169652	3.56924803	5.10810622	5.43629512	5.19100985	4.07638807	2.6825733	3.90881291	5.58916424
AC122129.1	0	0	1.6825733	0.40053793	0	0.62293035	0	0.38956681	0.16349873	1	0.91073266	0.25096157	0.65076456	0.72246602	1.11103131	0.69599381	0.55581616	0.41142625	1.53106949	0.12432814	0.59454855	0.40053793	0.61353165	0	1.28688115	0.37851162	0.5849625	0.72246602	0.20163386	0.70487196	0.73118324	1.63691458	1.30451104	1.1826923	0.11103131	0.35614381	0.422233	0.65076456	2.04264434	1.36737107	1.30451104	1.33913738	1.26903315	0.79908731	1.40599236	0.22650853	0.11103131	0.56559718	0.43295941
AC123768.4	1	0.94110631	1.11103131	1.28095631	1.59454855	0.77399633	0.86393845	1.30451104	2.30742853	1.48026512	0.75702325	0.18903382	1.02147973	0.60407132	1.83187724	1.077243	0.74846123	0.97819563	1.15704371	0.60407132	1.41683974	0.5360529	0.73118324	0	0.8559897	1.27500705	1.37851162	0.60407132	1.04963077	1.04264434	0.80735492	1.15704371	0.91073266	1.44890095	0.78240856	0.71369581	1.27500705	0.40053793	1.55090066	1.60880924	0.90303827	1.15704371	1.0976108	1.05658353	1.28688115	0.56559718	1.06350294	0.62293035	0.87970577
AC124944.3	0.17632277	0	0	0.41142625	1.13093087	0.17632277	0.16349873	0	0.97085365	0.57531233	0.33342373	0	0	0.64154603	0.45417589	0.50589093	0.21412481	0.21412481	0.13750352	0.15055968	0.37851162	0	0.15055968	1.04963077	0.43295941	0.54596837	0.16349873	0.52606881	0.79908731	0.25096157	0.12432814	0.52606881	0.38956681	0.35614381	0.5360529	0.63226822	0	0.15055968	0.59454855	0.15055968	0.50589093	0.40053793	0.87970577	0.55581616	0.12432814	0	0.13750352	0.35614381	0.35614381
AC127496.1	1.06350294	0.54596837	0.59454855	0.40053793	0.50589093	0.45417589	0.38956681	0.37851162	0.38956681	1.03562391	0.72246602	0.422233	0.64154603	0.5360529	1.20789285	0.3448285	0.70487196	0.28688115	0.3448285	0.66902677	0.28688115	0.65076456	0.50589093	1.23878686	1.07038933	0.51601515	0.36737107	0.51601515	0.52606881	0.44360665	0.68706069	0.40053793	0.64154603	0.83187724	1.63691458	0.83995959	0.56559718	0.91838623	0.79908731	0.37851162	0.55581616	1	0.40053793	0.62293035	0.79077204	0.41142625	1.04264434	0.50589093	0.62293035
AC128709.1	0.0976108	0.12432814	0.05658353	0.25096157	0.23878686	0.54596837	0.55581616	0.27500705	0.68706069	0.12432814	0.65076456	0.0976108	0.16349873	0.25096157	0	0.35614381	0	0.21412481	0.04264434	0.78240856	0.16349873	0.11103131	0.08406426	0.04264434	0.25096157	0.66902677	0.38956681	0.56559718	0.07038933	0	0.02856915	0.64154603	0.23878686	0.05658353	0	0.97085365	0.08406426	0.21412481	0.12432814	0	0	0	0.13750352	0.59454855	0.38956681	0	0	0.22650853	0
AC131097.3	0.12432814	0.13750352	1.10433666	0.18903382	0.22650853	0.75702325	0.18903382	0.77399633	0.20163386	0.83187724	0.82374936	0.11103131	0.25096157	0.16349873	1.59454855	0.18903382	0.50589093	0.45417589	0.15055968	0.0976108	0.78240856	0	0.29865832	2.75702325	0.37851162	0.46466827	0.17632277	0.36737107	0.98550043	0	0.32192809	1.67355642	2.3248106	0.84799691	0.74846123	0.66902677	0.65076456	0	0.89530262	0.97085365	0.16349873	0.55581616	0.44360665	0.31034012	1.55090066	0.32192809	0.57531233	0.25096157	0.91838623
AC132872.1	0.89530262	0.5360529	0.48542683	0.27500705	0.27500705	0.33342373	0.07038933	0.48542683	0.27500705	1.10433666	0.13750352	0.28688115	0.41142625	0.41142625	0.8559897	0.25096157	0.32192809	0.65076456	0.70487196	0.422233	0.17632277	0.49569516	0.0976108	0.82374936	0.47508488	0.63226822	0.71369581	0.22650853	0.3448285	0.43295941	0.79908731	0.35614381	1.0976108	0.36737107	0.64154603	0.27500705	0.8559897	0.97819563	0.74846123	0.52606881	0.5360529	0.89530262	0.45417589	0.22650853	0.7398481	0.38956681	0.33342373	0.55581616	0.37851162
AC132872.2	0.08406426	0.29865832	0.15055968	0.04264434	0.04264434	0.08406426	0.08406426	0.28688115	0.35614381	0.20163386	0.17632277	0.26303441	0.18903382	0.28688115	0.20163386	0.31034012	0.04264434	0.26303441	0.26303441	0.04264434	0.17632277	0.04264434	0.11103131	0.08406426	0.08406426	0.04264434	0.08406426	0.26303441	0.07038933	0.0976108	0.31034012	0.28688115	0.26303441	0.26303441	0.40053793	0.15055968	0.11103131	0.15055968	0.07038933	0.11103131	0.28688115	0.15055968	0	0.17632277	0.21412481	0.04264434	0.0976108	0.46466827	0
AC133785.1	0.46466827	0.25096157	0.67807191	0.38956681	0.68706069	0.28688115	0.31034012	0.13750352	0.08406426	0.23878686	0.38956681	0.25096157	0.68706069	0.61353165	1.18903382	0.44360665	0.5849625	0.5849625	0.84799691	0.35614381	0.51601515	0.05658353	0.08406426	0.07038933	0.37851162	0.32192809	0.76553475	0.56559718	0.86393845	1.13093087	0.37851162	0.16349873	0.48542683	0.43295941	0.05658353	0.20163386	0.11103131	0.18903382	0.87184365	0.7398481	0	0.47508488	0.49569516	0.0976108	0.49569516	0.76553475	0.54596837	0.23878686	0.71369581
AC135048.1	0.83187724	0.43295941	0.61353165	0.79077204	0.26303441	1.27500705	0.13750352	0.41142625	1.03562391	1.90303827	0.65076456	0.62293035	1.04264434	0.45417589	0.80735492	1.10433666	0.94110631	0.422233	0.47508488	0.63226822	0.91838623	0.55581616	1.04264434	1.59931779	1.07038933	0.47508488	0.54596837	0.35614381	1.26303441	0.60407132	0.89530262	0.87970577	0.87184365	0.46466827	2.38681095	0.51601515	0.35614381	1.13093087	1.08406426	1.16349873	1.0071955	1.29865832	0	0.36737107	1.0976108	0.32192809	0.69599381	0.72246602	0.5849625
AC136297.1	2.13093087	1.80322704	0	4.87725345	5.08576455	4.16591194	5.33521168	0	5.75274859	3.65764001	2.96347412	1.82374936	3.07382023	2.58736499	3.10265813	4.3652726	2.32768736	0.97819563	2.79493566	4.68481874	1.41683974	0	3.97636364	0	4.49057013	4.0161397	0	0	2.75702325	2.12763328	1.65535183	0	4.03738222	3.49057013	2.01077984	5.01390885	2.13093087	2.98913901	2.23266076	1.29865832	2.93545975	2.66902677	3.34908215	4.0009014	1.62760684	1.422233	3.46988598	2.79285535	4.87774425
AC137932.1	0.20163386	0.20163386	0.40053793	0.16349873	0.41142625	0.5849625	0.28688115	0.25096157	0.56559718	0.20163386	0.23878686	0.15055968	0.25096157	0.37851162	0.23878686	0.26303441	0.33342373	0.37851162	0.3448285	0.44360665	0.29865832	0.11103131	0.23878686	0.40053793	0.27500705	0.31034012	0.32192809	0.33342373	0.17632277	0.38956681	0.35614381	0.3448285	0.59454855	0.25096157	0.84799691	0.45417589	0.27500705	0.46466827	0.25096157	0.31034012	0.37851162	0.31034012	0.38956681	0.40053793	0.28688115	0.20163386	0.49569516	0.47508488	0.76553475
AC139100.2	1.28688115	2.28095631	0.59454855	1.64616266	2.11769504	1.44360665	0.83187724	0	1.91073266	1.51601515	0.91838623	1.48542683	0.55581616	0.94860085	1.38404981	1.02856915	1.75702325	1.23266076	0.92599942	1.29278175	1.29278175	1.25096157	0.93357264	2.79701298	0.88752527	1.077243	1.48542683	1.25096157	2.12763328	0.83187724	2.31903982	1.41142625	1.76977174	1.0976108	2.37573454	1.37851162	1.422233	2.14077866	1.13093087	0.97819563	1.077243	1.12432814	0.98550043	1.49057013	1.17632277	0.79908731	1.52105074	0.82374936	3.65764001
AC140481.1	2.79908731	2.56315813	0.83995959	2.69821848	4.07980475	3.65306002	3.78240856	3.17632277	2.93357264	5.15946773	3.69376571	1.85996955	5.12391446	4.63923216	3.18586655	3.09423607	2.62527049	4.64500988	2.62760684	4.50779464	3.54349588	0.23878686	3.21101219	3.79389588	2.66675659	4.417515	2.27798475	4.169925	2.53853816	2.70043972	3.60525726	2.39780296	4.99322147	1.43295941	0.37851162	4.01792191	3.20006486	0.50589093	3.94860085	3.04439412	2.60644223	3.48413813	4.8104431	4.16591194	3.84599177	3.21256934	3.3291236	2.52105074	3.99457972
AC144521.1	0.45417589	0.28688115	2.5849625	1.69153416	0.8559897	2.22342255	2.51601515	0.49569516	1.02856915	1.76128527	2.18586655	0.16349873	0.32192809	3.50969584	0.81557543	1.65535183	1.7441611	0.83995959	1.22032995	2.31324585	0.50589093	0.49569516	0.60407132	0.65076456	1.89141919	1.86393845	0.82374936	1.95977016	1.95233357	0.82374936	0.41142625	2.81966818	3.07382023	0.96347412	4.11353382	2.16349873	0.23878686	0.55581616	2.01435529	0.29865832	1.26303441	2.80735492	1.60407132	1.70043972	1.85199884	0.77399633	0.12432814	0.29865832	2.66902677
AC144831.1	0.38956681	1.83995959	0.66902677	0.65992456	0.63226822	0.65992456	0.46466827	0.52606881	1.81147103	0.40053793	1.26903315	0.43295941	0.0976108	0.31034012	0.25096157	1.33913738	0.47508488	0.90303827	0.16349873	0.41142625	1.20163386	1	0.61353165	0.45417589	0.72246602	0.5849625	0.32192809	0.26303441	0.65992456	0.26303441	0.70487196	0.78240856	0.44360665	0.47508488	1.50080205	0.68706069	1.0976108	1.38404981	0.20163386	0.05658353	0.28688115	1.36737107	0.08406426	0.65076456	1.05658353	0.36737107	1.0071955	0.49569516	1.13093087
AC156455.1	0.29865832	0.93357264	0.55581616	1.04963077	1.31614574	1.06350294	0.65076456	0.96347412	0.48542683	1.72246602	0.54596837	1.1953476	0.31034012	0.5849625	0.95605665	1.18903382	0.41142625	1.37851162	0.90303827	0.33342373	0.56559718	0.28688115	0.97819563	0	0.33342373	0.27500705	1.28095631	0.80735492	1.01435529	0.98550043	0.87184365	0.12432814	0.7398481	0.51601515	0.74846123	0	0.70487196	0.18903382	0.50589093	1.01435529	0.41142625	0.65076456	0.82374936	0.37851162	0.29865832	0.31034012	0.75702325	0.62293035	0.33342373
AC159540.1	3.6123525	3.79597469	2.70929064	2.63691458	3.22032995	3.21256934	3.26903315	3.33485427	6.24526747	4.06522762	3.71699089	3.29278175	4.33771109	3.12432814	2.53106949	2.90110824	2.97269265	2.83995959	3.09423607	3.57893871	4.55826763	2.72465027	3.41142625	2.71369581	3.49313492	3.81864608	2.57046293	3.92504996	4.46205232	3.29865832	2.43028527	3.24792751	2.49825087	4.47961861	4.85847839	3.86393845	3.6904171	3.61353165	4.05745027	2.79077204	4.28540222	4.04526822	2.46988598	3.25398927	3.2675358	2.27500705	3.51601515	3.0992952	3.40053793
ACAP2-IT1	0	0.62293035	0.17632277	0.28688115	0.28688115	0.422233	1.13750352	0	0.31034012	0.72246602	1.31614574	0.26303441	1.59454855	1.23266076	0.48542683	0.54596837	0.45417589	0.54596837	0.74846123	1.95605665	0.43295941	0.15055968	0.12432814	0	0.65992456	1.03562391	0.70487196	0.46466827	0.40053793	0.11103131	0.20163386	1.11103131	0.5360529	0.56559718	0.11103131	1.58014548	0.12432814	0.26303441	0.99276843	0.36737107	0.54596837	0.73118324	0.52606881	1.33913738	0.83187724	0.33342373	0	0.41142625	0.44360665
ACTA2-AS1	0.50589093	0.68706069	0.13750352	0.45417589	0.65076456	0.62293035	0.11103131	0.22650853	0.36737107	0.08406426	0.21412481	0.37851162	0.72246602	0.5360529	0.35614381	0.29865832	0.23878686	0.74846123	0.18903382	0.33342373	1.35049725	1.05658353	0.88752527	0.15055968	0.36737107	0.23878686	0.11103131	0.23878686	0.05658353	0.26303441	0.60407132	0.64154603	0.61353165	0.49569516	0.65076456	0.57531233	0.97819563	0.79077204	0.3448285	1.20163386	0.47508488	0.29865832	0.422233	0.69599381	0.88752527	0.86393845	0.0976108	1.35049725	0.5360529
ACVR2B-AS1	0.57531233	0.54596837	0.43295941	0.59454855	0.61353165	0.47508488	0.33342373	0.21412481	0.43295941	0.28688115	0.45417589	0.31034012	0.23878686	1.169925	0.36737107	0.36737107	0.54596837	0.41142625	0.41142625	0.43295941	0.32192809	0.32192809	0.18903382	0.40053793	0.57531233	0.63226822	0.32192809	0.27500705	0.49569516	0.35614381	0.33342373	0.61353165	0.56559718	0.78240856	0.38956681	0.52606881	0.21412481	0.65076456	0.11103131	0.83995959	0.86393845	0.5360529	0.33342373	0.48542683	0.54596837	0.27500705	0.83995959	0.07038933	0.48542683
ADAMTS9-AS1	0.55581616	0.16349873	0.13750352	0.05658353	0	0	0.93357264	0.05658353	0.33342373	0.05658353	1.28688115	0.26303441	0.21412481	0.47508488	0	0.5360529	0.38956681	0	0.0976108	0.81557543	0	0.20163386	0.37851162	0	0.05658353	0.87184365	0.47508488	0.22650853	2.02502879	0.0976108	0.45417589	0	0.7398481	0.13750352	0.52606881	1.25096157	0.57531233	0.13750352	0	0.27500705	0.22650853	0.25096157	0.12432814	0.68706069	0.29865832	0.62293035	0.5360529	0	0.15055968
ADAMTS9-AS2	1.077243	1.54101915	1.38956681	0.28688115	0.79077204	0.57531233	0.422233	0.74846123	0.33342373	1.01435529	0.71369581	0.43295941	0.96347412	0.33342373	0.92599942	0.18903382	0.422233	0.74846123	0.25096157	0.61353165	0.57531233	1.18903382	0.49569516	0.35614381	0.3448285	0.422233	0.54596837	0.5360529	0.05658353	0.47508488	1.71808758	0.20163386	1.56559718	0.35614381	0.0976108	0.60407132	0.41142625	1.32768736	0.92599942	0.87970577	0.37851162	0.70487196	1.22650853	0.52606881	0.16349873	0.94110631	1	0.47508488	0.29865832
ADAMTSL4-AS1	1.35614381	0.54596837	0.28688115	0.23878686	0	0	0.23878686	0.23878686	1.23266076	0.72246602	0.25096157	0.73118324	0.26303441	0	0	0.37851162	0.27500705	0.64154603	1.50080205	1.63226822	0.20163386	0.23878686	0.54596837	0	0.47508488	1.98185265	1.98913901	0	0.3448285	0.18903382	1.71369581	0	1.56559718	0	1.42760617	1.55090066	1.01435529	1.65992456	0	0.21412481	0.32192809	0.54596837	0	0	1.67355642	1.1953476	0.18903382	0.18903382	0.26303441
ADARB2-AS1	0.91838623	0	0.18903382	0	0.57531233	0	0.57531233	0	0.84799691	0.36737107	0	0	0.17632277	0.51601515	0	0.38956681	0.3448285	0.17632277	2.59693514	1.1953476	0	0	0.27500705	0	1.67355642	0.29865832	2.01435529	1.91456452	0.44360665	0.45417589	0	0.78240856	0.68706069	0.17632277	0.33342373	0.73118324	0.26303441	0.15055968	0.26303441	0	0	0.50589093	1.91838623	0.74846123	0.43295941	1.1826923	0.25096157	1.68706069	0
ADIRF-AS1	1.17632277	1.20163386	1.33342373	1.422233	1.07038933	1.0071955	0.79908731	0.71369581	1.57531233	2.3448285	0.76553475	0.68706069	1.25701062	0.91838623	2.50589093	0.7398481	0.3448285	1.40599236	0.61353165	0.63226822	1.02856915	0.38956681	0.29865832	0.65992456	0.40053793	0.87184365	1.80735492	0.75702325	0.57531233	0.8559897	1.81557543	0.422233	1.31614574	0.31034012	0.41142625	1.29278175	0.5360529	1.0976108	1.95605665	0.20163386	0.13750352	0.32192809	1.97819563	0.92599942	0.66902677	1.18903382	1.3729521	0.76553475	0.422233
ADORA2A-AS1	0.52606881	0.04264434	0.23878686	0.13750352	0.07038933	0.27500705	0.26303441	0.0976108	0	0.16349873	0.0976108	0.20163386	0.11103131	0.18903382	0.20163386	0.08406426	0.07038933	0.51601515	0.43295941	0.46466827	0.15055968	0	0.05658353	0.15055968	0.02856915	0.46466827	0.3448285	0.11103131	0.13750352	0.08406426	0.49569516	0.20163386	0.68706069	0.04264434	0.57531233	0.21412481	0.21412481	0.52606881	0.23878686	0.17632277	0.25096157	0.16349873	0.08406426	0.04264434	0.65992456	0.43295941	0.0976108	0.07038933	0.21412481
ADPGK-AS1	1.0071955	0.32192809	0.25096157	0.45417589	0.68706069	0.21412481	0.5360529	0.68706069	0.72246602	1.73552218	0.90303827	0.22650853	0.41142625	0.26303441	0.72246602	0.76553475	0.27500705	0.35614381	0.23878686	0.41142625	0.35614381	0.43295941	0.38956681	0.02856915	0.45417589	1.0071955	0.8559897	0.52606881	0.22650853	0.64154603	0.37851162	0.18903382	0.38956681	0.27500705	0.12432814	0.89530262	0.47508488	0.33342373	0.3448285	0.23878686	0.26303441	1.40599236	0.36737107	0.59454855	0.32192809	0.68706069	0.17632277	0.40053793	0.94860085
AF131215.2	1.81966818	1.68706069	3.04963077	2.17312743	1.54596837	2.54101915	1.23266076	1.74846123	0.71369581	1.81557543	2.03913839	0.73118324	2.86393845	2.37016428	2.38404981	1.61823866	1.94110631	1.89141919	2	1.48542683	2.37573454	1.95605665	1.88752527	2.86591881	2.68706069	1.29865832	2.23572706	1.38404981	2.78659636	1.9068906	2.11103131	2.5680321	3.22032995	2.60169652	3.35614381	1.64154603	1.929791	2.55090066	2.72683122	0.38956681	2.64846544	2.21101219	1.86393845	1.36176836	3.23878686	1.23878686	1.45417589	1.47508488	2.25398927
AF131216.5	0.45417589	1.12432814	1.33913738	2.92599942	1.70487196	2.422233	2.70708299	1.5360529	2.92789645	0.77399633	2.67355642	1.55090066	3.27500705	0.65992456	0.28688115	1.78240856	3.05484848	3.27798475	1.74846123	1.72683122	2.0071955	0	0.84799691	0.15055968	2.27500705	1.63226822	3.24184018	1.32192809	0.97819563	3.57893871	0.32192809	2.71808758	2.20476675	4.2547452	0.65076456	1.87184365	0.43295941	0.3448285	2.23572706	0.40053793	2.7803101	0.99276843	4.54843662	1.38956681	3.19219417	1.41142625	0.18903382	0.83187724	1.06350294
AF230666.2	0.89530262	0.49569516	0.3448285	0.32192809	0.26303441	0.49569516	0.27500705	0.61353165	0.15055968	0.18903382	0.16349873	0.27500705	0.17632277	0.94860085	0.37851162	0.13750352	0.7398481	0.33342373	0.8559897	0.27500705	0.48542683	3.84498816	0.21412481	0.11103131	0.28688115	0.15055968	0.61353165	0.47508488	0	0.35614381	0.79077204	0.40053793	0.69599381	0.70487196	0.61353165	0	0.60407132	0.70487196	0.61353165	0.45417589	0.33342373	0.45417589	0.17632277	0	0.84799691	0.0976108	0.17632277	0.44360665	0.46466827
AGAP1-IT1	0.31034012	1.51601515	1.14404637	0	1.50589093	1.70043972	0.15055968	0	0.46466827	0	0.16349873	1.30451104	0.80735492	0.13750352	0.27500705	0.36737107	0	0.56559718	1.61823866	0.37851162	0.12432814	0.16349873	0.25096157	0.26303441	0.31034012	0	0.28688115	0	0.88752527	0.22650853	0.21412481	0.49569516	0	0.32192809	0.73118324	0	0.12432814	0.50589093	0.12432814	0.38956681	0.21412481	0.37851162	0.20163386	0.8559897	0.11103131	0	0.23878686	1.70929064	1.18903382
AGAP2-AS1	3.87970577	2.95233357	0.99276843	1.0976108	3.11270013	1.51096192	1.24488706	2.06004738	1.50080205	1.60880924	1.0071955	1.09085343	2.89336221	0.71369581	5.99548452	1.76977174	0.5360529	0.93357264	2.22032995	2.45154083	1.73118324	4.15704371	2.52105074	5.34411833	1.20789285	2.29572302	5.35085081	1.27500705	2.592158	1.26903315	3.92694825	1.05658353	2.85399565	1.02147973	8.52958672	2.18903382	3.21878117	3.0161397	5.27015514	0.5360529	0.69599381	0.63226822	1.57531233	1.11769504	1.87184365	2.169925	4.02502879	3.08746284	2.70043972
AL020996.1	1.03562391	0.5849625	0.73118324	0.25096157	0.37851162	0.67807191	0.3448285	0.89530262	0.46466827	0.87184365	0.69599381	0.44360665	0.72246602	0.91838623	1.35614381	0.74846123	0.61353165	0.57531233	0.37851162	0.38956681	0.40053793	0.46466827	0.47508488	0.27500705	0.55581616	0.65076456	0.56559718	0.49569516	0.50589093	0.59454855	0.60407132	0.91838623	0.20163386	0.25096157	0.27500705	0.52606881	0.60407132	0.98550043	0.93357264	0.35614381	0.43295941	0.98550043	0.93357264	0.51601515	0.54596837	0.36737107	0.73118324	0.63226822	0.20163386
AL031663.2	0.05658353	0.18903382	0.05658353	0.17632277	0.16349873	0.28688115	0	0.05658353	0.23878686	0.0976108	0.02856915	0.12432814	0.08406426	0.15055968	0.23878686	0.13750352	0.08406426	0.12432814	0.17632277	0.12432814	0.12432814	0.21412481	0.29865832	0.07038933	0.08406426	0.02856915	0.21412481	0.12432814	0.04264434	0.422233	0.35614381	0.12432814	0.04264434	0	0.0976108	0.05658353	0.12432814	0.16349873	0.08406426	0.16349873	0.08406426	0.0976108	0.07038933	0.11103131	0.16349873	0	0.02856915	0.11103131	0.22650853
AL034548.1	2.72465027	2.56559718	2.4409522	2.67581593	3.73660488	2.51349075	2.88362082	2.19849415	2.96532255	3.30597052	2.71149491	2.64154603	3.45285896	3.10936056	2.32192809	2.34766566	3.02325535	2.70708299	3.10433666	2.71149491	3.03033608	2.57046293	2.91838623	3.99548452	3.00180224	2.37016428	3.02680006	2.23266076	2.9579146	2.94860085	2.86987141	2.79285535	2.40053793	2.28688115	3.77925972	2.43829285	2.59931779	3.44625623	3.18586655	3.40463068	2.95977016	3.07895134	2.65992456	2.72027847	2.73552218	1.38956681	1.83995959	2.63691458	3.11103131
AL118506.1	0.66902677	0.29865832	0	0	0.23878686	0.26303441	0.23878686	0.43295941	0.47508488	0.52606881	0.25096157	0.41142625	0.26303441	0	0.86393845	0	0.50589093	0.45417589	0.35614381	0	0	0	0	0	0	0.22650853	0.91073266	0.38956681	0	0.18903382	0.59454855	0.27500705	0.5360529	0.26303441	0.83187724	0	0.20163386	0.41142625	0.37851162	0.40053793	0.59454855	0.21412481	0.31034012	0.32192809	0.60407132	0	0.18903382	0.3448285	0.26303441
AL132709.8	0	0	0.75702325	0.87970577	0.12432814	0.83187724	0.422233	0.45417589	0.79908731	0	0.52606881	0.11103131	1.15055968	0.7398481	0.15055968	0	0.69599381	0.43295941	0.22650853	0.70487196	0.22650853	0	0.94110631	1.66902677	0.33342373	0.40053793	0.87970577	0.28688115	0.38956681	0.59454855	0.12432814	0.37851162	0.27500705	0.29865832	0.91073266	0.422233	0.49569516	0.96347412	0.38956681	0	0.23878686	0.15055968	0	0.16349873	0.12432814	0.26303441	0	0.0976108	1.14404637
AL132989.1	0.23878686	0.20163386	0.49569516	0.16349873	0.23878686	0.16349873	0	0.16349873	0.26303441	0.27500705	0.32192809	0.15055968	0.17632277	0.07038933	0	0.32192809	0.17632277	0.17632277	0.18903382	0.13750352	0.422233	0	0.13750352	0.50589093	0	0.22650853	0.48542683	0.07038933	0.12432814	0.17632277	0.41142625	0.18903382	0.07038933	0.08406426	0.17632277	0.31034012	0.36737107	0.27500705	0.52606881	0.33342373	0.57531233	0.38956681	0.11103131	0.22650853	0.422233	0.18903382	0.12432814	0.23878686	0.26303441
AL139099.1	0.18903382	0	0.07038933	0.31034012	0.17632277	0.33342373	0.05658353	0.23878686	0.5360529	0.20163386	0.28688115	0.3448285	0.18903382	0.40053793	0.51601515	0.17632277	0.31034012	0.05658353	0.41142625	0.11103131	0.08406426	0	0.31034012	0.31034012	0.36737107	0.16349873	0.38956681	0	0.16349873	0.23878686	0.11103131	0.15055968	0.23878686	0.12432814	0.32192809	0.12432814	0.15055968	0.3448285	0.15055968	0.05658353	0.25096157	0.20163386	0.07038933	0	0.27500705	0.0976108	0.46466827	0.26303441	0.18903382
AL139385.1	1.80322704	1.13093087	1.48542683	4.2772409	4.0976108	3.64154603	3.54101915	3.24792751	5.83516616	2.91647664	2.24792751	2.20163386	3.0161397	1.04264434	0	0.86393845	2.75274859	2.49825087	2.38404981	2.10433666	3.39094277	0	1.82374936	0	0	2.81557543	2.5849625	0	0.77399633	2.03210084	0	1.61823866	0	0	3.06004738	3.05484848	2.3448285	3.23725777	3.03210084	1.80735492	0.04264434	1.83187724	2.17951105	2.12432814	1.72683122	2.09423607	0.56559718	0.422233	2.3950628
AL354993.1	2.03562391	1.71808758	1.52606881	1.51601515	1.15704371	1.15704371	0.35614381	1.30451104	1.92599942	1.54101915	0.54596837	0.13750352	1.14404637	0	1.54101915	1.38404981	0.97819563	2.50334874	0.87970577	0	2.06350294	0.05658353	1.13750352	0.33342373	0.51601515	0.25096157	1.53106949	0.37851162	1.95233357	1.15704371	1.59454855	0.17632277	1.61823866	0.29865832	0.04264434	0.28688115	2.02147973	2.41142625	0	0	0.57531233	1.23878686	0.18903382	0.65992456	1.01435529	0.65076456	0.79908731	0.31034012	0.16349873
AL358333.1	0.8559897	2.74631277	4.01703108	4.49057013	4.84448609	6.00539999	5.46532151	2.98367769	5.47961861	0	5.22419466	3.25550073	6.74617838	5.77082905	4.75007049	4.35825559	0	2.51096192	2.59931779	4.87430517	2.93545975	0	0	0	5.26603689	5.08703846	4.0992952	2.29865832	6.08342614	2.95977016	0.72246602	4.70984202	4.58436125	3.39231742	6.82273015	5.27052894	4.16510799	2.5849625	2.25398927	4.57652214	4.31324585	5.12804589	1.3448285	5.48478262	4.85698569	3.04788733	0	2.45417589	6.047233
AL450992.2	0	1.05658353	0.26303441	0.59454855	1.42760617	0.45417589	2.08406426	1.7398481	0.23878686	1.02147973	1.95233357	0.21412481	0.94860085	1.04963077	0.21412481	2.3248106	1.12432814	0.77399633	2.16349873	2.4409522	0.97819563	0.89530262	1.5360529	1.51096192	0.79077204	2.44625623	0.73118324	1.81557543	0.60407132	0.93357264	0.16349873	1.0071955	0.36737107	0.25096157	0.32192809	2.42492209	0.64154603	0	0.50589093	0.20163386	0.78240856	2.22650853	2.64616266	2.40599236	0.32192809	0.97085365	2.24488706	0.83187724	2.68929916
AL512652.1	0.28688115	0.05658353	0.54596837	0.64154603	0.20163386	0.0976108	0.18903382	0.05658353	1.5849625	0.8559897	0.3448285	0.17632277	1.17632277	0.21412481	0.422233	0.08406426	0.98550043	0.47508488	0.50589093	0.52606881	0.12432814	0.05658353	0.04264434	0.88752527	0.33342373	0.35614381	0.27500705	0.36737107	0.65076456	0.37851162	0.26303441	0.47508488	0.31034012	0.83995959	0.23878686	0.3448285	0.12432814	0.21412481	0.3448285	0.68706069	0.76553475	0.35614381	0.422233	0.27500705	0.54596837	0.16349873	0.07038933	0.08406426	0.26303441
AL590369.1	0	0	0.18903382	0.41142625	0.55581616	0	0.84799691	0	0.70487196	0	0.72246602	0	0.41142625	0.46466827	0	0	0.3448285	0	0	0.35614381	0	0.71369581	0	0	0	0	0	0.46466827	0	0	1.68706069	0	0	0	0.02856915	0.90303827	0	0	0	0	0	0.05658353	0	0.31034012	0	0.26303441	0	0	0
AL590822.2	0.50589093	0.05658353	0.44360665	0.61353165	0.84799691	0.74846123	0.33342373	0.18903382	0	0.422233	0.02856915	0.36737107	0.52606881	0	0.94860085	0.37851162	0.23878686	0.59454855	0.87184365	0.02856915	0.08406426	0.61353165	0.75702325	0.64154603	0.56559718	0.54596837	0.422233	0.47508488	0.29865832	0.81557543	0.81557543	0.64154603	0.12432814	0.60407132	0.98550043	0.01435529	0.5360529	0	0.70487196	0.33342373	0.01435529	0.05658353	0.60407132	0.33342373	0.27500705	0.27500705	0.35614381	0.68706069	0.54596837
AL627309.1	1.23878686	1.61823866	0.7398481	0.96347412	1.70487196	1.23266076	1.18903382	2.88752527	2.46727948	1.23266076	1.3729521	2.26002566	0.64154603	1.3448285	2.07038933	2.43028527	0.71369581	2.03562391	1.33913738	1	3.43162296	1.59454855	3.58856474	3.08746284	1.79493566	1.38404981	1.40053793	2.24792751	1.11103131	1.56559718	3.60169652	1.97452931	1.10433666	2.16027483	1.169925	1.16349873	3.44493205	0.55581616	0.96347412	3.17312743	1.54101915	1.45417589	1.65992456	1.56559718	1.96716861	0.68706069	1.1826923	3.52857132	1.09085343
AL645728.1	2.49057013	0.21412481	0.62293035	0.68706069	0.0976108	0.41142625	0.73118324	0.88752527	0.8559897	0.76553475	0.69599381	0.73118324	0.28688115	0.99276843	0.84799691	0.83995959	0.44360665	0.77399633	1.13093087	1.95605665	0.45417589	0.68706069	0.57531233	0.16349873	0.35614381	1.8559897	1.89141919	0.55581616	0.65992456	0.20163386	1.22032995	0.31034012	1.48026512	0.51601515	1.67807191	1.52606881	1.50589093	1.24488706	0.73118324	0.81557543	0.79908731	1.0976108	1.65076456	0.80735492	1.29865832	1.08406426	1.04264434	0.67807191	0.7398481
ALDH1L1-AS2	0.46466827	1.36176836	1.58976349	0.88752527	2.9068906	0.5849625	1.48542683	2.7441611	2.51349075	2.80529246	1.54596837	0.46466827	1.02856915	0.46466827	2.98913901	0.75702325	1.44890095	1.84799691	1.18903382	1.31614574	1.87578006	1.44890095	1.28688115	3.49313492	1.33342373	1.46988598	2.57288967	1.97085365	1.26903315	2.51349075	0.74846123	0.71369581	0.422233	1.65535183	0.11103131	1.38956681	1.07038933	0.43295941	3.06522762	3.87970577	0.86393845	0.422233	3.17472599	1.38956681	0.75702325	2.11436702	3.88655015	0.37851162	1.32768736
ALKBH3-AS1	0.74846123	1.0976108	0	0.81557543	0.5360529	0.25096157	0.23878686	0.37851162	0.57531233	0.93357264	0.43295941	0.55581616	0.45417589	0.87970577	1.0976108	0.7398481	0.43295941	0.26303441	0.90303827	0.62293035	0.47508488	0.38956681	0.72246602	0.33342373	0.72246602	0.36737107	0.36737107	0.83995959	0	0.56559718	0.61353165	0.28688115	0.51601515	0.59454855	0.65076456	0.38956681	0.79908731	0.18903382	1.08406426	0.51601515	0.27500705	0	1.15055968	0.27500705	1.03562391	0.31034012	0.31034012	0.43295941	1.02856915
ANKRD10-IT1	0	1.29278175	1.44360665	1.77399633	1.23266076	1.83592407	0.64154603	1.53106949	0.36737107	2.84398384	1.11769504	1.61353165	1.14404637	0.32192809	2.45680615	1.0976108	0	1.83187724	1.85996955	0.81557543	2.13422094	0.63226822	1.15704371	0.73118324	1.15704371	0.62293035	2.0976108	0.55581616	1.20789285	1.83592407	2.25701062	1.99276843	1.76128527	0.70487196	1.26903315	0.25096157	1.70043972	1.04264434	0.74846123	1.169925	2.20163386	2.41413553	1.98550043	0.82374936	2.26903315	0	0.7398481	1.97819563	0.67807191
AP000345.1	0	0.46466827	0.16349873	0.16349873	0.21412481	0.15055968	0.26303441	0.05658353	0.23878686	0	0.27500705	0.25096157	0	0.22650853	0.28688115	0.18903382	0.18903382	0.33342373	0.11103131	0	0.13750352	0.27500705	0.13750352	0.05658353	0.27500705	0.26303441	0.13750352	0.15055968	0	0.37851162	0.32192809	0	0.33342373	0.05658353	0.0976108	0.15055968	0.13750352	0.80735492	0.22650853	0	0.18903382	0.25096157	0.17632277	0.18903382	0	0.17632277	0.04264434	0.21412481	0.17632277
AP000356.1	1.35614381	0	1.69153416	3.04089243	2.21412481	1.69153416	2.37573454	2.20163386	2.54101915	2.28095631	2.81966818	2.68706069	2.36457243	2.33913738	0.89530262	1.76128527	3.36317108	2.46988598	2.74200621	1.01435529	1.48026512	0	0.47508488	2.19219417	3.63226822	3.54101915	1.11769504	2.03210084	2.71149491	2.33628339	2.85199884	3.7473874	2.14404637	3.89141919	2.16349873	1.87578006	1.17632277	2.50842865	2.16349873	2.10097765	2.75274859	3.11270013	2.39231742	3.36457243	3.35614381	2.47767733	1.65076456	1.02147973	2.01792191
AP000439.1	0.5360529	0.12432814	1.63226822	0.17632277	1.23878686	0.47508488	1	0.94110631	0.45417589	0.66902677	1.04264434	1.22032995	1.04963077	0.84799691	0.48542683	1.22032995	0.46466827	0.07038933	1.28688115	0.62293035	1.54101915	0.15055968	1.97085365	0.07038933	0.44360665	0.13750352	1.93357264	1.10433666	0.15055968	0.87184365	0.5360529	0.50589093	0.02856915	0.67807191	0.41142625	0.67807191	1.98913901	0.15055968	1.36737107	0.59454855	0.13750352	0.70487196	0.88752527	0.0976108	0.66902677	0.49569516	1.02147973	0.94110631	0.97819563
AP000442.1	0.18903382	0.95605665	0.55581616	0.17632277	1.01435529	0.97819563	0.48542683	0.33342373	0.90303827	0.96347412	0.63226822	0.31034012	0.36737107	0.86393845	1.3448285	0.422233	0.5360529	0.64154603	0.13750352	0.38956681	0.61353165	0.48542683	0.422233	0.15055968	0.50589093	0.33342373	1.41142625	0.29865832	0.26303441	0.76553475	0.72246602	0.55581616	0.36737107	0.36737107	0.56559718	0.23878686	0.80735492	0.56559718	0.90303827	0.55581616	0.94860085	0.72246602	0.77399633	0	1.0976108	0.22650853	0.422233	0.67807191	0.55581616
AP000708.1	0.40053793	0.38956681	0.5360529	0.37851162	0.65992456	0.47508488	0.56559718	0.44360665	0.52606881	0.56559718	0.65076456	0.08406426	0.67807191	0.47508488	0.82374936	0.31034012	0.40053793	0.66902677	0.5360529	0.59454855	0.51601515	0.05658353	0.18903382	0.36737107	0.27500705	0.54596837	1.16349873	0.47508488	0.62293035	0.57531233	0.18903382	0.57531233	0.67807191	0.43295941	0.70487196	0.5849625	0.31034012	0.33342373	0.8559897	0.66902677	0.48542683	0.31034012	0.50589093	0.59454855	0.56559718	0.40053793	0.38956681	0.16349873	0.27500705
AP001007.1	1.93357264	2.19219417	1.98185265	2.12763328	2.59454855	1.66448284	1.55581616	3.26453643	3.2675358	2.26903315	0.83995959	2.24488706	2.37851162	1.65992456	2.70487196	4.07124782	0.57531233	3.63807384	1.51096192	0.46466827	3.41006969	1.40053793	2.41413553	0.91838623	1.14404637	0.43295941	2.60407132	1.31034012	1.5360529	2.46466827	2.1210154	1.23878686	0.91838623	2.61823866	2.00360224	0.56559718	4.40053793	3.0992952	2.05311134	1.72246602	0.91838623	1.90303827	2.27202319	0.45417589	1.61353165	0.31034012	2.75702325	3.26453643	2.45154083
AP001056.1	0.3448285	0.51601515	1.32768736	0.43295941	0.90303827	0.60407132	0.12432814	1.077243	0.46466827	1.79493566	0.86393845	1.02147973	0.46466827	0.87970577	1.65992456	1.12432814	0.13750352	1.50589093	0.74846123	0.46466827	1.45943162	1.11103131	0.72246602	0.11103131	0.44360665	0.22650853	0.65992456	0.46466827	0.32192809	1.11769504	0.73118324	0.59454855	0.44360665	0.65076456	0.52606881	0.29865832	1.64154603	0.89530262	0.5849625	0.38956681	0.56559718	0.91838623	1.18903382	0.16349873	0.45417589	0.35614381	0.79077204	0.99276843	0.74846123
AP001372.2	1.68706069	1.95605665	2.22958792	2.09423607	2.76553475	2.02856915	2.61823866	2.01077984	1.73552218	2.70708299	2.62527049	1.49569516	2.87578006	2.5849625	1.95233357	1.89530262	2.33342373	2	2.25701062	2.80322704	2.26303441	1.32192809	1.25701062	0.12432814	2.1953476	2.25096157	2.57288967	1.91456452	2.30158765	2.43829285	1.62293035	2.48284828	2.57288967	1.72246602	1.43829285	2.54843662	1.63691458	2.08746284	2.71808758	2.20163386	2.27500705	2.11436702	2.21101219	2.3448285	2.17312743	1.76553475	2.30451104	1.46466827	2.49825087
AP001437.1	1.87578006	0.59454855	0.98550043	2.61353165	2.06004738	0.91838623	0.68706069	1.66448284	4.00450139	0.32192809	1.31034012	0.64154603	0.73118324	0.93357264	2.27500705	0.5849625	1.40599236	0.27500705	1.28095631	0.63226822	1.0976108	0.49569516	0.60407132	0.22650853	1.20789285	1.24488706	0.98550043	1.35614381	1.15704371	1.05658353	1	1.65992456	1.52105074	1.36737107	1.60407132	1.04963077	0.86393845	0.27500705	1.11103131	1.65992456	0.89530262	1.45417589	1.23266076	1.26903315	0.90303827	1.29278175	1.45943162	1.04963077	2.24792751
AP001468.1	1.23266076	0.7398481	0.64154603	0.62293035	0.48542683	0.82374936	0	0.79908731	0	1.8559897	1.03562391	0.73118324	0.88752527	0.88752527	0.63226822	0.22650853	1.50080205	0.31034012	1.59931779	0.37851162	0.72246602	0.65076456	0.97085365	1.44360665	1.077243	0.61353165	1.27500705	2.45154083	1.03562391	1.58014548	2.61823866	2.3248106	1.56071495	1.44890095	2.70043972	0.35614381	0.97085365	0.77399633	1.45943162	1.98550043	0	2.4409522	2.08065766	1.02856915	2.12763328	0.79077204	0.78240856	1.96716861	1.12432814
AP005482.1	2.27500705	0.79908731	1.44890095	2.63226822	2.47767733	1.29865832	2.84398384	1.33342373	1.98550043	2.23878686	2.30742853	0.7398481	2.26903315	1.23878686	1.15055968	2.10768787	1.50589093	1.43295941	1.91073266	2.82984956	0.82374936	1.88752527	1.47508488	0.21412481	1.51601515	2.5533605	2.32192809	2.15704371	1.29865832	2.19219417	1.6825733	1.56071495	1.33913738	1.64154603	0.97819563	2.75702325	1.91456452	2	2.13422094	0.59454855	1.15055968	0.57531233	2.47767733	2.49569516	1.66448284	2.3248106	2.99276843	1.11103131	1.79908731
AP4B1-AS1	0.47508488	0.08406426	0.5849625	0.11103131	0.22650853	0.62293035	0.12432814	0.36737107	0.12432814	0.93357264	0.29865832	0.17632277	0.51601515	0.7398481	1.03562391	0.29865832	0.15055968	0.40053793	0.25096157	0.13750352	0.40053793	0.47508488	0.33342373	0.22650853	0.422233	0.47508488	0.56559718	0.25096157	0.0976108	0.40053793	0.55581616	0.55581616	0.422233	0.29865832	0.50589093	0.15055968	0.3448285	0.36737107	0.67807191	0.96347412	0.73118324	0.80735492	0.40053793	0.33342373	0.46466827	0.13750352	0.22650853	0.54596837	0.3448285
AQP4-AS1	0.26303441	0.68706069	2.36457243	1.81557543	4.01524777	1.60880924	0.86393845	0.0976108	3.03913839	2.68929916	1.72683122	1.18903382	1.08406426	2.41413553	2.9068906	0.75702325	0.76553475	1.26903315	0.99276843	0.79908731	1.86393845	1.22650853	0.29865832	0.422233	1.26303441	0.79077204	1.929791	0.5849625	2.84799691	1.31614574	1.3448285	0.79908731	1.50589093	1.77399633	0.02856915	0.94860085	0.91073266	1.31034012	1.28688115	0.82374936	0.92599942	2.20476675	2.67355642	0.91073266	1.55581616	1.23266076	1.23878686	0.80735492	0.31034012
ARAP1-AS2	0.31034012	0.16349873	0.51601515	0.0976108	0.15055968	0.26303441	0.13750352	0.31034012	0.37851162	0.67807191	0.18903382	0.21412481	0.37851162	0.35614381	1.02856915	0.27500705	0.28688115	0.45417589	0.54596837	0.08406426	0.46466827	0.15055968	0.28688115	0.68706069	0.23878686	0.37851162	0.29865832	0.60407132	0.13750352	0.29865832	0.31034012	0.41142625	0.66902677	0.33342373	0.22650853	0.21412481	0.5360529	0.38956681	0.36737107	0.31034012	0.55581616	0.52606881	0.35614381	0.13750352	0.50589093	0.25096157	0.21412481	0.36737107	0.26303441
ARHGAP31-AS1	0.33342373	0.55581616	0.37851162	0.5849625	0.5849625	0	0	0.45417589	0.18903382	0.37851162	0	0.29865832	0	1.53106949	1.31614574	0	0.99276843	0.73118324	0.57531233	0	0.48542683	0.82374936	0	0.71369581	0.84799691	0.16349873	0.67807191	0.28688115	1.85199884	0.25096157	0.83995959	1.13093087	0.50589093	0.75702325	0.70487196	0.11103131	0.49569516	0.93357264	0.38956681	0.52606881	0.91073266	0.80735492	1.23266076	0.43295941	0.70487196	0.13750352	0.36737107	0.13750352	0.64154603
ARHGAP5-AS1	1.41683974	1.89141919	2.96716861	2.86591881	3.10768787	2.35895883	3.38128337	1.73552218	3.36176836	1.6825733	3.15866018	1.44890095	1.52105074	3.25701062	3.38681095	2.36737107	2.69376571	2.7441611	2.16027483	2.64846544	2.5680321	1.35614381	1.80322704	0.80735492	2.18903382	2.38128337	3.01077984	2.07038933	2.16671544	2.36737107	1.02856915	2.65535183	2.50080205	2.75915583	0.87970577	2.56559718	1.5360529	0.90303827	2.32192809	3.01792191	2.3729521	2.02502879	2.17312743	2.30451104	2.59693514	2.90881291	2.12432814	1.54101915	1.79077204
ARHGEF26-AS1	1.01435529	2.37573454	4.75007049	4.58736499	4.39985467	2.63226822	3.76341157	3.97269265	4.31034012	4.84247606	4.27872821	2.26002566	2.93734439	4.0259147	4.50969584	2.70043972	4.01881219	4.21490191	3.41818995	3.20789285	4.0505017	2.18903382	2.54843662	1.23878686	4.3248106	3.43028527	4.65248649	3.66334462	3.62293035	3.85199884	3.00360224	4.22958792	3.73443867	4.31686981	2.36176836	3.38404981	2.22958792	4.16671544	4.61353165	4.18824266	4.39917109	2.70708299	5.42458623	3.44890095	4.45220005	4.20398417	3.71699089	1.41683974	3.07382023
ARHGEF7-AS2	0	0.25096157	0.50589093	0.73118324	0.07038933	0.38956681	0.81557543	0.5360529	0.66902677	0.21412481	0.46466827	0.18903382	1.09085343	0.51601515	0.79077204	0.18903382	0.90303827	0.08406426	0.29865832	0.57531233	0.05658353	0	0.07038933	0.69599381	0.3448285	0.7398481	0.56559718	0.43295941	0.81557543	0.422233	0	0.54596837	0.46466827	0.22650853	0.98550043	0.65992456	0	0	0.13750352	0	0.63226822	0.65076456	0.41142625	0.48542683	0.37851162	0.26303441	0.32192809	0.12432814	0.66902677
ARIH2OS	1.54101915	0.89530262	1.55581616	1.55090066	1.94860085	1.12432814	1.63691458	1.53106949	1.7398481	0.90303827	1.37851162	1.28095631	1.16349873	1.67807191	1.73552218	1.41683974	1.29865832	1.0976108	1.63691458	1.25701062	1.25701062	0.75702325	0.65992456	0.61353165	1.25096157	1.01435529	2.20789285	1.26303441	1.04963077	1.71369581	1.03562391	1.11103131	1.49569516	1.72683122	1.50589093	1.47508488	1.02147973	1.36737107	1.59931779	1.50080205	1.70929064	1.38956681	1.28095631	0.91838623	1.0976108	1.57046293	1.92219785	0.94860085	1.72246602
ASB16-AS1	1.85996955	1.67807191	1.36737107	1.80735492	2.16671544	1.97085365	1.51096192	2.06695024	1.64616266	2.73768676	1.50589093	1.99638875	2.422233	1.72246602	2.90881291	1.42760617	1.59454855	1.97819563	2.18586655	1.41142625	1.52606881	2.05658353	1.67355642	3.2156786	1.64616266	1.32192809	2.19219417	1.91838623	2.5680321	1.98185265	1.91456452	1.65535183	2.48284828	2.55826763	3.30305008	1.169925	2.11769504	2.29865832	2.20476675	1.89141919	2.67129337	2.37016428	1.929791	1.02147973	2.51096192	1.53106949	2.08746284	2.24184018	2.44360665
ASMTL-AS1	2.31034012	1.46466827	1.93734439	1.43295941	2.81352469	2.03210084	1.95233357	1.84398384	3.78972925	2.90881291	1.42760617	1.78240856	2.077243	1.12432814	3.14241344	1.71369581	1.43829285	2.45943162	1.28688115	1.84799691	1.65076456	1.04264434	1.65992456	1.63226822	1.15704371	1.87578006	2.70043972	1.90303827	0.84799691	2.52606881	2.13422094	2.27500705	1.64616266	1.37851162	1.23266076	1.422233	2.47508488	1.45417589	2.03913839	2.09423607	2.29572302	1.64154603	2.54349588	1.3950628	1.40053793	0.75702325	1.10433666	1.88362082	1.25096157
ATP6V0E2-AS1	2.09085343	1.27500705	2.35332329	2.04963077	2.97085365	2.13750352	1.74846123	2.04614178	1.49057013	1.60880924	1.82781902	1.61353165	2.24488706	2.41953889	3.38956681	1.32768736	2.47248777	2.23266076	1.76128527	1.59454855	2.62760684	1.9068906	1.26303441	2.10097765	2.03562391	1.5360529	3.72137266	1.16349873	1.99638875	2.8738132	2.02147973	2.48800077	1.64154603	2.22650853	2.21101219	1.79077204	1.89917563	2.36737107	2.47508488	3.2156786	2.76341157	1.7398481	3.55949181	1.82781902	2.62760684	1.07038933	2.3729521	1.0071955	2.66902677
BCDIN3D-AS1	0.23878686	1.58014548	1.75702325	1.21412481	0.96347412	0.5849625	1.98550043	0.57531233	1.169925	1.16349873	1.46988598	0.31034012	1.89530262	1.45943162	1.50589093	0.90303827	1.22032995	0.80735492	0.96347412	1.69153416	0.89530262	0.52606881	0.56559718	1.35614381	1.28095631	1.3448285	2.21101219	0.90303827	1.55581616	1.05658353	0.64154603	1.28688115	0.94860085	0.98550043	0.73118324	1.62293035	0.44360665	0.37851162	1.04264434	1.26303441	1.28688115	0.89530262	1.47508488	1.72683122	1.09085343	0.80735492	0.75702325	0.40053793	0.47508488
BCRP3	0.28688115	0.07038933	0.32192809	0.23878686	0.59454855	0.17632277	0.16349873	0.17632277	0.32192809	0	0.38956681	0.05658353	0.65076456	0.43295941	0.75702325	0.15055968	0.32192809	0.13750352	0.20163386	0.13750352	0	0.07038933	0	1.71808758	0.44360665	0.37851162	0.32192809	0.21412481	0.02856915	0.13750352	0.37851162	0.97819563	0.40053793	0.46466827	1.40599236	0.29865832	0.0976108	0.28688115	0.49569516	0.25096157	1	0.20163386	0.44360665	0.08406426	1.60407132	0.31034012	0.3448285	0.12432814	0.13750352
BDNF-AS	2.13093087	2.60169652	4.1489341	3.86492897	3.66902677	3.25398927	3.48800077	3.19061486	3.9981955	3.74846123	3.06522762	2.60169652	2.77188558	2.96347412	2.70708299	3.02147973	3.55458885	3.06867081	4.03210084	3.07553263	3.1473067	2.169925	2.70708299	1.22650853	3.62760684	2.5680321	4.14812063	3.19849415	2.82374936	4.06608919	2.06350294	3.78764141	2.95977016	3.08915913	2.88947354	2.6622055	2.37851162	3.11935618	4.17072628	3.56315813	3.72792045	2.21723072	3.9579146	2.9800253	3.53106949	3.03562391	3.05484848	2.38681095	2.89530262
BHLHE40-AS1	0.21412481	0.50589093	1.08406426	0.64154603	1.29865832	0.21412481	0.61353165	0.61353165	1.15055968	1.82781902	0.55581616	0.43295941	0.20163386	0.78240856	1.15704371	0.41142625	0.20163386	1.03562391	0.18903382	0.79077204	0.93357264	0.23878686	0.57531233	0.5849625	0.0976108	0.87184365	1.04264434	0.37851162	0.27500705	0.28688115	0.59454855	0.49569516	0.92599942	0.41142625	0.18903382	0.68706069	0.71369581	0.65076456	0.62293035	0.46466827	0.40053793	0.73118324	1.0071955	0.20163386	0.57531233	0.48542683	0.74846123	0.61353165	1.1826923
BOLA3-AS1	1.51601515	2.68929916	1.91838623	2.12763328	1.98185265	2.50080205	2.96901231	1.33913738	1.65992456	1.87970577	2.59931779	2.5360529	3.11769504	3.06350294	2.09423607	2.5849625	3.47638169	2.14077866	2.38404981	3.04439412	2.04963077	2.43028527	2.07038933	1.85199884	2.84799691	2.90303827	1.9068906	2.67581593	2.66902677	2.48284828	2.47508488	2.69153416	3.30012372	2.63459327	2.44625623	3.18110255	1.85199884	2.65992456	2.64154603	1.89530262	3.43696134	2.16027483	2.21412481	2.94860085	3.03386345	1.88752527	3.04264434	1.91456452	2.13422094
BVES-AS1	0.25096157	0.44360665	1	0.0976108	0.0976108	2.0071955	0.86393845	0.20163386	0.26303441	0.22650853	0.15055968	0.66902677	1.40599236	1.43295941	0.52606881	1.06350294	0.70487196	0.25096157	1.83995959	0.422233	0.32192809	0	0.8559897	0.25096157	0.63226822	0.13750352	0.69599381	0.91073266	1.41683974	1.22032995	0.02856915	0.15055968	1.90303827	0.64154603	1.18903382	0.48542683	0.46466827	0.04264434	1.09085343	1.04963077	0	0.38956681	0.76553475	0.13750352	0.04264434	0.79077204	0.07038933	1.28095631	1.52606881
C10orf55	0.70487196	0.56559718	1.76553475	0.07038933	0.48542683	0.16349873	0	0.3448285	0.26303441	0.04264434	0.08406426	0.88752527	0.04264434	0.28688115	0.37851162	0.23878686	0.08406426	0.67807191	0.28688115	0.36737107	0.60407132	0.3448285	0.37851162	0.11103131	0.04264434	0.26303441	0.75702325	0	0.31034012	0.11103131	0.8559897	0.0976108	0.63226822	0	0.77399633	0.26303441	1.20789285	0.93357264	0.18903382	0.21412481	0.12432814	0.07038933	0	0	0.26303441	0.49569516	0.08406426	0.23878686	0.40053793
C14orf178	0.69599381	0	0.23878686	0.35614381	0.45417589	0	0.48542683	0	0.49569516	0.29865832	0	0.22650853	0.27500705	0	0	0.17632277	0.28688115	0.27500705	0.82374936	0.44360665	0.20163386	0	0	0.15055968	0.17632277	0.31034012	1.077243	0	1.20163386	0.37851162	0.84799691	0.41142625	0.21412481	0	0.49569516	0.48542683	0.5849625	0.43295941	0	0	0	0	0	0	0.79077204	0.5360529	0.13750352	0.18903382	0
C15orf56	0.31034012	0.25096157	0.29865832	0.08406426	0.55581616	0.28688115	0.18903382	0.79908731	0.13750352	0.17632277	0.22650853	0.13750352	0.12432814	0.13750352	0.13750352	0.16349873	0	0.31034012	0.27500705	0.33342373	0.18903382	0.04264434	0.21412481	0	0	0.20163386	0.61353165	0.13750352	0.05658353	0.22650853	0.05658353	0.04264434	0.32192809	0.12432814	0.35614381	0.44360665	0.40053793	0.20163386	0.12432814	0.07038933	0	0.07038933	0.43295941	0.29865832	0.26303441	0.41142625	0.46466827	0.05658353	0.04264434
C17orf102	0.49569516	0.32192809	0.68706069	0.65076456	0.04264434	0.28688115	0.94110631	0.21412481	0.37851162	0.04264434	0.90303827	0.27500705	0.52606881	0.8559897	0	0.5360529	0.55581616	0.63226822	0.22650853	1.08406426	0.18903382	0.11103131	0.26303441	0.01435529	0.25096157	1.169925	0.3448285	0.52606881	0.25096157	0.07038933	0.45417589	0.51601515	0.49569516	0.74846123	0.73118324	1.0976108	0.32192809	0.11103131	0.05658353	0	0.81557543	0.26303441	0.05658353	1.18903382	0.72246602	0.32192809	0.04264434	0.01435529	0.26303441
C1RL-AS1	0.89530262	1.077243	0.22650853	0.74846123	0.79908731	0.11103131	0.05658353	1.17632277	0.98550043	1.52105074	0.0976108	0.44360665	0.72246602	1.169925	1.76553475	0.71369581	0.26303441	1.11103131	0.04264434	0.75702325	1.38956681	1.53106949	1.29278175	0.20163386	0.04264434	0.35614381	0.32192809	0.91838623	0.31034012	0.67807191	0.75702325	0.40053793	0.05658353	0.23878686	0.61353165	0.5849625	0.57531233	0.68706069	0.90303827	0.21412481	0.15055968	0.49569516	0.43295941	0.02856915	0.50589093	0.21412481	0.422233	1.16349873	0.32192809
C1orf220	0	0.18903382	0.422233	0.18903382	0	0.63226822	0	0.17632277	0.13750352	0.51601515	0.32192809	0.15055968	0.55581616	1.15704371	1.077243	0	0.70487196	0.40053793	0.55581616	0.68706069	0.15055968	0	0.22650853	0.11103131	0.38956681	0.16349873	1.09085343	0.15055968	0.422233	0.18903382	0.47508488	0.62293035	1.0976108	0.29865832	1.05658353	0.63226822	0.46466827	0.27500705	0.38956681	0.60407132	0.79077204	0.79908731	0.12432814	0.26303441	1.0071955	0.35614381	0.25096157	0.16349873	0.37851162
C1orf229	0.83995959	0.36737107	1.04963077	1.08406426	1.15055968	0.59454855	0.61353165	0.61353165	1.29278175	1.07038933	0.66902677	0.36737107	0.8559897	0.64154603	1.49057013	0.59454855	0.80735492	0.422233	0.47508488	0.45417589	0.45417589	0.64154603	0.38956681	0.68706069	0.32192809	0.44360665	0.56559718	0.36737107	1.02856915	0.71369581	0.83995959	0.55581616	0.72246602	1.02856915	1.20789285	0.49569516	0.60407132	0.94860085	0.87970577	0.18903382	1.02147973	0.69599381	0.55581616	0.29865832	0.96347412	0.47508488	1.52105074	0.31034012	1.02147973
C22orf24	1.52105074	0.33342373	0	0.12432814	0.5849625	0.07038933	0.87184365	0.32192809	0.73118324	0.13750352	1.14404637	0.21412481	0.40053793	0.63226822	0.65992456	0.61353165	0.87970577	0	0.77399633	1.65992456	0	0.12432814	0.0976108	0.81557543	0.21412481	1.80735492	1.29278175	1.3950628	0.35614381	0.18903382	0.71369581	0.61353165	1.73118324	0.08406426	1.04963077	1.67355642	1.20789285	0.76553475	0.12432814	0.38956681	0.33342373	0.48542683	0.57531233	1.35614381	0.8559897	0.81557543	0.64154603	0.05658353	0.82374936
C22orf34	1.40053793	0.63226822	0.71369581	0.98550043	0.422233	0.422233	0.27500705	1.17632277	0.65992456	0.47508488	0.35614381	0.59454855	0.05658353	0.12432814	0.94860085	0.79077204	0.05658353	1.15704371	0.82374936	1.58976349	0.97819563	0.45417589	1.11769504	0.16349873	0.51601515	1.25096157	1.67355642	0.28688115	0.31034012	0.60407132	1.76977174	0.52606881	1.58976349	0.59454855	1.83995959	1.01435529	1.63226822	1.22650853	0.21412481	1.25701062	0.21412481	0.76553475	0.40053793	0.57531233	1	1.65535183	0.80735492	0.45417589	1.61823866
C2orf27A	2.3248106	1.25096157	2.28095631	3.24031433	2.66902677	2.45680615	1.94110631	2.69153416	0.94110631	1.29278175	1.47508488	2.06004738	2.88752527	4.1826923	1.13093087	1.15055968	2.41413553	1.87184365	2.98367769	2.03562391	1.26303441	1.55581616	2.09085343	0.93357264	3.15866018	1.71808758	1.84799691	1.49057013	4.39848719	2.46205232	1.70043972	3.93357264	2.51853514	3.86393845	3.29425314	1.98913901	1.99638875	1.69599381	1.83592407	2.66902677	3.12432814	3.12928302	1.89141919	1.50080205	4.50271249	1.28688115	1.43829285	2.31034012	3.69488019
C3orf35	0.97819563	0.60407132	0.35614381	0.5360529	0.5849625	0.5360529	0.21412481	0.20163386	0.90303827	0.08406426	0.08406426	0.21412481	0.23878686	0.36737107	0.20163386	0.26303441	0.13750352	0.17632277	0.60407132	0.81557543	0.32192809	0.15055968	0.25096157	0.46466827	0.22650853	0.67807191	0.57531233	0.16349873	0.11103131	0.28688115	0.90303827	0.20163386	1.14404637	0.26303441	0.91073266	0.56559718	0.36737107	0.63226822	0.27500705	0.05658353	0.31034012	0.05658353	0.21412481	0.17632277	0.73118324	0.26303441	0.15055968	0.23878686	0.18903382
C4A-AS1	0.31034012	1.06350294	2.28095631	0.38956681	2.19849415	1.61823866	0.3448285	1.16349873	1.22650853	1.81557543	0.18903382	0.86393845	0.68706069	2.42760617	1.77820858	0.55581616	0.38956681	2.3248106	0.56559718	0.22650853	1.38404981	0.88752527	0.69599381	0.422233	0.65992456	0.22650853	2.74631277	0.74846123	0.25096157	0.72246602	1.55090066	1.43295941	0.74846123	0.99276843	0.31034012	0.23878686	1.1826923	1.13750352	1.32192809	0.69599381	0.83187724	1.65535183	1.24488706	0.11103131	1.04264434	0.21412481	0.51601515	0.63226822	0.23878686
C4B-AS1	0.31034012	1.06350294	2.28095631	0.38956681	2.19849415	1.61823866	0.3448285	1.16349873	1.22650853	1.81557543	0.18903382	0.86393845	0.68706069	2.42760617	1.77820858	0.55581616	0.38956681	2.3248106	0.56559718	0.22650853	1.38404981	0.88752527	0.69599381	0.422233	0.65992456	0.22650853	2.74631277	0.74846123	0.25096157	0.72246602	1.55090066	1.43295941	0.74846123	0.99276843	0.31034012	0.23878686	1.1826923	1.13750352	1.32192809	0.69599381	0.83187724	1.65535183	1.24488706	0.11103131	1.04264434	0.21412481	0.51601515	0.63226822	0.23878686
C5orf38	0.87970577	0.25096157	4.47118746	3.88362082	0.31034012	3.72465027	0	1.38404981	2.41953889	4.39025496	1.42760617	0	0.81557543	4.59275601	0	0.91073266	3.67581593	4.03386345	2.51096192	1.10433666	0	0.52606881	0.12432814	2.34198575	2.29572302	1.02147973	3.5680321	1.40053793	3.38956681	0.17632277	1.422233	0.48542683	3.94485845	2.3248106	3.82476785	1.32192809	1.02856915	0.35614381	1.31614574	3.3448285	0	3.83995959	0.44360665	0.08406426	3.08406426	0.94110631	0	0.56559718	0.36737107
C5orf64	1.46988598	0.16349873	0.77399633	0.7398481	0.93357264	0.40053793	1.96347412	0.38956681	1.23266076	1.31034012	0.86393845	0.0976108	0.73118324	1.1953476	0.45417589	1.11103131	1.33913738	1.41683974	2.78240856	1.11769504	0.43295941	0.26303441	0.54596837	0.22650853	1.49569516	1.14404637	1.84799691	2.31903982	0.26303441	1.97819563	0.54596837	0.38956681	1.79908731	1.13093087	2.70708299	0.90303827	0.92599942	1.11103131	1.30451104	0.95605665	0.36737107	1.04963077	1.74846123	1.02856915	0.96347412	1.48542683	0.50589093	1.28095631	1.85199884
C6orf223	1.40599236	0.23878686	0.25096157	0	0.04264434	0	0.05658353	0.02856915	0.0976108	0.08406426	0.3448285	0.05658353	0	0.15055968	0.05658353	0.05658353	0.07038933	0.11103131	0.91073266	1.38956681	0.0976108	0.51601515	0.02856915	0.18903382	0.08406426	0.94110631	1.29865832	0.20163386	0.04264434	0.08406426	0.87970577	0	1.54596837	0	1.22032995	1.20789285	0.89530262	1.05658353	0	0.36737107	0	0.01435529	0.22650853	0.17632277	1.10433666	1.95977016	1.52105074	0.04264434	0.22650853
C8orf31	2.54843662	1.47508488	1.95233357	2.26903315	2.0071955	2.34766566	1.87578006	2.38128337	2.28095631	2.41683974	1.077243	1.87184365	2.36457243	2.49057013	2.57773093	1.43829285	2.61353165	1.77399633	1.51601515	1.48026512	1.66448284	3.44360665	1.79908731	2.68706069	2.28095631	1.91838623	2.47248777	1.9068906	2.18903382	1.91456452	2.3448285	2.48800077	2.21723072	2.36737107	2.422233	2.07382023	2.01435529	1.92219785	2.1210154	2.75274859	3.10097765	2.28688115	2.02856915	1.61353165	2.55090066	1.59454855	3.10097765	1.64616266	2.51096192
C8orf44	2.12763328	2.08746284	2.74200621	2.62058641	3.03033608	2.7803101	2.72465027	1.54596837	3.41548827	1.92219785	1.94485845	1.55090066	2.55581616	2.79285535	2.66902677	1.99638875	2.59454855	1.33342373	2.63691458	2.60880924	1.91838623	1.25701062	1.78240856	2.89917563	2.49057013	1.9068906	2.47508488	2.64385619	2.72900887	2.38681095	2.15380534	2.57046293	2.23878686	2.30158765	2.40871186	2.08406426	1.67355642	2.10768787	1.75274859	2.86789646	1.89530262	2.38128337	2.04264434	2.60880924	2.3305584	1.78659636	1.40599236	1.52606881	2.60644223
C9orf139	0.65992456	0.20163386	0.12432814	0.28688115	0.13750352	0.04264434	0.29865832	0.29865832	0.18903382	0.20163386	0.12432814	0.32192809	0.20163386	0.11103131	0.72246602	0.57531233	0.15055968	0.17632277	0.65076456	0.52606881	0.08406426	0.08406426	0.08406426	0.08406426	0.422233	0.43295941	0.54596837	0.47508488	0.0976108	0.51601515	0.3448285	0.13750352	0.45417589	0.13750352	0.65992456	0.422233	0.32192809	0.25096157	0.33342373	0.05658353	0.08406426	0.16349873	0.23878686	0.12432814	0.47508488	0.22650853	0.17632277	0.44360665	0.21412481
C9orf147	0.82374936	0.52606881	1.22650853	0.50589093	0.79908731	0.48542683	0.38956681	0.73118324	1.26903315	1.31614574	0.77399633	0.17632277	1.13750352	1.59931779	1.33342373	0.41142625	0.51601515	0.51601515	0.49569516	0.54596837	0.78240856	0.94860085	0.18903382	0.83995959	0.48542683	0.56559718	1.61353165	0.48542683	1.09085343	0.51601515	0.65076456	0.45417589	0.83187724	0.3448285	2.03913839	0.26303441	0.66902677	1.26903315	1.12432814	1.46466827	0.63226822	1.75702325	0.79908731	0	0.70487196	0.50589093	0.67807191	0.57531233	0.97819563
CACNA1C-AS2	0.3448285	0.72246602	0	1.11769504	1.49057013	0.62293035	0.60407132	0.46466827	1.35614381	1.43829285	0.3448285	0	1.1826923	0.43295941	1.04963077	0.41142625	0.20163386	0.3448285	0.68706069	0.422233	0.87970577	0.48542683	0.28688115	0.63226822	0.97085365	0.17632277	1.169925	0.15055968	0.25096157	0.75702325	0.12432814	0.82374936	0	0.51601515	0.80735492	0.43295941	0.27500705	0.55581616	1.37851162	0.15055968	0.79077204	0	0.43295941	0.63226822	0.79908731	0.70487196	0.37851162	0.37851162	0.36737107
CACNA1G-AS1	0.05658353	0.81557543	0.82374936	0.86393845	1.55581616	0.22650853	0.23878686	0.26303441	0.72246602	0.50589093	0.64154603	0	0.91073266	0.70487196	0.79908731	0.68706069	0.65992456	0.45417589	0	0.75702325	0.32192809	0.65992456	0.15055968	0.31034012	0.69599381	0.71369581	1.02147973	0.31034012	0.13750352	0.52606881	0.31034012	0.21412481	0.69599381	0.25096157	0.59454855	0.59454855	0.0976108	0.21412481	0.32192809	0.61353165	0.45417589	0.38956681	0.23878686	1.16349873	0.49569516	0.05658353	0	0.0976108	0.71369581
CACTIN-AS1	0.76553475	0.15055968	0.27500705	0.32192809	0.33342373	0.17632277	0	0.17632277	0.22650853	0.15055968	0.07038933	0.16349873	0.18903382	0.25096157	0.29865832	0.11103131	0.23878686	0.35614381	0.38956681	0.40053793	0.25096157	0.23878686	0.422233	0.0976108	0.07038933	0.32192809	0.33342373	0.21412481	0.08406426	0.32192809	0.54596837	0.33342373	0.56559718	0.18903382	0.5849625	0.20163386	0.62293035	0.86393845	0.45417589	0.45417589	0.3448285	0.71369581	0.16349873	0.17632277	0.21412481	0.22650853	1.05658353	0.55581616	0.20163386
CAHM	1.36737107	0.81557543	3.12763328	3.63691458	3.37434399	2.65076456	3.17472599	2.0976108	3.87774425	2.62058641	2.11436702	1.14404637	2.28688115	3.9429836	2.86987141	1.94485845	2.15055968	1.49057013	3.38543104	2.06695024	1.61823866	0.64154603	0.83187724	2.02502879	2.53356335	1.73118324	3.37016428	2.60407132	4.39780296	3.37434399	1.01435529	2.82171022	2.76553475	2.19219417	3.40463068	1.70487196	1.62760684	1.49569516	3.52105074	4.31614574	3.25247621	3.45154083	2.86195536	2.23878686	2.86987141	2.30742853	2.34766566	1.77399633	4.46008724
CASC15	1.28688115	1.86789646	3.52105074	2.50589093	4.22032995	2.50334874	1.98550043	1.98913901	3.62760684	3.99457972	2.27202319	1.30451104	4.60169652	4.59335377	2.11769504	1.51601515	1.80735492	1.64616266	2.17951105	2.26903315	2.40053793	1.72246602	1.22032995	3.50462039	1.66448284	2.04614178	3.52857132	1.97819563	4.19927972	2.7398481	2.14404637	2.31034012	1.89917563	2.01435529	3.80219322	2.27798475	1.65535183	2.33342373	3.62058641	4.36876835	2.69376571	3.83995959	1.89530262	2.40599236	2.04963077	1.22032995	1.54596837	1.65992456	3.17951105
CASC2	1.3729521	2.11436702	1.12432814	1.85996955	2.81352469	2.28688115	1.95233357	1.95605665	2.67581593	3.21878117	2.38956681	1.95233357	2	2.77610399	2.52606881	1.77820858	1.69153416	3.15542543	1.81966818	1.87184365	2.3248106	1.91073266	1.23878686	0.82374936	1.70487196	2.03913839	2.69821848	1.96716861	2.33342373	2.26002566	1.13750352	1.56071495	2.27500705	1.46466827	0.74846123	1.87184365	1.35614381	1.11103131	2.48284828	1.23266076	1.54101915	1.75274859	3.56315813	1.83995959	1.23266076	1.50080205	1.04963077	1.40599236	1.08406426
CBR3-AS1	0.94860085	1.04963077	1.48542683	1.65076456	1.56559718	1.94860085	1.81557543	1.61823866	2.44890095	0.91838623	1.3950628	1.169925	1.28095631	0.83995959	1.28095631	1.3448285	1.169925	1.86393845	1.33342373	1.28095631	1.35614381	0.422233	0.97085365	0.8559897	0.97819563	1.40599236	1.60407132	0.91073266	1.0071955	1.3729521	0.8559897	1.37851162	1.13750352	1.35614381	1.23266076	1.10433666	1.42760617	1.71369581	1.53106949	1.54101915	1.37851162	1.20163386	1.70487196	0.89530262	1.06350294	0.77399633	1.98550043	1.01435529	1.95977016
CCDC13-AS1	0.40053793	0.73118324	0.8559897	1.169925	2.98550043	0.96347412	1.65992456	0.63226822	2.9068906	1.76553475	1.08406426	0.54596837	0.82374936	1.93357264	1.69599381	0.84799691	0.91838623	1.169925	2.18586655	0.97819563	1.33342373	0.422233	0.31034012	0.11103131	1.60880924	0.94860085	2.29278175	1.60880924	0.63226822	2.41142625	0.44360665	0.82374936	1.49569516	0.90303827	0.74846123	0.80735492	0.47508488	0.63226822	1.75274859	0.67807191	0.65076456	0.51601515	2.7548875	0.8559897	0.66902677	0.99276843	0.50589093	0.8559897	0.87184365
CCDC26	0.11103131	0	0	0.40053793	0.17632277	0.11103131	0	0.36737107	0	0	0	0.35614381	0.07038933	0.76553475	0.72246602	0.50589093	0.47508488	0.45417589	0.37851162	0	0.23878686	0	1.16349873	0.35614381	1.14404637	0	0.46466827	0	0.23878686	0.04264434	0.31034012	0	0	0.49569516	0.04264434	0	0.8559897	0	0.18903382	0.41142625	0.61353165	0.17632277	0.54596837	0	0.56559718	0	0.16349873	0.57531233	0.44360665
CD27-AS1	4.12350066	4.9068906	5.24450655	5.72982464	5.70431868	4.91312877	5.68537955	5.16067821	5.34269696	5.24298352	5.39231742	5.31650782	5.65363331	5.42894634	5.20006486	5.40905144	5.76553475	4.95046841	5.92576211	5.65162578	4.77557736	4.83945577	5.37086174	3.66334462	6.0009014	5.3323499	5.79363582	5.27164977	6.77109325	5.54997714	5.01658546	5.88117516	5.15825623	4.41886458	5.22265002	5.30158765	5.04788733	4.74792442	5.57984389	5.48735772	6.11019618	4.92837032	5.63749433	5.39643353	6.16148464	4.58375975	5.20163386	5.29865832	5.58074849
CDKN2B-AS1	1.56559718	0.47508488	0.47508488	1.0071955	0.49569516	0.04264434	0.3448285	0.16349873	1.422233	0.5360529	0.51601515	0.15055968	0.99276843	0.44360665	1.64154603	0.67807191	0.20163386	1.30451104	0.60407132	0.422233	0.43295941	0.56559718	0.26303441	1.92219785	0.46466827	0.46466827	1.25096157	0.35614381	0.13750352	0.13750352	0.18903382	0.22650853	0.21412481	1.43829285	3.05484848	0.20163386	0.51601515	0	1.01435529	0.23878686	0.79908731	0.71369581	1.18903382	0.12432814	0.98550043	0.46466827	0.26303441	0.88752527	1.55581616
CELF2-AS1	0.51601515	0.08406426	0.08406426	0.07038933	0.07038933	0.18903382	0	0.36737107	0.49569516	0.79908731	0.46466827	0.12432814	0.33342373	1.05658353	0.46466827	0.25096157	0.45417589	0.33342373	0.40053793	0.52606881	0.11103131	0.07038933	0.16349873	0.65076456	0.50589093	0.41142625	0.37851162	0.20163386	0.38956681	0.29865832	0.40053793	0.15055968	0.72246602	0.23878686	0.25096157	0.27500705	0.31034012	0.22650853	0.13750352	0.17632277	0.62293035	0.32192809	0.21412481	0.22650853	0.60407132	0.13750352	0.0976108	0.62293035	0.3448285
CERS6-AS1	1.20789285	1.78659636	1.68706069	2.33628339	2.58976349	2.60880924	2.96532255	1.31034012	0.87184365	1.32192809	2.06004738	0.99276843	3.45680615	1.61823866	1.98913901	1.97819563	1.73552218	1.21412481	1.63226822	3.34624777	1.38404981	0.96347412	1.422233	2.52105074	1.99276843	2.95046841	2.51853514	2.21412481	1.7441611	2.29865832	2.29278175	1.94860085	0.97085365	2.32768736	3.20320116	3.24031433	1.43295941	1.63691458	1.20789285	0	1.52606881	0.87970577	1.60880924	2.86987141	1.35049725	0.28688115	2.05311134	1.48026512	3.00360224
CHL1-AS2	1.28688115	2.29278175	0.49569516	2.95605665	2.85996955	1.93734439	2.07382023	2.39231742	2.24184018	0.27500705	2.17632277	0.94860085	1.73118324	1.86789646	1.78659636	2.077243	1.71369581	2.22650853	1.077243	2.63691458	1.96347412	2.23878686	1.90303827	1.44890095	0.90303827	1.65992456	2.36457243	1.61353165	0.33342373	0.82374936	2.4409522	1.42760617	0.422233	2.38404981	2.3448285	2.21101219	1.16349873	2.44625623	3.02856915	3.03913839	1.0976108	1.66902677	2.69153416	2.00360224	1.22032995	1.79077204	4.14567746	0.76553475	3.42760617
CIRBP-AS1	3.05484848	2.24792751	2.45943162	0.79077204	1.54596837	1.5360529	0.31034012	1.40053793	1.38956681	2.13750352	1.1953476	1.68706069	1.45417589	0.71369581	2.67355642	1.35049725	0.80735492	1.29865832	1.58976349	1.78659636	1.3729521	2.1473067	1.79493566	3.17791779	1.46988598	2.65535183	1.67807191	1.49569516	0.67807191	1.32192809	2.62760684	1.169925	2.55581616	1.04264434	2.52606881	1.73552218	2.05658353	2.16027483	1.74846123	1.92219785	1.78659636	1.94110631	1.45417589	0.22650853	2.5360529	1.40599236	1.66448284	1.62293035	1.80735492
CKMT2-AS1	2.35614381	2.28983447	2.70708299	2.28095631	2.58976349	2.00360224	2.13093087	1.51096192	2.35614381	1.35614381	2.077243	1.84398384	2.27202319	1.94110631	2.46727948	2.01435529	2.33913738	1.81557543	2.43829285	1.85199884	2.35895883	1.90303827	1.53106949	2.22342255	2.59931779	1.45417589	2.27798475	2.20163386	2.77820858	2.68706069	2.26002566	2.22032995	2.30451104	2.19849415	1.76977174	1.36176836	1.45943162	2.51096192	1.45417589	2.67129337	3.00180224	2.86591881	1.66902677	1.69599381	2.81352469	1.04963077	2.57531233	1.89141919	2.37016428
COLCA1	1.91073266	0.422233	0.18903382	0.44360665	0.83995959	1.76553475	1.62293035	1.1826923	1.69153416	0.99276843	1.26903315	0.05658353	0.70487196	1.58976349	2.50080205	0.52606881	0.59454855	1.22032995	1.29278175	1.77399633	1.13093087	0.11103131	0.31034012	0.26303441	0.56559718	1.15055968	2.582556	0.80735492	0.46466827	0.98550043	0.8559897	1.169925	2.15055968	1.04963077	1.29278175	1.1826923	0.54596837	1.66902677	1.48542683	0.31034012	1.077243	1.36176836	2.592158	1.26903315	1.29278175	1.20789285	0.21412481	0.44360665	0.61353165
COX10-AS1	2.12432814	2.67129337	4.50271249	1.96347412	2.56559718	2.25096157	1.47508488	2.47767733	2.57288967	2.78868571	1.93357264	2.36176836	2.27500705	3.22958792	3.13586317	1.24488706	2.5533605	2.05311134	2.1826923	1.77399633	2.0976108	2.3448285	1.91073266	2.1953476	2.15704371	1.48026512	2.52857132	1.79908731	2.27202319	2.22958792	2.79077204	2.33342373	1.91073266	2.43562859	2.35332329	1.70929064	2.46205232	2.90881291	2.87970577	3.60407132	2.80115866	3.90592848	2.08406426	1.73118324	2.24792751	0.90303827	2.37851162	2.20476675	2.67129337
CPB2-AS1	0.49569516	1.23878686	1.5849625	1.66902677	0.87184365	0.60407132	2.09085343	1	1.29865832	1.76553475	0.99276843	1.11769504	1.77820858	1.97819563	1.33913738	1.83592407	2.08406426	0.92599942	2.95419631	1.60407132	1.14404637	0.38956681	1.07038933	1.70043972	2.29865832	1.1953476	1.31034012	2.65764001	1.50080205	2.84197312	1.02147973	2.13093087	1.27500705	2.35332329	0.83187724	1.15704371	0.33342373	1.32768736	2.11436702	0.5360529	2.36457243	1.36176836	1.9068906	1.98550043	2.20476675	1.53106949	1.03562391	1.74846123	1.79077204
CRNDE	5.08406426	2.55826763	3.36597243	1.422233	0.83187724	4.41886458	1.0071955	4.51853514	4.28688115	6.17871464	0.41142625	3.9202933	4.59335377	4.45811948	3.69932953	0.82374936	2.00360224	4.52732061	0.86393845	0.49569516	2.169925	2.23878686	1.64154603	3.29572302	1.61823866	0.13750352	4.89724043	2.54596837	3.51727569	3.92789645	0.74846123	0.35614381	2.78659636	1.21412481	4.65992456	0.11103131	2.74846123	3.78972925	4.39780296	5.42189651	0	4.74523733	5.39128656	0.23878686	0.97085365	0.50589093	4.60703435	2.47248777	1.58976349
CTB-178M22.2	0.25096157	0.72246602	0.87184365	2.25096157	0.422233	0.25096157	0.75702325	0.7398481	2.87184365	0.50589093	2.51096192	0.83995959	0.80735492	0.82374936	2.04963077	0.65992456	0.84799691	1.05658353	1.53106949	0.38956681	1.86789646	0.43295941	0.52606881	0.36737107	0.64154603	0.7398481	2.70487196	0.67807191	1.7441611	1.95605665	1.29278175	1.28095631	0.78240856	0.97085365	0	0.65992456	0.64154603	1.3729521	1.70487196	0.94110631	1.56071495	1.31614574	2	0.56559718	1.51601515	0.18903382	0.48542683	0.47508488	1.71369581
CTC-338M12.4	3.29130886	2.06004738	2.70708299	2.02147973	2.58736499	1.80322704	1.27500705	2.422233	3.422233	2.41142625	1.65535183	2.63691458	2.1473067	1.89141919	3.08406426	1.91073266	1.64154603	2.28095631	2.62760684	1.15704371	1.66448284	1.77820858	1.74846123	1.97452931	2.21412481	1.33342373	2.41683974	1.36737107	2.7398481	2.41953889	2.30451104	2.5360529	2.31614574	2.5533605	2.78240856	1.64154603	1.71808758	1.91838623	1.92219785	2.45417589	1.97452931	2.47248777	2.48284828	1.03562391	2.03913839	1.5849625	2.06695024	1.89530262	3.0071955
CTD-2297D10.2	0.11103131	0	0	0.40053793	0.31034012	1.49057013	0.76553475	0	0.68706069	0.12432814	0.41142625	0.18903382	0	0.0976108	0	0.0976108	0	0	0.08406426	0.74846123	0.17632277	0.11103131	0.0976108	0	0	0.20163386	0.20163386	0.18903382	0.422233	0	0.07038933	0.35614381	0	0	0	0.45417589	0	0	0.08406426	0	0.28688115	0.26303441	0	0.63226822	0.08406426	0.08406426	0	0.08406426	0.12432814
CYP1B1-AS1	0.75702325	0.12432814	0.05658353	0.83187724	0.23878686	0.25096157	0.75702325	0.35614381	0.84799691	0	0.84799691	0.3448285	0.70487196	0.44360665	0.3448285	0.29865832	0.15055968	0.50589093	0.16349873	1.169925	0.54596837	0.05658353	0.18903382	0.08406426	0.20163386	0.86393845	0.17632277	0.89530262	0	0.04264434	0	0.3448285	0.04264434	0.15055968	0.07038933	0.91838623	0.04264434	0.04264434	0.08406426	0	0.79908731	0.29865832	0.72246602	1.43829285	0.20163386	0.08406426	0.07038933	0.07038933	0.66902677
DACT3-AS1	0.25096157	0.83995959	0.62293035	0.76553475	0.60407132	0.422233	0.70487196	0.60407132	1.22032995	0.08406426	0.44360665	0.07038933	0.56559718	0.41142625	0.65076456	0.25096157	0.45417589	0.23878686	0.63226822	0.49569516	0.36737107	0.41142625	0.3448285	1	0.5849625	0.70487196	1.1953476	0.63226822	0.69599381	0.68706069	0.8559897	1.31034012	0.38956681	0.37851162	0.29865832	0.28688115	0.05658353	0.54596837	0.45417589	0.44360665	0.422233	0.79077204	0.45417589	0.35614381	0.27500705	0.40053793	0.05658353	0.93357264	0.71369581
DANCR	5.80374367	5.24488706	4.55581616	5.65477922	5.53106949	7.25276003	5.02989455	4.97773785	7.00135189	5.01033228	5.20124177	4.7153443	5.19613488	7.41125675	5.86468141	4.12432814	5.55243856	4.48800077	5.34872815	4.74523733	4.67694436	4.14649231	4.22650853	5.2156786	5.75542173	4.9579146	5.00943676	4.66505161	9.16814558	5.02724254	4.68537955	6.17532499	5.59604063	6.63705954	7.91420572	4.62293035	4.30085587	5.65420638	5.79960542	6.15380534	5.75355105	6.10726939	4.94719858	4.53231696	5.6570683	4.86690798	4.88313202	4.39917109	6.86083868
DBH-AS1	0.71369581	0.18903382	1	0.33342373	2.85199884	0.32192809	0.76553475	0.96347412	1.24488706	1.64616266	0.66902677	0.13750352	0.54596837	0.7398481	1.03562391	0.94860085	0.16349873	0.41142625	0.41142625	1.15055968	0.87970577	0.36737107	0.65992456	0.23878686	0.33342373	1.32192809	0.87184365	1.16349873	0.35614381	0.97819563	0.99276843	0.5849625	1.0071955	0.20163386	1.26903315	1.48026512	0.94860085	0.74846123	0.88752527	1.169925	0.16349873	0.45417589	1.04963077	1.22032995	0.79077204	1.11769504	0.76553475	0.77399633	1.08406426
DCTN1-AS1	0.20163386	1.29278175	0	1.077243	0.5360529	0.422233	2.8559897	0.16349873	1.31034012	0.64154603	2.75274859	0.20163386	1.44360665	1.59454855	0.04264434	2.3248106	1.38956681	0.45417589	2.05658353	3.03210084	0.41142625	0	1.35049725	0.66902677	1.36176836	2.58014548	0.38956681	2.70708299	0.35614381	0.83187724	0.13750352	1.69599381	1.61823866	0.66902677	1.02147973	2.44360665	0.29865832	0.33342373	0.92599942	0.02856915	0.55581616	1.21412481	1.11769504	3.14241344	0.46466827	1.08406426	0.59454855	1.81147103	1.31614574
DDX11-AS1	0.94110631	0.59454855	0.72246602	0.48542683	0.63226822	0.65992456	0.20163386	0.40053793	0.77399633	1.03562391	0.12432814	0.3448285	0.47508488	0.60407132	0.50589093	0.13750352	0.72246602	0.21412481	0.45417589	0.13750352	0.25096157	0.44360665	0.0976108	0.87184365	0.61353165	0.22650853	0.29865832	0.31034012	0.12432814	0.57531233	0.3448285	0.40053793	0.45417589	0.83187724	1.25701062	0.08406426	0.20163386	0.43295941	0.57531233	0.63226822	0.96347412	0.76553475	0.26303441	0.422233	0.55581616	0.0976108	0.72246602	0.29865832	0.52606881
DGCR11	0.66902677	0.51601515	0.48542683	0.28688115	0.47508488	0.61353165	0.67807191	0.56559718	0.45417589	0.28688115	0.59454855	0.63226822	0.12432814	0.87970577	0.29865832	0.48542683	0.69599381	0.43295941	0.422233	0.50589093	0.45417589	0.26303441	0.81557543	0.97819563	0.87970577	0.79908731	0.29865832	0.66902677	0.11103131	0.51601515	0.40053793	0.72246602	0.61353165	0.47508488	0.99276843	0.43295941	0.57531233	0.40053793	0.26303441	0.5849625	1.01435529	0.74846123	0.05658353	0.73118324	0.93357264	0.15055968	0.97819563	0.54596837	0.51601515
DGCR5	0.69599381	2.04264434	2.69376571	2.98367769	1.70043972	2.85996955	4.31614574	0.60407132	2.73768676	2.28688115	4.05484848	1.25096157	3.35049725	3.169925	2.93168306	3.25398927	4.14567746	1.23266076	2.66675659	4.56071495	1.94110631	1.58976349	1.18903382	2.08065766	3.63923216	5.30961277	2.41413553	4.17072628	2.55826763	2.15704371	1.49569516	4.13504229	3.08915913	4.13586317	2.43562859	4.95884268	1.70487196	1.65992456	1.41683974	3.51222689	3.60407132	3.35191096	1.87578006	5.08746284	4.28466219	3.29719142	2.58014548	0.57531233	2.71808758
DGUOK-AS1	3.16349873	0.72246602	0.84799691	0.77399633	1.28688115	1.01435529	0.18903382	1.87578006	1.92599942	0.65076456	0.20163386	2.25096157	1.17632277	1.02856915	1.27500705	1.02147973	0.5849625	1.7441611	0.65076456	0	1.95977016	0.74846123	1.83995959	0.57531233	0.18903382	0.87970577	0.97819563	0.56559718	0.69599381	0.77399633	1.73118324	0.22650853	0.8559897	0.84799691	1.06350294	0.25096157	1.70487196	1.13750352	0.60407132	2.91073266	0.47508488	0.98550043	0.95605665	0	0.8559897	0.94860085	1.07038933	0.79077204	1.35049725
DICER1-AS1	2.55090066	2.64385619	3.04089243	4.10768787	4.72955277	2.36176836	3.29572302	2.33913738	4.15542543	2.74200621	2.31614574	1.70487196	2.98550043	2.89530262	3.80529246	2.13750352	3.48413813	2.65535183	3.66106548	2.66675659	2.3305584	1.3729521	1.52105074	2.1953476	3.66562016	3.02147973	3.37851162	2.89530262	3.33771109	3.75167795	2.21723072	4.16269343	2.61117238	3.55090066	1.9068906	2.70265754	1.92599942	2.43829285	3.05484848	2.77399633	4.5686402	2.01792191	3.88655015	2.95419631	4.00988459	2.57288967	2.24488706	1.45943162	2.422233
DIO3OS	1.46466827	2.05658353	2.66448284	1.97819563	0.7398481	1.94110631	2.09423607	0.32192809	4.34127418	0.13750352	2.1826923	0.16349873	0.35614381	0.49569516	0.23878686	1.85996955	0.97085365	1.71369581	4.38474059	2.06695024	0.83187724	0	1.07038933	0.5360529	0.63226822	2.18586655	1.75702325	1.22650853	0.82374936	0.81557543	0.81557543	0.78240856	2.50334874	0.82374936	1.57046293	1.94860085	1.47508488	1.32192809	0.18903382	1.04963077	0.65076456	0.70487196	0.87970577	1.10433666	0.91073266	2.60644223	0.15055968	1.22032995	1.02147973
DIRC3	0.45417589	0.46466827	0.84799691	0.48542683	0.3448285	0.60407132	0.15055968	0.22650853	1.07038933	0.65992456	0.93357264	0.8559897	0.52606881	1.60880924	0.88752527	0.37851162	0.49569516	0.27500705	0.56559718	0.29865832	0.35614381	0.54596837	0.65076456	0.67807191	0.5849625	0.27500705	0.48542683	0.96347412	1.01435529	0.38956681	0.62293035	0.17632277	0.27500705	0.59454855	0.63226822	0.20163386	0.28688115	0.33342373	0.35614381	1.20163386	0.27500705	1.05658353	0.70487196	0.21412481	0.45417589	0.16349873	0.55581616	0.16349873	0.83187724
DLEU1	2.86591881	2.84799691	2.9800253	2.31903982	3.0161397	2.71589337	1.33913738	2.94673086	2.08065766	3.1210154	1.79077204	2.89336221	2.3248106	2.41683974	3.04264434	1.28095631	3.05484848	1.929791	2.09085343	1.66448284	2.86591881	1.88752527	2.71808758	2.50842865	2.52606881	1.53106949	2.89530262	1.89917563	2.35049725	2.35049725	2.61117238	2.54596837	2.43829285	2.60880924	3.45154083	1.43829285	2.92219785	2.52356196	2.39780296	2.4409522	3.59931779	2.85399565	2.73335434	1.31034012	2.62760684	1.3729521	2.71808758	2.31324585	3.28540222
DLEU2	1.43829285	1.83995959	1.67355642	1.54596837	1.82374936	1.89530262	1.18903382	1.30451104	1.81966818	1.92599942	0.95605665	1.96347412	1.6825733	1.43829285	2.45154083	0.91073266	1.43295941	1.36176836	1.95605665	1.06350294	1.93357264	1.14404637	1.73552218	1.28095631	1.42760617	0.74846123	1.86393845	0.99276843	1.0071955	1.67355642	2.08746284	1.38956681	0.83995959	1.76977174	2.65076456	0.49569516	1.50080205	1.0071955	1.48026512	1.3950628	2.53853816	1.1953476	1.22032995	0.74846123	1.38956681	0.81557543	1.36176836	1.75274859	1.73552218
DLEU2L	1	0.61353165	0.32192809	0.15055968	0.20163386	0.52606881	0	0.79077204	0.16349873	0.8559897	0.41142625	0	0.54596837	0.80735492	1.05658353	0	0.16349873	0.28688115	0.87184365	1.08406426	0.33342373	0	0.17632277	0.12432814	0.28688115	0.38956681	1.22032995	0.45417589	0.21412481	0.40053793	0.7398481	0.70487196	0.69599381	0.29865832	0.62293035	0.60407132	0.12432814	0.97819563	0.5849625	0.55581616	0.91838623	0.23878686	0.51601515	0.20163386	0.20163386	0.59454855	0.32192809	0	0.16349873
DLG5-AS1	1.13093087	1.81966818	1.33913738	2.01792191	1.38404981	0.47508488	1.3950628	0.43295941	3.28835856	1.07038933	0.65076456	0.7398481	1.12432814	1.48026512	0.86393845	0.93357264	1.30451104	0.95605665	0.77399633	0.57531233	0.79077204	0	0.21412481	0	0.98550043	0.61353165	1.04264434	0.55581616	2.35895883	0.35614381	0.17632277	0.89530262	0.54596837	1.0071955	0.83995959	1.50080205	0.79908731	0.422233	1.02856915	2.08065766	1.02147973	1.26903315	0	0.59454855	0.47508488	0.79077204	1.51096192	0.49569516	1.3729521
DLGAP1-AS1	3.89820835	3.36597243	4.20084957	3.97727992	4.14077866	2.38404981	2.81557543	3.35049725	4.25096157	3.64385619	3.13257684	2.38956681	3.53853816	1.60880924	3.65878273	2.30742853	2.09423607	3.70265754	2.81557543	1.70929064	4.00809242	1.422233	3.01077984	3.0617762	2.12763328	2.56559718	4.45220005	1.96347412	3.20945337	4.03298242	2.28095631	1.7441611	1.99276843	1.33913738	0.94110631	2.32768736	2.73335434	2.58736499	3.7398481	3.01435529	1.58976349	2.59931779	4.67129337	1.44890095	1.422233	3.42626475	2.44360665	3.08915913	2.11103131
DLGAP1-AS2	2.49057013	1.95233357	2.87578006	1.32192809	3.17791779	1.82781902	0.5849625	1.42760617	3.73335434	1.50080205	1.44890095	0.75702325	1.83995959	0.79908731	2.80529246	0.87184365	1.422233	1.58976349	1	0.46466827	1.93734439	1.33913738	0.94110631	1.05658353	1.0071955	0.38956681	1.84799691	0.84799691	0.94860085	1.05658353	1.91456452	1.52105074	1.10433666	0.68706069	0.65076456	0.36737107	1.35049725	1.51096192	2.3248106	1.58014548	1.37851162	1.5849625	2.11769504	0.0976108	1.1826923	0.60407132	1.75702325	0.93357264	1.49569516
DLGAP1-AS4	0.26303441	0.31034012	0.422233	1.56071495	1.11103131	0	3.08576455	0.25096157	1.37851162	0.422233	3.26002566	0	0.13750352	1.76128527	0.3448285	1.8559897	2.15055968	0.13750352	0.67807191	3.20320116	0.29865832	0.26303441	0.21412481	0.422233	1.73552218	3.43962314	0.45417589	1.56071495	0	0.59454855	0.0976108	1.0976108	1.32768736	0.27500705	0	3.56315813	0.11103131	0	0.48542683	0.12432814	0.17632277	0.87184365	0	3.7676548	0.69599381	1.26303441	0.0976108	0.20163386	1.65535183
DLX6-AS1	0.0976108	0.43295941	0.26303441	0.95605665	0.81557543	0.01435529	1.98185265	0.08406426	0.91073266	4.643279	2.10097765	0	2.82781902	1.61823866	0.64154603	1.169925	1.23266076	0.07038933	0.40053793	2.60644223	0.11103131	0.13750352	0.22650853	0.46466827	0.91838623	2.62760684	0.45417589	1.07038933	1.1953476	3.49569516	0.3448285	1.08406426	0.96347412	0.29865832	0.26303441	2.64154603	0.3448285	0.04264434	3.49825087	4.55765515	1.38956681	1.01435529	0.3448285	2.37573454	0.64154603	0.66902677	7.75154406	0.08406426	0.67807191
DNAH10OS	1.29278175	1.1826923	0.87184365	0.73118324	0.52606881	1.97452931	1.63226822	0.92599942	0.28688115	0.95605665	1.63226822	1.21412481	2.61117238	0.94860085	0.97085365	1.62293035	1.58976349	1.17632277	1.50080205	2.02147973	0.65992456	1.65535183	1.06350294	1.96347412	1.04264434	1.85996955	1.45417589	2.01792191	0.79077204	0.87970577	0.76553475	1.6825733	1.8559897	1.1953476	2.422233	1.87970577	1	1.20163386	1.32768736	1.40599236	1.55090066	1.5360529	1	1.64616266	1.65992456	1.1826923	1.41683974	0.87184365	1.0976108
DNAH17-AS1	0.73118324	0.0976108	0.17632277	0	0.07038933	0	0.25096157	0	0.08406426	0.02856915	0.04264434	0.13750352	0	0.07038933	0	0.79077204	0.28688115	0	0.74846123	0.71369581	0.05658353	0.02856915	1.06350294	0.02856915	0.17632277	0.36737107	0.77399633	0.50589093	0.02856915	0.49569516	0.25096157	0.23878686	0.70487196	0.13750352	0.50589093	0.50589093	0.27500705	0.25096157	0.02856915	0	0	0.01435529	0.47508488	0	0.31034012	0.45417589	0.0976108	1.42760617	0.02856915
DNAJC27-AS1	2.87578006	1.83995959	1.69153416	2.66448284	3.05311134	1.83995959	2.592158	2.43829285	3.81249823	2.31614574	1.1826923	2.54101915	2.19219417	2.52105074	2.47767733	1.80322704	1.97085365	1.44890095	1.95233357	2.1826923	2.55581616	1.38956681	1.69153416	0.72246602	3.16027483	1.68706069	2.00360224	1.169925	2.6622055	3.07553263	1.23878686	1.52105074	1.27500705	2.27798475	0.91073266	2.25701062	0.18903382	1.13093087	2.60880924	2.47767733	2.28688115	2.14404637	3.34056227	2.50080205	2.45154083	2.11436702	3.53480866	1.25701062	1.96716861
DNAJC9-AS1	0.26303441	0.92599942	0.0976108	1.21412481	0.59454855	1.23266076	0.02856915	0.90303827	4.47443604	0.90303827	0.15055968	0	0.02856915	0.20163386	0.38956681	0.05658353	0.12432814	0.3448285	0.37851162	0.18903382	1.57531233	0.02856915	0.02856915	0.02856915	0.20163386	0.08406426	1.48542683	0.08406426	0.16349873	0.12432814	0.04264434	0.17632277	0.47508488	0.23878686	1.64616266	2.26603689	0.11103131	0.12432814	0.12432814	0.17632277	0.22650853	0.02856915	1.14404637	0.12432814	0.22650853	0.0976108	0.02856915	0.02856915	0.02856915
DNMBP-AS1	0.0976108	0.12432814	0.05658353	1.02856915	0.0976108	0.49569516	0.25096157	0.12432814	0.55581616	0.70487196	1.95977016	0.04264434	0.27500705	0.08406426	0.04264434	0.46466827	0.50589093	0.66902677	0.64154603	0.26303441	0.35614381	0.04264434	0.04264434	0	1.09085343	0.11103131	0.91073266	0.422233	0.18903382	0.65076456	0.20163386	0.52606881	0.41142625	0.90303827	0.02856915	0.16349873	0.08406426	0.47508488	0.11103131	0.04264434	0.33342373	0.48542683	0.60407132	0.13750352	0.82374936	0.57531233	0.59454855	0.3448285	0.31034012
DSCR9	0.97085365	0.35614381	0.22650853	0.17632277	0.44360665	0.3448285	0.28688115	0.33342373	0.3448285	0.23878686	0.26303441	0.27500705	0.66902677	0.36737107	0.26303441	0.17632277	0.31034012	0	0.35614381	0.8559897	0.22650853	0.50589093	0.08406426	0.26303441	0.50589093	0.50589093	0.8559897	0.25096157	0.61353165	0.5360529	0.43295941	0.3448285	0.87184365	0.59454855	0.86393845	0.56559718	0.65076456	0.61353165	0.49569516	0.21412481	0.48542683	0.38956681	0.49569516	0	0.69599381	0.49569516	0.46466827	0.22650853	0.36737107
DTX2P1-UPK3BP1-PMS2P11	0.8559897	0.89530262	0.87184365	0.33342373	1.1826923	0.5849625	0.78240856	0.96347412	0.54596837	1.24488706	0.44360665	0.36737107	0.56559718	0.5360529	1.30451104	0.46466827	0.38956681	1.32192809	1.26903315	0.54596837	0.99276843	1.0976108	0.83187724	0.7398481	0.71369581	0.25096157	0.89530262	1.04264434	0.71369581	1.24488706	1.08406426	0.55581616	0.91838623	0.60407132	0.79908731	0.37851162	1.077243	0.84799691	1.3448285	0.79077204	1.04264434	0.97819563	1.42760617	0.62293035	0.84799691	0.66902677	0.82374936	0.97819563	0.98550043
EAF1-AS1	1.56559718	0.28688115	0.20163386	0.12432814	0.56559718	0.35614381	0.15055968	0.97819563	0.38956681	0.33342373	0.12432814	0.91838623	0.56559718	0.50589093	0.88752527	0.59454855	0.81557543	0.87970577	0.27500705	0.66902677	0.20163386	1.85996955	0.65076456	2.49313492	0.56559718	0.5360529	0.5849625	0.13750352	0.17632277	0.54596837	0.41142625	0.41142625	0.80735492	0.12432814	0.97085365	0	0.47508488	0.71369581	0.83995959	0.52606881	0.32192809	0.49569516	1.422233	0.51601515	1.07038933	0.27500705	0.36737107	0.63226822	0.28688115
ELOVL2-AS1	0	0.65992456	0	0.86393845	1.11103131	1.5360529	1.0976108	0.61353165	1.94110631	1.40053793	1.51601515	0	2.65306002	0.54596837	0.71369581	1.1826923	1.27500705	1.50080205	0.47508488	0.44360665	0.8559897	0.90303827	0.99276843	2.21412481	0.65076456	0.67807191	1.48026512	0.422233	0.28688115	1.48542683	1.69599381	1.23266076	0.12432814	1.91838623	0.15055968	0.5849625	0.94110631	2.22342255	2.07038933	2.95977016	0.65076456	0.17632277	1.59454855	0.41142625	1.13093087	1.07038933	1.79908731	0.46466827	0.422233
EMX2OS	2.85399565	2.51853514	1.40053793	2.76977174	2.582556	0.59454855	3.27351589	1.71808758	3.65764001	2.93545975	4.28983447	2.05658353	2.9800253	2.5849625	3.55213111	3.60644223	3.35614381	1.62760684	3.65191274	3.16510799	3.08065766	2.63226822	2.33342373	0.54596837	3.76447355	3.87872534	1.93357264	4.43295941	1.0071955	3.20320116	2.46727948	3.53853816	1.83592407	2.46466827	0.31034012	3.68144927	1.31034012	0.55581616	3.02502879	2.34766566	2.49825087	1.65992456	3.52105074	3.54596837	3.43162296	5.31251997	0.88752527	1.98913901	2.77820858
ENO1-AS1	0.7398481	0	0.57531233	1.13093087	1.25701062	0.52606881	0.68706069	0.47508488	1.55581616	0	0	0	0.28688115	1.29278175	1.07038933	0.5849625	0	0.27500705	0.21412481	0	0.86393845	0	0.22650853	0	0.28688115	0	0.47508488	0	0	0.38956681	0	0.56559718	0	0.5360529	1.01435529	0.18903382	0.21412481	0.25096157	0.22650853	0.78240856	0	0	1.23266076	0.35614381	0	0	0.40053793	0	1.07038933
ENTPD1-AS1	1.87970577	2.03210084	2.15704371	2.04614178	1.15704371	1.42760617	1.92219785	1.13093087	0.74846123	1.67807191	1.46988598	2.13422094	2.15380534	2.62293035	1.77820858	1.65076456	2.22958792	2.12763328	1.64154603	1.26303441	1.63226822	2.1953476	1.94110631	3.69153416	1.93357264	1.12432814	1.55581616	1.61353165	2.54596837	1.61823866	1.43829285	2.43829285	2.51349075	1.45417589	1.75702325	0.78240856	1.50080205	1.87578006	1.79077204	2.84999926	2.8559897	2.47508488	1.14404637	1.13093087	2.22342255	1.15704371	2.60169652	1.63226822	1.82374936
ENTPD3-AS1	2.57288967	2.36457243	2.66902677	3.47897181	3.38128337	2.08065766	2.69376571	2.50842865	2.45417589	3.13750352	2.10433666	2.38956681	2.13422094	2.81966818	2.82781902	2.62760684	2.5360529	2.53853816	3.20320116	2.06004738	2.53106949	1.33913738	2.12432814	1.17632277	2.67807191	2.57288967	3.32192809	2.38404981	1.54101915	2.93357264	1.5360529	2.52356196	1.75274859	2.88362082	2.31903982	2.12432814	1.5360529	2.06004738	2.91838623	2.33342373	2.36176836	2.61117238	3.42626475	2.33628339	2.48026512	2.17632277	2.79077204	2.57531233	2.65306002
EPB41L4A-AS1	4.62702311	4.21723072	4.39780296	6.07895134	4.7803101	5.30012372	5.65133877	4.27872821	4.85399565	3.89724043	5.15987134	3.82476785	6.07767027	4.76712508	3.51601515	4.48864354	5.92243574	4.16269343	5.20045727	4.94251451	3.64846544	3.97911076	3.66106548	3.2156786	5.35332329	4.7829327	4.10601324	4.84599177	5.22149046	4.86937792	3.80322704	5.63807384	4.34127418	5.82832693	5.10936056	5.16551002	3.4409522	4.68088692	4.44691786	5.1218443	6.14832404	4.96393645	4.21101219	4.65592421	5.02236781	4.73498052	4.95512678	4.21800615	4.81557543
ERVK13-1	2.61353165	1.81966818	2.89141919	2.67355642	3.18110255	2.4409522	2.49057013	2.95419631	2.75274859	3.34908215	2.38956681	2.16349873	2.97819563	2.95977016	3.20476675	2.02856915	2.24184018	2.70265754	2.74846123	2.592158	2.65992456	1.75702325	2.04264434	1.9068906	2.38404981	2.6622055	2.72900887	2.81147103	1.70043972	2.55090066	2.18903382	3.40735275	2.31614574	3.42088657	3.40735275	2.3248106	2.47508488	2.9202933	3.20163386	3.44228004	3.43162296	3.06522762	2.83995959	2.53106949	3.26303441	1.33342373	2.45943162	2.41953889	3.10936056
EXTL3-AS1	0.99276843	1.29278175	1.80322704	0.57531233	1.3729521	1.28095631	0.22650853	1.84799691	2.10097765	1.70487196	0.71369581	0.71369581	0.28688115	0.82374936	2.54843662	0.51601515	1.15055968	1.03562391	1.22032995	0.60407132	1.06350294	0.92599942	0.38956681	1.78240856	0.81557543	0.67807191	1.51601515	1.27500705	0.60407132	1.23266076	1.02856915	1.27500705	1	1.15704371	1.25701062	0.46466827	1.74846123	1.35049725	2.28688115	1.0976108	1.81147103	1	2.65535183	0.50589093	1.65076456	0.23878686	1.35614381	0.82374936	0.56559718
FAM106A	0.16349873	0.13750352	0.11103131	0.16349873	0.11103131	0.79908731	0.11103131	0.38956681	0.23878686	0.05658353	0.28688115	0	0.422233	0.25096157	0.08406426	0.22650853	0.25096157	0.20163386	0.46466827	0.07038933	0.21412481	0	0.04264434	0.64154603	0.0976108	0.22650853	0.16349873	0.41142625	0.12432814	0.55581616	0.52606881	0.31034012	0.59454855	0.38956681	0.29865832	0	0.35614381	0.12432814	0.08406426	0.08406426	0.79908731	0.55581616	0.13750352	0.20163386	0.12432814	0.11103131	0.05658353	0.37851162	0
FAM13A-AS1	0.52606881	1.07038933	0.77399633	0.93357264	1.29865832	1.41142625	0.97085365	0.97085365	1.56071495	1.22032995	0.94860085	0.40053793	1.17632277	1.0071955	1.15704371	0.86393845	1.01435529	0.92599942	1.77399633	1.05658353	1.09085343	0.29865832	0.5360529	0.45417589	1.17632277	1.01435529	0.75702325	0.89530262	0.68706069	1.57531233	1.11103131	1.50080205	1	1.20789285	2.06004738	0.94110631	0.91073266	0.68706069	1.1953476	1.28095631	1.11103131	1	0.83187724	0.67807191	1.5849625	0.49569516	0.55581616	0.97819563	0.96347412
FAM157C	0.50589093	0.26303441	1.48542683	0.33342373	0.37851162	1.04264434	0.45417589	1.66448284	0.0976108	1.09085343	1.37851162	1.52105074	1.82781902	1.40053793	1.96716861	1.65076456	0.56559718	0.99276843	1.85996955	0.69599381	1.48026512	0.78240856	1.69153416	1.56071495	1.32768736	1.14404637	1.41683974	2.26002566	0.05658353	2.03210084	1.78240856	1.63691458	0.94110631	0.88752527	1.5849625	1.02147973	2.07038933	0.16349873	0.82374936	1.81966818	1.81147103	1.29865832	1.75702325	0.11103131	2.55090066	0.45417589	1.18903382	2.57773093	0.90303827
FAM181A-AS1	1.91838623	3.32192809	2.77820858	0.38956681	2.90496572	1.077243	1.29865832	2.78240856	0.46466827	2.31614574	1.22032995	4.03913839	0.422233	2.52606881	3.20320116	0.83187724	0.92599942	2.83187724	0.88752527	0.55581616	3.21412481	3.11103131	3.23419472	3.29719142	0.61353165	0.57531233	3.09085343	1.91838623	2.89724043	2.15055968	1.64154603	0	1.94110631	0.45417589	0.37851162	1.15704371	2.48284828	2.76341157	2.47767733	2.79285535	0	2.13750352	3.08576455	1.10433666	0.15055968	0.80735492	1.35614381	1.55581616	0.62293035
FAM182A	0.13750352	1.53106949	1.89917563	1.3448285	3.50969584	1.169925	0.41142625	1.58014548	1.85996955	1.95977016	0.57531233	0.36737107	1.67807191	3.03913839	0.88752527	0.61353165	1.05658353	1.7398481	1.25096157	1.17632277	1.97452931	0.67807191	0.52606881	0.82374936	1.18903382	0.94110631	2.20789285	1.08406426	2.45943162	2.06695024	0.91838623	0.99276843	2.4409522	0.90303827	2.88166462	1.02147973	0.38956681	2.13093087	1.50080205	2.6622055	1.91456452	0.77399633	3.35614381	1.0071955	1.71808758	0.422233	0.48542683	0.60407132	1.26303441
FAM182B	0.48542683	2.57046293	2.36176836	1.83592407	5.23534413	2.5533605	1.65076456	1.81966818	2.04614178	3.9097731	2.6622055	2.43829285	3.19692173	3.94673086	1.929791	1.44890095	2.47248777	1.22032995	2.59454855	1.95605665	2.90496572	2.48542683	1.50080205	2.10768787	2.33913738	2.33342373	4.1210154	2.54843662	4.36946648	3.60288441	1.70043972	2.35614381	3.14567746	2.83187724	4.38059093	1.80735492	0.86393845	4.53106949	3.39231742	4.41074813	2.3950628	1.38404981	4.36246989	2.73768676	3.08236197	1.53106949	2.57046293	2.79077204	2.26002566
FAM201A	0.26303441	0.76553475	0.7398481	1.10433666	0.72246602	0.22650853	2.02147973	0.04264434	0.64154603	0.33342373	1.30451104	0.51601515	1.7398481	1.62760684	0.04264434	2.51349075	2.31034012	0.3448285	3.39643353	1.93357264	0.33342373	0.05658353	1.37851162	0.28688115	2.22958792	1.51096192	1.49057013	2.06004738	0.87184365	3.1210154	0	1.97819563	1.01435529	1.5360529	0.27500705	1.51096192	0.54596837	0.22650853	1.79908731	0.32192809	1.78659636	1.36176836	2.04614178	1.51096192	1.929791	0.97819563	0.21412481	1.94485845	1.12432814
FAM215B	0.65076456	0.76553475	1.077243	0.55581616	0.54596837	0.20163386	0.47508488	0.60407132	1.20789285	1.0071955	0.79908731	0.36737107	1.51096192	1.49057013	1.13093087	1.10433666	0.84799691	0.65076456	1.09085343	1.04963077	0.59454855	0.59454855	0.70487196	1.09085343	1.11103131	0.99276843	1.03562391	1.15055968	0.87970577	0.91838623	0.68706069	1.12432814	1.38404981	0.91073266	1.24488706	0.7398481	0.94860085	0.89530262	0.74846123	1.03562391	1.01435529	2.169925	0.78240856	1.01435529	1.15055968	0.55581616	1.44890095	1.35049725	1.16349873
FAM218A	0.44360665	0.31034012	1.70043972	1.60407132	0.69599381	0.83187724	1.13093087	1.38956681	1.07038933	1.16349873	0.97085365	0.41142625	1.52606881	2.10768787	1.55581616	0.63226822	1.31034012	0.47508488	1.35614381	0.95605665	1.14404637	0.83187724	0.54596837	0.89530262	1.49057013	0.95605665	1.45417589	0.50589093	1.56559718	0.8559897	0.97819563	0.78240856	1.98550043	1.5360529	2.26903315	1.09085343	0.68706069	0.79908731	1.74846123	1.30451104	0.97085365	2.24184018	1.0071955	0.70487196	2.20163386	0.73118324	0.32192809	0.83187724	2.31903982
FAM225A	1.30451104	0.94110631	0.43295941	0.96347412	0.12432814	3.30012372	1.04963077	0.27500705	0.35614381	0.29865832	0.47508488	0.45417589	1.26903315	1.97819563	0.41142625	1.63226822	1.07038933	1.41142625	2.11103131	0.52606881	1.75702325	1.55090066	0.70487196	0.37851162	1.26903315	0.27500705	1.57531233	0.93357264	0.22650853	2.24488706	0.37851162	1.33913738	3.47118746	1.45943162	1.13750352	0.35614381	0.5849625	0.20163386	0.65992456	0.32192809	0.99276843	0.43295941	1.29278175	0.59454855	0.60407132	0.65076456	3.08065766	1.36737107	0.72246602
FAM226B	0.46466827	0.7398481	1.11769504	1.66448284	2.19219417	1.40599236	1.74846123	0.50589093	2.53853816	2.10097765	1.49569516	0.05658353	3.14241344	1.45943162	1.51096192	0.69599381	1.46466827	0.62293035	1.33342373	1.38404981	0.72246602	0.65076456	0.13750352	2.69821848	1.63691458	1.54596837	1.38404981	0.87184365	1.5360529	0.91838623	1.55090066	2.12432814	1.46466827	1.1953476	3.46597446	1.60407132	0.56559718	1.11769504	1.50080205	2.3305584	1.83995959	2.13422094	0.54596837	1.35614381	1.73118324	0.46466827	2.08065766	0.17632277	1.94860085
FAM27E3	0.5360529	1.23878686	1.40053793	1.54101915	2.57288967	2.5533605	1.41683974	1.0976108	2.04614178	1.70487196	1	0.79077204	1.75274859	2.35049725	2.04614178	1.15055968	1.92599942	1.06350294	1.08406426	1.13093087	1.16349873	1.35614381	1.26303441	1.64616266	2.02856915	0.84799691	2.03562391	1.07038933	2.99276843	1.16349873	1.57046293	2.04963077	1.83995959	1.27500705	3.57288967	1.14404637	1.69599381	1.28688115	1.76128527	1.6825733	1.32768736	2.92599942	1.11103131	0.81557543	1.54596837	1.169925	0.40053793	1.95977016	1.88362082
FAM66A	1.26903315	1.02856915	1.47508488	1.70487196	0.96347412	1.22032995	2.08746284	1.67807191	1.13093087	1.83187724	1.63226822	1.14404637	1.79493566	0.98550043	1.41683974	2.11769504	1.97085365	2.1210154	1.62293035	0.96347412	1.3729521	1.62760684	1.20789285	0.66902677	1.09085343	1.80735492	1.51601515	1.58976349	2.92409989	1.64154603	0.94110631	2.55090066	2.57046293	2.07038933	1.36176836	2.28983447	1.70487196	2.19849415	1.35049725	1.5849625	2.26903315	2.04614178	2.4409522	2.29865832	1.9068906	1.44360665	2.78868571	1.04963077	2.57288967
FAM66B	2.12763328	1.1953476	0.26303441	0.94860085	0.68706069	1.23266076	1.37851162	0.5360529	0.5849625	2.13422094	1.48026512	1.64616266	1.1953476	2.12432814	2.34766566	2.45943162	0.5849625	1.79077204	2.05658353	1.41142625	1.03562391	1.80322704	1.1826923	1.13093087	1.02147973	1.30451104	1.89917563	1.88362082	1.35614381	1.55090066	0.77399633	2.43028527	1.22650853	0.50589093	1.95233357	1.36737107	1.40599236	1.48026512	1.69153416	0.26303441	2.19849415	1.45943162	0.98550043	1.79493566	1.36176836	1.12432814	2.28983447	1.31614574	3.03386345
FAM66C	1.5360529	1.32192809	2.36457243	2.82984956	3.00180224	2.20476675	2.86195536	1.98185265	2.40599236	3.20633065	2.54843662	1.99276843	2.68481874	3.06522762	3.02856915	2.31324585	3.26303441	2.76341157	2.90303827	2.31324585	2.07038933	2	1.86789646	2.06695024	2.99638875	2.73768676	2.76553475	2.29278175	4.26453643	2.3448285	2.27500705	3.67919857	2.55090066	3.42894634	1.54101915	2.68481874	1.44890095	2.00360224	2.88166462	2.95419631	3.30451104	2.69599381	2.96532255	2.58976349	3.47118746	1.40599236	3.32048468	2.16349873	3.28243981
FAM66D	1.03562391	0	1.06350294	0.96347412	0.65992456	0.97085365	0.77399633	0.16349873	0.93357264	1.36176836	0	0	0.04264434	1.22032995	0.43295941	0.95605665	1.09085343	0.72246602	0.45417589	1.01435529	0.62293035	0.59454855	0.79077204	0.63226822	1.20163386	0.70487196	0.08406426	0.86393845	0.79077204	1.76977174	0.77399633	2.19849415	2.0071955	0	0.76553475	1.20789285	0.60407132	1.96347412	0.51601515	1.3729521	1.01435529	0.74846123	0.88752527	0.66902677	0.55581616	0	0.07038933	0.45417589	1.30451104
FBXL19-AS1	1.20163386	1.03562391	1.1953476	0.26303441	0.22650853	0.52606881	0.5360529	1.11103131	0.56559718	1.13093087	0.69599381	1.12432814	0.56559718	0.7398481	1.077243	1.16349873	0.90303827	0.77399633	1.03562391	0.65076456	0.60407132	0.97819563	0.96347412	1.01435529	0.46466827	0.5360529	0.5849625	1.11103131	1.11103131	1.14404637	0.78240856	1.09085343	0.55581616	0.87970577	1.94860085	0.38956681	0.97819563	1.31614574	1.43295941	0.94860085	1.13093087	1.33913738	1.03562391	0.5849625	0.99276843	0.43295941	1.10433666	1.33342373	0.84799691
FGD5-AS1	6.247168	5.5518236	6.70528679	5.79882818	6.01970191	6.14608494	5.4083722	5.71671659	5.64443315	6.34269696	5.90785207	5.92219785	6.0500663	6.81851827	6.11831819	5.780835	6.11665586	6.01680829	6.29222959	5.40667272	6.16972461	5.66675659	5.83541884	5.19927972	6.22920336	5.52825874	6.22862632	5.67581593	6.51127827	6.12039342	5.53387478	6.18586655	6.2566333	6.19298317	6.23706652	5.40905144	5.92148394	5.66192058	6.48751851	6.04810537	6.31179372	6.39214566	6.15522302	5.45680615	6.1491374	5.36667192	6.20730722	5.79519549	5.72082567
FGF13-AS1	0	0.22650853	0.13750352	0.87970577	0	0.79077204	0	0	0	0	0.22650853	0	0.23878686	0.72246602	0	0.0976108	0.54596837	0	0.15055968	0.20163386	0.0976108	0	0.18903382	0	0.5849625	0.11103131	0.11103131	0	0.79077204	0	0	0.13750352	0.74846123	0.44360665	0.16349873	0.12432814	0.0976108	0	0	0.90303827	0.51601515	0.5849625	0	0.16349873	0.77399633	0.0976108	0.08406426	0.08406426	0.422233
FGF14-AS2	2.23266076	1.57531233	3.06695024	3.09592442	2.79908731	2.93357264	2.55581616	2.26002566	2.49825087	2.00360224	1.84799691	1.57531233	2.10768787	2.66902677	3.7398481	2.59931779	2.31034012	2.72900887	3.45680615	1.56071495	2.98367769	1.10433666	1.37851162	0.47508488	2.36176836	1.51601515	2.88557436	2.17951105	2.4409522	3.0617762	1.41683974	1.54101915	1.47508488	2.13422094	0.8559897	1.15055968	1.50080205	2.08065766	2.18903382	1.72246602	1.5360529	1.7441611	3.24184018	2.05658353	1.58014548	1.74846123	2.15380534	1.43295941	1.83995959
FOXD2-AS1	0.76553475	1.09085343	0.65076456	0.71369581	0.28688115	1.87970577	0.07038933	0.50589093	1.83995959	0.18903382	0.13750352	0.62293035	1.422233	0.17632277	0.50589093	0.29865832	0.35614381	0.82374936	0.08406426	0.02856915	0.38956681	0.86393845	0.73118324	2.57773093	0.3448285	0.15055968	0.26303441	0.22650853	0.49569516	0.63226822	1	0.22650853	1.07038933	0.44360665	1.22650853	0.15055968	0.47508488	0.99276843	0.35614381	1.33913738	0.13750352	1.31614574	0.36737107	0.0976108	0.422233	0.49569516	2.22958792	1.077243	0.76553475
FOXN3-AS1	0.80735492	0.74846123	0.94860085	1.36737107	1.55581616	0.94110631	1.31034012	1.07038933	1.11769504	0.8559897	1.28095631	1.59931779	0.48542683	1.02856915	2.169925	1.1826923	0.56559718	1.57531233	0.90303827	0.76553475	1.26303441	0.46466827	1.09085343	0.22650853	0.47508488	0.50589093	1.77399633	0.47508488	1.28688115	0.97819563	0.64154603	0.52606881	0.54596837	1.1953476	0.05658353	0.70487196	0.97085365	0.95605665	0.86393845	1.10433666	0.33342373	0.88752527	1.3729521	0.61353165	0.57531233	0.84799691	1.23878686	0.91838623	1.58976349
FTX	1.83995959	2.53356335	1.36737107	1.11769504	0.99276843	1.94860085	1.50589093	1.29278175	1.92599942	1.55090066	1.60407132	1.46466827	1.81147103	1.51096192	1.59931779	1.60407132	1.10433666	1.79077204	1.3729521	1.61353165	1.64154603	1.68706069	1.29865832	0.72246602	1.59931779	1.3729521	1.3729521	1.44890095	1.89917563	1.36737107	1.89530262	1.41683974	1.38404981	1.26903315	1.35049725	1.49057013	1.22650853	2.15055968	1.66448284	1.78659636	1.95977016	1.47508488	1.50080205	1.01435529	1.91073266	1.01435529	1.93357264	1.73118324	1.29865832
GABPB1-AS1	3.35473424	2.11436702	3.13257684	2.5360529	3.11103131	3.03562391	2.08746284	2.82984956	3.4475792	3.51222689	2.28983447	2.13750352	3.16510799	3.04089243	3.33485427	2.28095631	3.50716035	1.47508488	3.17632277	2.10097765	2.61588707	2.86987141	2.00360224	2.42760617	3.13914202	2.20476675	2.44890095	2.26002566	3.52982095	2.5680321	2.31614574	3.7322692	2.87774425	3.34624777	4.26978124	1.94485845	3.10601324	3.582556	3.80426012	3.55458885	4.37851162	3.66562016	2.71369581	1.93734439	3.71589337	1.79493566	3.74308406	2.3305584	3.33628339
GAS5	7.43120507	6.92552477	6.7230124	7.51341179	7.06317934	8.63513766	6.57788196	6.8927553	7.86993308	6.61691636	6.19021976	6.57591736	7.49241404	7.81108564	6.33646193	6.53667462	7.46907195	5.90568785	7.10894257	6.08555213	6.2135417	6.52810243	6.91145191	5.74281467	7.6927201	6.10349764	6.83364913	5.73876784	7.68706069	6.1685217	6.22843392	7.5740258	5.78502736	7.33019983	8.36920472	6.06371864	6.71630504	5.80915716	6.7382274	8.25620869	8.1218443	6.79090233	6.11040501	6.03869955	7.08990063	5.99796978	6.72383157	6.70210341	6.89348356
GDNF-AS1	0.02856915	0.33342373	2.03562391	2.51096192	0.79077204	1.66448284	0.25096157	0.17632277	0.74846123	0.44360665	0.422233	0.31034012	1.99276843	2.35614381	0.04264434	0.17632277	2.09085343	1.57046293	1.79908731	0.29865832	0.07038933	0	0.44360665	0.83995959	2.0071955	0.12432814	0.3448285	0.81557543	0.37851162	0.77399633	0.12432814	2.91838623	0.16349873	2.36176836	3.1826923	0.31034012	0.25096157	0.08406426	0.54596837	1.12432814	3.26603689	0.84799691	0.07038933	0.46466827	3.11769504	0.12432814	0.0976108	0.31034012	1.57531233
GHRLOS	0.97819563	0.66902677	0.51601515	0.33342373	0.68706069	0.59454855	0.40053793	0.44360665	0.65992456	0.60407132	0.5360529	0.41142625	0.26303441	0.38956681	1.47508488	0.91838623	0.3448285	0.33342373	0.55581616	0.47508488	0.40053793	0.57531233	0.50589093	0.86393845	0.46466827	0.44360665	0.74846123	0.08406426	1.38404981	0.46466827	0.79908731	0.51601515	0.69599381	0.74846123	0.7398481	0.28688115	0.91838623	0.60407132	0.91073266	0.36737107	0.50589093	0.38956681	0.422233	0.20163386	0.56559718	0.16349873	0.37851162	0.78240856	0.21412481
GNG12-AS1	0.27500705	0.84799691	1.66448284	0.08406426	0.27500705	0.32192809	0.29865832	0.16349873	0.60407132	0.95605665	0.59454855	0.04264434	0.04264434	1.44360665	1.50589093	0.69599381	0.3448285	0.37851162	0.15055968	0.07038933	0.76553475	0.57531233	0.31034012	0.68706069	0.35614381	0.32192809	0.45417589	0.26303441	0.47508488	0.20163386	0.86393845	0.59454855	0.46466827	0.08406426	0.5360529	0.02856915	0.45417589	0.56559718	0.65076456	1.11769504	1.0976108	3.15542543	1	0.05658353	0.59454855	0.05658353	0.96347412	0.5849625	0.12432814
GPR158-AS1	0.22650853	0.15055968	0.04264434	0.76553475	0.37851162	0.52606881	0.7398481	0.28688115	0.17632277	0.11103131	0.51601515	0.11103131	0.69599381	0.17632277	0.33342373	0.32192809	0.44360665	0.48542683	0	0.72246602	0.11103131	0	0.17632277	0.18903382	0.18903382	0.65076456	0.13750352	0.25096157	0.11103131	0.15055968	0.08406426	0.26303441	0.11103131	0.11103131	0.3448285	0.67807191	0.27500705	0.18903382	0.45417589	0.50589093	0.16349873	0.26303441	0	0.56559718	0.0976108	0.22650853	0.29865832	0.01435529	0.45417589
GRIK1-AS1	0.26303441	0.16349873	1.63691458	1.57531233	1.43295941	0.23878686	0.76553475	1.26903315	1.70929064	1.04264434	0.91073266	0.7398481	1.65076456	0.38956681	1.46988598	0.15055968	0.47508488	1.11769504	0.47508488	0.55581616	0.68706069	0.25096157	0.46466827	0.11103131	0.47508488	0.51601515	1.5849625	0.82374936	0.33342373	1.13750352	0.65076456	0.70487196	1.26303441	0.50589093	0.63226822	0.46466827	0.18903382	1.55581616	1.25701062	0.21412481	1.1953476	0.57531233	2.38128337	0.84799691	0.55581616	0.72246602	0.13750352	0.35614381	1.60880924
GRM5-AS1	0	0.61353165	0.74846123	2.36176836	1.58976349	0.95605665	3.61941301	1.04963077	2.49825087	0.26303441	3.56559718	0.01435529	2.18903382	2.03913839	0.70487196	0.69599381	0.31034012	2.09085343	1.06350294	3.87578006	1.51601515	0.0976108	0.69599381	0.11103131	0.97819563	3.25550073	1.77820858	0.33342373	0.43295941	0.25096157	0	1.66902677	0	1.56071495	4.51032902	3.51601515	0	0	1.13750352	0.04264434	0	1.31034012	1.65535183	3.0976108	1.3729521	0.29865832	0.04264434	0.05658353	2.9202933
GS1-124K5.4	3.59335377	3.27052894	2.82984956	3.7059779	4.28466219	2.79493566	3.42626475	3.61353165	4.01167453	3.16510799	2.9800253	3.2156786	2.62993941	2.69376571	4.66675659	2.97636364	3.20163386	3.09423607	2.60644223	2.7676548	3.08576455	1.86789646	2.38128337	1.55090066	3.32048468	3.20320116	3.97452931	2.54596837	2.88166462	4.03210084	2.0976108	2.422233	2.08065766	3.04089243	3.20945337	2.90496572	2.45417589	2.93168306	4.21412481	4.26077843	3.69599381	3.13586317	4.99684065	2.82781902	2.36457243	3.11603199	4.77925972	2.70708299	2.82578563
GS1-24F4.2	0.08406426	0	0.0976108	0.31034012	0.08406426	0.5849625	0	0.08406426	0.17632277	0.43295941	0	0.07038933	0.17632277	0	0.28688115	0	0.0976108	0	0	0	0.07038933	0	0	0.97085365	0	0.08406426	0.22650853	0.3448285	0	0.05658353	0.05658353	0.0976108	0.20163386	0.33342373	0.98550043	0	0.07038933	0.15055968	0	0.07038933	0.22650853	0.83995959	0	0	0.12432814	0	0.44360665	0	0
GUSBP11	1.78240856	2.7506065	3.87085786	4.17791779	2.79285535	4.18586655	3.62993941	2.70265754	5.74469931	2.9068906	3.00180224	2.48026512	3.67242534	4.16591194	4.13996057	3.22342255	3.33199178	3.22032995	3.44625623	3.23572706	3.2156786	2.40053793	2.81966818	3.68369645	3.16832112	3.29865832	2.9800253	3.32768736	2.81557543	3.55581616	3.06695024	4.12432814	4.1068508	3.39780296	4.23035675	3.25851892	3.87479697	3.50842865	3.29865832	4.40531168	4.05745027	3.12598165	3.28243981	2.92409989	3.61823866	2.43829285	3.15542543	3.38818954	2.49569516
H19	2.16671544	1.79493566	0.3448285	0.60407132	2.04264434	8.66757285	0.91073266	1.94860085	4.12018603	0.5360529	1.0071955	3.19061486	0.28688115	6.73687542	1.98913901	0.8559897	0.21412481	1.81147103	1.11103131	2.61823866	1.23878686	6.62760684	3.29572302	0.91073266	0.65076456	2.17312743	2.73118324	0.5360529	0.46466827	0.86393845	1.29278175	1.41142625	3.10265813	0.44360665	7.5987225	2.16349873	3.26153082	1.07038933	0.23878686	0.48542683	0.71369581	5.02192384	0.16349873	0.95605665	1.18903382	2.01077984	1.41683974	1.41142625	6.94216259
HAR1A	0	0.31034012	0.15055968	1.71369581	0.5849625	0.21412481	2.09423607	0.13750352	0.76553475	0.20163386	2.1210154	0.20163386	0.05658353	1	0.3448285	1.46988598	1.50589093	0.18903382	0.65992456	3.08065766	0.15055968	0.04264434	0.15055968	0.12432814	1.422233	3.02856915	0.35614381	1.79908731	0.50589093	0.02856915	0.02856915	1.65992456	0.92599942	1.84398384	0.60407132	3.0161397	0.15055968	0.16349873	0.21412481	0.04264434	0.99276843	0.44360665	0.23878686	3.00539999	1.15704371	1.05658353	0.36737107	0.0976108	0.99276843
HAR1B	0	0.13750352	0.12432814	1.64616266	0.21412481	0.11103131	1.30451104	0	0.33342373	0.15055968	1.15055968	0.22650853	0	0.29865832	0.0976108	1.13093087	1.13750352	0	0.16349873	1.66448284	0.29865832	0	0.11103131	0.0976108	0.49569516	1.99638875	0.12432814	1.24488706	0.18903382	0	0	0.79908731	0.11103131	1.43295941	0.15055968	1.48026512	0.17632277	0.11103131	0	0.32192809	1.05658353	0.26303441	0.17632277	1.66448284	0.41142625	0.20163386	0.18903382	0.0976108	0.60407132
HAS2-AS1	2.22958792	1.23878686	3.14567746	1.91073266	2.28095631	1.5360529	0.74846123	0.65076456	0.84799691	2.08065766	0	2.50080205	1.81557543	2.53853816	1.60880924	0.15055968	0.37851162	0.99276843	0.28688115	0.16349873	0.99276843	2.33628339	0.73118324	1.31034012	1.29865832	0.17632277	2.35049725	0.68706069	1.65992456	0.95605665	2.41683974	0.5360529	1.55090066	1.16349873	0.69599381	0.64154603	1.91073266	2.02856915	1.41683974	1.20789285	0.46466827	1.28688115	0.63226822	0	1.077243	0.28688115	1.45417589	0.71369581	2.58736499
HCG11	0.75702325	1.02147973	0.83995959	1.077243	0.74846123	3.24640809	2	0.95605665	0.5849625	2.05658353	1.89141919	0.79908731	1.69153416	1.13750352	0.97819563	1.75274859	0.97085365	2.04963077	1.65535183	2.06004738	1.27500705	0.56559718	1.56071495	0.12432814	1.35614381	1.81966818	0.79908731	1.32768736	0.50589093	1.32768736	0.70487196	1.1826923	4.50589093	0.76553475	0.25096157	2.15380534	1.75702325	0.48542683	1.5849625	0.32192809	0.65076456	0.99276843	1.82374936	1.83187724	0.7398481	1.58976349	1.03562391	1.64154603	1.18903382
HCG15	0.17632277	0.64154603	0	0.55581616	0.73118324	0.25096157	0.17632277	0.33342373	0.36737107	0.47508488	0.0976108	0.56559718	0.0976108	0.80735492	0.56559718	0.47508488	0.65076456	0.27500705	0.20163386	0.15055968	0.70487196	0.55581616	0.28688115	0.36737107	0.56559718	0	1.24488706	0.29865832	1.9068906	0.62293035	0.44360665	0.29865832	0.56559718	0.18903382	0.35614381	0.12432814	0.40053793	0.95605665	1.23266076	0.54596837	1.3950628	0.15055968	0.33342373	0.12432814	0.29865832	0.07038933	0.66902677	0.26303441	0.91073266
HCG18	3.04089243	3.81352469	3.79389588	2.95977016	2.83390208	3.54349588	3.15542543	2.65992456	3.35049725	3.59454855	3.70154906	2.93357264	3.54720302	4.20084957	2.94485845	3.18110255	4.01881219	3.12763328	3.88068553	3.65764001	3.72027847	3.16671544	3.077243	2.94860085	3.9097731	3.23572706	3.09592442	3.21412481	3.79805051	3.85399565	3.27798475	4.05398017	3.97911076	3.69932953	3.63691458	3.26603689	2.84999926	3.41413553	3.45154083	3.41818995	4.72519582	3.78764141	3.35191096	3.63110428	4.45088132	2.52105074	3.75595577	3.47767733	3.38956681
HCG25	3.31903982	3.06867081	3.71149491	4.95093493	5.5360529	3.73118324	4.06263983	4.09000653	6.21761849	1.27500705	3.84699469	2.27202319	3.592158	2.04264434	3.18903382	3.26603689	4.16510799	4.10013667	2.01435529	3.24792751	4.18189764	0.15055968	2.43562859	3.84197312	3.76234882	3.40326772	3.16832112	2.11436702	2.21412481	3.85499302	3.05484848	3.70818724	3.02325535	4.60229058	3.79181407	3.52105074	3.582556	2.16349873	2.56071495	3.04614178	3.30597052	3.20476675	3.95326524	3.33913738	3.18110255	2.81147103	2.71589337	2.94110631	1.98550043
HCG27	1.12432814	0.65992456	0.49569516	1.10433666	0.76553475	0.79077204	0.60407132	0.32192809	1.21412481	0.78240856	0.7398481	0.17632277	1.43295941	0.12432814	1.02856915	0.16349873	0.82374936	0.38956681	1.79493566	1.3729521	0.63226822	0.38956681	0	0.90303827	0.65076456	1.22650853	1.50589093	0.13750352	0.69599381	0.47508488	2.03913839	1.46988598	1.72246602	0.47508488	1.92599942	1.26903315	1.14404637	1.45943162	0.31034012	0.38956681	1.31034012	0.35614381	0.72246602	0.37851162	2.07038933	0.79077204	0.62293035	0.71369581	0.55581616
HCP5	2.09423607	2.64154603	2.09085343	2.16671544	3.22804905	1.61353165	1.56071495	3.50207596	1.83995959	2.15055968	1.04963077	3.21878117	1.49057013	1.98913901	4.04701482	3.41818995	1.44890095	3.64154603	1.99276843	1.15704371	3.60644223	1.35049725	3.60762622	0.89530262	1.79908731	1.48026512	3.72246602	1.55090066	2.7803101	1.37851162	2.13093087	2.69153416	1.89141919	1.80322704	3.47638169	1.32768736	3.80632406	2.81966818	2.25096157	1.54101915	1.422233	2.12432814	3.10936056	0.83995959	2.56559718	1.91838623	5.65162578	2.90881291	4.40735275
HHATL-AS1	0	0.33342373	0.55581616	0.20163386	0.62293035	0	0.67807191	0.74846123	0.80735492	0.88752527	0.65076456	0	0.56559718	0.74846123	1.25701062	0.47508488	0.35614381	0.99276843	1.13093087	0.3448285	1.15704371	0	0.17632277	0.23878686	1.41142625	0.36737107	0.93357264	0.87970577	0.20163386	1.71369581	0.32192809	1.13093087	0.98550043	1.35049725	0.15055968	0.55581616	0.16349873	0.40053793	1	0.94110631	0.5849625	1.22032995	1.85996955	0.20163386	0.62293035	0.72246602	0.73118324	0.72246602	0.422233
HHIP-AS1	0.38956681	1.48026512	1.56559718	0.64154603	0.79908731	2.12432814	2.11103131	0.56559718	1.86789646	2.55581616	0.71369581	0.41142625	0.99276843	1.97819563	2.23572706	1.14404637	0.3448285	0.41142625	2.64385619	1.3729521	0.52606881	0.64154603	1.18903382	1.06350294	1.43829285	1.29865832	2.76341157	1.84398384	2.31324585	2.06350294	0.422233	1.28688115	2.40053793	1.44890095	2.17312743	1.21412481	0.5849625	0.41142625	2.96532255	2.81557543	0.28688115	3.02856915	0.86393845	1.22650853	0.60407132	1.12432814	0.87970577	1.04264434	1.32192809
HHLA3	5.641257	4.56254772	4.46727948	4.43095427	4.90400232	3.34908215	4.35120428	4.29425314	5.42727094	4.0071955	3.75808993	3.88362082	3.76234882	3.59693514	4.63168637	3.67468662	4.06350294	4.59395128	3.67807191	3.76234882	4.69543711	3.56193706	4.30305008	4.17791779	3.96069704	3.75381844	4.34340782	4.25927249	4.31614574	4.50589093	4.24260251	3.49697358	2.91838623	4.0505017	2.72683122	3.73335434	4.05571626	4.29792505	4.06695024	4.33199178	3.33199178	3.70487196	4.74792442	3.91360751	3.17951105	3.95698592	4.50207596	3.94860085	3.65306002
HIF1A-AS1	0.16349873	0.52606881	1.41142625	0.87184365	0.43295941	0.31034012	0.16349873	0.65992456	0.33342373	0.76553475	0.99276843	0.40053793	0.17632277	0.13750352	1.20163386	0.13750352	0.94860085	0.79908731	0.23878686	0.13750352	1.0976108	0.56559718	0	0.13750352	0.45417589	0	1.60407132	0.78240856	1.03562391	0.52606881	0.92599942	0.76553475	1.1826923	0.33342373	0.33342373	0.31034012	0.25096157	0.89530262	1.11769504	0.95605665	0.22650853	0.68706069	1.27500705	0	0.87970577	0.35614381	0.3448285	0.23878686	1.43295941
HMGN3-AS1	0.37851162	0.40053793	0.63226822	0.82374936	0.98550043	0.62293035	0.83187724	0.79077204	1.28095631	0.74846123	0.83187724	0.48542683	0.94110631	0.91073266	0.57531233	0.46466827	0.88752527	0.64154603	0.73118324	0.75702325	0.92599942	0.5849625	0.38956681	0.36737107	0.56559718	0.69599381	0.74846123	0.46466827	0.60407132	0.71369581	0.78240856	0.60407132	0.82374936	0.72246602	1.50080205	0.81557543	0.62293035	0.49569516	0.78240856	1.1826923	0.93357264	1.23878686	0.8559897	0.91073266	0.73118324	0.60407132	0.31034012	0.61353165	0.62293035
HOTAIRM1	5.70293453	3.08065766	0.91073266	2.39780296	1.89917563	1.65992456	0.38956681	3.04963077	4.73660488	5.35438163	0.31034012	3.33771109	0.91838623	0.13750352	7.09360243	1.38404981	0	1.36737107	0.23878686	0	4.12763328	2.28983447	1.27500705	5.53169336	0	0	5.07767027	2.38404981	1.45417589	2.68929916	1.65535183	0.29865832	0.13750352	0.84799691	0.26303441	0	3.32768736	3.04963077	6.08001803	4.65992456	0.15055968	0.94110631	2.81966818	0.15055968	1.54101915	0.45417589	5.3244506	1.70487196	3.64270157
HOXA-AS2	3.21878117	0.86393845	0	0	0.17632277	0.59454855	0.0976108	0.33342373	1.15055968	3.59454855	0	1.8559897	0	0	4.95466162	0.08406426	0.21412481	1.03562391	0	0.20163386	2.61353165	1.48026512	0	3.62527049	0	0	4.1489341	1.47508488	0.26303441	0.97819563	0	0.08406426	0.21412481	0	0.32192809	0.08406426	1.6825733	1.27500705	4.02502879	2.65535183	0	0	0.12432814	0	0.07038933	0.18903382	2.70265754	0.56559718	0.11103131
HOXB-AS1	0.64154603	1.73118324	1.3729521	0.48542683	3.46466827	0.23878686	0.31034012	1.16349873	3.57167681	3.66334462	0.35614381	0	0	0.15055968	3.50462039	0.64154603	0	0.91073266	0.25096157	0.20163386	0.91838623	1.41142625	0	0.84799691	0	0.29865832	2.80115866	0.79077204	0	0	0.21412481	0.65076456	0.26303441	0.26303441	2.30451104	0.16349873	0.69599381	1.16349873	2.66448284	0.70487196	0.422233	0	0.16349873	0	0	0.46466827	0	0	0.64154603
HOXD-AS2	2.30158765	0.52606881	0.95605665	0.98550043	0	1.17632277	0	0	1.95977016	1.79908731	0	1.65076456	0.21412481	0	2.3950628	0	0.21412481	0	0	0	0.81557543	0.23878686	0.08406426	1.14404637	0.11103131	0	2.56071495	0.50589093	0.87184365	0.43295941	0.68706069	1.25096157	0.08406426	0.21412481	2.17632277	0	0.84799691	2.15380534	1.55581616	2.1473067	0	0	1.1953476	0	1.35049725	0	0.98550043	0	0
HPN-AS1	0.61353165	0.5849625	0.0976108	0.08406426	0.37851162	0	1.60880924	0.22650853	0.26303441	0.0976108	0.13750352	0.3448285	0	0.60407132	0	1.81557543	0.08406426	0.08406426	2.38404981	1.67807191	0.07038933	0	0.94860085	0	1.15055968	1.60407132	1.76977174	1.55581616	0.33342373	2.09085343	0.5360529	0.18903382	0.70487196	0.47508488	1.36176836	1.26303441	0.78240856	0.40053793	0.62293035	0.07038933	0	0.26303441	1.077243	0.5849625	0.50589093	1.63226822	0.38956681	1.20163386	0.48542683
HTR5A-AS1	0.69599381	0.27500705	0.15055968	0.99276843	0.40053793	0.51601515	2.39780296	0.05658353	0.60407132	0.3448285	2.09423607	0	0	0.7398481	0.22650853	1.82374936	1.50589093	0	0.36737107	3.17152711	0.05658353	0	0.20163386	0.07038933	0.51601515	3.18745105	0.56559718	1.51601515	0.25096157	0	0.18903382	1.02147973	1.10433666	0.07038933	0.37851162	2.84999926	0.26303441	0.28688115	0.13750352	0	0.3448285	1.10433666	0.0976108	3.10936056	0.36737107	0.43295941	0	0	0.74846123
HYI-AS1	0	0.25096157	0	0.54596837	0.37851162	0	0.54596837	0.37851162	1.21412481	0.63226822	0	0.35614381	0	0	0.18903382	0	0.22650853	0.21412481	0	0.49569516	0.32192809	0.20163386	0	0.17632277	0	0	0.20163386	0.17632277	0.54596837	0	0	0	0	0	0.63226822	0.13750352	0	0	0.17632277	0.18903382	0	0.47508488	0	0	0	0	0	0	0.22650853
IDH1-AS1	0.47508488	1.45943162	2.25096157	2.38128337	2.53356335	1.02856915	1.64616266	1.72246602	2.44360665	1.52606881	1.38956681	2.35049725	1.31614574	1.91456452	2.41683974	1.78659636	1.35614381	1.58976349	0.92599942	0.43295941	1.28095631	1.12432814	0.99276843	1.1953476	1.73552218	0	2.74631277	1.23266076	1.11103131	1.96347412	0.18903382	1.11103131	0.87184365	1.32192809	0.88752527	0.61353165	1.1826923	0.63226822	1.28095631	0.76553475	0.64154603	1.3950628	2.63459327	0.3448285	1.41683974	0.95605665	1.94860085	1.22650853	1.04264434
IDI2-AS1	0.16349873	0.82374936	0.37851162	1.15055968	0.87184365	0.90303827	2.89724043	0	1.57046293	0.80735492	1.71808758	0.51601515	0.49569516	1.80322704	0.35614381	1.59931779	1.10433666	1.1826923	1.36176836	1.64154603	0.47508488	0.29865832	0.55581616	0.18903382	1.01435529	2.18903382	0.79908731	1.79908731	2.17951105	1.02856915	0.13750352	0.93357264	1.94860085	0.93357264	0.43295941	1.55581616	0	1.23266076	1.30451104	0.40053793	0.52606881	1.53106949	0.57531233	2.00360224	0.35614381	1.94485845	1.48026512	0.67807191	1.93734439
IGF2-AS	0.47508488	0	3.25398927	0.04264434	0.90303827	1.30451104	0.05658353	0	0.23878686	0	0.04264434	0	0.04264434	0	0.12432814	0.04264434	0	0.05658353	0.27500705	0.55581616	0.50589093	0	0.15055968	0	0	0.37851162	0.68706069	0.08406426	1.69599381	0.04264434	0.23878686	0.05658353	0.40053793	0	0.73118324	0.33342373	0.44360665	0.17632277	0.04264434	0.04264434	0.12432814	0	0.08406426	0	0.22650853	0.51601515	0.04264434	0	0.08406426
IGFBP7-AS1	0.13750352	3.48284828	2.73552218	0.79908731	6.08108393	1.41683974	0.46466827	3.63807384	1.02856915	5.67525139	0.49569516	1.69599381	1.07038933	3.82578563	3.16188768	1.35049725	0.60407132	1.74846123	0.76553475	0.11103131	4.76659516	2.43028527	0.94860085	0.11103131	0.65076456	0.12432814	4.54535064	0.26303441	0.27500705	1.56071495	1.65535183	1	0.43295941	0.5360529	0.41142625	0.21412481	1.83592407	1.18903382	3.48284828	2.7803101	1.0976108	0.90303827	3.96624587	0.5360529	0.97819563	0.422233	0.70487196	1.72246602	0.7398481
IL21R-AS1	0.35614381	0.15055968	0.29865832	0.68706069	0.56559718	0.27500705	0.41142625	0.48542683	0.59454855	2.68929916	0.40053793	0.32192809	0.76553475	0.18903382	0.81557543	0.23878686	0.29865832	0.57531233	0.64154603	0.66902677	0.21412481	0.22650853	0.87970577	0.26303441	0.5849625	0.7398481	0.8559897	0.37851162	0.41142625	0.32192809	0.27500705	0.68706069	0.69599381	0.31034012	0.57531233	0.54596837	0.65076456	0.21412481	0.46466827	0.16349873	0.49569516	0.75702325	1.02147973	0.11103131	0.69599381	0.21412481	0.29865832	0.41142625	0.15055968
INE1	1.12432814	1.169925	1.0071955	0.79908731	0.52606881	1.3729521	0.28688115	1.04963077	0.72246602	1.08406426	0.54596837	0.41142625	0.47508488	1.41142625	1.71369581	0.38956681	0.97085365	1.11103131	1.43295941	1.05658353	1	0.60407132	0.67807191	1.51601515	0.74846123	0.87970577	1.21412481	0.92599942	0.88752527	1.06350294	1.89141919	2.23266076	1.59931779	0.78240856	1.55581616	1.12432814	1.44360665	1.68706069	1.42760617	1.30451104	1.97452931	0.90303827	1.46466827	0.78240856	2.12763328	0.72246602	0.73118324	1.14404637	0.31034012
INHBA-AS1	0.04264434	0.08406426	0.05658353	1.29865832	0.47508488	0.11103131	1.26903315	0.15055968	1.28688115	0.422233	1.7398481	0.02856915	0.04264434	0.69599381	1.07038933	0.40053793	0.36737107	0.65076456	0.90303827	1.91838623	0.45417589	0	0.07038933	0	0.21412481	1.929791	0.82374936	0.49569516	0.33342373	0.43295941	0.07038933	1.38956681	0.73118324	1.02856915	0.57531233	1.68706069	0	0.08406426	0.56559718	0	1.61353165	0.61353165	0.28688115	2.09423607	1.96716861	0.83187724	0	0.04264434	2.02147973
INTS6-AS1	1.84799691	2.01077984	3.50334874	2.72900887	3.31469653	1.1953476	2.23878686	2.18903382	3.28392177	2.0071955	2.10097765	1.14404637	2.50080205	2.1953476	4.10768787	1.81966818	1.89917563	2.49057013	2.26603689	1.44360665	3.13422094	0.69599381	1.41683974	1.22032995	2.21101219	1.62760684	3.16188768	1.94485845	2.45154083	2.40871186	1.55581616	2.73552218	2.31324585	1.67807191	2.5849625	1.92599942	1.81966818	1.21412481	2.42492209	2.12432814	2.51096192	1.83995959	3.15218342	1.46988598	2.51601515	1.80735492	1.48026512	1.36176836	2.63459327
IPO9-AS1	1.48026512	0.15055968	0.88752527	0.96347412	0.422233	0.68706069	0.3448285	0.79077204	0.98550043	0.99276843	0.96347412	0.32192809	0.36737107	0.83995959	1.03562391	0.48542683	0	0.76553475	0.64154603	0.48542683	0.18903382	1.49569516	0.47508488	1.52105074	0.75702325	0.22650853	0.78240856	0.21412481	1.28095631	0.7398481	0.93357264	0.64154603	0.93357264	1.16349873	1.67355642	0.23878686	0.60407132	0.60407132	0.97819563	1.40053793	0.70487196	1.31614574	0.66902677	0.16349873	0.65076456	0.29865832	1.04963077	0.56559718	2.10768787
IQCH-AS1	0.44360665	0.77399633	1.40599236	0.99276843	1.26303441	0.88752527	0.44360665	1.32192809	1.15055968	1.46988598	0.94110631	1	0.68706069	1.5360529	1.58014548	0.83995959	0.86393845	0.97819563	1.45943162	0.61353165	1.52606881	0.70487196	0.5849625	1.41683974	1.11103131	0.70487196	1.51601515	1.16349873	0.65992456	0.87970577	0.86393845	1.33913738	1.41142625	1.17632277	1.07038933	0.50589093	1.32768736	0.86393845	2.0976108	1.5360529	1.26303441	1.08406426	0.78240856	0.77399633	1.22650853	0.54596837	1.38956681	0.64154603	1.09085343
ITGB2-AS1	0.67807191	0.65992456	1.33913738	1.0071955	2.45943162	1	0.79077204	2.59693514	1.79493566	1.73118324	0.69599381	1.7441611	0.67807191	1.04264434	3.58856474	1.55581616	0.15055968	2.43295941	1.1826923	0.47508488	1.49057013	0.36737107	1.6825733	0.02856915	1.20789285	0.71369581	1.78659636	0.65076456	0.41142625	1.05658353	0.79908731	0.75702325	0.422233	1.1953476	0.17632277	0.60407132	2.3950628	0.86393845	1.76553475	0.94860085	0.32192809	1.54101915	2.05311134	0.20163386	0.40053793	0.49569516	1	1.24488706	1.69599381
JAZF1-AS1	1.50589093	0.45417589	0.28688115	0.02856915	0.17632277	0.18903382	1.25096157	0.50589093	0.40053793	0.50589093	1.14404637	0.66902677	0.43295941	0.31034012	0.60407132	0.91073266	1.09085343	0.07038933	0.67807191	1.96716861	0.44360665	0	0.17632277	0	0.84799691	1.65076456	0.8559897	1.169925	0.02856915	0.16349873	0.48542683	1.169925	1.16349873	0.48542683	0.69599381	1.76977174	0.83187724	0.93357264	0.44360665	0	0.0976108	0.44360665	0.59454855	1.94860085	0.77399633	0.79077204	0.41142625	0.16349873	0.05658353
JMJD1C-AS1	0.52606881	0	1.30451104	0.91838623	0.62293035	1.78659636	0.49569516	0.13750352	0.84799691	0	0.21412481	0.07038933	0.16349873	1.35614381	0.32192809	0.25096157	1.17632277	0.22650853	0.52606881	0.70487196	0.07038933	0.35614381	0.49569516	0.20163386	1.37851162	0.25096157	0.55581616	0.36737107	0.87184365	0.21412481	1.02147973	1.04264434	1.95233357	1.48026512	2.49825087	0.52606881	0	1.11769504	0.44360665	1.35614381	1.0976108	1.02856915	0.44360665	0.18903382	1.45417589	0.46466827	1.33342373	0.89530262	1.29865832
JPX	4.08915913	4.36737107	4.12350066	4.33127527	4.19613488	4.54349588	4.40599236	4.929791	4.84549005	4.48864354	3.76234882	3.40463068	3.82476785	3.83086376	4.13504229	4.78920758	3.89336221	4.22958792	4.19219417	3.93357264	4.03210084	3.6825733	3.73660488	3.36317108	4.45220005	3.79285535	4.19927972	3.65764001	4.5039847	4.84147	3.48413813	4.63284983	4.56924803	3.93828579	4.13257684	3.67581593	4.19298317	3.69932953	3.97361128	4.77188558	4.30961277	4.06781078	4.15380534	2.99457972	4.16108148	3.73552218	4.78607355	4.60347799	4.51096192
KANSL1-AS1	1.65076456	2.37016428	1.94110631	2.60407132	2.99457972	1.83995959	1.79493566	1.58976349	3.5147535	1.37851162	1.02856915	1.41683974	1.38956681	1.50589093	2.03913839	1.22032995	1.79493566	1.97452931	1.43829285	1.26303441	1.77820858	1.11769504	0.50589093	0.47508488	2.37851162	1.36737107	2.52857132	0.89530262	2.21723072	1.77820858	1.3729521	1.36176836	1.91456452	2.41953889	1.57046293	1.25701062	1.61823866	1.87184365	1.98550043	2.52606881	1.30451104	1.0976108	1.87184365	1.03562391	1.93357264	1.57046293	2.50842865	1.49057013	3.14077866
KCNIP2-AS1	1.64154603	0.13750352	0.25096157	0.422233	0.80735492	0.41142625	0.11103131	0.11103131	0.35614381	0.26303441	0.22650853	0.11103131	0.71369581	0.28688115	0.29865832	0	0.65992456	0.38956681	0.93357264	1.14404637	0.17632277	0	0	0.0976108	0.26303441	0.93357264	1.42760617	0.36737107	0.79077204	0.25096157	0.94110631	0.48542683	1.01435529	0.5360529	1.47508488	0.91073266	1.09085343	0.97819563	0.48542683	0.84799691	1.02856915	0.44360665	0	0.16349873	1.18903382	1.20163386	0.25096157	0.08406426	0.25096157
KCNJ2-AS1	0.25096157	0.44360665	0.79077204	0.48542683	0.37851162	0.31034012	1.1826923	0.78240856	0.44360665	0.40053793	0.65076456	0.44360665	0.56559718	1.04963077	0.91838623	1.31034012	0.82374936	0.44360665	2.66902677	0.52606881	0.55581616	0.33342373	0.98550043	0.83187724	1.44360665	0.41142625	1.01435529	1.3448285	0.40053793	2.59931779	0.48542683	0.90303827	1.3729521	0.84799691	0.52606881	0.56559718	0.8559897	0.45417589	1.12432814	0.28688115	0.31034012	0.97085365	1.7441611	0.98550043	0.87970577	1.12432814	1.78659636	1.20789285	0.95605665
KCNQ1DN	0	0.20163386	0.27500705	0.25096157	0.32192809	0.23878686	1.02147973	0	0.74846123	0.18903382	0.08406426	0.08406426	0.79077204	0.62293035	0	1.26903315	0.17632277	0.40053793	1.94485845	0.33342373	0.32192809	0	0.5360529	0	0.52606881	0.23878686	0.65992456	1.20163386	0.84799691	2.08065766	0	0	0.5360529	0.84799691	0.05658353	0.21412481	0.20163386	0	0.43295941	0	0	0.21412481	1.57046293	0.33342373	0.22650853	0.37851162	0.50589093	1.077243	0.91838623
KCTD21-AS1	1.08406426	1.0071955	2.11769504	1.68706069	1.14404637	1.05658353	1.58976349	1.36737107	1.56559718	1.12432814	1.32768736	1.18903382	1.24488706	2.3950628	1.98550043	1.10433666	1.12432814	1.5849625	1.40599236	0.90303827	1.80735492	2.22650853	1.46988598	1.11103131	1.18903382	0.84799691	1.21412481	1.08406426	2.13093087	1.62293035	1.5360529	1.53106949	1.76128527	1.14404637	1.169925	1.21412481	0.48542683	1.56559718	1.41142625	1.74846123	2.25398927	1.66448284	1.32192809	0.87970577	0.97085365	0.80735492	1.64616266	1.38956681	0.97819563
KDM4A-AS1	1.24488706	0.78240856	0.33342373	0	2.4409522	0.86393845	0.70487196	0.11103131	1.29278175	0.7398481	0.23878686	0.54596837	0.8559897	1.06350294	1.63226822	1.13750352	0	0.91073266	0.26303441	0.3448285	1.57046293	0.12432814	0.82374936	0.69599381	1.16349873	0.48542683	0.94110631	0.8559897	0.86393845	1.29865832	1.45943162	0.77399633	0.87184365	0.71369581	1.78659636	0.78240856	0.7398481	1.04264434	1.28095631	0.87184365	0.65992456	0.83187724	1.95605665	0.57531233	0.94110631	0.23878686	0.64154603	0.64154603	0
KIF9-AS1	0.76553475	0.8559897	1.31614574	0.62293035	1.32192809	1.32192809	0.87184365	0.97819563	1.3448285	0.73118324	0.65076456	0.91073266	0.97819563	0.81557543	1.04963077	0.88752527	0.91073266	0.83995959	0.94110631	0.80735492	1.32192809	0.79077204	0.88752527	1.09085343	0.93357264	0.83995959	1.20163386	1.169925	0.99276843	1.3448285	0.93357264	0.74846123	0.8559897	0.76553475	1.11103131	0.8559897	1.24488706	1.36737107	1.1953476	1.47508488	0.96347412	1.04963077	1.07038933	0.76553475	0.91073266	0.77399633	0.74846123	0.46466827	0.88752527
KMT2E-AS1	1.75702325	0.99276843	0.65992456	1.97452931	1.92599942	0.94110631	1.13750352	1.31614574	3.12432814	1.35049725	1.10433666	1.18903382	1.66902677	1.87184365	3.18586655	1.14404637	1.22650853	1.42760617	1.40053793	1.0976108	0.64154603	1.09085343	0.422233	0.83187724	0.96347412	1.169925	1.58976349	0.91073266	1.30451104	1.44890095	1.97452931	0.96347412	0.5849625	0.73118324	1.63226822	0.74846123	1.25701062	2	1.26303441	2.00360224	1.56559718	1.97085365	1.88362082	1.50080205	1.0071955	0.91838623	2.74631277	1.1953476	1.7398481
KRTAP5-AS1	1.23266076	0.49569516	1.22032995	0.60407132	0.48542683	1.28688115	2.30158765	0.18903382	1.01435529	0.5360529	2.89336221	0.31034012	2.62058641	0.83995959	0.48542683	0.91838623	1.73118324	0.21412481	0.50589093	2.65306002	0.47508488	0.32192809	0.45417589	1.76128527	1.61353165	2.58014548	0.55581616	2.75274859	0.65076456	0.16349873	0.33342373	1.0976108	1.13750352	0.32192809	0.27500705	3.28540222	0.26303441	0.27500705	0.46466827	0.37851162	0.69599381	0.96347412	0.51601515	3.35895883	0.93357264	0.36737107	0.21412481	0.17632277	1.3729521
KTN1-AS1	1.169925	0.99276843	1.3950628	1.30451104	1.32768736	1.38956681	0.97819563	1.50589093	1.11769504	1.09085343	0.91073266	1.30451104	1.13750352	1.58976349	1.54596837	1.08406426	1.28095631	1.31614574	1.17632277	1.23266076	1.67355642	1.03562391	1.38404981	1.01435529	1.44360665	0.94110631	1.43829285	0.84799691	2.10433666	1.11103131	0.83187724	1.70487196	1.55090066	0.82374936	0.5849625	0.88752527	1.422233	1.31034012	0.82374936	1.40053793	1.94110631	1.36176836	1.1953476	0.8559897	1.24488706	0.64154603	1.13093087	0.73118324	1
LAMTOR5-AS1	1.54596837	2.07382023	2.1953476	1.45943162	2.20163386	1.5849625	1.87970577	1.31614574	2.45680615	2.3448285	1.36737107	1.20789285	1.29278175	2.61353165	2.16027483	1.04264434	1.91456452	1.49569516	1.77820858	1.42760617	1.80322704	0.97085365	2.15380534	0.46466827	1.74846123	1.36737107	2.86789646	1.64616266	1.5849625	2.32768736	1.7441611	1.50589093	1.44890095	1.55581616	2.45943162	1.51601515	2.3305584	1.25096157	2.18903382	1.54101915	1.75274859	1.28688115	2.70043972	1.30451104	1.18903382	1.04264434	1.99276843	1.51096192	1.69153416
LBX1-AS1	1.077243	0	0.65076456	0	0.18903382	0.41142625	0	0	1.82374936	0	0	0.12432814	0	0	0.17632277	0	0	0	0.63226822	1.90303827	0.48542683	0	0	1.38404981	0	1.01435529	1.65992456	0	1.20789285	0	0.45417589	0	0.63226822	0	1.43829285	0.36737107	1.44890095	1.15055968	0	0.97085365	0	0.26303441	0	0	0.37851162	0.15055968	1.35049725	0	0
LBX2-AS1	1.12432814	1.3729521	1.29865832	0.80735492	1.5360529	1.95233357	0.422233	1.81966818	1.03562391	0.86393845	0.18903382	1.44890095	0.70487196	0.73118324	1.3950628	1.75274859	0.59454855	0.80735492	0.44360665	0.23878686	1.33342373	1.30451104	1.02856915	0.56559718	0.5360529	0.44360665	0.60407132	0.50589093	0.77399633	0.65076456	1.0976108	0.38956681	1.85199884	0.81557543	0.54596837	0.21412481	1.63691458	2.10097765	0.44360665	1.3729521	0.31034012	0.62293035	0.81557543	0.25096157	0.57531233	0.44360665	3.66789213	1.27500705	0.93357264
LEF1-AS1	1.15704371	0.21412481	0.22650853	0.82374936	1.94860085	1.13093087	0.27500705	2.47508488	1.58014548	1.94485845	0.60407132	0.21412481	0.28688115	0	1.87970577	0.5360529	0	0.68706069	0.21412481	0.43295941	1.30451104	0.49569516	0.54596837	0.40053793	0.28688115	0.35614381	2.38404981	0.37851162	0.40053793	0.45417589	0.77399633	0.422233	0.26303441	0	0.04264434	0	0.72246602	0.60407132	1.18903382	0.5360529	0	0.72246602	0.86393845	0	0.32192809	0.16349873	0.81557543	1.20789285	0.46466827
LENG8-AS1	1.6825733	2.17312743	2.19849415	1.69599381	1.13750352	1.94485845	1.16349873	1.13093087	2.79701298	3.20476675	1.28688115	1.22032995	1.63226822	2.30451104	2.87578006	1.26303441	1.60407132	0.98550043	2.03913839	1.48542683	1.49569516	1.86393845	1.09085343	4.10433666	1.96347412	1.37851162	2.03210084	1.28688115	2.19219417	2.04264434	2.51853514	1.77399633	1.5360529	1.40599236	2.25096157	0.67807191	1.98550043	3.15218342	1.7398481	1.56559718	2.5849625	2.29865832	2.44890095	1.02856915	1.76128527	0.87184365	1.38404981	0.89530262	1.82374936
LIFR-AS1	0.7398481	0.88752527	2.47767733	2.44890095	1.929791	1.82374936	1.73118324	1.28688115	2.83794324	2.29572302	2.11769504	0.77399633	2.34198575	2.6622055	2.02856915	1.15055968	2.22958792	2.02856915	2.03913839	1.43295941	1.22032995	0.61353165	0.60407132	1	2.23572706	1.64616266	1.9068906	1.79077204	1.76553475	2.45943162	0.97085365	1.64154603	1.93357264	2.02502879	1.50080205	1.50589093	0.73118324	1.44890095	1.96716861	2.13422094	2.39231742	2.3248106	2.60644223	1.71369581	2.08406426	1.52105074	2.02856915	0.69599381	2.42760617
LIMD1-AS1	3.85199884	2.42760617	1.78659636	3.17312743	2.62527049	1.33342373	1.3950628	2.06004738	1.6825733	2.83187724	1.30451104	2.90303827	2.97085365	3.51349075	2.68481874	2.5360529	1.88752527	2.34198575	1.56071495	1.077243	2.59693514	2.06004738	2.077243	0.71369581	2.3305584	1.3448285	2.5849625	1.74846123	1.88752527	2.25701062	2.48026512	2.06695024	2.47767733	2.89917563	3.33199178	1.46988598	2.77610399	2.51601515	2.24184018	3.49313492	1.65076456	3.72683122	2.58014548	1.5849625	3.03210084	0.97819563	2.38128337	2.27500705	2.60644223
LINC00092	0.83995959	1.74846123	3.24031433	1.56559718	2.85399565	2.1826923	2.43028527	1.99276843	3.11769504	3.22496637	1.84398384	1.50080205	2.36737107	3.32048468	3.21878117	2.04614178	1.24488706	3.44625623	1.69599381	1.68706069	2.50842865	1.7441611	1.14404637	0.35614381	1.24488706	2.22342255	3.20006486	2.01435529	4.33127527	2.18903382	1.48542683	1.15704371	3.50334874	1.56071495	0.67807191	1.98913901	1	1.81966818	2.57531233	0.17632277	0.67807191	2.22342255	3.25096157	2.15380534	1.20789285	3.07553263	2.40053793	0.92599942	2.18586655
LINC00115	2.10768787	0.69599381	0.79908731	0.69599381	1.18903382	0.97819563	1.02856915	1.04264434	2.21412481	0.5849625	0.33342373	0.93357264	0.72246602	1.79077204	1.43295941	0.44360665	0.81557543	1.0976108	1.60407132	1.8559897	0.67807191	0.74846123	0.90303827	2.31903982	0.91073266	1.67807191	1.76977174	0.78240856	1.67355642	0.89530262	1.79493566	0.76553475	2.01435529	0.51601515	1.85199884	1.67355642	1.56071495	1.92599942	0.75702325	2.1210154	1.35049725	1.68706069	0.84799691	0.82374936	1.45943162	1.71808758	0.89530262	1.07038933	1.58014548
LINC00173	0.59454855	1.50589093	1.91073266	1.53106949	2.67807191	2.02502879	0.92599942	0.29865832	2.92789645	2.23878686	0.76553475	1.11103131	1.65992456	1.57531233	3.0976108	0.5360529	2.35614381	1.04963077	1.0071955	0.98550043	1.21412481	0.11103131	0.33342373	2.82578563	1.55090066	1.86789646	2.25701062	1.46988598	1.23878686	1.03562391	1.169925	2.17951105	2.40326772	2.99457972	2.21723072	1.03562391	0.50589093	1.8559897	1.52105074	1.46466827	2.33913738	0.5849625	2.74846123	0.92599942	2.63226822	0.36737107	0.70487196	0.60407132	1.9068906
LINC00174	1.64616266	1.55581616	1.33913738	1.28688115	2.14404637	1.66902677	0.7398481	1.43295941	2.72683122	2.422233	0.80735492	1.02147973	0.80735492	1.61353165	2.45680615	0.90303827	1.32192809	1.25096157	1.91838623	0.49569516	1.36176836	0.90303827	1.02147973	2.0071955	1.5360529	0.64154603	1.70043972	1.5849625	1.44360665	2.26903315	1.28688115	1.80735492	2.32192809	1.66448284	1.08406426	0.65992456	1.31614574	1.14404637	2.08406426	2.25096157	1.96347412	1.70043972	2.24184018	0.78240856	2.06695024	0.69599381	2.01792191	1.57531233	0.65076456
LINC00205	1.69599381	2.06695024	2.50589093	2.81147103	3.27500705	2.6622055	3.52732061	1.8559897	3.4502215	2.65306002	3.33342373	2.23878686	2.27500705	2.4409522	3.04788733	2.29278175	2.29572302	1.76553475	1.89141919	3.78555055	2.28688115	0.73118324	1.51096192	0.83187724	2.80529246	1.85199884	2.7441611	1.71808758	1.73118324	2.49057013	1.48542683	2.44625623	2.84197312	1.63226822	3.09085343	1.93734439	1.71369581	1.71808758	2.3448285	2.31034012	2.40871186	2.02502879	2.25398927	3.31614574	2.35332329	1.35614381	1.68706069	1.93734439	2.93545975
LINC00237	0.91073266	0.0976108	3.34056227	2.48800077	2.06004738	2.857981	0.69599381	2.39231742	1.13750352	0.17632277	0.70487196	1.22650853	2.63459327	2.87970577	2.18586655	0.28688115	2.82781902	2.15380534	2.63923216	0.60407132	0.86393845	0.08406426	1.49569516	3.6825733	3.88264305	0.49569516	1.3729521	1.32768736	3.54101915	0.51601515	0.0976108	3.87970577	3.17472599	3.30742853	5.32840566	0.88752527	0.94860085	1.17632277	2.59693514	0	3.76447355	2.69153416	0.36737107	0.65992456	3.97911076	1.33913738	2.69376571	0.45417589	4.0976108
LINC00240	0.11103131	1.95977016	0.01435529	1.73118324	2.45943162	1.36737107	1.27500705	1.12432814	1.76128527	0.65992456	1.02147973	1.16349873	1.31614574	2.04614178	0.29865832	0.8559897	1.80322704	1.06350294	0.50589093	0.56559718	1.75702325	0	0.54596837	0.18903382	0.91838623	1.0071955	0.46466827	0.35614381	2.62527049	1.35049725	1.06350294	0.72246602	0.87184365	0.31034012	0.86393845	0.73118324	0.65992456	0.01435529	1.02147973	0.76553475	1.0071955	0.422233	1.87184365	0.81557543	1.13093087	1.21412481	1.97452931	0.54596837	1.33913738
LINC00242	0.96347412	0.23878686	0.22650853	0.35614381	0.11103131	0.27500705	0.60407132	0.13750352	0.5360529	0.26303441	0.52606881	0.23878686	0.54596837	0.68706069	0.12432814	0.22650853	0.17632277	0.17632277	0.49569516	1.077243	0.18903382	0	0.05658353	0.64154603	0.29865832	0.87970577	0.82374936	0.28688115	0.54596837	0.15055968	0.3448285	0.33342373	0.69599381	0.07038933	0.82374936	0.71369581	0.31034012	0.43295941	0.22650853	0.26303441	0.31034012	0.33342373	0.17632277	0.61353165	0.47508488	0.64154603	0.20163386	0.15055968	0.69599381
LINC00265	1.74846123	2.08406426	1.98913901	0.91838623	1.92599942	2.0976108	0.91838623	1.40053793	2.04963077	3.51853514	1.27500705	1.17632277	0.77399633	2.57288967	3.84197312	1.55581616	1.86393845	1.94860085	1.74846123	0.89530262	3.01970191	1.93357264	1.82374936	4.03650333	1.96716861	1.16349873	2.91838623	2.18586655	1.80322704	2.29865832	3.15542543	2.85996955	3.25550073	2.03562391	2.69153416	1.32768736	2.38681095	2.5533605	2.5680321	2.26903315	3.15704371	2.27202319	2.97819563	1.12432814	2.97452931	0.88752527	2.3248106	1.23266076	1.3950628
LINC00271	0.73118324	0.95605665	1.29865832	1.9068906	2.36737107	0.75702325	1.24488706	1.21412481	1.60880924	2.11769504	1.27500705	0.83187724	1.45943162	1.91838623	1.3950628	1.02856915	1.3950628	1.77820858	1.15704371	1.07038933	1.68706069	0.80735492	0.3448285	0.80735492	0.81557543	1.12432814	2.31903982	1.02856915	0.95605665	1.84799691	1.36176836	0.62293035	1.14404637	1.80735492	0.08406426	0.49569516	1.05658353	1.21412481	1.47508488	1.66902677	0.54596837	1.38956681	2.82171022	0.35614381	0.63226822	1.15055968	1.05658353	0.35614381	0.17632277
LINC00299	0	0.68706069	1.30451104	0.08406426	1.169925	0.13750352	0.67807191	0.47508488	1.46466827	1.47508488	1.29865832	0.20163386	0.84799691	0.61353165	2.1953476	0.68706069	0.08406426	0.82374936	0.43295941	0.51601515	1.54101915	0.11103131	0.54596837	0	0.48542683	0.59454855	1.9068906	0.83995959	0.07038933	1.0976108	0.22650853	0.23878686	0.72246602	0.21412481	0.05658353	0.47508488	0.3448285	0.3448285	2.1953476	0.65992456	0.05658353	0.73118324	1.78240856	0.28688115	0.29865832	0.63226822	0.37851162	0.46466827	0.62293035
LINC00304	1.44360665	0.18903382	0.11103131	0.16349873	0.04264434	0.29865832	0.04264434	0.22650853	0.28688115	0.21412481	0.33342373	0.04264434	0	0.08406426	1.22650853	0.422233	0.422233	0.16349873	0.18903382	0.28688115	0.02856915	0.04264434	0.04264434	0.07038933	0.0976108	0.98550043	0.36737107	0.17632277	0.43295941	0.05658353	0.11103131	0.5360529	0.04264434	0.0976108	0.36737107	0.22650853	0.63226822	0.60407132	0.69599381	0.07038933	0.33342373	0.72246602	0.21412481	0.15055968	0.422233	0.0976108	0.16349873	0.27500705	0.0976108
LINC00310	0.46466827	0.44360665	1	0.97085365	2.04614178	0.21412481	0.54596837	0.91073266	0.77399633	1.80322704	0.80735492	0.23878686	1.27500705	1.28095631	1.45417589	0	0.62293035	1.82781902	0.65076456	0.44360665	1.02856915	0.31034012	0.07038933	1.04264434	1.05658353	0.22650853	1.68706069	1.02856915	0.62293035	0.17632277	0.422233	0.83187724	0.12432814	1.65076456	0.91838623	0.3448285	0.23878686	0.77399633	0.64154603	0.45417589	0.87184365	0.65076456	1.72683122	0.57531233	0.38956681	0.83995959	0.16349873	0.16349873	0.7398481
LINC00320	0.05658353	2.50589093	2.30158765	3.58976349	2.72027847	0.5360529	5.39334755	1.83187724	2.31614574	1.33913738	2.69599381	1.47508488	2.64154603	3.38128337	1.36176836	3.97636364	3.58856474	2.24488706	5.99751823	4.01256867	1.86789646	0.12432814	2.80322704	0.0976108	4.76181714	3.53480866	3.89141919	4.95419631	2.41683974	5.56040927	0.92599942	3.68144927	1.35614381	3.31324585	0.22650853	3.20789285	1.17632277	0.77399633	4.24260251	0.63226822	3.20633065	2.25701062	4.22881869	4.11436702	3.76977174	3.91073266	1.3950628	2.99276843	3.93828579
LINC00323	1.14404637	1.71369581	0.83187724	0.66902677	0.3448285	0.08406426	1.95233357	0.38956681	0.82374936	0.8559897	0.12432814	0.89530262	0.55581616	1.35614381	0.3448285	2.78868571	0.35614381	0.97819563	2.01792191	1.35049725	0.35614381	0.08406426	1.41683974	0.32192809	1.38956681	0.32192809	1.75702325	1.79077204	0	3.49569516	0.02856915	0.66902677	0.21412481	1.73118324	0	0.13750352	0.07038933	0.04264434	2.10768787	0	0.11103131	0.69599381	1.67355642	0.36737107	1.11769504	0.54596837	0.47508488	2.61117238	1.70929064
LINC00324	0.96347412	0.65076456	0.41142625	0.56559718	1.18903382	0.74846123	0.33342373	1.10433666	0.91838623	0.80735492	0.23878686	0.61353165	0.56559718	0.57531233	0.96347412	0.89530262	0.59454855	1.07038933	0.47508488	0.29865832	0.88752527	0.57531233	0.82374936	0.07038933	0.50589093	0.45417589	0.65992456	0.21412481	0.54596837	0.35614381	0.86393845	0.49569516	0.31034012	0.46466827	0.91838623	0.52606881	1.16349873	0.7398481	0.88752527	0.66902677	0.31034012	0.5360529	0.40053793	0.49569516	0.29865832	0.66902677	1.47508488	1.62760684	1.23266076
LINC00327	2.09085343	0.90303827	1.45417589	0.68706069	0.73118324	0.74846123	1.0071955	1.59454855	0.87970577	0.79908731	0.47508488	0.62293035	0.87970577	0.5360529	0.51601515	0.65992456	0.3448285	0.70487196	0.48542683	0.5360529	0.80735492	0.46466827	0.94860085	0.64154603	0.08406426	0.5360529	1.0976108	0.68706069	0.29865832	0.35614381	0.94110631	0.73118324	0.66902677	0.25096157	0.75702325	0.63226822	1.08406426	0.33342373	1.30451104	0.17632277	0.20163386	0.65076456	1.08406426	0.62293035	0.5360529	0.12432814	0.87970577	0.47508488	0.97085365
LINC00334	0.22650853	0.26303441	0	0	0.38956681	0	0.21412481	0	0.422233	0.25096157	0	0.20163386	0	0	0.20163386	0.17632277	0.23878686	0.22650853	0.16349873	0.18903382	0	0	0	0	0.422233	0	0.20163386	0	0	0.31034012	0	0	0.17632277	0	0	0	0.17632277	0.36737107	0.17632277	0.18903382	0	0	0.51601515	0	0.15055968	0.17632277	0.32192809	0.16349873	0.23878686
LINC00339	3.89530262	3.41953889	3.06695024	2.6622055	3.95046841	3.18110255	3.89044669	2.95977016	2.68032436	3.1473067	2.47767733	3.0617762	3.32337007	3.06004738	3.59931779	2.93545975	2.55581616	2.72027847	2.65764001	2.48800077	3.25398927	2.1473067	2.6622055	1.91073266	2.64846544	2.39231742	3.11935618	2.75702325	2.69153416	2.76977174	2.95233357	2.82578563	1.79493566	2.077243	3.41278153	2.39231742	3.22496637	2.66448284	2.90881291	2.97819563	2.74846123	3.17632277	3.06004738	2.22650853	2.26903315	2.10433666	2.7676548	2.80941444	2.76553475
LINC00342	1.47508488	2.37016428	2.33342373	2.86195536	3.46597446	3.0161397	1.94110631	2.15380534	4.53667462	2.57046293	1.81966818	1.79493566	3.54596837	2.32768736	2.46988598	1.55581616	2.52356196	2.09423607	3.34624777	2.06350294	2.62293035	1.49569516	2.26603689	1.81557543	3.07382023	2.27798475	2.69821848	2.5680321	2.58736499	3.36876835	2.28095631	3.06695024	2.91647664	2.88947354	3.23112516	1.83592407	2.40326772	2.05311134	2.81557543	2.17632277	3.46074256	2.44890095	2.63691458	1.44360665	3.62760684	1.35614381	1.94110631	2.3729521	1.81966818
LINC00391	0.13750352	0.05658353	0.46466827	0.3448285	0.13750352	0.08406426	0.04264434	0.17632277	0.15055968	0.95605665	0.79077204	0.12432814	0.05658353	0.29865832	1.28095631	0.08406426	0.32192809	0.32192809	0.27500705	0.08406426	0.11103131	0.18903382	0	0.31034012	0.27500705	0.08406426	0.32192809	0.27500705	0	0.13750352	0.37851162	0.35614381	0.49569516	0.23878686	0.02856915	0.18903382	0.07038933	0.31034012	0.55581616	0.86393845	0.23878686	0.18903382	0.66902677	0.07038933	0.33342373	0.21412481	0.17632277	0.11103131	0.11103131
LINC00426	0	0	0.23878686	0.16349873	0.28688115	0	0.22650853	0.43295941	0.29865832	0.18903382	0.72246602	0.52606881	0.31034012	0.36737107	0.35614381	0.73118324	0.21412481	1.25701062	0.04264434	0.86393845	0.48542683	0.57531233	0.422233	0	0.15055968	0.64154603	0.16349873	0.91838623	0.62293035	0	0.15055968	0.18903382	0.27500705	0.25096157	0.04264434	0.83187724	0.93357264	0	0.27500705	0.15055968	0	0.75702325	0.07038933	0.77399633	0.26303441	0.20163386	0.04264434	0.21412481	1.16349873
LINC00460	0.38956681	0	0	0.37851162	0.37851162	1.26303441	1.53106949	0	0	1.22650853	1.0976108	0.56559718	0	0.32192809	0.21412481	1.11103131	0.99276843	0.23878686	0.18903382	2.0071955	0	0	0.20163386	0.20163386	0.54596837	1.52606881	0.22650853	0.43295941	0.20163386	0	0.43295941	0.49569516	0.70487196	0	0	1.929791	0.31034012	0	0.11103131	0	0	1.05658353	0	1.87970577	0.422233	0.21412481	0.11103131	0.3448285	0.15055968
LINC00461	4.43162296	4.65420638	5.27351589	5.33485427	5.80606623	5.29719142	4.42357817	5.2566333	5.40939094	6.16591194	5.08065766	4.13422094	5.94063661	5.17472599	5.1218443	3.67016051	6.01725384	4.65592421	4.95233357	3.96347412	4.24868663	4.47378691	3.41818995	5.60407132	5.65963919	3.84999926	6.14954391	4.00180224	6.38663853	5.05745027	4.60407132	6.45499836	6.60332962	6.17252752	7.14496408	4.12928302	4.18189764	5.87921564	6.64860925	6.58841482	6.72109919	5.99390076	4.72846477	3.99276843	6.26265866	3.79077204	5.32337007	1.97085365	5.01658546
LINC00467	4.14567746	2.93357264	3.38404981	3.30158765	2.98732087	2.98913901	2.17312743	3.19219417	2.36457243	3.0992952	1.96347412	3.34198575	2.57531233	2.86789646	2.49313492	3.1489341	3.23266076	3.30742853	2.70708299	1.48542683	2.94110631	1.65076456	3.06522762	0.44360665	2.60880924	1.59931779	3.41818995	2.43295941	3.58014548	3.19692173	2.38128337	2.48284828	2.13093087	2.66675659	3.0071955	1.66448284	2.46205232	2.05311134	2.85199884	3.04963077	2.86987141	3.15866018	3.24792751	1.54596837	2.78868571	2.24792751	3.34766566	2.63226822	2.53106949
LINC00471	0.97085365	0.51601515	0.49569516	0.49569516	0.68706069	0.26303441	0.37851162	0.07038933	0.5360529	0.50589093	0.45417589	0.12432814	0.28688115	0.65992456	0.50589093	0.12432814	0.73118324	0.15055968	0.70487196	1.0071955	0.26303441	0.21412481	0.32192809	0.12432814	0.65992456	0.87184365	0.89530262	0.3448285	0.0976108	0.57531233	0.60407132	0.44360665	1.18903382	0.21412481	0.90303827	0.52606881	0.61353165	0.74846123	0.50589093	0.23878686	1.38404981	0.64154603	0.18903382	0.77399633	1.077243	0.65076456	0.5849625	0.16349873	0.59454855
LINC00472	1	0.52606881	2.12432814	1.95233357	1.77399633	1.03562391	1.15055968	1.67807191	1.41683974	1.83592407	1.3950628	1.43829285	1.07038933	0.60407132	2.92599942	1.15704371	1.15055968	1.41683974	1.02856915	0.22650853	2.13750352	1.28095631	1.08406426	1.21412481	0.91073266	0.86393845	2.38956681	1.04963077	1.077243	1.43295941	1.10433666	1.49057013	1.47508488	2.38956681	0.67807191	0.60407132	0.50589093	1.81557543	2.54349588	2.20163386	1.83592407	1.59931779	1.46988598	0.74846123	1.87578006	1.41683974	1.32768736	0.99276843	0.98550043
LINC00476	2.96716861	2.06350294	2.87578006	2.69821848	2.46727948	2.55090066	2.61117238	2.12763328	2.23878686	2.46205232	2.46466827	2.07038933	3	2.91647664	2.65076456	2.15704371	2.68032436	2.94673086	2.52857132	2.72246602	1.71369581	1.82374936	2.01792191	1.57046293	2.82984956	2.3248106	2.83794324	2.35049725	3.65306002	2.43295941	2.03210084	2.33913738	2.13750352	1.87970577	2.98550043	2.22032995	1.71808758	2.37851162	1.85996955	2.71808758	2.94485845	3.41818995	2.65535183	2.45943162	2.1826923	1.46988598	2.72027847	2.50842865	2.54843662
LINC00507	0	0.46466827	0	1.0071955	0.74846123	0	1.77399633	0	2.24792751	0.28688115	1.13750352	0	0	0.80735492	0.08406426	1.97452931	1.35049725	0	0.07038933	3.5849625	0.04264434	0	0.17632277	0.54596837	0.0976108	3.76234882	0	0.48542683	0.12432814	0	0.05658353	0.64154603	0.17632277	0.04264434	0.07038933	3.14567746	0	0.18903382	0	0.04264434	0.17632277	0.15055968	0	3.66106548	0	0.75702325	0.02856915	0	1.02856915
LINC00511	2.85199884	5.230741	4.53418614	4.68144927	4.36597243	5.02945289	2.72027847	4.78135971	2.32768736	3.68929916	3.06695024	4.69766263	6.20672136	5.38232141	4.04089243	3.29425314	5.01256867	4.247168	4.09254574	3.02680006	4.44360665	5.66845956	3.72465027	5.47053687	5.35614381	3.15055968	4.15785217	2.80735492	5.97888203	3.67581593	4.78764141	5.0505017	5.35720008	5.08193608	7.17980959	2.95233357	4.76659516	4.76128527	4.06263983	5.26228281	5.79727243	5.4459253	4.9155209	2.62760684	5.0591822	3.1826923	6.11165735	3.13914202	6.35332329
LINC00519	0.16349873	0	0.33342373	0.7398481	0.73118324	0	0.15055968	0.41142625	0.45417589	0.17632277	0.43295941	0.49569516	0.56559718	0.13750352	0.77399633	0.35614381	0.16349873	1.40053793	0.33342373	0.13750352	0.5360529	0.15055968	0.35614381	0	0.65992456	0	1.04264434	0	0.21412481	0.41142625	0.38956681	0.61353165	0	0.57531233	0	0	0.3448285	0.67807191	0.3448285	0.47508488	0.21412481	0.36737107	0.91838623	0	0.70487196	0	0.12432814	0.11103131	0
LINC00526	2	1.46988598	1.95233357	2.23572706	2.68032436	2.32192809	2.169925	1.42760617	2.1953476	2.15380534	1.52606881	0.91073266	2.55090066	2.01077984	1.6825733	1.79493566	2.24792751	1.81966818	2.52356196	1.9068906	1.71369581	1.78240856	1.40053793	1.169925	2.06004738	1.30451104	2.28688115	1.15055968	2.23878686	2.48542683	1.70929064	2.11103131	1.41142625	1.85199884	2.68481874	1.61353165	1.27500705	1.96716861	2.38128337	1.71808758	2.66448284	2.27202319	2.15704371	1.67807191	2.06350294	1.1826923	2.38681095	1.49057013	2.07038933
LINC00528	0.11103131	0.04264434	0.04264434	0.18903382	0.18903382	0.3448285	0	0.32192809	0.28688115	0.21412481	0.16349873	0.04264434	0.48542683	0.0976108	0.52606881	0.422233	0.12432814	0.20163386	0.20163386	0.22650853	0.15055968	0.08406426	0.16349873	0.17632277	0.08406426	0.07038933	0.07038933	0.17632277	0.05658353	0.29865832	0.13750352	0.3448285	0.07038933	0.12432814	0.21412481	0.11103131	0.32192809	0.13750352	0	0	0.16349873	0.18903382	0	0.05658353	0.23878686	0	0.15055968	0.08406426	0.32192809
LINC00539	0.33342373	0.94860085	0.86393845	0.65992456	0.18903382	0.43295941	0.0976108	1	0.31034012	1.29278175	0.37851162	0.88752527	0.94860085	0.26303441	1	0.57531233	0.35614381	0.11103131	1.06350294	0.62293035	0.70487196	0.28688115	1.77820858	0.17632277	0.67807191	0.46466827	0.56559718	0.48542683	0.50589093	0.87970577	0.89530262	0.50589093	0.36737107	0.51601515	0.49569516	0.55581616	1.38956681	0.71369581	0.79908731	0.35614381	0.26303441	0.5849625	1.10433666	0.43295941	0.26303441	0.23878686	0.60407132	0.80735492	0.97819563
LINC00565	0.38956681	0.52606881	0.72246602	0.5360529	1.10433666	0.48542683	0.11103131	0.41142625	1.97819563	0.04264434	0.04264434	0.29865832	0.04264434	0.3448285	0.97085365	0.32192809	0.15055968	0.63226822	0.13750352	0.15055968	0.3448285	0.07038933	0.17632277	0	0.48542683	0.22650853	0.64154603	0.16349873	0.37851162	0.29865832	0.23878686	0.16349873	0.17632277	0.15055968	0.96347412	0.33342373	0.27500705	0.15055968	0.15055968	0.37851162	0.47508488	0.3448285	0.57531233	0.20163386	0.28688115	0.02856915	0.21412481	0.21412481	1.05658353
LINC00578	0.21412481	0.25096157	0.43295941	0	0	0	0	1.23266076	0.22650853	0.45417589	0.56559718	0.18903382	0.7398481	1.85199884	0	1.1953476	0.23878686	0	0.31034012	0.18903382	0.80735492	0	2.72900887	0.17632277	0.57531233	0.20163386	1.1953476	1.01435529	0.94110631	0.65992456	0.15055968	0.23878686	0	0.49569516	0.15055968	0.13750352	1.61353165	0	0.32192809	0.79908731	0.38956681	1.58014548	0.95605665	0.73118324	0	0.57531233	0.16349873	2.77188558	0.22650853
LINC00595	0.43295941	0.86393845	1.1826923	1.33342373	1.03562391	0.12432814	0.92599942	0.23878686	1.46466827	0.59454855	1.33342373	0.28688115	1.22650853	0.43295941	0.83187724	0.71369581	0.26303441	1.52606881	0.5360529	0.48542683	0.77399633	0.25096157	0.17632277	0.31034012	0	0.40053793	0.7398481	0.67807191	0.17632277	0.61353165	0	0.65076456	0.0976108	0.67807191	0.68706069	0.31034012	0.37851162	0.49569516	0.20163386	0.98550043	0.32192809	0.27500705	0.68706069	0.422233	0.33342373	1.08406426	0.59454855	0.45417589	1.077243
LINC00609	0	0.22650853	0.86393845	0.35614381	2.05311134	0.18903382	0.49569516	0	0.5360529	0.73118324	0.18903382	0	0.37851162	0.79908731	0.32192809	0.86393845	0.21412481	0	1.44890095	0	0.41142625	0	0.16349873	0	1.30451104	0	0.61353165	0.56559718	0.27500705	1.72246602	0.25096157	0.21412481	0.54596837	0	0.13750352	0.35614381	0	0	0.29865832	0	0.97819563	0.16349873	0.79908731	0.25096157	0.37851162	0	0	0.13750352	0.54596837
LINC00621	0	0	0	0.35614381	0	0.23878686	0.76553475	0	0	0.27500705	1.15055968	0	0.26303441	0.29865832	0.16349873	0.21412481	0.55581616	0	0.08406426	1.23878686	0.0976108	0	0	0.20163386	0.32192809	0.87970577	0.17632277	0.27500705	0.3448285	0.08406426	0	0.41142625	0.43295941	0.3448285	0.20163386	0.82374936	0	0	0.15055968	0.55581616	0.26303441	0.32192809	0.29865832	1.1953476	0.40053793	0.29865832	0	0	0.36737107
LINC00622	0.40053793	0.61353165	0.12432814	0.57531233	0.72246602	1.33342373	1.87184365	0.38956681	1.79493566	0.50589093	1.41683974	0.20163386	1.38404981	1.28688115	0.37851162	0.60407132	0.65076456	0.12432814	0.16349873	1.98913901	0.25096157	0.05658353	0.37851162	0.72246602	0.69599381	1.79077204	0.29865832	1.02147973	0.36737107	0.04264434	0.37851162	0.55581616	0.36737107	0.33342373	1.84799691	1.81557543	0.04264434	0.27500705	0.17632277	0.18903382	0.22650853	0.86393845	0	2.24488706	0.22650853	0.36737107	0.12432814	0.81557543	0.92599942
LINC00623	4.11686376	4.1755246	3.40190347	4.40735275	6.01055608	4.00180224	3.85199884	4.95466162	3.54101915	3.15704371	3.03033608	3.9579146	4.36737107	4.8524983	4.2547452	4.02502879	3.23266076	4.40667272	3.76659516	3.90303827	3.62760684	4.28762004	3.31903982	2.99095486	3.73768676	3.97085365	3.88557436	3.55581616	4.77030049	3.92789645	3.91647664	3.36457243	4.3248106	4.15866018	5.72982464	3.60050765	4.47702965	4.95046841	3.18110255	2.18903382	4.29939121	4.4409522	3.91647664	2.82578563	4.19377174	3.28688115	4.43629512	3.84999926	5.36317108
LINC00630	0.68706069	1.38956681	1.80735492	0.66902677	0.97819563	0.72246602	0.90303827	0.97819563	0.50589093	1.52105074	1.53106949	1.21412481	1.7398481	1.5360529	0.82374936	1.52105074	1.49057013	1.077243	1.56071495	1.07038933	1.15055968	1.40053793	0.93357264	1.43829285	1.41142625	1.0071955	1.01435529	1.24488706	1.10433666	1.169925	1.09085343	1.25701062	1.7441611	1.29865832	0.89530262	1.24488706	1.26903315	1.07038933	1.32768736	1.56071495	2	1.55090066	1.69153416	1.08406426	1.84398384	0.73118324	1.54101915	1.63691458	1.0976108
LINC00632	1.24488706	1.47508488	2.47508488	1.83995959	1.67355642	2.49057013	2.9981955	1.22032995	4.8006411	2.27202319	3.18903382	0.78240856	3.61117238	3.16349873	1.45417589	2.17312743	3.68369645	1.68706069	3.16510799	2.98550043	1.37851162	0.26303441	1.20789285	2.72027847	2.61588707	3.39094277	2	3.63923216	2.53106949	2.62760684	0.43295941	3.48800077	2.28095631	3.99638875	3.43295941	2.97636364	0.67807191	1.04264434	2.9981955	2.65764001	3.29130886	3.84699469	3.11270013	3.1489341	3.63691458	1.59454855	0.36737107	1.38404981	1.63691458
LINC00638	0.43295941	0.16349873	0.25096157	0.3448285	0.422233	0.40053793	0.07038933	0.35614381	0.07038933	0.25096157	0.28688115	0.22650853	0.13750352	0.27500705	0.84799691	0.32192809	0.20163386	0.23878686	0.41142625	0.02856915	0.70487196	0.3448285	0.21412481	0.20163386	0.40053793	0.02856915	0.32192809	0.20163386	0.74846123	0.43295941	0.23878686	0.26303441	0.50589093	0.11103131	0.07038933	0.04264434	0.41142625	0.54596837	0.21412481	0.22650853	0.78240856	0.18903382	0.36737107	0.0976108	0.28688115	0.08406426	0.3448285	0.422233	0.40053793
LINC00639	0.40053793	1.45943162	2.18586655	0.92599942	1.95977016	0.37851162	2.22650853	1.8559897	0.61353165	0.76553475	0.5849625	1.29865832	1.8559897	1.15704371	1.44890095	2.72027847	1.43829285	1.81557543	3.20945337	1.1826923	1.41142625	2.07038933	1.67355642	0.40053793	2.40326772	0.99276843	1.68706069	2.55090066	1.1826923	2.82171022	1.82781902	1.91838623	0.28688115	1.55581616	0.5360529	0.5849625	1.85199884	2.18903382	2.169925	0.27500705	2.7676548	0.69599381	2.77399633	1.20163386	1.76977174	1.09085343	0.87184365	1.89530262	1.63691458
LINC00640	0	0	0.16349873	0	0.43295941	0	0	0.22650853	0.46466827	0.22650853	0	0.13750352	0	0	0.25096157	0	0	0	0	0.31034012	0.43295941	0.40053793	0	0	0	0	0.13750352	0	0.33342373	0	0.60407132	0.41142625	0	0.38956681	0	0.12432814	0.38956681	0	0.12432814	0.21412481	0	0.12432814	0	0	0	0	0.18903382	0	0.51601515
LINC00641	0.88752527	2.84599177	3.9068906	3.99548452	3.39369076	3.56681515	4.91456452	2.03562391	3.69932953	2.84599177	4.74200621	1.84398384	4.67412163	4.06350294	2.89336221	4.05571626	3.82068956	3.77505054	4.36946648	5.19574129	3.09592442	2.86789646	2.49825087	5.29167722	4.10601324	4.96947286	3.15055968	4.5279461	3.06004738	4.08406426	3.26002566	4.15218342	3.75381844	3.73009647	4.00360224	4.87774425	2.09423607	2.62993941	3.42894634	2.34198575	3.93734439	3.29572302	3.48928602	4.79701298	3.93262816	3.48155728	1.70487196	2.3448285	3.88068553
LINC00652	0.68706069	0.48542683	0.49569516	1.44890095	0.8559897	0.60407132	1.0071955	0.32192809	0.41142625	1.51096192	1.10433666	0.57531233	1.28688115	1.45417589	1.43829285	0.50589093	1.44890095	0.5849625	0.5360529	1.10433666	0.99276843	0.33342373	0.8559897	0.65076456	0.70487196	0.57531233	1.1826923	0.73118324	1.21412481	0.48542683	0.43295941	1.13093087	1.68706069	1.32768736	0.81557543	0.65076456	0.422233	1.23878686	1.51096192	1.10433666	2.22342255	1.59454855	1.16349873	0.63226822	1.64154603	0.16349873	0.28688115	0.28688115	0.57531233
LINC00654	1	1.86789646	1.75274859	1.01435529	0.76553475	0.74846123	1.07038933	1.13093087	0.84799691	1.79493566	1.01435529	0.91073266	1.87970577	1.82374936	1.40599236	1.59931779	1.0976108	2.25398927	1.21412481	1.23266076	2.13422094	1.04264434	1.62293035	2.33342373	1.35614381	1.04963077	1.62760684	1.49569516	2.49057013	1.41142625	1.31034012	0.88752527	1.33342373	1.76128527	2.22032995	0.92599942	1.7398481	1.66448284	0.69599381	1.23266076	0.49569516	1.70487196	1.36737107	1.02147973	1.98550043	0.74846123	1.76128527	1.80322704	0.32192809
LINC00662	3.38681095	3.78972925	3.30888506	2.66675659	4.20241772	4.10433666	3.63923216	2.87578006	2.44890095	3.63343121	3.18586655	3.44493205	3.72900887	4.28762004	3.26903315	2.7441611	2.80529246	2.94110631	3.18110255	3.21878117	3.1826923	3.46336089	2.79701298	3.93262816	3.50589093	3.32337007	3.72465027	2.929791	3.23878686	3.22804905	3.51601515	2.65306002	3.64616266	3	3.82273015	3.30597052	3.22650853	2.93734439	3.53106949	4.05224198	3.16027483	3.63807384	3.08406426	3.28243981	2.77610399	2.23572706	2.75915583	2.58736499	3.9981955
LINC00663	2.89530262	2.53853816	2.51601515	2.93922658	3.48026512	3.4409522	2.57046293	2.27500705	1.8559897	2.72683122	2.10433666	1.99638875	3.0071955	3.26002566	3.40599236	2.10768787	2.98913901	2.70265754	2.95977016	2.38681095	3.5849625	1.73552218	1.91073266	1.29278175	3.48542683	2.15380534	3.1210154	2.37016428	1.58976349	3.0071955	2.65992456	3.07038933	3.34766566	2.96532255	2.1953476	2.48542683	2.55826763	3.06522762	3.29425314	2.67807191	4.1562348	1.96716861	3.67129337	1.89530262	3.50080205	2.07038933	2.50842865	1.59931779	2.68032436
LINC00664	0.57531233	0.31034012	0.35614381	0.29865832	0.40053793	0.54596837	0.11103131	0.17632277	0	0.64154603	0.08406426	0.33342373	0.17632277	0.61353165	0.08406426	0.32192809	0.16349873	0.13750352	0.35614381	0.11103131	0.32192809	0.02856915	0.32192809	0.52606881	0.15055968	0.07038933	0.26303441	0.23878686	0.55581616	0.20163386	0.27500705	0.17632277	1.58976349	0.29865832	0.48542683	0.07038933	0	0.17632277	0.54596837	0.32192809	1.03562391	0.26303441	0.23878686	0.16349873	0.16349873	0.01435529	0.25096157	0.0976108	0.57531233
LINC00665	4.46139759	3.68369645	3.28540222	2.90110824	4.05745027	4.00539999	3.29572302	4.03650333	4.59454855	4.33342373	3.64961546	3.33199178	3.16671544	4.29572302	3.67129337	2.94485845	3.11436702	2.93734439	2.99457972	3.59931779	3.91360751	4.15785217	3.08746284	4.37642931	3.87676249	3.88166462	4.14077866	3.07895134	3.02325535	3.64846544	3.83592407	3.15380534	3.70043972	3.22958792	4.38128337	3.2156786	3.37851162	4.34056227	4.11519975	4.30742853	3.34766566	3.83794324	3.35332329	3.13750352	3.20320116	2.28392177	4.28540222	2.79493566	4.39711841
LINC00667	4.59036249	4.23878686	4.44824023	3.93828579	3.91073266	3.9981955	3.74631277	3.54349588	3.57167681	3.36036428	3.59693514	3.45549162	4.04701482	4.08406426	4.49057013	4.48735772	3.97544677	4.26002566	4.29939121	3.76128527	3.60169652	4.31903982	3.70265754	3.33913738	4.22650853	3.88849974	4.10936056	4.08321337	4.25851892	4.21412481	3.64731451	4.43629512	3.67129337	4.36946648	4.68425771	3.65306002	3.63459327	4.28169825	4.57470705	3.54596837	4.83541884	4.49569516	4.15299461	3.77399633	4.47897181	3.47508488	4.2772409	3.84498816	4.31831684
LINC00683	0.5360529	0.0976108	0.51601515	0.5849625	0.27500705	0.16349873	0.51601515	0.32192809	0.65076456	0.75702325	0.27500705	0.0976108	0.38956681	0.46466827	0.32192809	0.36737107	0.04264434	0.08406426	0.13750352	0.21412481	0.0976108	0	0.17632277	0.15055968	0.13750352	0.45417589	1.02856915	0.21412481	0.05658353	0.28688115	0.31034012	0.05658353	0.0976108	0.04264434	0.12432814	0.40053793	0.08406426	0.32192809	0.67807191	0.02856915	0.0976108	0.16349873	0.36737107	0.25096157	0.11103131	0.25096157	0.21412481	0.18903382	0.11103131
LINC00685	1.25701062	0	0	1.3448285	0.73118324	1.09085343	0.5360529	0.15055968	2.22958792	0.63226822	0.31034012	0.27500705	1.15055968	0	1.44890095	0.12432814	0.73118324	0	1.16349873	0	0.63226822	0.422233	0.47508488	0	0.31034012	0.15055968	0.82374936	0.36737107	0.43295941	1.08406426	0.40053793	1.04963077	0.81557543	1.40053793	0.31034012	0.20163386	0.71369581	0.79908731	1.0071955	0.13750352	0.97085365	0.90303827	0.37851162	0.55581616	1.1953476	0.23878686	0.23878686	0.422233	0.68706069
LINC00702	0.12432814	0.79077204	0.01435529	0.81557543	0.26303441	0.5849625	0.04264434	0.22650853	0.11103131	0.05658353	0.0976108	0.23878686	0.07038933	0.05658353	0.04264434	0.80735492	0.02856915	0.91838623	0.62293035	0.04264434	0.21412481	1.23266076	0.63226822	0.12432814	0	0.47508488	0.01435529	0.07038933	0.05658353	0.11103131	0.59454855	0.12432814	0.0976108	0.02856915	0.11103131	0.08406426	0.5360529	0.08406426	0.23878686	0.22650853	0.22650853	0.33342373	0.01435529	0.44360665	0.59454855	1.077243	0.05658353	2.06695024	0.11103131
LINC00839	3.21412481	0.44360665	1.18903382	2.88166462	1.04264434	4.17632277	2.41683974	0.11103131	1.22032995	0.46466827	2.34198575	2.02502879	2.50842865	3.64616266	0.20163386	1.59931779	1.23878686	2.27202319	1.929791	2.97269265	0.12432814	0.08406426	0.66902677	0.20163386	1.23266076	2.16349873	0.51601515	1.44890095	4.66277517	0.13750352	0.12432814	2.26303441	4.02414235	3.03738222	4.07895134	1.98185265	0.68706069	0.0976108	0.28688115	4.58736499	2.86987141	4.23266076	0.23878686	2.52356196	2.39231742	0.90303827	0.82374936	0.94110631	4.29425314
LINC00844	3.169925	3.29425314	6.67072705	7.52175746	4.95698592	4.04614178	7.81192052	3.17951105	6.11644794	6.04636009	5.9112122	2.66675659	5.86170729	6.46450491	6.157448	3.70818724	5.87430517	5.52888383	8.07670873	5.76633013	5.42189651	1.32768736	2.89724043	0.82374936	7.16902304	5.49313492	6.52872758	6.51617278	6.31070366	7.84147	3.24184018	5.57773093	4.09592442	6.84184736	4.42492209	5.15258907	1.84398384	3.72137266	6.26509929	4.87627136	5.90737141	4.81506302	6.27612441	6.19908337	5.08151007	6.66391384	4.13010718	2.91264986	5.3175935
LINC00847	3.1210154	3.94392133	3.77188558	4.21645487	4.56985561	3.24640809	3.94579496	3.95698592	3.18586655	4.10013667	3.41818995	3.90496572	3.66789213	3.70487196	4.13914202	3.8409667	4.19061486	4.12432814	4.42693562	3.4475792	4.08491466	3.29865832	3.61470984	3.01077984	4.20945337	2.88947354	4.46988598	3.69488019	4.40326772	4.60407132	3.67129337	4.04701482	3.8409667	3.98913901	3.68594015	3.15218342	3.95419631	3.69599381	3.97911076	4.34198575	4.42559358	3.53106949	4.72628629	3.49569516	4.12267272	3.47118746	3.55704242	3.38818954	4.49825087
LINC00852	0.61353165	0.61353165	0.41142625	0.43295941	0.94860085	0.55581616	0.56559718	0.81557543	0.72246602	0.54596837	0.26303441	0.28688115	0.33342373	0.59454855	0.99276843	0.45417589	0.27500705	0.38956681	0.46466827	0.63226822	0.73118324	0.88752527	0.52606881	0.22650853	0.43295941	0.41142625	0.67807191	0.60407132	1.422233	0.28688115	0.5849625	0.29865832	0.48542683	0.70487196	0.95605665	0.61353165	0.7398481	0.72246602	0.52606881	0.55581616	0.3448285	0.5849625	0.41142625	0.69599381	0.27500705	0.16349873	0.05658353	0.41142625	0.28688115
LINC00853	0.44360665	0.18903382	0.3448285	1.26303441	0.29865832	0	1.1826923	0.65076456	1.1826923	0	0.79077204	1.04264434	0.46466827	0.38956681	0.40053793	0.36737107	1.02856915	0.31034012	0.3448285	0.59454855	0.64154603	0	0.13750352	0.13750352	0.89530262	0.5360529	0.7398481	0.8559897	0	1.26303441	0	0.97085365	0.56559718	1.41142625	0.11103131	0.47508488	0.25096157	0.27500705	0.36737107	0.13750352	0.57531233	0.5849625	0.38956681	0.8559897	0.41142625	0.79908731	1.60880924	0.43295941	0
LINC00863	1.78240856	1.077243	1.98913901	1.66448284	1.26903315	1.51096192	1.79908731	1.22032995	1.42760617	1.88752527	1.45943162	1.84799691	1.89530262	2.24792751	1.65535183	2.23572706	2.48026512	1.76128527	2.45417589	1.33342373	1.29865832	1.03562391	1.45943162	1.21412481	2.54101915	1.87184365	1.79077204	1.45943162	3.09423607	2.37573454	0.89530262	2.52105074	2.41953889	2.68032436	2.54349588	1.51096192	1.22032995	1.40053793	2.08746284	2.56071495	2.51349075	2.47767733	2.10433666	2.01077984	2.41142625	1.53106949	2.3448285	1.25096157	2.35332329
LINC00865	0.25096157	0.3448285	1.08406426	0.69599381	1.67355642	0.97819563	1.11103131	1.3729521	0.96347412	0.76553475	1.36737107	1.12432814	2.61353165	3.25398927	1.08406426	1.077243	0.49569516	0.68706069	1.26903315	1.22650853	1.03562391	0.07038933	0.68706069	1.84398384	0.79908731	1.70043972	1.52606881	1.0071955	0.69599381	0.56559718	0.99276843	0.5360529	2.22342255	0.44360665	3.51853514	1.78659636	1.79077204	0.25096157	0.72246602	2.13093087	0.18903382	1.5360529	0.79077204	1.41142625	0.3448285	0.60407132	1.3448285	1.51096192	2.17632277
LINC00880	0.20163386	1.65992456	0.89530262	0	1.71808758	0.23878686	0	0.46466827	0	0.54596837	0	0.74846123	0.26303441	1.18903382	0.37851162	0.22650853	0	0.47508488	0.13750352	0	0.92599942	1.1953476	0.04264434	0.04264434	0.12432814	0	1.45417589	0	0.25096157	0.08406426	0	0	0	0	0	0	0.0976108	0.07038933	0.43295941	0.73118324	0	0.07038933	3.03033608	0	0.02856915	0.07038933	0	0.72246602	0.31034012
LINC00882	1.46988598	2.3729521	3.20163386	3.70376518	3.11270013	2.09423607	3.64385619	1.62293035	3.03033608	2.24488706	3.34340782	2.11103131	2.58014548	1.89917563	2.3729521	2.66448284	3.03738222	2.55581616	3.04439412	2.97636364	2.0976108	1.05658353	1.52105074	0.21412481	2.83592407	3.07895134	2.96901231	2.68032436	2.02856915	3.2794713	1.21412481	3.28392177	1.62760684	2.71369581	0.31034012	2.64616266	0.86393845	1.97452931	2.49569516	1.93734439	2.65535183	2.25398927	2.81352469	2.65306002	2.72900887	2.5849625	1.05658353	1.07038933	2.17951105
LINC00884	0.94110631	0.56559718	0.90303827	0.66902677	0.16349873	0.83995959	0.70487196	0.422233	0.83187724	0.22650853	1.35614381	0.35614381	1.72246602	1.71808758	1.22032995	0.43295941	0.31034012	0.77399633	0.29865832	1.29865832	0.69599381	0.21412481	0.422233	1.3448285	0.63226822	0.64154603	0.86393845	0.65992456	1.02856915	0.66902677	0.36737107	0.7398481	1.45943162	0.31034012	1.48542683	1.57046293	0.15055968	0.43295941	0.79077204	0.27500705	0.16349873	0.50589093	0.67807191	0.96347412	0.7398481	0.74846123	0.95605665	0.3448285	1.32768736
LINC00886	0.62293035	1.31034012	1.67807191	0.3448285	1.32192809	0.95605665	0.67807191	1.3729521	0.91073266	2.35614381	0.86393845	1.64616266	0.77399633	1.0071955	1.85199884	0.79908731	0.45417589	1.62293035	0.33342373	0.422233	2.38681095	1.18903382	0.65992456	0.31034012	0.51601515	0.13750352	1.99638875	0.60407132	1.23266076	0.57531233	1.30451104	0.52606881	0.50589093	0.3448285	0.04264434	0.31034012	1.45943162	1.1953476	1.76553475	0.76553475	0.31034012	0.23878686	2.63691458	0.41142625	0.18903382	0.47508488	0.57531233	0.5849625	0.78240856
LINC00893	0.60407132	1.13750352	1.05658353	0.88752527	1.75274859	1.29865832	1.41142625	1.53106949	2.01435529	2.25398927	1.35049725	1.29865832	1.38404981	1.59931779	2.76341157	1.5360529	0.79908731	2.10433666	1.73552218	1.45417589	1.84799691	0.7398481	0.83995959	0.68706069	1.20163386	1.7441611	1.64616266	1.49569516	0.65076456	1.81557543	1.24488706	1.13093087	1.66902677	0.84799691	1.73118324	1.35614381	1.65992456	1.31034012	2.22958792	1.169925	0.88752527	1.76128527	2.48026512	2.02147973	1.78659636	1.26303441	0.89530262	1.44360665	1.25701062
LINC00894	0.7398481	2.27500705	1.91073266	1.82781902	2.04963077	1.58014548	1.16349873	1.86789646	3.03562391	2.94110631	1.5849625	1.73118324	1.28095631	1.83187724	2.68929916	1.12432814	2.08406426	2.32192809	2.09085343	1.26303441	1.85199884	1.32768736	1.14404637	2.50080205	1.81557543	1.80735492	2.06004738	2.30742853	1.92599942	2.10768787	2.1473067	3.26002566	2.1953476	1.13093087	1.46466827	1.57046293	1.76977174	1.49569516	1.82374936	1.47508488	2.15380534	1.82781902	3.10265813	1.69599381	2.53106949	1.41683974	1.14404637	2.08065766	0.83187724
LINC00899	0.97819563	0.93357264	1.83187724	1.25701062	1.58976349	1.42760617	1.02147973	0.50589093	2.20789285	1	0.422233	0.71369581	1.03562391	1.20163386	2.72683122	0.49569516	0.94860085	0.99276843	0.91073266	0.65992456	0.81557543	0.65992456	0.59454855	0.83187724	1.36176836	0.44360665	1.27500705	1.02856915	0.51601515	0.93357264	1.10433666	1.02147973	0.91838623	1.27500705	1.31034012	0.45417589	0.83187724	0.79908731	1.0071955	1.56559718	0.81557543	1	0.97085365	0.84799691	0.35614381	0.83995959	1.46988598	0.66902677	0.86393845
LINC00900	1.21412481	1.62293035	2.19849415	0.91838623	2.78450398	1.13093087	1.46466827	2.28392177	1.32192809	1.67355642	1.60880924	1.81966818	0.89530262	0.8559897	3.00180224	2.22958792	0.68706069	2.42492209	0.48542683	1.70929064	2.23572706	1.04963077	1.48026512	0.56559718	0.87970577	1.65535183	2.24184018	0.73118324	0.84799691	0.70487196	1.3950628	1.02147973	1.44890095	1.40053793	1.60407132	1.48026512	2.43562859	1.73118324	1.58014548	0.29865832	0.36737107	0.94110631	1.9068906	1.51601515	0.87970577	0.64154603	2.9579146	1.56071495	2.22342255
LINC00909	3.71369581	3.60050765	4.34127418	3.71589337	4.08491466	3.69265037	4.24260251	3.31179372	2.96716861	3.43162296	3.38266725	2.99095486	3.89530262	3.67581593	3.39917109	3.23572706	3.16510799	2.89530262	4.02059109	3.32192809	3.81249823	2.34766566	3.39917109	1.52606881	3.21256934	3.40190347	3.92124589	2.70708299	4.37642931	3.92884404	2.80941444	3.62058641	3.23878686	3.3950628	3.96809075	3.11769504	3.53729607	3.43429462	4.01970191	3.357552	3.14077866	3.30451104	4.15704371	3.39643353	3.46727948	2.69599381	3.46988598	2.90110824	3.5680321
LINC00920	0.50589093	0.63226822	1.09085343	0.7398481	0.63226822	0.86393845	0.5849625	0.7398481	0.56559718	0.81557543	0.20163386	0.62293035	0.35614381	0.66902677	1.05658353	1.23878686	0.12432814	0.97819563	0.36737107	0.47508488	1	0.12432814	0.79908731	0.17632277	0.87970577	0.37851162	1.04963077	0.43295941	0.61353165	1.03562391	0.38956681	0.79077204	0.49569516	0.60407132	1.31614574	0.15055968	1.0071955	0.32192809	0.90303827	0.26303441	0.29865832	0.94110631	0.81557543	0.21412481	0.422233	0.29865832	1.05658353	1.02147973	0.89530262
LINC00924	0.20163386	0.48542683	0.75702325	0.47508488	0.44360665	0.84799691	0.0976108	0.70487196	0.20163386	0.04264434	0.35614381	0.26303441	0.28688115	0.21412481	0.16349873	0.44360665	0.22650853	1.077243	0.32192809	0.27500705	1.33342373	0.32192809	1.04963077	0.31034012	0.07038933	0.17632277	0.36737107	0.66902677	0.25096157	0.5849625	0.40053793	0.44360665	0.0976108	0.35614381	0.15055968	0.29865832	0.82374936	0.11103131	0.22650853	0.08406426	0.12432814	0.13750352	0.27500705	0.12432814	0.21412481	0.62293035	0.26303441	0.95605665	0.35614381
LINC00926	1.422233	0.94110631	0.92599942	1.37851162	2.20789285	0.72246602	0.70487196	1.077243	2.05658353	1.70043972	0.50589093	0.88752527	0.83995959	0.50589093	1.43295941	0.72246602	0.28688115	1.11769504	1	0.32192809	1.40053793	1.02147973	0.82374936	0.86393845	1.29278175	0.67807191	1.44360665	0.94860085	0.60407132	1.55581616	1.08406426	0.65076456	0.37851162	1.14404637	1.20163386	0.32192809	1.04264434	1.16349873	1.47508488	1.20789285	1.0071955	1.05658353	1.33342373	0.37851162	1.21412481	0.26303441	2.26603689	1.1826923	2.23266076
LINC00928	0.23878686	0.98550043	0.49569516	1.17632277	0.26303441	0.61353165	0.13750352	0.35614381	0.12432814	0.68706069	0.51601515	0.64154603	1.46988598	1.31614574	0.57531233	0.12432814	2.46988598	0.15055968	1.077243	0	0.0976108	0.27500705	0.0976108	2.9981955	1.51601515	0	0.83187724	0.23878686	1.62760684	1	0.5849625	2.01435529	0.90303827	1.29865832	1.02147973	0.18903382	0.20163386	0.31034012	0.59454855	1.44890095	3.83289001	1.04963077	0.63226822	0.32192809	2.24488706	0.11103131	0.80735492	0.17632277	0.27500705
LINC00930	0.05658353	0	0.07038933	0.11103131	0.05658353	0.05658353	0	0	0.12432814	0.67807191	0	0.05658353	0.12432814	0.0976108	0.26303441	0.05658353	0	0.05658353	0.08406426	0.05658353	0.26303441	0	0.04264434	0.05658353	0	0.21412481	0	0.23878686	0.43295941	0.04264434	0	0.07038933	0	0	0.55581616	0.36737107	0.04264434	0	0.04264434	0	0	0.05658353	0.28688115	0	0	0	0	0.22650853	0
LINC00937	0.60407132	0.31034012	0.43295941	1.98913901	1.41142625	0.66902677	1.32192809	1.3448285	2.15704371	0.79908731	2.05311134	0.83995959	0.45417589	0.73118324	2.45417589	0.87184365	1.0071955	0.67807191	0.5849625	0.98550043	0.97085365	0.65076456	0.12432814	0.55581616	1.16349873	1.3729521	0.49569516	0.78240856	0.46466827	0.21412481	0.60407132	1.91838623	0.38956681	1.25701062	0.22650853	0.65076456	0.91073266	0.04264434	0.59454855	0.26303441	0.8559897	1.13093087	0.83995959	1.81966818	1.46988598	0.93357264	0.21412481	1.04963077	0.31034012
LINC00940	1.41683974	0.32192809	0.16349873	0.21412481	0.13750352	0.13750352	0.61353165	0	0.18903382	0.16349873	0.15055968	0.16349873	0.11103131	0.422233	0.13750352	0.38956681	0.28688115	0.11103131	1.85996955	1.20163386	0.05658353	0.07038933	0.20163386	0	1.077243	0.87970577	1.35049725	0.90303827	1.04264434	1.54596837	0.83995959	0.23878686	1.40053793	0.28688115	0.91838623	0.94110631	1.01435529	0.82374936	0.55581616	0	0.15055968	0.26303441	1.25096157	0.28688115	1.11103131	1.01435529	0.13750352	0.71369581	0.26303441
LINC00941	2.76128527	0.35614381	0.05658353	0.05658353	0.16349873	0.71369581	0.45417589	2.23878686	0.61353165	0.20163386	0.72246602	1.02856915	0.27500705	0.41142625	0	0.46466827	0.16349873	0.31034012	0.82374936	2.5360529	0.27500705	1.0071955	0.22650853	0.60407132	0.05658353	1.99276843	2.46205232	0.38956681	0	0.21412481	1.13750352	0.05658353	2.19849415	0	2.07038933	1.97085365	1.91456452	1.36737107	0.17632277	0.26303441	0.27500705	0.29865832	0.26303441	0.21412481	1.51096192	2.05658353	2.30158765	0.33342373	0.05658353
LINC00943	0.5849625	0.44360665	2.05311134	1.76128527	0.16349873	1.05658353	1.48542683	0.21412481	1.38404981	0.66902677	2.32768736	0.16349873	1.67807191	1.3950628	0.51601515	1.62293035	1.83995959	0	0.43295941	1.37851162	0.71369581	0.08406426	0.29865832	0.54596837	1.70043972	1.169925	0.35614381	0.87184365	1.7398481	0.16349873	0.25096157	2.11769504	0.64154603	1.38956681	1.75274859	1.26303441	0.02856915	0.40053793	0.52606881	0.56559718	1.57531233	1.3448285	0.0976108	1.13750352	1.23878686	1.70487196	0.47508488	0.05658353	1.18903382
LINC00951	0	0	0	0.37851162	1.12432814	0.70487196	1.31614574	0	2.58736499	0.23878686	0.69599381	0.18903382	1.70929064	1.22032995	0	0.46466827	0.422233	0	0	1.29865832	0.31034012	0	0.46466827	0.17632277	0.21412481	1.65992456	0.78240856	0.72246602	0.5360529	0.15055968	0.13750352	0.43295941	0.45417589	0	0.51601515	1.32768736	0.31034012	0	0.45417589	0	0	2.02856915	0	1.52606881	0.71369581	0	0	0.29865832	1.40053793
LINC00957	1.80322704	2.03913839	0.81557543	1.57531233	2.1826923	1.02147973	3.79701298	1.86789646	1.36176836	1.20163386	3.52481593	1.12432814	2.57046293	2.48026512	2.29572302	3.3448285	2.25096157	2.36176836	3.83491343	4.02856915	1.22650853	1.43829285	1.81966818	0.56559718	2.86195536	3.89433274	2.15380534	3.95233357	1.21412481	3.48928602	1.74846123	2.35332329	1.84799691	1.77820858	2.79701298	3.95512678	1.13750352	3.47118746	2.43829285	1.75274859	0.86393845	1.70487196	2.82374936	4.25020366	1.38956681	2.94673086	3.13422094	2.67129337	2.34198575
LINC00960	0.22650853	0.55581616	0.94860085	0.48542683	0.92599942	1.24488706	0.422233	0.65076456	1.21412481	0.20163386	0.41142625	0.17632277	0.27500705	2.08065766	0.43295941	1.06350294	0.96347412	0.27500705	0.41142625	0.21412481	0.23878686	0.07038933	0.48542683	2.09423607	1.5849625	0.41142625	1.60407132	0.15055968	0.35614381	0.43295941	0.40053793	0.3448285	1.35614381	1.5360529	2.82781902	0.26303441	0.61353165	0.20163386	0.44360665	1.11769504	1.3448285	0.76553475	0.46466827	0	0.87184365	0.422233	2	1.10433666	0.5360529
LINC00963	4.13996057	3.81762326	5.36841916	4.26603689	4.38474059	4.1953476	3.077243	4.00539999	3.12598165	3.74846123	2.92789645	4.00988459	2.96901231	3.81455042	4.95000175	4.7473874	3.21723072	4.56437817	3.30742853	2.57288967	4.15946773	3.66675659	3.95977016	3.26903315	3.26603689	2.20476675	4.59275601	3.39643353	4.34837408	3.8559897	3.6123525	3.39369076	3.02325535	4.357552	4.21412481	2.52606881	4.4409522	4.30085587	4.11186596	4.75381844	3.7473874	4.43429462	4.54843662	2.36176836	3.66334462	2.68706069	5.38093719	4.06004738	3.76977174
LINC00987	0.54596837	0.61353165	1.02147973	1.02147973	1.32768736	1.95605665	1.49057013	2.10768787	2.077243	0.97819563	1.20163386	1.31034012	0.73118324	3.12598165	1.12432814	1.3448285	1.02147973	1.65535183	2.04264434	1.04963077	1.5849625	0.13750352	1.45417589	0.25096157	1.10433666	0.87970577	1.3448285	1.54596837	1.17632277	1.57531233	1.41683974	1.28688115	1.27500705	1.38404981	0.82374936	0.65992456	1.36176836	1.25096157	1.25096157	1.02147973	0.71369581	1.85996955	1.169925	0.87184365	1.27500705	1.06350294	0.66902677	1.77820858	2.5533605
LINC01001	1.28095631	2.07038933	2.44890095	1.28688115	1.51096192	1.51096192	1.56559718	2.36737107	1.81147103	2.77399633	2.19849415	3.06867081	1.96716861	2.73552218	3.40326772	2.23572706	2.45154083	2.88947354	2.55090066	1.51601515	2.76977174	2.41142625	3.19219417	4.57591736	2.66902677	1.88362082	2.82374936	3.50842865	2.1473067	3.41818995	4.36387192	3.14404637	3.09592442	2.3248106	2.66902677	1.7398481	2.64846544	2.48026512	2.56071495	3.36176836	3.3305584	2.67807191	2.79493566	1.91073266	3.36737107	1.36737107	2.23878686	3.60762622	2.19219417
LINC01003	2.86789646	2.35895883	3.48671437	3.66789213	4.10936056	3.9800253	2.74631277	3.70487196	3.91456452	2.85996955	3.14077866	2.66902677	2.27798475	3.70376518	4.46336089	2.61823866	2.27798475	2.98550043	3.67919857	2.59693514	3.15866018	2.58976349	1.96716861	1.15704371	3.22650853	2.80115866	4.26303441	2.64616266	2.88947354	2.92409989	3.18903382	3.64731451	3.60644223	3.02856915	5.0725346	2.89141919	2.91647664	3.81455042	4.23572706	4.3729521	4.00898878	3.3305584	3.54101915	2.96532255	3.41548827	2.90303827	3.96716861	1.89530262	4.76500425
LINC01004	1.20789285	0.79908731	1.22650853	1.65535183	3.03210084	1.57046293	1.30451104	1.21412481	3.5147535	1.59931779	0.75702325	1.422233	1.35049725	2.26303441	2.38956681	0.40053793	1.31034012	0.8559897	1.53106949	1.04963077	1.51096192	0.83995959	0.75702325	0.88752527	1.18903382	1	2.70708299	0.25096157	0.8559897	1.45417589	2.17632277	1.58976349	1.23878686	0.56559718	2.73118324	0.79908731	1.50080205	1.40053793	1.62760684	2.28983447	1.42760617	0.96347412	1.95233357	0.38956681	1.74846123	0.3448285	1.03562391	0.83995959	1.72246602
LINC01006	1.22650853	1.3448285	1.53106949	2.29572302	0.61353165	3.12432814	2.10433666	2.05658353	1.6825733	1.13093087	1.94485845	1.61823866	2.91264986	2.06004738	0.15055968	2.19219417	1.63691458	1.99276843	2.49313492	1.55090066	2.48284828	0.65076456	0.79077204	1.929791	2.81557543	1.75702325	1.077243	2.65764001	3.98823022	3.11935618	0.29865832	1.22650853	2.70487196	1.6825733	2.46988598	2.37851162	0.37851162	0.15055968	2.25398927	2.34198575	1.36176836	2.76977174	3.42492209	3.00360224	1.26303441	2.19219417	0	1.97452931	2.9981955
LINC01011	1.23878686	1.45943162	1.76553475	1.70043972	2.72027847	1.8559897	1.76977174	1.86393845	3.02502879	1.51601515	1.80322704	1.929791	1.88362082	1.96716861	1.86789646	1.61823866	1.85996955	1.79908731	1.98550043	1.66902677	2.10097765	1.3729521	1.28688115	2.07038933	1.48542683	1.7441611	2.25701062	1.26303441	1.70487196	1.51601515	1.52606881	1.83187724	1.58014548	2.01077984	1.69599381	1.57046293	1.81966818	1.73552218	2.23878686	2.4409522	1.70043972	1.76553475	2.11103131	2.11436702	1.72683122	1.15704371	1.91838623	1.20789285	2.06695024
LINC01018	0.04264434	0.68706069	0.67807191	0.77399633	0.33342373	0.35614381	2.25701062	0.54596837	0.79908731	0.45417589	1.96347412	0	0.99276843	0.90303827	1.41683974	1.33913738	1.3950628	0.63226822	0.65992456	2.33913738	0.28688115	0	0.422233	1.12432814	1.1826923	2.11103131	0.67807191	2.06695024	0.59454855	0.5360529	0.07038933	1.76128527	1.69599381	0.41142625	0.79077204	2.01435529	0.13750352	0.07038933	0.3448285	0.35614381	0.25096157	0.43295941	0.81557543	1.77399633	0.40053793	0.79077204	2.09085343	0.13750352	0.93357264
LINC01023	3.0071955	1.08406426	2.23266076	2.07038933	2.65992456	1.96347412	1.85199884	2.70487196	4.30231905	1.76128527	1.71369581	1.26303441	1.75274859	1.46466827	3.27202319	1.7441611	1.72246602	2.39780296	1.24488706	1.83187724	1.79493566	2.16349873	1.53106949	0.91073266	2.32768736	1.30451104	2.70487196	0.64154603	2.3248106	2.582556	1.91456452	1.49057013	2.04614178	1.67807191	2.66675659	1.01435529	2.61353165	3.19377174	2.34766566	2.39780296	2.03562391	2.98913901	1.59931779	1.14404637	1.44360665	2.10433666	3.90303827	1.49057013	3.3248106
LINC01063	2.80941444	0.52606881	0.50589093	2.05658353	1.5360529	0.83995959	1.99276843	1.37851162	1.60407132	1.79077204	1.44890095	0	1.48542683	1.48542683	2.78240856	0.8559897	1.14404637	1.22650853	0.83187724	0.37851162	0.8559897	0.72246602	0.36737107	0.32192809	1.07038933	0.40053793	2.29865832	0.35614381	0	1.18903382	0.31034012	1.12432814	1.10433666	0.80735492	0.78240856	0.52606881	0	1.70043972	2.32768736	0.66902677	0.56559718	1.0976108	2.43028527	0	0.78240856	0.83995959	1.65076456	0.32192809	2.28983447
LINC01088	0.26303441	2.61117238	1.45417589	4.63343121	4.25398927	2.20789285	1.63691458	3.33913738	2.36457243	6.37989816	5.71836163	3.39780296	2.13422094	5.21994291	3.23725777	1.85199884	3.51853514	6.26341006	2.88557436	1.32192809	5.75702325	2.26002566	1.85996955	0.32192809	5.18229503	1.22650853	4.70099449	2.57288967	4.06867081	5.04788733	2.47767733	4.36176836	1.44360665	4.28762004	0.29865832	1.46988598	1.51601515	0.20163386	4.59931779	2.42760617	2.69376571	4.49505553	5.79934639	1.33913738	3.9345165	1.99276843	0.44360665	1.47508488	1.43295941
LIPE-AS1	6.01346226	3.62643914	2.46727948	3.67016051	3.37851162	2.27202319	3.46597446	3.61353165	5.26865896	3.64846544	2.55090066	2.46205232	2.0976108	2.83390208	4.45351758	2.96532255	2.92789645	2.65764001	2.80115866	2.78240856	3.23878686	2.78240856	3.36876835	4.80889984	2.98367769	2.88362082	3.00360224	2.57046293	3.70708299	2.35049725	4.13996057	1.49057013	2.72900887	1.25701062	3.74200621	2.86195536	3.82476785	5.46401472	2.97452931	3.03210084	1.50589093	3.5360529	3.19377174	2.31034012	1.92219785	3.27649667	4.51349075	2.59693514	3.36176836
LMCD1-AS1	1.59454855	0.26303441	1.71808758	0.31034012	1.25096157	0.49569516	1.1826923	0.54596837	0.86393845	0.89530262	0.65076456	0.59454855	0.68706069	1.41142625	1.70487196	1.01435529	0.67807191	1.02856915	2.1210154	0.79908731	1.11103131	0.43295941	0.57531233	1.22032995	1.77820858	0.64154603	1.81966818	1.37851162	2.0071955	1.82781902	0.25096157	1.57046293	0.97819563	1.41683974	0.46466827	0.3448285	0.21412481	0.97085365	1.46466827	0.12432814	1.52606881	0.87970577	1.56071495	0.65992456	1.20163386	0.55581616	0.97819563	0.74846123	0.62293035
LOH12CR2	2.1826923	1.88362082	2.65306002	2.83390208	2.11103131	2.15704371	2.68706069	1.73552218	2.57531233	1.94110631	2.49057013	1.20163386	2.02502879	2.35614381	2.7676548	1.80735492	2.52857132	1.97452931	2.40599236	2.1826923	2.20789285	1.13093087	0.93357264	0.8559897	2.077243	2.23266076	2.71149491	1.7398481	1.61353165	2.33913738	1.36737107	2.45943162	3.00539999	1.89141919	0.89530262	2.02856915	1.16349873	1.97085365	2.79701298	2.07038933	2.15380534	2.15055968	3.23878686	2.16349873	2.68706069	2.31614574	2.10433666	1.33342373	2.40053793
LOXL1-AS1	0.57531233	1.15704371	1.97819563	0.86393845	0.29865832	3.05311134	0.50589093	1.22650853	1.02147973	0.5360529	0.93357264	0.97819563	2.30158765	2.10433666	0.55581616	1.03562391	0.44360665	1.21412481	0.36737107	0.78240856	1.78659636	2.26303441	0.80735492	0.81557543	0.22650853	0.5849625	1.13093087	0.33342373	1.05658353	0.57531233	0.70487196	0.48542683	1.76977174	0.22650853	0.8559897	0.52606881	1.76128527	0.79908731	0.37851162	0.27500705	0.28688115	0.46466827	1.38956681	0.65992456	0.08406426	0.62293035	2.57773093	1.11769504	0.66902677
LPP-AS2	2.02502879	1.35614381	2.17632277	1.32192809	1.33342373	1.16349873	0.81557543	1.47508488	1.10433666	1.36737107	1.02856915	1.49057013	0.83995959	1.60880924	2.582556	1.22032995	0.87184365	1.97452931	0.77399633	0.65076456	1.96716861	1.25701062	1.13093087	0.47508488	1.17632277	0.48542683	2.03562391	0.91838623	1.8559897	1.1826923	1.20163386	0.68706069	1.50589093	1.32768736	0.62293035	0.79077204	1.36737107	1.67355642	1.31614574	2.02502879	0.97819563	1.87184365	1.85199884	0.55581616	0.91838623	0.95605665	3.63459327	1.10433666	1.45417589
LRP4-AS1	1.36176836	0	0.07038933	0.62293035	0.27500705	0.20163386	0.52606881	0.54596837	0.83187724	0.3448285	0.41142625	0	0.59454855	0.3448285	0.12432814	0.16349873	0.50589093	0.20163386	1.26903315	1.169925	0.13750352	0	0.05658353	0.28688115	0.61353165	1.46988598	1.73118324	0.33342373	0.16349873	0.66902677	0.87970577	1.09085343	0.94110631	0.50589093	1.25701062	0.81557543	1	1.06350294	0.23878686	0.75702325	1.45943162	0.29865832	0.31034012	0.0976108	1.61823866	0.92599942	0.37851162	0.15055968	0.45417589
LUCAT1	0.17632277	2.51096192	0.17632277	0	0.16349873	0	0.12432814	1.36176836	0.04264434	0.55581616	0	2.35049725	0.35614381	0.02856915	0.26303441	1.36737107	0.02856915	1.49057013	0.26303441	0.02856915	0.422233	2.0976108	1.3729521	0.08406426	0.12432814	0	0.21412481	0.38956681	0	0.37851162	1.62293035	0	0.0976108	0.12432814	0	0.02856915	0.87970577	1.23266076	0.0976108	0	0	0.41142625	0.29865832	0.16349873	0.05658353	0	0.08406426	0.65992456	0.04264434
LY86-AS1	0.04264434	0.29865832	0.3448285	0.31034012	0.48542683	0	2.58976349	0.07038933	1.55090066	1.43829285	2.57288967	0.17632277	0.11103131	1.11769504	0.18903382	1.59454855	1.89917563	0	0.23878686	3.44360665	0.08406426	0	0.28688115	0.27500705	1.22650853	3.01256867	0.23878686	1.81147103	0.15055968	0.11103131	0.12432814	1.63226822	1.22032995	0.04264434	0.02856915	3.03738222	0.21412481	0.02856915	0.08406426	0	0.22650853	0.65992456	0	3.31469653	0.23878686	0.59454855	0.15055968	0	1.49569516
MAGI2-AS3	4.98959318	4.55704242	4.138323	4.13093087	4.24412594	4.03738222	3.98185265	4.64443315	4.25096157	5.18348651	3.85996955	2.13422094	4.22419466	5.247168	5.59514557	4.02502879	4.33628339	4.26228281	4.68873987	3.50842865	4.4442695	4.85449442	4.04089243	4.90833257	4.28392177	3.68818036	4.6363346	4.18189764	4.47638169	4.54535064	4.21412481	4.48026512	4.1675185	3.86492897	4.31686981	3.27649667	4.1473067	3.16832112	5.1771205	5.72219276	5.07937811	4.58375975	5.20437551	3.21723072	4.49441561	3.3262497	5.52700776	3.92124589	4.66902677
MALAT1	8.83409176	7.39051293	6.82603996	6.3116121	6.71273333	8.55899462	5.83668159	5.97727992	7.9916919	7.13863019	6.56924803	5.56651076	6.24012348	5.84498816	6.47443604	4.97315204	7.78332568	6.03935777	5.92694825	6.5906619	7.3376219	5.42928119	7.10423181	9.3835747	6.40565206	7.89038589	7.20808801	6.50303065	6.63792898	6.56468302	7.40480096	7.58811495	7.59335377	6.27482074	7.28225445	6.69974595	6.84385826	8.42898821	6.85049941	7.6467387	7.57091826	6.71520699	6.99808265	6.31705076	7.29186137	6.5967861	7.91450473	6.3337815	5.41074813
MAMDC2-AS1	0.46466827	0.23878686	1.30451104	0.55581616	1.24488706	0.57531233	0.71369581	0.63226822	1.36176836	1.44360665	0.44360665	0.49569516	0.66902677	0.25096157	0.8559897	0.31034012	0.36737107	0.75702325	0.47508488	0.28688115	0.95605665	0.50589093	0.38956681	0.07038933	0.44360665	0.45417589	0.77399633	0.422233	1.70929064	0.7398481	0.22650853	0.33342373	0.45417589	0.26303441	0.36737107	0.31034012	0.422233	0.3448285	1.0071955	0.68706069	0.11103131	1.36737107	1.11103131	0	0.61353165	0.20163386	0.422233	0.29865832	0.35614381
MAP3K14-AS1	0.61353165	0.67807191	1.45943162	0.52606881	1.22650853	1.32768736	0.15055968	0.63226822	0.49569516	1.13750352	1.10433666	0.22650853	0.79077204	0.91838623	1.38404981	0.44360665	1	0.93357264	1.12432814	1.5360529	1.38404981	1.04963077	0.71369581	1.29278175	0.92599942	1.32768736	1.65076456	0.74846123	0.70487196	0.51601515	1.78240856	0.77399633	1.0071955	0.87970577	1.43295941	1.02147973	1.52105074	0.84799691	1.20163386	0.87970577	1.58976349	0.83995959	0.60407132	1.13750352	1.10433666	1.02147973	1.14404637	0.57531233	0.75702325
MAPKAPK5-AS1	3.33913738	4.10097765	4.37989816	5.07081864	5.20476675	4.38887834	5	4.09254574	4.70542504	4.02325535	4.53791725	3.68706069	5.01970191	4.37920506	4.16108148	4.16188768	4.1771205	3.78450398	4.40053793	4.56132614	3.88752527	4.09000653	3.64154603	3.39231742	4.3248106	4.09000653	4.22265002	3.73876784	4.3291236	4.05484848	4.30158765	4.75381844	3.72027847	4.46662712	5.30341546	4.27426166	3.86690798	3.94766616	4.35191096	4.73118324	4.28540222	4.51412226	4.25550073	4.3526173	4.41548827	3.46727948	4.07296327	4.05484848	4.63110428
MAPT-AS1	0.08406426	0.94110631	1.68706069	3.23878686	1.45943162	0	1.80322704	0.31034012	1.04963077	1.87578006	1.61353165	0.422233	1.57046293	1.73552218	2.38681095	0.97819563	3.75808993	1.30451104	1.93357264	0.93357264	1.06350294	1.02856915	0.18903382	0.26303441	2.1473067	1.04963077	2.52105074	1.81966818	2.74631277	2.99457972	1.3950628	2.25096157	0.26303441	2.76341157	0.31034012	1.26903315	0.13750352	1.48542683	1.60407132	2.22032995	3.48026512	1.20789285	0.41142625	1.51096192	2.26002566	0.96347412	1.22032995	0.12432814	2.49569516
MATN1-AS1	0.75702325	1.64616266	1.09085343	0.33342373	0.5849625	0.61353165	1.38404981	0.97819563	0.81557543	0.31034012	0.43295941	0.65076456	0.22650853	1	0.97085365	1.64154603	1.02147973	0.47508488	2.64846544	1	0.72246602	0.43295941	0.82374936	0.27500705	1.36176836	1.40599236	1.20789285	1.83187724	0.22650853	1.72683122	0.71369581	0.3448285	1.11103131	0.66902677	0.89530262	1.06350294	1.10433666	0.65076456	1.18903382	0.44360665	0.48542683	0.27500705	1.61823866	1.3950628	0.74846123	1.18903382	0.55581616	1.31614574	0.5849625
MBNL1-AS1	1.36737107	1.28688115	1.22032995	0.48542683	0.37851162	0.48542683	0.86393845	0.38956681	0.70487196	0.5849625	0.75702325	1.05658353	0.3448285	0.61353165	0.32192809	1.12432814	0.60407132	0.88752527	0.65076456	1.077243	0.86393845	0.7398481	0.87970577	0.18903382	0.5360529	1.3729521	0.46466827	0.91073266	0.74846123	0.80735492	0.98550043	0.62293035	0.41142625	0.89530262	0.67807191	0.91838623	0.74846123	1.43295941	0.64154603	1.32192809	0.40053793	0.68706069	0.32192809	0.66902677	0.38956681	1.25701062	0.87970577	0.75702325	0.52606881
MCCC1-AS1	0.47508488	0.66902677	1.077243	0.65992456	0.46466827	0.47508488	0.35614381	0.35614381	0.50589093	0.5360529	0.13750352	0.12432814	0.27500705	0.81557543	0.52606881	0.11103131	0.40053793	0.48542683	1.47508488	0.87184365	0.62293035	0.13750352	0.71369581	0.65992456	0.67807191	0.63226822	0.93357264	0.11103131	0.35614381	1.28095631	0.66902677	1.0071955	1.22032995	0.70487196	0.63226822	0.5360529	0.47508488	0.60407132	0.83995959	0.7398481	0.48542683	0.32192809	0.46466827	0.17632277	0.96347412	0.29865832	0.52606881	0.78240856	0.27500705
MCF2L-AS1	1.44890095	0.33342373	2.29572302	0.79908731	1.81147103	1.43829285	1.35614381	0.49569516	0.94110631	1.38956681	1.07038933	0.7398481	2.47248777	1.13750352	1.63691458	0.61353165	1.83995959	0.73118324	0.21412481	1.6825733	1.07038933	0.61353165	0.76553475	4.5052558	0.91073266	1.8559897	0.67807191	1.59454855	0.94860085	0.63226822	1.25096157	0.5849625	2.03913839	1.1826923	0.87184365	1.64154603	0.67807191	1.66902677	0.75702325	1.25701062	1.7398481	0.99276843	1.08406426	1.7441611	1.13093087	0.50589093	1.29278175	0.56559718	3.21101219
MCM3AP-AS1	2.13422094	1.54101915	1.86789646	1.46466827	1.48026512	1.75274859	1.33342373	1.94485845	2.27500705	2.25701062	1.38404981	1.077243	2.37573454	1.98185265	2.11769504	0.94860085	2.25096157	1.20789285	2.1953476	1.3729521	1.82374936	1.56071495	1.44890095	2.28688115	2.08746284	1.3950628	2.077243	1.6825733	1.1953476	2.1473067	1.88752527	2.62293035	2.5360529	2.21412481	2.69153416	1.20789285	1.67355642	1.78240856	1.84799691	2.06004738	2.99095486	1.93357264	1.52105074	1.13093087	2.77399633	1.11103131	1.62760684	1.25096157	1.79077204
MEF2C-AS1	1.15055968	1.11103131	2.40326772	2.33342373	2.83390208	1.87184365	2.66675659	1.48542683	2.68032436	2.08065766	2.09423607	1.65992456	2.97269265	2.22032995	2.79701298	1.63226822	1.09085343	2.02502879	1.76553475	2.11436702	1.83995959	0.38956681	1.14404637	1.50080205	1.88362082	1.7398481	1.57046293	1.45417589	1.76553475	2.45154083	1.51096192	1.63226822	1.61353165	0.87184365	1.30451104	2.43295941	1.46988598	1.422233	2.10768787	1.69153416	0.81557543	1.79493566	2.82781902	2.46466827	1.73552218	1.94110631	0.74846123	1.31034012	2.11436702
MEG3	2.5360529	3.53356335	7.14425036	6.39180208	6.21626084	6.60199358	6.91264986	6.09423607	9.44683518	5.82043428	6.73755157	6.14139192	8.69957245	6.62760684	5.81685566	5.96301165	5.21062264	5.1675185	4.64616266	6.95303238	4.5987225	6.05549937	6.53325185	7.90737141	5.8537462	7.73836253	6.04286318	6.47069954	6.06047978	5.22650853	2.92599942	6.88227622	6.51538446	6.09465834	9.00677488	7.81243405	6.43396093	5.8651765	5.68846014	4.67750824	6.48864354	5.56102058	2.45154083	6.61500424	6.08682622	5.38370429	1.65992456	4.14159628	6.79960542
MEG8	0	0.0976108	1.69599381	0.77399633	0.68706069	0.28688115	1.56559718	0.77399633	1.42760617	0.33342373	0.84799691	1.38404981	2.17312743	1.38956681	0.27500705	1.07038933	0.5360529	0.69599381	0.33342373	1.49569516	0.17632277	0.41142625	1.67807191	1.05658353	0.23878686	1.83592407	1.46988598	1.077243	1.87578006	0.88752527	0.05658353	1.29865832	0.94860085	0.16349873	2.14077866	1.70043972	0.94860085	0.72246602	0.86393845	0.40053793	0.5360529	0.47508488	0.74846123	1.15704371	0.5849625	1.22032995	0	0.05658353	0.8559897
MEG9	0.13750352	0.45417589	0.62293035	0.84799691	0.83995959	1.13093087	1.12432814	0.97085365	2.52606881	0.36737107	1.23266076	0.41142625	1.97085365	1.15704371	0.45417589	0.82374936	0.5360529	0.83187724	0.12432814	1.12432814	1.23266076	0.87184365	1.52606881	1.81966818	0.33342373	1.077243	1.1826923	0.76553475	0.5360529	0.45417589	0.26303441	0.95605665	0.79077204	0.91838623	2.06350294	1.28095631	1.51096192	0.54596837	0.29865832	0.33342373	0.5849625	0.59454855	0.18903382	0.98550043	0.51601515	0.64154603	0.0976108	0.22650853	1.22032995
MIAT	2.64154603	2.38128337	2.91264986	2.78659636	1.94110631	3.48800077	3.31324585	2.12432814	4.16188768	2.34198575	4.67750824	1.422233	5.89530262	4.0617762	4.52042225	3.11769504	3.99548452	3.54101915	3.31179372	4.42492209	2.84197312	1.16349873	1.87184365	6.30414594	3.33485427	5.09592442	2.7506065	3.95326524	1.87578006	1.21412481	1.97452931	5.55366769	4.65535183	3.88264305	4.96716861	4.72792045	3.70487196	1.70043972	2.45154083	3.43295941	3.92694825	3.6622055	3.74200621	4.51096192	4.72027847	1.79908731	2.47767733	1.8559897	2.33913738
MID1IP1-AS1	0	0.45417589	0.76553475	0.88752527	0.64154603	0.99276843	0	1.69153416	1.50589093	1.65076456	1.13093087	1.20789285	0.69599381	1.36176836	1.04264434	0.56559718	0.422233	0.91838623	0.74846123	0.61353165	0.55581616	0.35614381	0.32192809	0	0.70487196	0	1.09085343	1.30451104	1.69153416	0.52606881	0	0.422233	1.29865832	0.97819563	0.28688115	0	1.11769504	0.62293035	1.91456452	1.1953476	1.15055968	1.15704371	2.47508488	0	1.28095631	0	1.27500705	1.04963077	0.71369581
MIR137HG	0.64154603	0.65992456	0.16349873	0.36737107	0.422233	0.04264434	1.49057013	0.11103131	0.74846123	0.29865832	1.31614574	0	1.28688115	1.48542683	1.40053793	0.83187724	0.41142625	1	0.49569516	1.84398384	0.71369581	1.02147973	0.15055968	1.43295941	0.5360529	1.79493566	1.169925	0.74846123	1.42760617	0.07038933	0.76553475	0.77399633	1.1826923	0.29865832	1.28688115	1.47508488	0.7398481	0.75702325	1.52105074	0.02856915	0.04264434	1.69599381	0.28688115	1.27500705	0.74846123	0.73118324	0.15055968	0.20163386	1.24488706
MIR155HG	0.65992456	1.83592407	1.08406426	0.35614381	1.25701062	0.93357264	0.16349873	2.09423607	1.0976108	0.35614381	0.11103131	1.49569516	0.51601515	0.69599381	0.62293035	0.68706069	0.05658353	1.06350294	0.54596837	0.3448285	1.02856915	1.77820858	0.77399633	0.05658353	0.05658353	0.15055968	0.91838623	0.27500705	0.69599381	0.71369581	2.02502879	0.07038933	0.17632277	0.422233	0.72246602	0.11103131	1.42760617	1.1953476	0.66902677	1.48026512	0.21412481	0.31034012	0.50589093	0.22650853	0.35614381	0.32192809	0.79908731	0.5360529	1.98185265
MIR17HG	1.09085343	0.47508488	0.97085365	0	1.02147973	0.64154603	0.12432814	0.88752527	0.78240856	0.18903382	0.21412481	0.59454855	0	0.46466827	0.44360665	0.21412481	0.32192809	0.60407132	1.20789285	0.65076456	0.65076456	0.60407132	0.23878686	0.73118324	0.57531233	0.47508488	0.65076456	0.50589093	0.20163386	0.67807191	1.169925	0.59454855	1.23266076	0.63226822	1.3950628	0.46466827	1.15704371	0.71369581	0.5360529	0.65992456	1.12432814	0.71369581	0.50589093	0.20163386	0.77399633	0.22650853	0.26303441	0.50589093	0.5360529
MIR181A2HG	1.28688115	0.65076456	1.31614574	0.43295941	1.25096157	0.96347412	0.16349873	1.23878686	1.81966818	0.49569516	0	0.15055968	0	1.45417589	0.61353165	0.13750352	0.83187724	0	0.78240856	0.13750352	0.45417589	0.55581616	0.36737107	1.66902677	1.22650853	0	1.41142625	0	1.3448285	0.52606881	0.91073266	1.24488706	0.46466827	0.81557543	1.97085365	0.11103131	0.80735492	0.70487196	0.46466827	1.33913738	1.29278175	1.25701062	0.69599381	0	0.65992456	0.25096157	0.77399633	0.83995959	1.72683122
MIR210HG	1.22032995	2.64616266	5.30597052	1.27500705	2.27202319	0.81557543	1.53106949	1.40599236	1.18903382	1.04264434	1.28095631	3.21101219	0.90303827	1.28095631	2.1826923	2.56559718	2.47248777	1.69153416	1.1826923	1.15704371	1.22032995	2.46727948	2.20789285	1.02147973	2.27500705	0.93357264	1.72246602	0.97819563	0.80735492	1.85199884	4.06781078	1.45417589	1.01435529	1.20163386	1.40599236	1.68706069	1.929791	4.01256867	2.27500705	3.30451104	2.18903382	1.02856915	1.91838623	1.30451104	1.26303441	1.62293035	1.40599236	1.76977174	1.3729521
MIR22HG	2.83592407	4.49952702	3.29278175	2.45417589	4.20476675	3.04788733	3.22342255	4.44625623	3.92219785	2.62527049	2.73335434	4.37016428	2.17951105	1.87970577	3.0583165	3.50462039	1.99638875	4.32696871	1.97452931	3.35473424	4.37642931	5.44128427	4.41074813	1.84799691	2.41953889	3.31034012	2.9800253	2.67355642	1.86789646	1.98185265	4.51285895	3.00539999	2.50080205	2.16027483	2.56315813	3.46727948	4.68873987	4.32048468	3.04089243	3.40053793	2.56559718	3.10097765	3.18428029	2.90303827	2.17951105	2.62293035	2.5849625	4.15946773	3.21878117
MIR4458HG	2.47508488	2.71149491	0.67807191	2.81762326	2.60169652	4.07638807	2.72465027	0.79077204	2.67355642	3.0992952	2.88752527	3.30597052	3.15380534	2.93922658	1.78659636	1.72683122	3.17951105	1.05658353	2.49569516	2.55826763	0.72246602	2.67581593	1.56559718	1.83592407	2.21101219	2.06350294	1.50080205	1.50589093	2.31324585	3.28835856	2.16671544	1.37851162	2.1473067	2.74846123	4.53169336	2.15704371	2.52606881	3.22804905	3.52105074	3.42088657	2.28392177	2.99638875	2.48800077	2.65992456	2	1.76553475	3.22958792	1.78659636	3.54225805
MIR4500HG	0.22650853	1.0976108	0.31034012	0.12432814	0.35614381	0.11103131	1.91073266	0.69599381	0.52606881	0.422233	2.37851162	0.38956681	0.3448285	1.50589093	0.5849625	0.422233	0.98550043	0.5849625	0.41142625	2.36176836	0.67807191	0	0.27500705	0	1.26903315	1.56559718	0.21412481	0.79908731	0.57531233	0.74846123	0.16349873	1.07038933	1.0976108	0	0.08406426	1.94860085	0.67807191	0	0	0	0.29865832	1.22650853	0.29865832	2.32768736	0.3448285	0.422233	0.08406426	0	0.73118324
MIR497HG	3.68929916	4.20241772	2.87970577	5.54997714	4.85947267	3.03562391	3.82476785	3.54843662	4.26453643	4.48800077	4.01970191	3.49441561	3.83289001	2.06695024	5.14649231	3.07382023	4.01881219	5.21916852	3.28095631	3.3262497	3.72027847	3.93168306	3.09254574	1.98185265	3.85996955	3.11270013	4.56193706	3.8409667	1.77399633	3.69265037	4.5533605	3.70818724	2.3448285	4.51538446	1.75274859	3.17951105	2.52356196	3.95140129	3.76128527	4.61529858	4.28318098	1.92219785	5.077243	2.70487196	4.06695024	3.95326524	4.27202319	1.98550043	3.56559718
MIR503HG	3.13422094	2.46205232	2.83390208	2.93734439	1.71808758	2.71149491	0.56559718	2.95977016	1.82781902	1.67807191	1.1953476	2.52105074	0.17632277	2.66902677	2.51349075	0.83995959	1.077243	0.93357264	1.43295941	0.26303441	1.43295941	1.02147973	3.01256867	0.65076456	1.02147973	0.70487196	1.61823866	1.11769504	2.61588707	1.98185265	1.46466827	2.46727948	3.13914202	2.57288967	2.58014548	1.36176836	2.70487196	0	1.9068906	0.61353165	2.01435529	2.52857132	0.40053793	0.65076456	2.88557436	0.29865832	1.57046293	1.79908731	1.44360665
MIR600HG	0.63226822	1.3448285	1.70929064	2.06695024	2.62760684	2.77820858	3.14241344	1.3448285	2.90881291	2.66675659	2.73335434	0.65992456	3.49057013	2.27202319	1.67807191	1.99638875	2.29865832	1.11103131	1.58976349	3.92599942	1.75702325	1.05658353	0.79908731	1.62293035	2.13422094	3.72246602	1.8559897	2.84197312	1.03562391	1.78240856	0.91838623	2.62527049	2.22032995	1.89530262	3.70487196	3.68929916	0.70487196	1.0071955	1.91073266	1.57531233	1.82374936	2.87970577	2.27500705	3.28835856	1.86393845	1.14404637	0.66902677	1.45943162	2.27202319
MIR7-3HG	1.13750352	1.33342373	1.03562391	2.31614574	2.6622055	1.37851162	4.17152711	0.51601515	3.65076456	1.84398384	3.5533605	0.46466827	4.7059779	1.55581616	0.54596837	3.79701298	2.71369581	0	0.5849625	4.57893871	0.37851162	0.17632277	0.45417589	0.80735492	1.87578006	4.0583165	1.68706069	2.26002566	2.06695024	0.65076456	0.41142625	1.80322704	2.05658353	3.13422094	2.26002566	4.05311134	0.60407132	0.76553475	1.36176836	0	1.81147103	3.28392177	1.05658353	4.60703435	2.72246602	2.12432814	0.72246602	0.16349873	2.70043972
MIS18A-AS1	0.47508488	0.43295941	0.41142625	0.81557543	0.12432814	0.25096157	0.35614381	0.12432814	0.95605665	0.15055968	0.37851162	0	0.59454855	0.5849625	0.33342373	0.11103131	0.70487196	0.26303441	0.60407132	0.11103131	0.11103131	0	0.11103131	0.11103131	0.37851162	0.12432814	0.12432814	0.22650853	0.35614381	0.51601515	0.54596837	0.28688115	0.38956681	0.27500705	0.68706069	0.08406426	0.11103131	0.22650853	0.47508488	0.11103131	0.73118324	0.65076456	0.46466827	0	0.26303441	0.29865832	0.72246602	0	0.40053793
MORC2-AS1	1.33342373	0.21412481	0.21412481	0	0.28688115	0.59454855	0.17632277	0	1.16349873	0.07038933	0.49569516	0.68706069	1.01435529	0.65076456	0.31034012	0	0.55581616	0.07038933	1.1826923	1.18903382	0.50589093	0.48542683	0.50589093	0.23878686	0.17632277	1.23878686	0.94860085	0.43295941	0.26303441	0.25096157	0.80735492	0.72246602	1.87184365	0.35614381	0.99276843	0.52606881	0.55581616	0.56559718	0.28688115	0.15055968	0.80735492	0.29865832	0.56559718	0.25096157	0.7398481	0.62293035	0.60407132	0.13750352	0.71369581
MORF4L2-AS1	0.18903382	0.0976108	0.3448285	0.41142625	0.46466827	0.28688115	0.16349873	0.29865832	0.75702325	0.69599381	0.12432814	0.07038933	0.46466827	0.83995959	0.8559897	0.13750352	0.59454855	0.25096157	0.56559718	0.17632277	0.0976108	0.12432814	0.02856915	0.40053793	0.56559718	0.22650853	0.32192809	0.27500705	0.41142625	0.26303441	0.37851162	0.69599381	0.48542683	0.83995959	0.60407132	0.18903382	0.27500705	0.07038933	0.28688115	0.38956681	0.60407132	0.26303441	0.31034012	0.32192809	0.72246602	0.12432814	0.15055968	0.12432814	0.26303441
MRPL23-AS1	0.40053793	0.05658353	2.53106949	0.93357264	0.94860085	0.40053793	0.36737107	0.13750352	0.45417589	0.43295941	0.75702325	0	0	0.22650853	0.37851162	0.08406426	0.74846123	0.43295941	1.01435529	0.5360529	0.65992456	0.18903382	0.15055968	0.08406426	0.79908731	0.83995959	0.48542683	0.33342373	0.12432814	0.36737107	0.48542683	1.11103131	1.23878686	0.97085365	0.46466827	0.55581616	0.36737107	0.33342373	0.43295941	0.36737107	0.78240856	0.08406426	0.77399633	0.59454855	1.17632277	0.27500705	0.0976108	0	0.15055968
MYCBP2-AS1	1.82781902	0	0.69599381	0.3448285	0.5360529	0.3448285	0.44360665	0.44360665	0.13750352	0.5360529	0	0.72246602	0.48542683	0.21412481	0.68706069	0.11103131	0.13750352	0.37851162	0.71369581	0.11103131	0.37851162	0.12432814	0	0	0	0.51601515	1.33342373	0.11103131	0.88752527	0.20163386	0.44360665	0	1.63691458	1.50080205	1.36176836	0.51601515	0.70487196	0.41142625	0.68706069	0.21412481	0.33342373	0.36737107	0.97085365	0	0.97819563	0.99276843	0.0976108	0.18903382	0.57531233
MYCNOS	0	0	0.8559897	1.55090066	1.54596837	0.89530262	1.56559718	0.12432814	2.29572302	1.43295941	1.36737107	0.21412481	2.65992456	1.66448284	1.29278175	0.32192809	1.27500705	0.63226822	1.01435529	0.41142625	0.26303441	0	0.20163386	1.89530262	1.02147973	0.43295941	0.71369581	1.13750352	0.57531233	1.64154603	0	0.82374936	1.077243	1.77399633	1.37851162	1.0976108	0.25096157	0.57531233	1.0976108	1.77399633	2.08746284	2.72683122	1.07038933	1.07038933	1.0071955	0.26303441	1.92599942	0.3448285	3.02502879
MYLK-AS1	1.74846123	1.0976108	1.33342373	1.70487196	2.13093087	1.18903382	1.077243	1.52105074	1.78240856	1.81557543	0.93357264	1.0976108	1.24488706	1.55090066	2.61117238	0.57531233	1.97085365	1.61353165	1.29278175	1.50080205	1.52105074	0.77399633	0.57531233	1.78659636	1.81147103	1.18903382	1.66902677	1.47508488	1.80735492	1.62760684	1.10433666	1.81147103	1.79908731	1.38404981	2.26903315	1.26303441	0.82374936	1.04963077	1.64154603	1.77820858	1.55090066	1.76977174	2.46205232	1.15055968	1.48542683	0.84799691	2.01077984	0.52606881	1.94485845
NADK2-AS1	0.15055968	0	0	0	0.13750352	0	0	0.37851162	0	0.89530262	0.28688115	0.25096157	0.422233	0.3448285	1.0976108	0.33342373	0.16349873	0.41142625	0	0	0.32192809	0	0	0.3448285	0.15055968	0	0.75702325	0.44360665	0.20163386	0.47508488	0.44360665	0.31034012	0.33342373	0.15055968	0	0.35614381	0	0.64154603	0.51601515	0.44360665	0.36737107	0	0.35614381	0	0.36737107	0	0.11103131	0.11103131	0
NAMA	0.21412481	0.17632277	0.27500705	0.65992456	0.73118324	0.94110631	0.0976108	0.0976108	1.077243	0.27500705	0.33342373	0	0	0.60407132	0.15055968	0.04264434	0.35614381	0	0.20163386	0.59454855	0.67807191	0.05658353	0.04264434	0.0976108	0.48542683	0.23878686	0.5849625	0.49569516	0.27500705	0.33342373	0.20163386	0.79077204	0.23878686	0.44360665	0.82374936	0.65076456	0.16349873	0.18903382	0.31034012	0.35614381	0.47508488	0.47508488	0	0.13750352	0.3448285	0.0976108	0	0	0.422233
NAPA-AS1	0.80735492	1.75274859	1.0071955	1.38956681	1.82781902	0.83187724	1.22032995	0.77399633	1.11769504	0.80735492	0.83995959	0.83187724	0.65076456	1.7441611	1.65992456	0.94110631	1.23878686	1.89141919	0.94110631	0.48542683	0.95605665	1.17632277	1.55581616	0.79908731	2.27202319	1.03562391	1.94485845	1.13750352	1.66448284	1.64616266	0.82374936	1.46988598	1.13093087	1.94860085	0.91838623	0.64154603	1.15704371	0.94860085	1.77399633	0.90303827	1.76128527	0.72246602	1.28095631	0.91073266	1.06350294	1.33342373	1.80322704	1.7398481	1.74846123
NARF-IT1	0.25096157	0	0.15055968	0	0	0.13750352	0.12432814	0	0	0.15055968	0	0.12432814	0.13750352	0.41142625	0.68706069	0.31034012	0.15055968	0	0.28688115	0.32192809	0.11103131	0.13750352	0.31034012	0.79908731	0.13750352	0.3448285	0	0.11103131	0.18903382	0	0.54596837	0	0.29865832	0.38956681	1.11103131	0.25096157	0.20163386	0.12432814	0.29865832	0.22650853	0.17632277	0.40053793	0.32192809	0.3448285	0.55581616	0.29865832	0.18903382	0.0976108	0.15055968
NBR2	1.169925	2.23878686	2.65764001	2.1473067	3.0161397	2.22650853	2.16349873	1.8559897	3.03386345	2.88362082	1.41683974	0.7398481	1.83592407	1.50589093	2.55826763	1.65992456	2.10433666	1.5849625	2.66675659	1.77399633	2.49313492	0.87184365	1.422233	1.76553475	1.1826923	0.90303827	1.58976349	1.46466827	1.22032995	2.23572706	1.91838623	1.169925	2.3729521	2.35049725	2.1473067	1.58976349	2.1826923	2.51853514	2.17312743	1.91456452	2.50080205	2.12763328	1.64154603	1.50080205	2.15055968	1.68706069	2.582556	2.1210154	2.38404981
NCAM1-AS1	0.94860085	0.13750352	0.59454855	0.36737107	0.65076456	0.91073266	0	0	0.43295941	1.24488706	0.52606881	0	0.82374936	0.59454855	1.50589093	0.54596837	0.27500705	0.83995959	1.55090066	0.94110631	0.64154603	0.12432814	0.3448285	0.79077204	1.11103131	0.59454855	1.15055968	0.52606881	0.87970577	1.28688115	1.04264434	1.21412481	1.42760617	1.11769504	1.5849625	0.91073266	0.97819563	1.25096157	0.64154603	0.36737107	1.22032995	1.32768736	0.61353165	0.27500705	2.15704371	1	0.33342373	0.18903382	0.32192809
NDUFB2-AS1	1.76553475	0.54596837	0.22650853	0.29865832	0.38956681	0.48542683	0.80735492	0.83187724	0.88752527	0.81557543	0.62293035	0.422233	0.65992456	0.48542683	0.54596837	0.69599381	0.70487196	0.31034012	1.06350294	0.98550043	0.422233	0.55581616	0.422233	0.49569516	0.59454855	1.11769504	0.84799691	0.43295941	0.422233	0.60407132	0.68706069	0.45417589	0.99276843	0.45417589	0.74846123	0.94860085	0.87970577	0.75702325	0.48542683	0.48542683	0.38956681	0.47508488	0.80735492	0.84799691	1.05658353	0.52606881	0.64154603	0.70487196	0.59454855
NEAT1	6.00157709	8.60240195	7.39831616	4.85996955	6.21237479	5.65621032	4.95837871	7.28697353	5.92076967	6.32535043	4.96762975	6.96532255	4.70929064	5.15906401	8.17936176	6.51554216	4.56437817	8.00332114	6.34056227	4.14974712	7.31569302	7.05061053	6.74294937	5.31976243	5.42525787	4.76288029	6.40548188	5.93710895	5.34553831	6.46287031	8.2850785	5.14323013	4.4475792	4.80167603	3.71918344	4.14812063	7.6123525	7.76128527	6.25020366	6.68748067	4.50462039	6.06350294	7.44997399	4.53791725	5.43229134	5.01970191	6.48026512	7.2465981	4.4409522
NEBL-AS1	0	0.51601515	0.78240856	2.01435529	1.63226822	0.31034012	2.22650853	1.11103131	2.62058641	0.56559718	2.11103131	0.40053793	0.74846123	1.09085343	0.40053793	1.41142625	1.11769504	1.72246602	0.23878686	1.59931779	0.45417589	0.43295941	0.22650853	0	0.88752527	1.64154603	1.7398481	0.77399633	0.37851162	1.35049725	0.21412481	1.28095631	1.22032995	1.08406426	0.51601515	1.14404637	0	0.23878686	0.65076456	0.13750352	0.40053793	0.41142625	1.64616266	1.69599381	0.65076456	1.6825733	0.54596837	0.20163386	1.13750352
NEXN-AS1	0.37851162	0.13750352	0.37851162	0.18903382	0.26303441	0.54596837	0	0.25096157	0.62293035	0.25096157	0.15055968	0.43295941	0.29865832	0.0976108	0.28688115	0.12432814	0	0.29865832	0.22650853	0.02856915	0.27500705	0.31034012	0.29865832	0.02856915	0.04264434	0.04264434	0.12432814	0.0976108	0.11103131	0.27500705	0.07038933	0	0.05658353	0.04264434	0.02856915	0.07038933	0.23878686	0.33342373	0.18903382	0.40053793	0.0976108	0.16349873	0.18903382	0.23878686	0.23878686	0.13750352	0.32192809	0.16349873	0.16349873
NKX2-2-AS1	0.49569516	0	1.01435529	0.31034012	0.7398481	0.74846123	0.36737107	0.97819563	0	0	0.73118324	0	0	1.21412481	0	1.05658353	0.8559897	1.32192809	1.67807191	0.7398481	0	0.69599381	0	3.84599177	0.67807191	0	0.48542683	0.79077204	2.02502879	0.97819563	0	1.25701062	1.15704371	0	3.08915913	0	0.46466827	0.5849625	0	0	1.41142625	0	1.09085343	0.23878686	1.81557543	0	1.66448284	1.24488706	2.16349873
NNT-AS1	3.79701298	3.58616425	3.99729241	3.63691458	3.40326772	3.29865832	3.19692173	2.96162333	3.64616266	3.45154083	3.31324585	3.52230689	3.7473874	3.91073266	3.46205232	3.22650853	3.78555055	3.60050765	3.78972925	3.17951105	3.3729521	2.72900887	2.59931779	4.138323	3.51349075	2.95605665	3.53480866	3.13093087	3.22650853	4.07296327	2.42492209	3.9800253	4.10181813	4.26528686	3.19849415	3.03210084	3.07038933	3.60407132	3.91934008	4.26228281	4.3950628	3.59693514	3.52481593	2.88752527	4.09085343	3.11603199	4.28318098	2.57046293	3.0992952
NOP14-AS1	3.02680006	2.94485845	3.60644223	2.44360665	3.1210154	2.40053793	2.73335434	3.06004738	2.61353165	2.5533605	3.25247621	3.21878117	2.02502879	3.24944534	3.5533605	3.81249823	3.44228004	3.0992952	3.59574234	2.83794324	2.9579146	3.22958792	2.85399565	3.00898878	3.30012372	2.62058641	3.54349588	3.25701062	2.90881291	3.32768736	2.46988598	3.17312743	3.46988598	3.16510799	2.87774425	2.93168306	3.10433666	4.04439412	3.27649667	3.30158765	3.29719142	3.3262497	3.71369581	3.14404637	3.52230689	2.63226822	3.93828579	2.85996955	3.78555055
NR2F1-AS1	4.87036472	4.10768787	5.37608197	5.18784691	5.28429203	5.13914202	5.39951292	4.67242534	5.88484209	5.20045727	5.46662712	4.71149491	4.57288967	4.6099913	4.83945577	4.43762725	5.0500663	5.5279461	3.6904171	5.5106455	5.07510472	3.61941301	3.86195536	3.40463068	4.30085587	5.20984323	5.61264738	4.44028782	4.21955577	4.68032436	4.67129337	4.83491343	5.09296851	4.45680615	5.29719142	5.54101915	4.00450139	4.70763522	5.55428186	5.02103548	4.83390208	4.85897561	5.53853816	5.25625587	4.44028782	4.22032995	4.31251997	3.41278153	5.33592624
NUTM2A-AS1	4.70321147	3.52732061	4.38128337	3.55704242	3.3729521	3.82781902	4.00898878	3.3291236	3.0992952	3.51979349	3.55704242	4.21412481	3.40053793	4.43429462	3.27500705	4.06436554	3.52982095	3.69153416	4.26678654	3.86888427	3.25247621	3.37016428	4.05658353	3.06867081	3.68032436	3.32337007	3.48284828	2.88362082	3.45549162	3.84999926	2.82374936	3.89917563	3.43829285	4.06867081	3.95512678	3.52356196	3.73768676	3.37155886	3.92504996	4.9155209	4.07124782	4.46793155	3.68369645	3.61117238	3.69821848	3.08746284	4.23572706	3.31903982	4.28095631
OGFR-AS1	0.16349873	0.18903382	0.62293035	0.94110631	1.169925	0.29865832	0.15055968	0.422233	1.32192809	0.74846123	0.44360665	0.38956681	0.45417589	0.37851162	0.50589093	0.36737107	0.46466827	0.56559718	1.28095631	0.5849625	0.54596837	0.29865832	0	0.13750352	0.87970577	0.41142625	0.41142625	0.37851162	0	0.22650853	0.11103131	0	0	0.17632277	0.21412481	0.62293035	0.72246602	0.60407132	0.55581616	0.26303441	0.21412481	0.26303441	1.15055968	0.71369581	0.41142625	0.45417589	0.61353165	0.22650853	0.32192809
OIP5-AS1	5.24450655	4.33842441	4.23802252	4.28762004	3.92694825	4.72737594	5.41278153	4.07553263	4.68594015	4.4409522	5.43028527	3.98641094	5.41717741	4.40667272	4.01703108	4.95279948	4.87332106	3.95977016	4.74308406	6.18566836	3.7548875	3.5360529	4.1755246	4.27500705	4.83491343	5.65162578	3.71259578	5.08958289	4.10181813	4.40122086	3.56315813	5.00629802	4.18903382	4.1068508	4.49697358	5.4918531	4.02325535	3.85199884	4.56620629	3.92314918	5.01167453	4.13750352	4.14812063	5.39128656	4.41142625	4.02147973	5.18229503	3.83995959	4.41413553
OR2A1-AS1	1.81557543	1.45417589	0.68706069	1.8559897	1.5849625	2.04963077	1.15704371	1.81966818	1.48026512	0.68706069	1.64616266	1.16349873	1.22032995	2.25398927	1.08406426	1.68706069	0.62293035	2.03913839	0.69599381	1.28095631	2.06004738	0.88752527	1.90303827	0.46466827	0.91073266	1.71369581	1.28688115	0.97085365	1.07038933	0.91073266	1.0071955	0.74846123	1.79908731	0.86393845	3.58375975	0.29865832	1.929791	0	0.57531233	1.76128527	0.65992456	2.592158	0.51601515	0.26303441	0.65992456	1.57531233	1.37851162	3.28835856	1.56071495
OSGEPL1-AS1	0.94110631	0	0.63226822	0.72246602	1.04963077	0.95605665	0.68706069	0.67807191	0.51601515	1.51601515	0.55581616	0.36737107	1.46988598	0.91073266	1.45943162	0.59454855	0.59454855	0.79908731	0.15055968	0.52606881	0.33342373	0	0.21412481	0.71369581	0.23878686	1.10433666	0.90303827	0.32192809	0.33342373	0.76553475	0.16349873	0.93357264	0.78240856	0.26303441	1.36176836	0.75702325	1.03562391	0.46466827	0.49569516	0.61353165	0.28688115	0.47508488	0.49569516	1.04963077	0.52606881	0.44360665	0.38956681	0.52606881	1.13093087
OXCT1-AS1	1.70487196	0.56559718	1.56071495	1.59931779	1.92599942	1	0.94110631	0.43295941	0.25096157	2.09085343	1.83187724	1.61823866	1.36737107	1.89917563	2.49313492	1.17632277	2.08746284	1.3729521	1.81147103	1.28095631	1.02856915	0.51601515	0.57531233	1.38956681	1.5849625	1.38404981	1.83592407	0.94860085	0.63226822	1.21412481	0.75702325	2.37851162	2.42760617	1.3950628	1.33342373	0.89530262	0.96347412	2.14404637	1.62293035	1.13093087	2.75274859	1.48026512	1.51601515	1.16349873	1.54596837	0.95605665	1.74846123	0.68706069	1.40599236
PAN3-AS1	0.69599381	0.90303827	1.169925	2.00360224	2.06004738	1.66902677	1.15704371	1.49569516	1.18903382	1.96716861	1.16349873	0.68706069	1.81966818	1.36737107	2.58736499	0.92599942	1.69153416	1.30451104	1.94110631	1.04963077	1.25096157	0.66902677	1.01435529	1.94485845	1.18903382	1.0976108	1.17632277	0.78240856	0.97085365	1.59454855	1.86789646	1.54101915	1.93734439	1.64154603	2.41142625	1.09085343	1.08406426	1.56071495	1.22650853	1.94110631	1.88362082	1.3950628	1.15055968	1.38404981	1.61353165	1.02856915	1.077243	1.08406426	1.59931779
PAPPA-AS2	0	0.11103131	0.11103131	0.31034012	0.48542683	0.43295941	0.0976108	0	0.28688115	0.16349873	0.13750352	0	0.18903382	0.16349873	0.84799691	0	0.0976108	0.51601515	0.23878686	0.04264434	0.40053793	0.04264434	0.07038933	0.12432814	0.22650853	0.04264434	0.49569516	0.08406426	0.25096157	0.26303441	0.23878686	0.11103131	0.3448285	0.32192809	0.72246602	0.02856915	0	0.04264434	0.35614381	0.04264434	0.07038933	0.15055968	0.5360529	0	0.48542683	0	0	0.11103131	0.20163386
PARD3-AS1	0	0	0	2.78450398	1.64154603	0	1.23266076	1.20163386	3.71918344	0	0.55581616	0.50589093	1.30451104	1.15704371	0.83995959	0	1.43829285	0.5360529	0.78240856	0	0	0	0	0	0.59454855	0	0.92599942	0	0	1.04264434	0	1.04963077	0.84799691	0.60407132	0	0.37851162	0	0.54596837	0	0.8559897	0	1.11769504	0.66902677	0.68706069	0	1.27500705	1.077243	0	0
PART1	0.94860085	0.49569516	0.79077204	0.87184365	1.62293035	0.83995959	3.26903315	0.73118324	1.62293035	1.20163386	3.14241344	0.21412481	0.38956681	0.79908731	0.62293035	2.81966818	2.28983447	1.44890095	0.63226822	4.10097765	1.41142625	0	0.81557543	1.15055968	1.65076456	3.68818036	0.5849625	2.7506065	0.45417589	0.18903382	0.41142625	2.09085343	1.15055968	0.57531233	0.23878686	3.48542683	0.66902677	0.17632277	0.36737107	0.36737107	0.52606881	0.78240856	0.21412481	3.29572302	0.51601515	0.89530262	0.94860085	1.11769504	1.99276843
PAXBP1-AS1	0.52606881	1.14404637	1.73552218	1.84398384	1.43295941	1.21412481	1.69153416	0.80735492	1.44360665	1.35614381	1.64616266	0.81557543	2	1.45417589	1.63691458	1.54596837	1.92599942	1.49569516	2.1826923	1.54596837	1.26303441	0.45417589	0.74846123	1.05658353	1.85199884	1.31034012	1.76977174	1.59931779	1.69599381	2.27500705	3.95140129	2.08065766	1.97085365	1.87970577	1.40599236	1.3729521	0.75702325	0.76553475	1.91456452	1.28095631	2.45943162	1.32768736	1.89917563	1.71369581	2.10097765	1.07038933	1.55090066	1.23266076	1.60407132
PAXIP1-AS2	2.43562859	2.85996955	2.82781902	0.94110631	2.29572302	1.9068906	1.29865832	3.16832112	1.92599942	3.74523733	1.76128527	3.28392177	1.15055968	1.97085365	2.16027483	1.89141919	0.71369581	2.86789646	1.5849625	1.21412481	3.21412481	2.98913901	2.52857132	1.79493566	1.14404637	1.31614574	3.5147535	1.82781902	2.5533605	2.56559718	2.78868571	1.03562391	2.35614381	1.7441611	1.49569516	1.12432814	2.86987141	3.59931779	3.5147535	3.63110428	1.15704371	1.51601515	3.52732061	0.40053793	1.88752527	1.63226822	3.51096192	1.41142625	1.73118324
PCAT6	2.48284828	0.86393845	1.50080205	1.79908731	2.32768736	1.71808758	1.69599381	0.97085365	3.12267272	1.81147103	0.82374936	1.20789285	1.54596837	1.62293035	1.0071955	0.91073266	2.13750352	1.83187724	2.03562391	0.96347412	0.99276843	0.91838623	1.28095631	3.84599177	1.81557543	1.52105074	1.38404981	1.65992456	1.92599942	2.10097765	1.43829285	2.38404981	1.91456452	2.62527049	1.99638875	1.3950628	0.79077204	1.60407132	0.91838623	2.10097765	2.61588707	1.65076456	2.38128337	1.92599942	2.06695024	2.11436702	2.86393845	1.5849625	1.62760684
PCBP1-AS1	3.31903982	3.67242534	4.22881869	3.43162296	4.03210084	3.71479501	3.3262497	3.56193706	4.20084957	5.197315	3.33913738	3.61470984	4.42961596	4.10097765	3.91934008	3.48413813	3.71808758	3.64038956	4.15946773	2.98913901	3.70265754	3.09254574	3.2156786	4.23035675	4.03298242	2.82374936	3.53977919	3.92599942	4.16188768	4.11019618	3.169925	3.79389588	4.138323	3.8609628	3.71699089	2.96532255	3.95605665	2.7548875	4.21800615	3.66106548	4.25851892	3.87676249	4.36597243	3.17791779	3.53977919	3.25701062	3.79908731	3.38128337	4.66505161
PCED1B-AS1	3.65535183	4.15461561	4.18428029	3.84398384	4.75007049	3.91647664	2.87774425	5.9155209	4.48864354	4.18824266	2.86195536	6.08979473	2.40053793	3.24640809	4.39437694	4.62643914	2.41142625	4.89384756	3.46597446	1.28095631	5.14323013	4	6.22496637	2.31324585	3.54843662	2.59693514	4.44161627	3.54473266	3.15380534	3.80529246	4.56985561	2.46727948	1.55581616	3.63343121	2.02502879	2.169925	6.22612314	4.01435529	3.59574234	2.72246602	1.38404981	3.92219785	3.99909803	2.35614381	2.40871186	2.80941444	4.09254574	5.88801259	4.22958792
PDCD4-AS1	1.28095631	1.50589093	1.3950628	2.41413553	1.77399633	1.93734439	0.54596837	1.44890095	1.45943162	1.63226822	1.41142625	1.18903382	0.93357264	1.82781902	2.32768736	1.81966818	1.61823866	1.66448284	1.56559718	0.11103131	1.59454855	0.96347412	1.21412481	1.55581616	1.89917563	0.44360665	1.76553475	1.04963077	2.6622055	1.81557543	0.87970577	2.21101219	1	2.95233357	2.23266076	0.46466827	1.53106949	0.7398481	0.75702325	1.40053793	1.94485845	1.92599942	2	0.47508488	1.67355642	0.67807191	2.07382023	1.85199884	2.60407132
PDZRN3-AS1	0.47508488	0.43295941	0.28688115	0.35614381	0.25096157	0.25096157	0	0.63226822	0.13750352	0.73118324	0.66902677	0.51601515	1.33913738	1.49569516	0.22650853	0.21412481	0	0.99276843	0.35614381	0.49569516	0.97819563	0.25096157	0.31034012	0	0.13750352	0.70487196	0.92599942	0.32192809	0.87184365	0.70487196	0.25096157	0.28688115	0.47508488	0.13750352	0.0976108	0.52606881	0.20163386	0.32192809	1.05658353	1.03562391	0.17632277	0.31034012	1.0071955	0	0	0.11103131	1.48026512	0.35614381	0.60407132
PHEX-AS1	0	0.05658353	0.20163386	0.33342373	0.57531233	0.28688115	0.21412481	0.04264434	0.51601515	0.57531233	0.13750352	0.08406426	0.46466827	0.35614381	0.47508488	0.08406426	0	0.22650853	0.04264434	0.11103131	0.57531233	0.22650853	0.11103131	0.12432814	0.04264434	0.16349873	0.65992456	0.33342373	0.07038933	0.18903382	0.3448285	0.05658353	0.04264434	0.0976108	0.52606881	0.20163386	0.422233	0.54596837	0.31034012	0.69599381	0.05658353	0.41142625	0.33342373	0.23878686	0.07038933	0.07038933	0	0.07038933	0.48542683
PINK1-AS	1.88752527	1.36737107	1.08406426	0.5849625	1.54101915	1.57531233	0.65992456	1.95233357	1.40599236	1.26303441	0.51601515	1.35614381	1.23266076	1.1826923	1.63691458	1.0976108	0.41142625	1.42760617	0.83187724	0.83187724	1.84398384	1.929791	1.56071495	1.23266076	1.40599236	0.67807191	1.60407132	0.65992456	1.40053793	1.1826923	1.7441611	0.94110631	0.99276843	0.79077204	1.76977174	0.65992456	1.71369581	1.61353165	1.28688115	0.90303827	0.68706069	1.22650853	1.84398384	0.65076456	1.06350294	0.65076456	1.43829285	1.52105074	1.3448285
PITPNA-AS1	3.71699089	3.62175886	2.66448284	4.11186596	3.86393845	3.77925972	3.38543104	3.56924803	3.82984956	2.80529246	2.65535183	2.98550043	3.11103131	3.62527049	3.62175886	2.47767733	3.23419472	3.04439412	3.25550073	1.52105074	2.60407132	2.95233357	3.04614178	1.84398384	3.50589093	2.28095631	3.67468662	2.46205232	3.15704371	3.76977174	2.66675659	3.61470984	3.0583165	3.67694436	3.03562391	1.83592407	2.12432814	3.33199178	3.37155886	4.49441561	3.74953427	2.45680615	4.25020366	1.69153416	3.40053793	2.84599177	3.80941444	2.81352469	4.11603199
PITRM1-AS1	0.63226822	0.13750352	0.27500705	0.02856915	0.05658353	0.20163386	0.05658353	0.16349873	0.21412481	0.35614381	0.18903382	0.35614381	0.22650853	0.22650853	0.69599381	0.26303441	0.18903382	0.22650853	0.33342373	0.31034012	0.13750352	0.18903382	0.13750352	0.20163386	0.25096157	0.43295941	0.54596837	0.27500705	0.32192809	0.22650853	0.65076456	0.21412481	0.59454855	0.17632277	0.422233	0.29865832	0.26303441	0.47508488	0.22650853	0.60407132	0.27500705	0.23878686	0.46466827	0.04264434	0.3448285	0.25096157	0.13750352	0.12432814	0.22650853
PLCE1-AS1	0.32192809	0.08406426	0.37851162	0.20163386	0.11103131	0.23878686	0.20163386	0.15055968	0.48542683	0.07038933	0	0.37851162	0.71369581	1.14404637	0.62293035	0.21412481	0.40053793	0.37851162	0.20163386	0.05658353	0.16349873	0.20163386	0.05658353	1.86789646	0.11103131	0.41142625	0.12432814	0.16349873	0.64154603	0.15055968	0.04264434	0.422233	0.16349873	0.07038933	0.66902677	0.17632277	0.11103131	0.11103131	0.20163386	1.05658353	0.8559897	0.83995959	0.33342373	0.27500705	0.3448285	0.50589093	1.07038933	0.80735492	0.07038933
PPP1R26-AS1	0.59454855	0.36737107	0.18903382	0.90303827	0.62293035	0.84799691	0.74846123	0.35614381	0.65076456	0.95605665	1.98913901	0.28688115	1.28095631	0.77399633	0.55581616	1.85996955	0.45417589	0.45417589	0.12432814	1.22032995	0.36737107	0.75702325	0.63226822	0.55581616	0.82374936	1.11103131	0.76553475	1.15704371	0.22650853	0.7398481	0.93357264	1	0.79908731	0.05658353	0.82374936	1.25701062	0.20163386	0.60407132	0.74846123	0.69599381	0.18903382	0.97819563	0.84799691	1.06350294	1.05658353	0.21412481	1.26903315	0.47508488	0.79077204
PRKAG2-AS1	2.25701062	2.14404637	1.70929064	2.96347412	2.23878686	1.21412481	4.68313499	1.46988598	3.72792045	1.94485845	4.12845838	1.25701062	2.90496572	3.05658353	1.23266076	3.22187708	2.48800077	1.80735492	1.44890095	4.3305584	1.01435529	1.20789285	1.077243	1.57046293	2.72683122	4.14077866	1.3950628	2.89336221	1.36176836	1.18903382	1.63691458	2.59454855	1.80735492	1.89141919	2.13750352	4.33556901	1.69153416	1.76128527	1.57046293	0.99276843	1.44360665	2.47767733	1.3950628	3.97452931	1.5360529	2.06350294	1.57531233	1.40053793	2.84599177
PRKAR2A-AS1	0.65076456	1.44360665	1.61353165	1.40053793	1.27500705	0.88752527	1	0.66902677	1.17632277	0.83187724	1.18903382	0.50589093	0.41142625	1.76977174	1.72683122	1.05658353	1.52105074	1.3950628	1.6825733	0.89530262	1.41142625	0.52606881	0.61353165	0.36737107	1.13093087	0.86393845	2.49569516	1.30451104	1.27500705	2.32192809	0.88752527	1.18903382	1.22650853	1.65076456	0.89530262	1.04963077	0.64154603	1.44890095	1.75274859	1.01435529	1.55090066	0.78240856	1.8559897	1.28688115	1.25096157	1.41683974	1.929791	0.86393845	0.40053793
PRKCQ-AS1	2.08746284	1.93734439	1.81966818	2.33628339	1.50589093	2.7676548	4.37434399	1.36737107	2.22032995	1.45417589	1.84398384	2.63459327	2.56071495	3.25398927	1.98913901	3.48155728	2.92219785	2.07382023	4.78868571	2.92219785	1.68706069	0.40053793	2.04264434	1.13093087	3.582556	2.68032436	3.08406426	3.30888506	3.41142625	4.21101219	0.40053793	2.19219417	0.422233	2.93168306	0.37851162	2.6622055	1.72246602	0.91073266	3.49825087	1.69153416	1.81147103	2.76128527	4.02414235	2.89724043	2.03210084	2.60169652	2.06004738	2.41953889	3.83289001
PRMT5-AS1	1.68706069	0	0.91073266	0.25096157	0.83995959	0.04264434	0.20163386	0.56559718	0.45417589	0.21412481	0.12432814	0.15055968	0.05658353	0.41142625	0.20163386	0.13750352	0.31034012	0.11103131	1.20789285	1.3950628	0.17632277	0	0.15055968	0.17632277	0.3448285	0.97819563	2.11103131	0.38956681	0.25096157	0.69599381	1.18903382	0.38956681	2.05658353	0.20163386	1.52105074	0.70487196	1.22032995	1.28095631	0.64154603	0.59454855	0.36737107	0.38956681	0.23878686	0.47508488	1.30451104	0.83187724	0.15055968	0	0
PROSER2-AS1	0.02856915	0.40053793	0.15055968	0.41142625	0.08406426	0.48542683	0.43295941	0.0976108	0.32192809	0.29865832	0.43295941	0.04264434	0.16349873	0.66902677	0	0.23878686	0.18903382	0.25096157	0.23878686	0.27500705	0.31034012	0.05658353	0.04264434	0.21412481	0.38956681	0.17632277	0.27500705	0.20163386	0.17632277	0.27500705	0	0.17632277	0.41142625	0.27500705	0.04264434	0.18903382	0.54596837	0.02856915	0.08406426	0.75702325	0.11103131	0.21412481	0.11103131	0.25096157	0.01435529	0.422233	0.27500705	0.04264434	0.08406426
PRRT3-AS1	0.20163386	0.71369581	1.32768736	1.13750352	0.97085365	0.75702325	0.62293035	1.03562391	1.17632277	0.20163386	0.63226822	1.48542683	0.20163386	1.98550043	0.99276843	0.45417589	0.52606881	1.02147973	1.07038933	0.29865832	0.51601515	0.49569516	1.44360665	1.36737107	0.66902677	0.33342373	0.62293035	0.56559718	2.13750352	0.67807191	0.62293035	0.69599381	0	0.94860085	1.02856915	0.25096157	0.89530262	1.169925	0.94110631	0.5360529	0	0.8559897	1.05658353	0.46466827	0.37851162	0.91073266	1.32768736	1.22650853	1.1826923
PRSS30P	0.79908731	0.49569516	0	0.43295941	1.43295941	1.99276843	0.48542683	0.38956681	0.70487196	0.16349873	0.51601515	0.41142625	1.71369581	0	0.22650853	0.75702325	0.02856915	0.70487196	0.63226822	1.70929064	0.57531233	0.02856915	0.26303441	0	0.45417589	1.04264434	1.40053793	0.0976108	0.16349873	0.65076456	0.44360665	0.26303441	3.70487196	0.16349873	0.71369581	1.10433666	1.02147973	0.36737107	0.36737107	0.7398481	0.18903382	0.16349873	0.43295941	0.7398481	0.80735492	1.31614574	0.31034012	0.59454855	0.27500705
PSMD6-AS2	0.71369581	0.18903382	0.20163386	0.11103131	0.04264434	0.3448285	0.15055968	0.27500705	0.52606881	0.40053793	0.18903382	0.32192809	0.5360529	0.33342373	0.49569516	0.17632277	0.18903382	0.23878686	0.11103131	0.0976108	0.25096157	0.11103131	0.26303441	0.57531233	0.23878686	0.13750352	0.17632277	0.31034012	0.13750352	0.18903382	0.28688115	0.64154603	0.20163386	0.25096157	0.26303441	0.18903382	0.22650853	0.16349873	0.32192809	0.32192809	0.36737107	0.25096157	0.15055968	0.18903382	0.52606881	0.11103131	0.40053793	0.35614381	0.27500705
PSMG3-AS1	3.11103131	2.67807191	2.14077866	1.99638875	2.68706069	2.20163386	2.37573454	3.28688115	2.02502879	3.34340782	2.27500705	2.72683122	2.11436702	2.27798475	3.80529246	2.20163386	2.33628339	3.01792191	1.89530262	2.03210084	3.0976108	2.53106949	1.94110631	1.46466827	2.27500705	1.96716861	2.97636364	2.43562859	1.79077204	2.82984956	1.5360529	1.94485845	1.93734439	2.00360224	2.34766566	2.28688115	2.48542683	2.31614574	3.81249823	2.47508488	2.06695024	2.21101219	3.53106949	2.46466827	2.33628339	1.88362082	3.35895883	1.89530262	2.03210084
PTOV1-AS1	1.98185265	2.38128337	2.68706069	1.94110631	3.04963077	2.84398384	2.34198575	2.36176836	2.98913901	3.47897181	2.22032995	2.52105074	2.422233	3.00360224	2.82171022	2.00360224	1.95605665	1.99276843	2.06004738	2.33913738	2.82984956	2.69376571	2.08406426	2.15380534	2.0976108	2.27202319	2.79701298	1.929791	2.93734439	2.422233	2.67129337	2.14077866	2.96162333	1.59931779	3.31614574	2.26603689	2.88557436	2.80941444	2.71808758	2.169925	1.9068906	2.7506065	2.92599942	2.10433666	1.91073266	1.45943162	1.70043972	2.05311134	2.36737107
PTPRG-AS1	2.0071955	1.38404981	1.44890095	1.8559897	1.54101915	1.76977174	1.69153416	0.40053793	1.90303827	2.10433666	1.07038933	1.44890095	1.69153416	1.79908731	0.97819563	1.94860085	1.77820858	1.67807191	1.53106949	1.30451104	2.38956681	0.76553475	1.3448285	1.36737107	0.37851162	0.60407132	1.74846123	1.0071955	1.88752527	1.60880924	1.44360665	1.52105074	1.79493566	1.93357264	4.49569516	1.3729521	1.50589093	1.6825733	2.16671544	0.32192809	1.81966818	2.01435529	1.59454855	1.15055968	2.02147973	1.05658353	1.52105074	1.3448285	1.25701062
PVT1	2.92789645	3.00360224	3.15866018	0.63226822	1.73552218	1.13093087	1.169925	2.73552218	2.9429836	1.07038933	0.94860085	2.61588707	0.84799691	3.42894634	3.29278175	2.23572706	0.05658353	2.41953889	0.60407132	1	2.33628339	4.43829285	2.40053793	5.36176836	0.91073266	1.43295941	2.64846544	1.71808758	2.68032436	0.97819563	2.11103131	0.18903382	0.73118324	0.79908731	3.077243	1.49057013	3.26903315	2.41413553	2.20163386	3.60288441	0.35614381	2.68481874	2.03210084	1.64154603	1.23266076	0.38956681	3.04439412	2.06004738	3.02502879
PXN-AS1	2.51601515	2.24184018	2.95419631	3.44493205	3.60407132	3.01792191	2.67355642	2.14077866	3.26153082	2.7548875	2.04264434	2.40053793	3.00898878	2.94860085	3.1953476	2.40053793	3.09085343	2.53106949	3.24488706	1.83592407	2.63226822	2.21101219	1.98913901	1.71369581	2.78240856	1.79493566	3.10601324	2.3305584	3.14077866	3.43829285	2.28688115	3.35895883	2.97085365	2.96347412	4.43162296	1.89141919	2.20476675	2.42760617	3.0161397	3.01077984	3.169925	2.52356196	2.79285535	2.33913738	3.30742853	1.92599942	2.58736499	2.42760617	3.40463068
RAB11B-AS1	3.46205232	2.49313492	2.79493566	2.85399565	2.78240856	1.94110631	2.70043972	2.95233357	2.94485845	2.65992456	2.39780296	2.3448285	2.71808758	2.02147973	3.36876835	2.78659636	2.52857132	2.61117238	3.33199178	1.85199884	2.80115866	2.36176836	2.20476675	1.56071495	2.71149491	2.05658353	2.33913738	2.37016428	2.25701062	3.169925	1.79077204	2.18903382	1.68706069	2.39780296	3.48284828	1.72246602	2.582556	3.39094277	2.43829285	1.41142625	2.28983447	2.65764001	3.15866018	2.25701062	2.17312743	2.30742853	3.28392177	2.80115866	3.4918531
RAD51-AS1	2.08406426	2.33342373	2.18586655	2.41142625	2.13422094	2.17632277	1.85996955	1.91073266	3.16671544	3.24336443	2.05311134	1.23878686	2.39231742	2.30742853	3.45154083	1.18903382	2.27798475	1.82374936	2.53356335	2.05311134	1.38956681	1.0976108	1.65992456	2.48284828	2.08406426	1.91456452	1.62760684	2.20163386	1.61823866	2.34198575	1.88362082	3.04089243	2.76341157	2.15055968	2.78450398	1.65076456	1.65076456	1.88362082	2.81147103	2.06695024	3.30158765	1.7398481	2.10097765	1.65992456	2.72246602	1.3950628	1.91073266	1.97085365	1.57046293
RAET1E-AS1	1.65535183	1.04264434	1.36737107	0.68706069	1.92219785	0.97819563	0.8559897	1.077243	2.73768676	2.64846544	0.44360665	1.18903382	1.20789285	1.54596837	1.56071495	0	0.96347412	1.169925	1.18903382	0.50589093	1.61353165	0.37851162	0.61353165	1.79077204	1.05658353	1.02147973	1.02856915	0	1.01435529	1.20163386	0.43295941	0.90303827	1.43295941	0.94860085	0.88752527	0	0	0.65076456	0.67807191	0	0.26303441	0.38956681	3.09592442	0	0.20163386	0.83995959	0	0	1.93357264
RAMP2-AS1	1.20163386	1.05658353	1.13093087	1.44890095	0.90303827	1.80735492	0.78240856	0.54596837	0.65076456	1.46988598	1.84799691	0.17632277	2.69376571	2.72900887	1.3950628	0.66902677	2.30158765	1.43295941	1.79908731	1.46466827	1.3448285	0.26303441	0.5849625	3.39780296	1.98185265	0.92599942	2.23572706	1.01435529	1.3950628	1.29278175	1.24488706	2.40053793	2.80735492	1.98185265	3.17152711	0.96347412	1.20789285	1.86789646	2.42760617	0.5849625	2.30158765	1.04963077	0.77399633	1.09085343	2.41953889	1.16349873	1.1826923	0.59454855	0.26303441
RAP2C-AS1	0.29865832	1.11103131	1.44360665	0.66902677	0.84799691	0.94110631	0.79908731	0.94110631	0.76553475	0.8559897	0.81557543	0.94860085	0.66902677	1.35049725	1.26303441	0.89530262	0.98550043	1.169925	0.92599942	0.56559718	1.0976108	0.47508488	0.77399633	0.28688115	0.87184365	0.47508488	1.23266076	1.13750352	1.52606881	1.11769504	0.62293035	1.05658353	1.48026512	0.91073266	0.72246602	0.50589093	1.06350294	0.94860085	1.21412481	1.79493566	1.40599236	1.15704371	1.24488706	0.76553475	1.17632277	0.61353165	1.27500705	0.7398481	0.94860085
RASAL2-AS1	2.89724043	1.13750352	0.60407132	1.41142625	1.11103131	0.45417589	0.5360529	0.54596837	1.86789646	1.05658353	0.50589093	0.54596837	0.95605665	0.74846123	0.71369581	0.69599381	0.13750352	0.87184365	1.01435529	2.22342255	0.38956681	0.33342373	0.23878686	1.28095631	0.56559718	1.422233	0.88752527	0.45417589	0.38956681	1.44890095	1.24488706	0.23878686	1.5360529	0.47508488	1.65076456	1.31034012	1.37851162	1.92219785	0.70487196	0.54596837	0.67807191	1.32768736	0.32192809	0.38956681	0.98550043	1.64616266	0.57531233	0.49569516	0.46466827
RASSF8-AS1	2.47508488	2.93168306	3.25701062	3.10265813	3.32337007	3.01256867	2.86393845	3.46466827	3.96624587	3.79597469	2.98185265	2.97636364	3.28540222	3.02502879	3.85897561	2.57773093	2.8738132	3.28095631	2.82781902	2.29278175	3.22342255	3.39369076	2.88166462	2.03562391	2.53853816	2.38681095	4.06695024	2.7398481	2.32768736	3.18903382	3.13422094	3.15218342	2.91264986	3.36457243	6.86727874	2.29865832	3.11436702	3.0992952	3.57531233	2.87578006	3.04614178	3.17472599	4.12350066	1.76128527	3.38543104	2.1826923	4.38612116	3.00360224	3.24184018
RBAKDN	1.9068906	0	0	0.67807191	0.91073266	0	0.36737107	0.57531233	0.94110631	0.75702325	0.04264434	0.35614381	0.44360665	0.8559897	0	1.05658353	0	0	0.83187724	1.04264434	0	0	0	0.18903382	0	1.25701062	0.87184365	0.51601515	0.5849625	0.3448285	0	0	0.87970577	0.12432814	0.68706069	0.97085365	0.70487196	0.78240856	0	0	0	0.78240856	0	0	0.22650853	0.72246602	1.42760617	0	0.45417589
RBFADN	0.67807191	0.55581616	1.52105074	0.87970577	2.13750352	1.18903382	0.67807191	0.16349873	1.94110631	1.12432814	1.02147973	0.40053793	1.53106949	1.7441611	1.40053793	0.62293035	1.06350294	0.422233	2.01792191	0.88752527	0.40053793	0.73118324	0.51601515	0.83995959	1.25701062	1.11103131	1.35614381	0.92599942	1.6825733	1.17632277	1.15055968	2.01792191	1.59931779	1.80322704	1.57531233	0.76553475	0.72246602	0.59454855	1.76128527	1.66902677	1.54596837	1.26903315	1.28688115	0.68706069	2.01435529	0.65076456	0.67807191	1.10433666	1.21412481
RBM26-AS1	1.21412481	1.27500705	2.02502879	2.15380534	2.46466827	1.60880924	1.79908731	1.68706069	2.26303441	2.10768787	1.32768736	1.02147973	2.01077984	1.71369581	2.5680321	1.22650853	1.87578006	1.68706069	2.11436702	0.92599942	2.15380534	1.27500705	1.02856915	1.29865832	2.22650853	1.16349873	2.42760617	1.36176836	1.40053793	1.96716861	1.49569516	2.27798475	0.83995959	2.01435529	1.20789285	1.91456452	1.76553475	1.97452931	1.52606881	2.1473067	2.47508488	1.09085343	2.77610399	1.17632277	1.62760684	1.02147973	0.70487196	0.59454855	1.44890095
RBMS3-AS3	0.18903382	0.40053793	0	1.27500705	0.82374936	0.3448285	0.33342373	0.46466827	0.64154603	1.05658353	0.17632277	0	0.76553475	1.02147973	2.02147973	0.81557543	0.36737107	0.74846123	0	0.15055968	1.169925	0	0.41142625	0.28688115	0.86393845	0	1.16349873	0	0.65076456	0.74846123	0.12432814	1.50080205	0	0	0.54596837	0.51601515	0.27500705	0	1.31034012	1.01435529	0	0.82374936	0	0	0.87184365	0.27500705	0.13750352	0.13750352	0.18903382
RFPL1S	0.422233	1.26903315	2.96532255	2.72027847	1.10433666	1.28095631	3.80322704	0.37851162	2.71369581	1.88752527	4.41616416	1.40053793	4.16671544	4.07553263	0.23878686	3.59812696	3.23266076	2.32192809	1.78240856	4.68985824	1.45417589	0.07038933	1.29278175	0.94110631	2.39780296	4.53915881	1.68706069	3.67468662	0.88752527	0.92599942	0.79077204	3.04089243	3.19692173	3.16188768	2.1953476	4.33699742	0.88752527	0.68706069	1.49569516	0.28688115	2.22958792	2.64154603	0.98550043	4.8524983	2.90881291	1.89530262	1.04264434	1.3729521	2.84197312
RFPL3S	0.72246602	0.31034012	0.86393845	0.29865832	1.01435529	1.47508488	0.38956681	0.07038933	2.20789285	1.1953476	0.26303441	0.46466827	0.59454855	1.18903382	1.41142625	0.07038933	0.52606881	0.13750352	1.53106949	0.69599381	1.44360665	0.68706069	0.21412481	0.61353165	1.69599381	0.08406426	0.51601515	1.25096157	0.82374936	0.81557543	1.35049725	0.57531233	1.42760617	0.83995959	2.60169652	0.18903382	0.91838623	0.73118324	0.36737107	2.12763328	0.73118324	1.09085343	0.52606881	0	1	0.65076456	0.422233	0.3448285	0.13750352
RMRP	7.97206076	5.43329333	8.08952993	1.6825733	3.51979349	4.8559897	6.32300971	2.69376571	9.77986706	9.09143539	5.82298502	3.98185265	2.15055968	4.97315204	4.50016468	5.99118168	5.157448	0.68706069	4.79545527	5.49825087	3.44890095	1.14404637	5.11644794	5.71287087	6.67793101	2.41683974	4.56985561	1.02147973	5.25738784	6.64385619	2.91264986	2.81762326	3.35191096	3.05658353	4.7473874	2.25398927	3.91838623	6.76897825	2.17951105	4.62468581	5.05658353	2.69376571	2.06695024	3.64038956	3.62643914	3.73876784	5.43396093	3.32768736	4.38612116
RMST	2.20476675	1.78659636	0.92599942	0.61353165	4.84147	1.14404637	1.50080205	2.0071955	6.1268077	4.69265037	1.79908731	0.54596837	2.75915583	4.06695024	5.5055734	1.077243	0.5849625	1.80735492	0.59454855	1.24488706	3.56071495	2.10097765	0.61353165	2.75702325	0.64154603	1.21412481	3.20320116	1.48542683	2.0071955	3.29865832	2.29865832	1.67355642	1.77399633	1.78659636	0.23878686	1.88752527	1.77820858	0	3.74092756	5.0583165	0.69599381	3.72465027	3.51096192	0.71369581	1.6825733	0.92599942	1.94110631	1.12432814	0.49569516
RNASEH2B-AS1	0.72246602	0.21412481	1.11103131	0.82374936	1.31614574	0.71369581	0.32192809	0.50589093	0.13750352	1.22032995	0.46466827	0.16349873	0.17632277	0.40053793	0.5360529	0.38956681	0.77399633	0.73118324	0.25096157	0.15055968	2.14077866	0.51601515	0.83995959	0	0.43295941	0.44360665	1.33342373	0.3448285	0.17632277	0.61353165	0.40053793	0.94110631	0.27500705	0.35614381	0	0.22650853	0.35614381	0.27500705	0.74846123	0.41142625	1.10433666	0.15055968	0.422233	0.33342373	0.71369581	0.47508488	0.56559718	0.91073266	0.33342373
RNF139-AS1	0.81557543	1	1.11103131	1.26903315	2.29865832	1.31034012	1.20163386	0.66902677	1.36737107	1.7398481	0.89530262	0.83187724	1.61353165	2.01077984	1.26303441	0.61353165	1.0976108	0.70487196	1.28688115	0.78240856	0.68706069	1.0071955	0.65076456	1.077243	1.23266076	0.81557543	1.14404637	0.78240856	1.05658353	1.077243	1	1.52105074	0.96347412	1.31614574	2.02147973	0.72246602	0.91073266	0.49569516	1.12432814	1.80735492	1.42760617	1.68706069	0.64154603	0.87184365	1.28095631	0.27500705	0.90303827	0.69599381	1.18903382
RNF157-AS1	1.68706069	0.55581616	1.79493566	2.50589093	2.04963077	1	1.24488706	2.35332329	2.99276843	2.06350294	1.76977174	1.36176836	0.92599942	1.93734439	1.86789646	1.1826923	2.79285535	2.59931779	1.63691458	0.65992456	1.76553475	1.79493566	1.06350294	2.29572302	2.72900887	0.74846123	2.40871186	1.82374936	1.72246602	1.30451104	1.62293035	1.69153416	1.70487196	3.16349873	1.1953476	0.63226822	1.99638875	3.09423607	1.84799691	2.51349075	2.95046841	1.29278175	2.20476675	0.422233	2.25701062	2.26603689	3.19377174	0.95605665	3.09254574
RNF216P1	4.19692173	3.47897181	3.57167681	2.81966818	3.41006969	3.21256934	2.94673086	3.7322692	2.54596837	3.76659516	3.08576455	3.92219785	2.93922658	3.45285896	3.96347412	3.22804905	3.4475792	3.13093087	3.23878686	3.6099913	3.41548827	4.00898878	3.46858332	4.56193706	3.35191096	3.06522762	4.44228004	2.85996955	3.53356335	3.48284828	3.4409522	4.0009014	4.15137178	3.76553475	4.21645487	3.10097765	3.39643353	3.68818036	3.92599942	4.36457243	3.80838505	3.79389588	3.80219322	3.00539999	3.6123525	2.52105074	4.33556901	3.30888506	3.45680615
RNU6ATAC35P	0	0	0.63226822	1.07038933	0.52606881	0.32192809	1.08406426	0	1.13093087	0.63226822	0.55581616	0	1.15055968	0.48542683	0.68706069	0.80735492	0.61353165	0.75702325	0.61353165	0.49569516	0.23878686	0	0.26303441	0	0.57531233	0.90303827	0.28688115	0.25096157	0.75702325	0.422233	0	0.84799691	0.46466827	0.5849625	0.97819563	1.04264434	0	0	0.45417589	0	0.40053793	0	1.48542683	0.69599381	0.56559718	0.23878686	0	0.22650853	0.57531233
RUSC1-AS1	2.44625623	1.6825733	1.8559897	2.09423607	2.30742853	2.07382023	1.48542683	1.65076456	2.81966818	2.49313492	1.67355642	1.43295941	1.72246602	1.88362082	3.02680006	1.53106949	1.73552218	1.7398481	2.06350294	1.77399633	1.70929064	1.3729521	1.41142625	2.36457243	1.59454855	2.30451104	2.57288967	1.54101915	1.55090066	2.11436702	2.33342373	2.60407132	2.46205232	2.29572302	3.24640809	1.80735492	2.13750352	1.80322704	2.19849415	2.25701062	2.43562859	2.3950628	1.6825733	1.20789285	2.93545975	1.78659636	1.93734439	1.77399633	2.07038933
SAPCD1-AS1	1.25096157	1.01435529	0.72246602	0.94110631	2.54349588	1.67355642	0.90303827	0.46466827	1.25096157	0.70487196	0.422233	1.02147973	0.54596837	0.7398481	0	1.09085343	0	1.84799691	0	1.57531233	0.89530262	0.67807191	1.14404637	0.87970577	1.3950628	2.37016428	0.18903382	1.0071955	0	0.74846123	1.32768736	0	0.87184365	0.05658353	1.3729521	1.9068906	1.31614574	1.51601515	1.57531233	1.88752527	1.16349873	2.75274859	2.14404637	0.31034012	0.78240856	1.40053793	1.55581616	1.02856915	0.97819563
SATB2-AS1	0.80735492	0.35614381	0.69599381	0.52606881	0.64154603	0.33342373	1.3729521	0.60407132	0.43295941	0.74846123	1.76977174	1.12432814	0.82374936	0.35614381	0.93357264	0.77399633	1.49569516	0.46466827	0.45417589	1.94860085	0.56559718	0.08406426	0.22650853	0.70487196	0.45417589	1.72246602	0.47508488	0.99276843	0.04264434	0.18903382	1.06350294	1.49569516	1.12432814	1.10433666	2.70708299	1.66902677	0.52606881	1.02856915	0.36737107	1.03562391	0.72246602	1.29278175	0.31034012	1.51096192	0.23878686	0.20163386	0.77399633	0	0.54596837
SBF2-AS1	1.97085365	1.60880924	6.08512718	1.56559718	2.01792191	1.74846123	1.59454855	1.1826923	1.23266076	2.0976108	1.45417589	1.49569516	2.10097765	1.35614381	2.27798475	1.51096192	0.79908731	1.49569516	1.08406426	1.79908731	1.81147103	1.33913738	1.13093087	1.06350294	1.49057013	1.43829285	1.79077204	1.75274859	1.0976108	1.43829285	1.81557543	1.11769504	1.8559897	0.95605665	1.79493566	1.5360529	1.46988598	1.81966818	1.71369581	0.32192809	0.50589093	1.27500705	1.44890095	1.11103131	0.97819563	1.08406426	2.64385619	1.36737107	1.77399633
SCARNA9	4.57288967	2.87774425	2.4409522	2.02856915	2.3248106	4.08491466	2.95605665	0.95605665	3.93168306	4.18030702	3.33628339	1.31614574	1.92599942	2.169925	0.89530262	0.33342373	4.41616416	1.71369581	2.18586655	3.38681095	2.22032995	1.17632277	3.42088657	4.02768488	2.30158765	3.99548452	2.44360665	2.48542683	2.72683122	2.51601515	4.07980475	4.69209238	3.97452931	0.79077204	3.45943162	3.35473424	2.5680321	4.97819563	1.84799691	4.68985824	5.16229061	2.01792191	1.83187724	3.30012372	3.73443867	2.48026512	4.11769504	1.43295941	1.02147973
SCGB1B2P	2.77610399	0.97819563	0.88752527	1.63226822	2.80941444	1.70929064	2.18903382	1.13750352	2.71149491	1.73118324	1.81557543	0.31034012	0.35614381	0.75702325	1.04264434	0.98550043	2.21723072	1.11103131	1.55090066	1.35049725	1.15704371	0.60407132	0.72246602	1.46466827	1.40053793	2	1.23878686	2.0071955	1.82781902	1.65535183	1.70487196	1.62293035	3.07895134	1.65076456	1.01435529	1.44360665	0.95605665	1.54596837	0.97085365	1.35614381	0.23878686	1.37851162	1.56559718	1.60407132	1.13750352	1.65535183	2.20789285	0.69599381	1
SDCBP2-AS1	1.35049725	2.22650853	2.11103131	1.76977174	2.15380534	1.05658353	1.5360529	1.56559718	2.07382023	2.28392177	1.92219785	1.57531233	2.22650853	2.25096157	2.5533605	1.48026512	1.46466827	1.65992456	1.38956681	1.41142625	2.33913738	1.077243	1.22032995	0.95605665	1.60880924	1.0976108	2.23878686	1.67355642	2.04264434	1.77399633	1.20789285	1.83187724	1.56559718	1.58014548	2.17312743	1.077243	1.20789285	1.55581616	1.83187724	1.87970577	1.36176836	1.83995959	2.84999926	1.15055968	1.76977174	0.97819563	1.76128527	1.40053793	2.15704371
SEC24B-AS1	0.20163386	0.97085365	1.17632277	1.29865832	1.66902677	1.16349873	0.73118324	0.83187724	2.35049725	1.61353165	1.09085343	1.13093087	0.96347412	0.87184365	1.52606881	0.76553475	1.422233	1.01435529	0.41142625	0.76553475	1.41142625	0.61353165	0.5360529	0.08406426	0.92599942	0.56559718	1.13750352	1.04963077	1.61353165	1.04963077	1.04264434	1.7441611	1.10433666	1.45417589	0.90303827	0.67807191	0.84799691	1.46988598	1.52105074	0.87970577	1.82781902	0.89530262	1.65992456	0.5360529	1.22650853	0.77399633	0.94860085	0.65076456	0.79908731
SEMA3B-AS1	0	0	0.91838623	1.58976349	2.1210154	0	3.06867081	0.422233	1.05658353	1.66902677	0.79908731	0.72246602	0.81557543	1.69153416	2.50334874	1.94110631	0	1.04264434	3.13257684	1.70929064	1.28095631	0.75702325	0	0.84799691	2.17951105	1.60407132	1.02856915	2.26903315	0	3.19849415	0.81557543	1.41683974	0	1.13750352	0	0.76553475	1.09085343	0.422233	2.22958792	1.17632277	1.33913738	0.37851162	2.37573454	2.28095631	1.1826923	2.11436702	0.36737107	1.64154603	1.69599381
SERTAD4-AS1	1.30451104	1.97085365	0.94110631	2.13750352	2.41683974	0.97819563	2.70708299	0.93357264	2.7398481	2.41413553	1.43295941	0.28688115	3.79805051	1.28095631	2.59693514	1.98550043	1.58014548	1.60407132	2.52857132	2.13750352	1.92599942	0.43295941	0.79077204	0.40053793	1.52606881	2.12763328	2.32768736	2.24184018	0.5360529	2.86591881	0.72246602	1.44360665	1.78659636	1.59454855	0.79908731	1.81557543	1.05658353	0.79908731	3.3305584	2.74846123	0.56559718	1.33342373	2.78868571	1.61823866	0.65992456	1.9068906	1.76553475	1.74846123	1.75274859
SFTA1P	0.18903382	1.67355642	0.71369581	1.88362082	1.80735492	2.25701062	1.24488706	1.69153416	2.82578563	0.95605665	1.14404637	1.04963077	1.48026512	0.15055968	0.26303441	1.73552218	0.5849625	2.70487196	0.92599942	0.78240856	1.74846123	1.47508488	1.94485845	0.15055968	0.3448285	0.74846123	1.28095631	1.13750352	0.56559718	0.94860085	0.83995959	1.48542683	0.87184365	0.28688115	0.92599942	0.96347412	1.65992456	0.79077204	0.55581616	1.24488706	1.15055968	0.8559897	1.06350294	1.86393845	0.93357264	2.17632277	1.24488706	2.64154603	1.47508488
SH3BP5-AS1	1.9068906	2.55826763	2.61823866	1.7398481	1.70487196	2.55090066	1.26303441	1.81557543	2.62293035	2.76977174	1.03562391	1.35049725	2.21723072	2.79493566	1.91073266	1.70487196	1.92599942	1.77399633	1.81147103	1.35614381	1.82374936	1.56071495	1.24488706	2.88166462	2.26303441	1.5360529	1.60880924	1.77399633	1.50589093	1.58014548	2.25701062	2.21101219	1.6825733	1.65076456	3.01077984	1.25096157	2.01792191	1.53106949	1.62760684	3.29719142	1.81557543	2.57773093	1.97085365	1.02147973	1.86393845	0.83187724	2.59693514	2.04264434	2.27500705
SH3RF3-AS1	0.83187724	0.8559897	2.15055968	0.67807191	0.93357264	1.04264434	0.65992456	1.32192809	1.41683974	0.75702325	1.04264434	0.99276843	2.16349873	2.3305584	1.25096157	0.90303827	1.21412481	1.25096157	0.71369581	0.62293035	0.88752527	1.27500705	1.58014548	0.50589093	1.14404637	0.46466827	1.43295941	1.12432814	1.26903315	0.92599942	0.87184365	1.51096192	1.0976108	1.07038933	0.69599381	1.21412481	1.3729521	0.95605665	0.97819563	1.35049725	2.06350294	1.62293035	0.70487196	0.99276843	1.03562391	0.52606881	1.46988598	1.29278175	1.31614574
SLC25A21-AS1	0.92599942	0.3448285	0.15055968	2.77610399	0.50589093	1.30451104	1.59931779	0.12432814	1.14404637	0.25096157	1.55090066	0.12432814	0.52606881	3.17152711	0.04264434	1.09085343	1.97819563	1.48542683	2.52356196	1.72683122	0.46466827	0	0.44360665	0.16349873	2.29572302	1.51096192	1.52105074	0.78240856	2.79701298	1.60880924	0.49569516	2.50080205	2.38956681	2.1473067	1.27500705	1.25096157	0.91073266	0.52606881	0.8559897	1.63691458	2.79908731	1.97085365	0.96347412	1.41683974	2.41413553	1.3950628	0.0976108	0.78240856	1.93357264
SLC25A5-AS1	1.16349873	1.76128527	1.79908731	1.82781902	2.15704371	1.31614574	1.80735492	1.35049725	2.95233357	1.95605665	2.40326772	0.64154603	2.31614574	1.77820858	3.16832112	0.96347412	1.97452931	1.55581616	1.57531233	1.78240856	1.43829285	0.60407132	0.68706069	0.93357264	1.422233	1.49569516	1.76553475	1.30451104	1.41142625	1.65992456	1.35049725	2.03562391	1.78240856	1.98913901	1.68706069	1.48542683	0.86393845	1.54101915	1.91838623	1.74846123	1.61353165	1.56559718	2.05311134	1.69599381	1.79077204	1.22650853	2.52857132	0.76553475	2.04614178
SLC26A4-AS1	0.23878686	0.81557543	0.0976108	2.22342255	2.48800077	0.04264434	4.44228004	0.22650853	1.80322704	2.06350294	4.4587757	0.04264434	2.38404981	3.169925	1.75702325	2.60644223	3.0976108	0.32192809	1.66902677	5.12308675	1.37851162	0	0.81557543	0.04264434	2.76341157	4.92742243	2.37851162	3.45154083	0.48542683	0.77399633	0.33342373	3.37155886	2.76341157	0.36737107	0.25096157	5.14241344	0.11103131	1.91456452	2.62760684	0.69599381	1.31614574	2.26303441	1.66448284	5.11395048	0.7398481	2.17312743	0.77399633	0.41142625	1.77399633
SLC2A1-AS1	0.17632277	0.95605665	1.13750352	1.5849625	0.77399633	0.71369581	1.23878686	0.91073266	1.66448284	0.59454855	0.91838623	0.41142625	0.72246602	0.60407132	0.97085365	0.63226822	0.61353165	0.96347412	0.69599381	1.169925	1.04264434	0.02856915	0.43295941	0.07038933	0.37851162	0.65992456	1.28095631	1.0071955	0.43295941	1.26903315	1.28688115	0.50589093	0.27500705	0.5360529	0.18903382	0.69599381	0.18903382	0.62293035	0.31034012	0.87970577	0.72246602	1.13750352	0.64154603	1.077243	0.11103131	0.43295941	0.82374936	0.98550043	0.83995959
SLX1A-SULT1A3	3.20633065	1.17632277	1.79908731	1.71369581	1.40599236	2.19219417	1.40599236	2.26603689	2.28095631	3.40871186	2.87970577	2.20476675	1.88752527	3.40053793	2.80529246	2.61117238	1.85199884	2.75702325	0.91838623	2.62760684	1.20789285	1.48026512	2.01435529	1.57531233	2.3950628	1.38404981	2.88947354	1.31034012	0.91838623	2.53106949	3.59335377	2.74200621	2.67129337	3.80322704	2.81352469	1.91838623	3.43162296	3.43028527	3.24488706	1.97819563	3.857981	3.39780296	2.42760617	1.29865832	3.51853514	1.20789285	2.71149491	2.92219785	1.68706069
SMC5-AS1	0.31034012	0.49569516	0.73118324	0.43295941	0.49569516	0.26303441	0.31034012	0.45417589	0.15055968	1.10433666	0.27500705	0.35614381	0.29865832	0.20163386	0.89530262	0.16349873	0.52606881	0.28688115	0.23878686	0.12432814	0.32192809	0.18903382	0.11103131	0.20163386	0.0976108	0.21412481	0.21412481	0.23878686	0.91073266	0.41142625	0.07038933	0.40053793	0.35614381	0.20163386	0.0976108	0.16349873	0.35614381	0.3448285	0.18903382	0.41142625	0.29865832	0.92599942	0.36737107	0.18903382	0.28688115	0.23878686	0.20163386	0.29865832	0.29865832
SMCR2	0	0	0.22650853	0.36737107	0.36737107	0.54596837	0.18903382	0.18903382	0.83995959	0.22650853	0.37851162	0	0.21412481	0.47508488	0.17632277	0	0	0	0.15055968	0.17632277	0.16349873	0.20163386	0.32192809	0.45417589	0.20163386	0.18903382	0.35614381	0	0.51601515	0.28688115	0	0.22650853	0.31034012	0	0	0.13750352	0.16349873	0	0.16349873	0.92599942	0.26303441	0	0.25096157	0	0.13750352	0	0.29865832	0	0.21412481
SNAI3-AS1	1.80322704	1.3950628	1.75274859	2.15055968	2.35332329	1.82374936	2.592158	1.60880924	2.16671544	1.15704371	2.77610399	1.65535183	1.26903315	2.22650853	2.22032995	2.48800077	2.40053793	2.10768787	2.06350294	3.32768736	1.60880924	1.35049725	1.82781902	1.29865832	2.43562859	3.20006486	1.58014548	2.61117238	1.97819563	2.30158765	1.49057013	2.70708299	2.07038933	2.37573454	2.60169652	3.59574234	1.35049725	1.55090066	1.67807191	1.85996955	2.18903382	1.79908731	1.77820858	3.54349588	2.25701062	2.05658353	1.70487196	1.929791	2.26603689
SNAP25-AS1	1.12432814	0.33342373	1.80322704	2.1473067	1.14404637	0.92599942	2.1953476	1.97819563	1.60880924	2.1473067	2.46988598	0.02856915	2.01792191	1.04264434	1.18903382	1.89141919	1.55090066	1.96716861	1.13750352	1.81966818	0.70487196	0	1.11103131	1.03562391	0.65076456	1.75702325	0.67807191	1.54101915	1.65076456	0.87184365	0	1.64154603	1.12432814	2.50589093	1.38956681	1.80735492	0.62293035	0.65992456	1.98550043	0.44360665	1.01435529	1.48026512	2.25096157	1.82781902	1.89530262	1.14404637	1.14404637	0.77399633	2.59454855
SNHG1	5.85474374	4.74846123	5.45647763	6.91384682	6.170526	5.80761252	4.74469931	6.33967188	5.83920379	5.01524777	3.98823022	4.79337571	4.94719858	6.44078613	5.56407326	4.47573343	6.24031433	3.99548452	5.86839045	3.9202933	4.3729521	5.09212285	4.58436125	7.45145841	6.06156021	4.06953033	5.00584908	4.3448285	5.84046323	4.78345665	4.65019012	6.16269343	4.90592848	6.74294937	6.56681515	5.47281267	4.92314918	4.61706334	5.20163386	6.78738022	6.89311948	6.17412674	4.51790555	4.03298242	6.17632277	3.61470984	5.54627713	4.67242534	6.59857364
SNHG10	4.66618849	2.11769504	2.72246602	3.92314918	3.36176836	2.99638875	3	3.40190347	4.88313202	3.12928302	3.60050765	2.46466827	3.45811948	3.59454855	4.05224198	1.41142625	4.10349764	2.61588707	2.60880924	2.70043972	2.38128337	2.08746284	1.93357264	1.51096192	2.5533605	3.35332329	3	1.96347412	3.18428029	2.62058641	3.12928302	3.23725777	2.40053793	3	2.91647664	2.35614381	2.63923216	4.59036249	2.31614574	3.66562016	2.55581616	2.79701298	3.26603689	3.02147973	2.44360665	3.09423607	3.169925	1.77399633	4.03033608
SNHG11	4.33913738	3.25550073	3.33199178	4.38128337	4.55151602	3.69153416	3.53853816	3.582556	4.08491466	3.81762326	3.3248106	3.47248777	3.35332329	3.49569516	3.66675659	3.29572302	3.24640809	3.17472599	3.36317108	2.85399565	3.7441611	3.24336443	3.21878117	2.89141919	3.01970191	2.86195536	5.36352154	2.88557436	3.35614381	4.02325535	2.81557543	3.72027847	3.26002566	3.61588707	3.53977919	3.16832112	3.99004722	3.38956681	3.55213111	4.12267272	3.71808758	3.96901231	3.91264986	3.25851892	3.58736499	2.50334874	3.31614574	2.95046841	2.89917563
SNHG12	5.08576455	4.15380534	3.35049725	3.43829285	4.68369645	3.41006969	3.16510799	4.4409522	5.37469175	4.40803247	5.1675185	5.38750041	5.6467387	5.92124589	4.81762326	4.2395508	3.16188768	3.35332329	5.35120428	3.06867081	6.28077077	4.23342794	4.72355856	3.83895177	3.61823866	5.68144927	4.11519975	3.31179372	4.06436554	3.66106548	4.14323013	5.68706069	2.38404981	3.98823022	5.61941301	2.97269265	4.41142625	4.19927972	4.80889984	5.90544718	3.49313492	4.90640962	3.45549162	2.62993941	3.45680615	2.70265754	4.24640809	6.06845585	4.40053793
SNHG14	3.71808758	4.70984202	4.50143915	5.33270793	5.04875931	4.99729241	5.22727899	4.47118746	5.96162333	5.16430358	5.68144927	4.42961596	6.79597469	5.79493566	4.95698592	4.60940039	5.03474395	5.54225805	4.75915583	5.54318652	4.52481593	4.33270793	4.38956681	4.42626475	5.4442695	5.65449283	5.21218021	5.18665902	5.01256867	5.24640809	3.24184018	5.55642942	5.22032995	5.10810622	4.34695689	5.53356335	4.16027483	4.26153082	4.66505161	5.1218443	5.12887076	5.02147973	4.43629512	5.20084957	5.54132898	4.66618849	4.16349873	3.52606881	4.57167681
SNHG15	4.64154603	4.21179098	3.74953427	5.38612116	4.61176256	4.16108148	3.84398384	3.72246602	3.80219322	4.03913839	3.03913839	3.90303827	4.05571626	5.95419631	2.84599177	3.79805051	4.06695024	3.75808993	3.50969584	3.7506065	3.42626475	3.0617762	4.05224198	4.48026512	4.09254574	3.61706334	2.81147103	2.82171022	1.60880924	3.75808993	4.98913901	4.21723072	3.20633065	3.37016428	5.48284828	3.87282876	4.46008724	4.17232749	3.69376571	4.81198472	4.45417589	3.42894634	4.81198472	3.76234882	3.63923216	2.82171022	2.03913839	3.88655015	4.2547452
SNHG16	4.60762622	4.59155975	4.33913738	3.85299759	4.10097765	4.54039931	2.98732087	4.46466827	3.47638169	4.21878117	3.44360665	4.47702965	4.12598165	4.88166462	3.93922658	3.44890095	3.59812696	3.75167795	3.42088657	3.03033608	3.92504996	4.40053793	4.31469653	5.28651156	4.26978124	3.13257684	4.11186596	2.94860085	5.44360665	3.71699089	3.63343121	4.02856915	3.35332329	4.55642942	5.54008928	3.0071955	4.02414235	3.81249823	4.13996057	4.24944534	4.65420638	5.05484848	4.78764141	3.24792751	3.97544677	2.67355642	4.42693562	4.21412481	3.90881291
SNHG17	5.6777901	3.5680321	3.77294134	4.1675185	4.70818724	4.34978987	3.28983447	3.71589337	4.35825559	3.68369645	3.45549162	3.70929064	4.56193706	5.66135057	3.76977174	3.65420638	3.57167681	2.72246602	4.38887834	2.58014548	3.98276546	6.14628864	3.76341157	4.33199178	4.61647533	2.93545975	3.422233	3.72027847	5.30048984	4.1562348	5.49633451	4.09085343	3.59931779	3.63691458	5.21140164	3.00360224	3.90303827	3.88557436	3.79805051	4.72900887	5.02147973	3.91934008	3.82883465	2.81147103	3.20476675	6.16872225	3.77820858	4.56559718	4.23802252
SNHG18	2.95233357	2.72027847	0.74846123	0.79077204	3.55458885	1.15704371	1.32768736	3.20633065	1.63226822	2.17632277	0.68706069	1.15704371	2.37573454	0.37851162	2.69153416	2.1826923	0.26303441	2.21412481	1.79077204	0.50589093	2.22342255	1.30451104	2.04264434	1.57046293	0.61353165	0.27500705	2.03210084	1.02856915	2.10768787	2.20476675	2.38956681	1.20163386	2.169925	0.64154603	1.28688115	0.62293035	2.80322704	1.61823866	3.16349873	1.3448285	0.46466827	0.80735492	2.73552218	0.67807191	0.94860085	0.84799691	0.94110631	2.86393845	3.87184365
SNHG3	6.26378561	3.96439863	5.42525787	2.52606881	2.76977174	3.03210084	4.21645487	3.29572302	7.6555665	7.4364617	2.61353165	3.54596837	3.22496637	3.95977016	3.44228004	3.54349588	3.357552	2.03913839	3.34198575	3.71918344	2.65992456	2.78659636	3.07895134	2.14404637	5.75568878	3.0976108	3.52982095	1.94485845	3.86492897	5.16027483	3.04089243	2.6825733	2.35332329	3.23419472	4.67525139	2.53853816	3.06695024	4.26828467	2.73335434	3.77505054	2.7803101	4.02414235	2.27500705	1.80322704	3.0976108	1.33913738	3.3248106	3.077243	3.0617762
SNHG5	7.16259274	6.73131903	6.3986582	6.143026	7.94427282	6.61882595	5.09550252	5.47021146	7.31542132	5.19337751	5.52606881	5.13750352	5.37399614	6.06651978	4.84949893	7.16561051	6.63197732	6.24545763	6.197315	4.36176836	5.22032995	6.05658353	5.36352154	6.27052894	6.62935662	5.26978124	5.48703608	5.06479665	7.26134276	5.67609812	7.09529152	6.70528679	5.02147973	5.66618849	6.10852446	5.49313492	7.5241107	5.98572811	5.31070366	6.86319511	7.46393301	6.66263277	7.00326491	4.62585493	5.36632221	5.84624257	5.11103131	5.60733031	5.48735772
SNHG6	7.71966262	5.68453825	5.86690798	7.75535497	6.87442813	7.65277328	6.96278035	6.58991326	7.22660486	6.55443537	6.25228697	6.21412481	7.5428771	7.76500425	5.38681095	6.21198561	7.31903982	6.0617762	7.12660124	6.09992635	5.79077204	5.21723072	6.20124177	4.15380534	6.94813358	6.03694284	6.45631334	4.55887985	7.16259274	6.57667329	5.47670571	7.04122108	5.51664556	6.66945203	7.46327914	6.07745665	6.18527191	6.21393046	6.33556901	7.41091769	7.09106508	6.87332106	6.50779464	6.21393046	6.68173036	6.12453493	7.10391721	6.05115455	6.49121176
SNHG7	4.30451104	3.79181407	4.88313202	5.08831124	4.95373085	5.56833618	4.24412594	4.46270675	6.93781517	8.7232855	3.69153416	4.49057013	4.11769504	5.08618931	3.77399633	3.99004722	4.95093493	3.5533605	4.62643914	4.0721058	3.71259578	4.62993941	3.78345665	3.18428029	4.31179372	4.03913839	4.69599381	3.8609628	4.92172195	4.2156786	3.99276843	4.86937792	3.58856474	4.65535183	6.41903319	4.17951105	4.40190347	4.79649393	4.24564777	5.89093302	6.25776497	6.32138698	4.31469653	4.08831124	5.64356762	3.63226822	4.53977919	4.08915913	4.12598165
SNHG8	6.91886324	5.23534413	4.77978501	6.71959417	6.49888909	5.98116767	6.36632221	5.6354642	6.59753117	5.7465815	5.67016051	5.73308313	5.80115866	6.23496109	5.10852446	5.25550073	7.24526747	4.79389588	7.03331287	5.73849764	5.11769504	5.17392693	5.42189651	3.70929064	5.69488019	6.29553937	5.83466066	4.73498052	6.40429006	5.74038793	5.11019618	6.80193465	3.76128527	5.98572811	6.55090066	5.75328362	5.28392177	6.34925911	6.99208861	3.90303827	6.76844902	6.11436702	5.29829173	5.55918587	5.61853233	5.13750352	6.02103548	5.36106649	5.49153246
SNHG9	8.77741972	4.0976108	4.96809075	4.67581593	5.91312877	5.24678809	4.88019573	6.04810537	6.61544573	5.39231742	3.61941301	3.95326524	4.90592848	5.38784501	5.49825087	3.73118324	4.03826058	4.0513721	4.83945577	3.54101915	3.71479501	4.85099939	3.71479501	4.03738222	4.6825733	3.92884404	5.00495076	4.49313492	3.36176836	5.37016428	4.97636364	3.72246602	3.62643914	4.88801259	6.33967188	4.18745105	4.62993941	6.42844393	5.62468581	5.45417589	2.83794324	5.61647533	5.56955185	3.83794324	3.4502215	3.92884404	6.9670533	4.71039319	5.47183776
SOCS2-AS1	1.6825733	1.29865832	0.28688115	0.91838623	2.9429836	2.15055968	0.95605665	0.86393845	3.01435529	0.89530262	1.26303441	1.84799691	1.06350294	0.70487196	1.96716861	0.94110631	0.91073266	1.38404981	0.47508488	0.87970577	2.02147973	3.38404981	1.13750352	1.98913901	0.55581616	1.04264434	2.62527049	0.94860085	0.87184365	1.36176836	2.18586655	0.78240856	0.32192809	0.72246602	5.97039354	1.09085343	1	3.95419631	1.48026512	2.25701062	0.50589093	0.67807191	2.09085343	1.40053793	0.35614381	0.31034012	4.40463068	0.77399633	0.78240856
SOS1-IT1	0.68706069	1.0071955	0.70487196	1.14404637	1.55581616	1.50080205	0.90303827	0.8559897	1.44360665	1.52606881	0.94110631	1.09085343	1.01435529	1.04264434	1.08406426	0.87970577	1.35614381	0.76553475	1.41142625	1.42760617	0.97819563	0.65076456	0.78240856	0.422233	1.0976108	0.88752527	1.26903315	0.91073266	0.78240856	1.68706069	0.84799691	1.52606881	1.5360529	0.83187724	1.0071955	0.83187724	0.97085365	1.1826923	1.18903382	1.62293035	1.9068906	1.1826923	1.58976349	0.81557543	1.09085343	0.61353165	1.3950628	0.80735492	1.31614574
SOX2-OT	6.62979373	6.2320851	6.99909803	6.16972461	6.16470584	6.11332544	7.47532812	5.93522399	5.82119998	6.59200846	5.82119998	6.44658709	6.27686883	7.44062005	6.3003068	7.52661661	6.8295959	5.63430284	8.96110236	6.38474059	6.18348651	5.57107	6.91516233	5.76155123	7.85362146	5.95652136	7.2465031	7.81301155	7.829025	9.25055898	5.59484709	6.86542398	7.27435486	6.8157035	6.1218443	5.53760669	6.59916899	6.33127527	7.46507658	7.32526048	7.11238738	6.29553937	7.69668939	6.40258576	7.08915913	6.51554216	7.63437545	7.1756244	6.98367769
SOX21-AS1	1.86789646	1.28095631	3.42492209	2.55826763	3.41953889	2.7506065	1.24488706	2.28392177	2.93545975	2.55826763	2.27798475	2.62760684	1.12432814	3.0513721	3.17791779	1.87578006	2.41142625	2.72465027	2.53356335	1.35049725	2.43295941	1.96347412	1.11769504	1.86393845	2.58014548	1.63226822	2.66675659	2.01077984	1.98550043	2.37851162	2.53853816	2.67129337	2.79493566	3.02147973	0.54596837	1.73552218	2.52606881	3.16349873	2.99276843	2.9429836	3.16510799	3.11603199	2.59454855	1.33342373	3.06867081	2.35332329	2.62993941	0.83187724	3.0617762
SPAG5-AS1	1.59454855	0.79077204	1.13750352	1.10433666	0.75702325	0.94860085	0.7398481	1.24488706	1.27500705	1.40053793	1.44360665	0.46466827	1.077243	0.89530262	1.13093087	0.44360665	1.22650853	0.93357264	1.13750352	1.51096192	0.90303827	0.18903382	0.57531233	1.3448285	0.77399633	1.422233	1.60407132	1.0071955	1.25701062	1.04264434	1.51096192	1.31034012	1.80735492	0.98550043	1.66902677	1.30451104	1.25096157	1.3448285	1.1953476	0.83187724	0.94860085	1.43829285	0.47508488	0.78240856	1.49569516	1.26303441	0.47508488	0.65076456	0.45417589
SPATA41	0.81557543	0.35614381	0.62293035	0.422233	0.52606881	0.49569516	1.05658353	0.37851162	1.49057013	0.37851162	0.57531233	0.17632277	1.3950628	0.86393845	0.33342373	0.41142625	0.55581616	0.17632277	0.61353165	1.1826923	0.18903382	0.11103131	0.13750352	0.33342373	0.40053793	0.95605665	1.13093087	0.61353165	0.40053793	0.29865832	0.32192809	0.74846123	1.79077204	0.28688115	1.76553475	1.14404637	0.50589093	0.7398481	0.51601515	0.13750352	0.44360665	0.57531233	0.27500705	0.49569516	0.87970577	0.78240856	0.05658353	0.32192809	0.67807191
SRD5A3-AS1	1.82374936	1.077243	1.67355642	1.64154603	1.26903315	2.41683974	1.3729521	1.32768736	1.89917563	1.31034012	1.14404637	0.37851162	1.077243	2.16349873	1.14404637	1.72683122	1.46988598	1.52105074	2.69376571	1.25096157	1.23878686	0.77399633	1.03562391	1.14404637	1.6825733	1.35614381	1.78240856	1.76128527	5.98527271	2.18586655	1.02147973	1.35614381	1.99276843	1.36737107	1.29865832	1.26903315	0.83187724	1.54596837	1.98185265	1.55090066	1.33342373	0.97819563	1.32192809	1.40053793	1.85199884	1.61823866	1.54596837	1.55581616	1.65535183
SRP14-AS1	1.69599381	2.83187724	3.66448284	3.37989816	3.9068906	2.80529246	2.52606881	2.25096157	3.35614381	3.08065766	2.45417589	2.31034012	2.43562859	2.64385619	3.71039319	2.66902677	2.49313492	2.90881291	2.89336221	2.04614178	2.76341157	1.70487196	1.82781902	1.1953476	2.71808758	2.38956681	2.64385619	2.71369581	2.75915583	4.03562391	1.65076456	1.97452931	0.96347412	2.26903315	3.03913839	2.14077866	1.44360665	1.56559718	3.35049725	3.66789213	2.64154603	2.26002566	3.14077866	2.26603689	2.13422094	2.56315813	2.49313492	1.89530262	1.89530262
SRRM2-AS1	1.29278175	0.52606881	0.47508488	0.81557543	0.78240856	0.66902677	0.47508488	0.88752527	0.79908731	1.22032995	0.32192809	0.56559718	0.59454855	0.48542683	1.11769504	0.28688115	0.51601515	0.71369581	0.97819563	0.90303827	0.5849625	0.48542683	0.41142625	0.38956681	0.55581616	0.71369581	1.16349873	0.36737107	0.88752527	0.77399633	0.50589093	0.8559897	0.97819563	0.59454855	1.04963077	0.50589093	0.80735492	0.75702325	0.47508488	0.45417589	0.91838623	0.33342373	1.33913738	0.5360529	1.07038933	0.64154603	0.62293035	0.49569516	0.60407132
SSBP3-AS1	0.73118324	0.21412481	0.11103131	0.0976108	0.48542683	0.26303441	0	0.08406426	0.52606881	0	0.27500705	0	0.51601515	0.36737107	0.50589093	0.28688115	0.28688115	0	0.82374936	0.79908731	0.15055968	0	0.21412481	0.65992456	0.422233	0.70487196	0.80735492	0.36737107	0.25096157	0.52606881	0.18903382	0.83187724	0.56559718	0	1.15704371	0.38956681	0.56559718	0.55581616	0.15055968	0.90303827	0.23878686	0.35614381	0.23878686	0.25096157	0.98550043	0.65992456	0.07038933	0.13750352	0.0976108
ST3GAL6-AS1	1.36737107	0.86393845	1.82781902	0.56559718	1.71369581	0.61353165	0.80735492	0.15055968	0.43295941	0.95605665	0.73118324	0	1.44360665	1.97452931	0.48542683	0.65992456	0.17632277	1.81966818	1.04963077	0	0.46466827	0.43295941	0.31034012	0.21412481	1.16349873	0.28688115	1.61353165	1.02856915	1.20789285	0.35614381	2.04963077	0.64154603	2.26303441	0.60407132	1.01435529	0.5360529	0.54596837	2.02502879	0.76553475	0.18903382	0.40053793	1.32768736	0.87184365	0.17632277	0.46466827	0.52606881	0.74846123	0.94860085	3.73660488
ST7-AS1	2.21412481	1.03562391	1.99638875	2.20476675	2.60644223	2.01435529	1.09085343	1.97819563	2.35332329	1.9068906	1.04264434	1.49569516	1.40599236	2.32768736	2.33342373	1.25701062	1.72683122	0.90303827	1.71369581	1	1.15704371	0.89530262	0.65076456	0.86393845	2.16027483	0.77399633	2.3448285	1.02147973	2.18586655	1.83187724	2.02147973	1.77820858	1.66902677	2.28095631	3.04264434	1.03562391	1.91456452	2.11103131	1.76128527	3.27500705	2.45680615	2.11436702	2.31034012	0.93357264	1.77820858	0.99276843	3.20945337	0.75702325	2.92789645
ST7-OT4	1.32192809	0.89530262	0.87970577	0.51601515	0.7398481	0.76553475	0.63226822	0.63226822	0.97085365	1.20163386	0.88752527	0.8559897	0.11103131	0.60407132	1.83592407	0.3448285	1.17632277	1.01435529	0.50589093	0.80735492	0.92599942	0.35614381	0.54596837	0.29865832	0.60407132	0.28688115	1.02856915	0.17632277	0.83187724	0.87184365	0.47508488	0.91073266	1.38956681	0.43295941	0.57531233	0.63226822	0.93357264	1.07038933	1.48026512	1.54596837	1.09085343	0.23878686	1.7398481	0	0.66902677	0.51601515	0.05658353	0.422233	0.17632277
STAG3L5P-PVRIG2P-PILRB	3.30158765	3.51727569	3.28835856	2.169925	3.33913738	2.64154603	1.79077204	3.61706334	3.54720302	5.22149046	2.15704371	2.3729521	2.66675659	3.71479501	3.96347412	2.09085343	2.73335434	2.53853816	2.29572302	2.01077984	3.38404981	3.60407132	2.0976108	3.54225805	2.35332329	2.72465027	3.90592848	3.04963077	2.3448285	3.38266725	4.5039847	4.0071955	3.81249823	3.43162296	3.31614574	2.08746284	3.4502215	3.60525726	4.12598165	4.07809742	3.94766616	4.02325535	4.37989816	1.69599381	3.34908215	1.73552218	3.14567746	2.83995959	1.64154603
STARD4-AS1	1.26303441	1.13750352	1.44890095	0.40053793	0.95605665	1.20163386	0.422233	1.59454855	0.73118324	1.81557543	0.5849625	1.64154603	1.72683122	1.23878686	1.89141919	0.5360529	0.54596837	0.48542683	0.77399633	0.98550043	0.86393845	0.37851162	0.33342373	3.43696134	0.7398481	0.67807191	0.97819563	0.76553475	0.65992456	1.02147973	1.65076456	1.38404981	0.86393845	1.17632277	1.03562391	0.55581616	1.58014548	1.77399633	1.81557543	1.81557543	1.60880924	0.96347412	0.65076456	0.57531233	1.58014548	0.3448285	1.28688115	0.79077204	0.75702325
STK24-AS1	0	0.08406426	0.65992456	0.7398481	0.94110631	0.26303441	0.13750352	0.32192809	1.27500705	0.50589093	0.21412481	0.07038933	0.46466827	0.38956681	0.91838623	0.33342373	0.5849625	0.3448285	0.16349873	0.12432814	0.45417589	0	0.11103131	0	0.27500705	0.31034012	0.36737107	0.07038933	0.0976108	0.5360529	0.27500705	0.31034012	0.32192809	0.47508488	0.28688115	0.22650853	0.16349873	0.3448285	0.32192809	0.05658353	0.27500705	0.28688115	0.91838623	0	0.28688115	0.11103131	0.54596837	0.25096157	0.70487196
STX18-AS1	0.69599381	1.11103131	1.929791	1.05658353	1.43829285	1.12432814	1.61353165	1.37851162	0.97085365	1.81557543	1.97819563	1.27500705	1.31614574	2.1953476	2.60407132	1.47508488	2.15055968	1.04963077	1.80735492	1.92219785	1.52606881	1.44890095	1.52606881	2.91456452	1.89141919	1.56071495	1.70487196	1.48026512	1.61823866	2.19849415	0.96347412	2.21412481	2.03913839	1.91838623	1.76128527	1.60407132	1.09085343	2.38681095	2.06004738	2.01792191	2.40871186	2.169925	1.56071495	1.8559897	2.169925	0.87184365	1.65535183	1.59454855	2.25701062
STXBP5-AS1	0.26303441	0.70487196	0.21412481	1.22032995	1.22650853	0.5849625	2.79285535	0.82374936	1.30451104	0.91073266	2.1210154	0.72246602	1.23878686	1.40053793	0.60407132	1.31034012	1.83995959	0.75702325	1	3.23112516	1.15704371	0.86393845	0.75702325	0.25096157	1.49569516	2.94673086	1.6825733	1.57531233	0.62293035	1.31034012	0.56559718	2.00360224	1.15055968	1.169925	0.5360529	3.14241344	0.52606881	0.27500705	0.83995959	0.28688115	0.65076456	0.72246602	1.72246602	2.77188558	1.03562391	1.08406426	0.21412481	0.65076456	0.8559897
SUCLA2-AS1	0.40053793	0.25096157	0.44360665	0.20163386	0.66902677	0.21412481	0.92599942	0.20163386	1.0976108	0	1.07038933	0.18903382	0.41142625	0	0.18903382	0.5849625	0.74846123	0.21412481	0	1.13750352	0.31034012	0	0	0.17632277	0.40053793	0.36737107	0.65992456	0.17632277	0.5360529	0.422233	0	0.23878686	0.16349873	0.22650853	0.40053793	0.93357264	0.16349873	0	0.32192809	0	0.27500705	0.33342373	0.67807191	0.50589093	0.51601515	0	0.29865832	0	0.41142625
SZT2-AS1	0.68706069	0.26303441	0.22650853	0.43295941	0.91073266	0.21412481	0	0.22650853	0	0	0	0.17632277	0.18903382	0	0	0.35614381	0.23878686	0	0.56559718	0.16349873	0	0.23878686	0	0.54596837	0.23878686	0.35614381	0.83995959	0	0	0.18903382	0.13750352	0	0.45417589	0.27500705	0.93357264	0.26303441	0.32192809	0.65076456	0.55581616	0.17632277	0	0.17632277	0	0	0.23878686	0.38956681	0	0	0
TAPT1-AS1	1.14404637	1.05658353	1.50080205	1.15055968	1.63691458	1.27500705	0.82374936	0.94110631	2.47767733	1.32192809	0.93357264	0.94110631	1.08406426	1.57531233	1.77820858	0.65076456	1.53106949	1.33342373	1.71808758	0.89530262	1.40053793	0.48542683	0.7398481	1.3729521	1.95605665	0.67807191	1.17632277	0.97085365	0.75702325	1.82781902	1	1.46466827	1.69599381	1.54101915	1.46988598	0.73118324	1.24488706	1.59931779	1.25701062	1.3448285	1.75274859	1.59454855	0.95605665	0.99276843	1.94485845	0.74846123	1.35614381	1.16349873	1.17632277
TERC	2.60880924	0	0.60407132	0.27500705	0.27500705	0	0.28688115	0	3.44228004	3.77082905	0.74846123	0	0.422233	0.25096157	1.11769504	0.94110631	0	0.28688115	0.56559718	1.41142625	0.43295941	0.28688115	0.25096157	0	0	0.86393845	0.80735492	0.25096157	0	1.33342373	0	0.33342373	0.82374936	0	0.5360529	1.37851162	0.91073266	0.26303441	0.23878686	0.25096157	0.68706069	0.48542683	0.36737107	0	0.28688115	1.16349873	0.31034012	0.21412481	0.22650853
TFAP2A-AS1	0.79077204	0	2.51853514	2.14077866	0.59454855	1.49057013	0.11103131	1.25701062	0.97085365	1.8559897	1.11103131	1.50589093	1.24488706	0.91073266	0.18903382	0	1.0071955	0	0.99276843	0.0976108	1.01435529	0.11103131	0.23878686	2.21723072	1.13750352	0.0976108	1.02856915	0.0976108	2.14404637	0.91838623	1.05658353	1.89917563	0.49569516	2.1473067	2.08406426	0.07038933	0.48542683	1.52105074	2.56315813	2.80941444	1.57531233	0.66902677	0.31034012	0	1.14404637	0.23878686	2.01792191	0.57531233	0.69599381
THAP7-AS1	2.01435529	1.1826923	1.70487196	1.92219785	1.71369581	1.40053793	1.90303827	0.91838623	1.89141919	0.5360529	1.40053793	1.31034012	1.78240856	1.96716861	1.92599942	1.67807191	1.59931779	1.32768736	1.71369581	1.62760684	1.25701062	0.57531233	0.87970577	0.82374936	1.3448285	1.422233	1.35614381	1.04963077	1.169925	2.40599236	0.7398481	1.60880924	1.93357264	2.09085343	2.11769504	1.3729521	1.15055968	1.72246602	0.65076456	1.60407132	0.73118324	1.27500705	1.40599236	0.65992456	1.87184365	1.50080205	2.15704371	0.64154603	2.06695024
THAP9-AS1	3.47378691	3.45549162	4.06263983	3.73552218	3.58736499	4.83339613	3.73876784	4.5052558	4.54101915	5.07382023	3.50080205	4.20867332	4.22881869	4.35191096	4.22650853	3.95698592	4.52982095	2.93922658	4.34411833	3.71369581	3.79389588	3.3448285	3.72137266	4.21256934	4.41006969	4.09423607	3.80115866	3.49569516	4.74846123	4.09254574	4.13668358	4.79805051	4.28095631	3.36876835	4.41074813	4.21490191	4.32840566	2.97452931	4.9202933	4.52857132	4.63575439	4.09508049	4.5686402	3.04614178	4.15946773	2.56559718	3.84999926	3.95698592	3.09085343
THRB-AS1	0.15055968	0.47508488	0.38956681	0.8559897	0.97819563	0.62293035	0.65076456	0.64154603	1.87184365	0.55581616	0.68706069	0.07038933	0.91073266	0.44360665	1.07038933	0.56559718	0.08406426	0.79908731	0.27500705	0.45417589	0.55581616	0.08406426	0.422233	0.61353165	0.59454855	0.67807191	0.66902677	0.27500705	0	0.54596837	0.40053793	0.38956681	1.33913738	0.66902677	0.29865832	0.64154603	0.23878686	0.25096157	0.41142625	0.07038933	0.37851162	0.3448285	1.33913738	0.52606881	0.45417589	0.33342373	0.59454855	0.16349873	0.44360665
TIPARP-AS1	2.33628339	1.55090066	0.60407132	1.59454855	2.15380534	0.31034012	0.38956681	1.25096157	3.31179372	2.01435529	0.98550043	0.98550043	1.21412481	1.48026512	1.64616266	0.87970577	1.27500705	1.169925	0.87970577	0.65992456	1.21412481	0.51601515	0.63226822	0.22650853	0.75702325	0.27500705	1.44890095	1.56559718	1.8559897	0.94110631	1.36176836	0.74846123	0.94860085	1.54101915	0.15055968	0.36737107	0.96347412	0.84799691	1.54596837	1.49569516	1.63226822	1.12432814	1.83592407	0.91838623	1.07038933	0.97085365	1.99276843	1.51096192	1.32192809
TLX1NB	0.26303441	0	0.99276843	0.92599942	0	0	0	0	0	0	0.31034012	0.04264434	0	0	0	0	1.52105074	0	0.63226822	0.33342373	0	0	0	0.04264434	0.15055968	0.13750352	0.21412481	0	0.46466827	0.04264434	0.07038933	1.25701062	0.35614381	0.52606881	0.64154603	0.05658353	0.11103131	0.04264434	0	0	1.43295941	0.11103131	0	0	1.02856915	0.11103131	0	0	0
TMCC1-AS1	1.81557543	1.26303441	1.43295941	2.07038933	2.04963077	0.84799691	1.49057013	1.49057013	2.00360224	2.14077866	1.50589093	1.0071955	2.23572706	2.70265754	2.06350294	1.03562391	2.44625623	1.23878686	1.71369581	1.38956681	1.3448285	0.83187724	0.94110631	1.97452931	1.59931779	1.17632277	1.59931779	1.51601515	2.04264434	1.29865832	1.15055968	2.40326772	1.56071495	2.03210084	1.98185265	1.51601515	0.87184365	1.81147103	1.96716861	1.95233357	3.06695024	2.1210154	1.48026512	1.50080205	2.50334874	0.62293035	1.29865832	0.83995959	1.36737107
TMEM161B-AS1	5.1826923	4.67638026	4.56315813	4.61765112	4.63459327	3.63807384	4.45285896	4.24260251	5.3373543	5.28095631	3.98823022	3.9579146	6.29001885	3.70154906	5.46956042	3.18428029	4.42357817	4.03738222	4.11270013	4.24107746	4.643279	2.88557436	3.16349873	4.02856915	4.00270252	4.42693562	4.87872534	4.09423607	3.97361128	4.15380534	3.45811948	4.40531168	3.26453643	4.1755246	5.88386515	4.11852585	3.76659516	4.22881869	5.06307145	5.03694284	4.77188558	4.6129422	5.09718939	3.77399633	4.08236197	3.93357264	4.67919857	3.38681095	5.13463167
TMEM254-AS1	1.04264434	1.17632277	2.0976108	2.01077984	2.08406426	1.40599236	1.81557543	1.12432814	1.89917563	1.93734439	1.55581616	1.44360665	1.55090066	2.37016428	1.96716861	1.43295941	2.077243	1.83187724	2.13750352	1.3729521	1.91838623	0.31034012	0.56559718	0.98550043	1.97085365	1.74846123	1.87970577	1.44890095	2.25398927	1.87578006	0.15055968	1.98550043	1.97085365	2.59931779	1.11769504	1.43295941	1.1826923	1.02856915	2.67129337	2.96901231	2.73335434	1.72246602	2.84799691	1.20163386	2.04614178	1.61823866	1	0.89530262	2.1210154
TMEM44-AS1	2.39231742	1.76553475	2.81762326	2.75915583	2.58976349	1.87184365	1.7441611	2.74200621	3.3729521	2.31903982	1.98550043	1.91838623	2.30742853	3.357552	2.30451104	2.21101219	1.76553475	1.70043972	2.91073266	1.422233	2.29572302	1.1953476	2.19849415	0.61353165	2.27798475	1.51096192	3.077243	1.75702325	2.51096192	2.82171022	1.51601515	1.95233357	1.91838623	2.23572706	2.99095486	1.80322704	1.33913738	2.3305584	2.74631277	3.83086376	2.13750352	2.37851162	2.62058641	1.51601515	1.79077204	1.62760684	2.60880924	1.43829285	3.00539999
TMEM51-AS1	0.37851162	0.41142625	1.52105074	2.09423607	2.04264434	1.98185265	1.38404981	0.96347412	2.91647664	0.78240856	1.28688115	0.67807191	3.03033608	1.11103131	1.43829285	0.62293035	0.28688115	1.08406426	1.13750352	0.69599381	1.70929064	0.32192809	0.65076456	1.07038933	1.47508488	0.64154603	1.46466827	0.66902677	1.3448285	1.60407132	0.74846123	1.32192809	1.07038933	0.87184365	2.37016428	1.24488706	0.83187724	0.22650853	1.58976349	0.86393845	1.02147973	1.27500705	0.92599942	1.11103131	1.60407132	0.67807191	0.52606881	0.22650853	2.29278175
TMEM99	3.10601324	2.52606881	3.11603199	3.44493205	3.71808758	3.16349873	2.7548875	2.61117238	1.75702325	3.06522762	2.23878686	2.86393845	2.41142625	2.98550043	3.07038933	3.02856915	2.8559897	2.62293035	2.77610399	2.44890095	2.95046841	2.24184018	2.34766566	0.73118324	3.11935618	2.66902677	3.13914202	2.33628339	4.06350294	2.929791	3.0583165	3.07038933	3.27798475	2.88166462	3.77715667	2.00360224	2.99095486	3.31469653	3.39369076	2.68481874	3.38128337	2.59454855	2.44890095	1.92219785	3.12267272	2.27798475	2.49569516	2.6622055	2.97452931
TMEM9B-AS1	1.94485845	2.60644223	2.71589337	2.48800077	3.06350294	1.76128527	1.5849625	2.06004738	0.64154603	2.5360529	1.23878686	1.79908731	1.45943162	2.65535183	3.04264434	1.93734439	2.13093087	1.76553475	2.26002566	0.41142625	1.93734439	2.26903315	1.81966818	1.30451104	2.01792191	0.56559718	1.79493566	1.8559897	0.87184365	1.65535183	1.63226822	1.32768736	1.929791	2.28095631	0.71369581	1.25701062	1.78240856	1.37851162	2.52606881	1.23266076	3.4409522	1.44890095	2.69376571	0.94860085	1.77820858	2.10768787	2.61588707	1.95977016	1.55090066
TMPO-AS1	1	0.33342373	0.40053793	0.70487196	0.69599381	0.73118324	0.32192809	0.68706069	1.18903382	0.57531233	0.25096157	0.5360529	0.48542683	1.077243	0.88752527	0.5849625	0.56559718	0.5360529	0.62293035	0.25096157	0.49569516	0.46466827	0.3448285	1.03562391	0.49569516	0.20163386	0.74846123	0.40053793	0.55581616	0.76553475	0.3448285	0.5849625	0.422233	0.66902677	1.0976108	0.22650853	0.64154603	0.56559718	0.63226822	1.06350294	0.90303827	1.0071955	0.22650853	0.3448285	0.44360665	0.21412481	1.31034012	0.69599381	1.37851162
TNKS2-AS1	2.0071955	1.1826923	1.28688115	1.78240856	1.45943162	1.05658353	0.88752527	0.32192809	3.04788733	1.36737107	0.65076456	0.91073266	0.50589093	0.54596837	1.42760617	0.91073266	0.52606881	1.5849625	0.87184365	0.67807191	0.61353165	0.35614381	0.44360665	0	1.20789285	1.27500705	1.10433666	0.8559897	0.87184365	1.80735492	0.23878686	0.82374936	0.62293035	0.89530262	1.67807191	0.44360665	0.29865832	0.70487196	2.07382023	1.12432814	1.64616266	0.65992456	0.60407132	0.47508488	0.35614381	0.27500705	1.85199884	1.04963077	1.23266076
TOB1-AS1	0.87184365	1.23266076	0.89530262	2.23572706	2.14077866	1.41142625	2.18586655	0.99276843	2.57046293	1.65992456	2	0.64154603	1.94485845	1.27500705	1.6825733	1.55581616	1.9068906	1.22032995	1.65076456	2.02856915	0.55581616	0.20163386	0.90303827	1.26303441	1.22650853	2.19219417	1.75274859	1.50080205	1.38404981	1.71369581	0.88752527	1.47508488	1.23878686	1.77399633	1.88362082	2.06004738	0.80735492	0.78240856	1.33913738	1.23878686	2.03562391	1.64154603	2.69153416	1.70043972	1.54596837	1.08406426	1.31034012	0.83187724	1.78659636
TOLLIP-AS1	2.43028527	0.92599942	2.54349588	2.39231742	1.89917563	1.60880924	2.0976108	1.55581616	3.80115866	1.70487196	1.81966818	0.67807191	1.02856915	1.49057013	2.43295941	1.5849625	1.55581616	1.43829285	1.92599942	1.41142625	1.74846123	0.46466827	0.7398481	0.17632277	2.15055968	1.60880924	1.75274859	1.52606881	1.54596837	1.85996955	0.89530262	1.91456452	2.02502879	2.10097765	1.51096192	1.69153416	1.01435529	1.47508488	1.55581616	0.60407132	1.65076456	0.81557543	2.49313492	1.95977016	1.67355642	1.82374936	3.20163386	0.5360529	2.62293035
TP53TG1	4.592158	4.25550073	3.90014226	4.62819033	5.20163386	4.40394936	3.91264986	5.247168	3.75702325	4.90303827	3.54101915	4.04526822	4.19298317	4.14486214	5.46139759	4.20711196	4.00180224	4.417515	4.02945289	3.24640809	4.68313499	3.48284828	3.58856474	2.41953889	3.81762326	3.13914202	5.80271022	3.41278153	3.582556	5.06004738	3.80529246	3.6825733	3.169925	4.05484848	2.9068906	3.0721058	4.87184365	4.58616425	4.70265754	4.98913901	3.8738132	4.06695024	5.71452029	2.93922658	3.55090066	3.63575439	5.06995989	4.06263983	4.03298242
TPT1-AS1	2.09085343	3.57288967	4.70376518	3.67581593	4.31324585	4.32768736	3.25247621	2.91647664	4.73714592	3.18745105	3.39917109	2.73335434	4.46074256	3.61823866	3.49569516	3.44493205	4.33485427	2.73552218	3.95512678	3.15380534	3.11270013	3.46988598	3.0161397	4.22187708	4.04264434	3.06522762	3.43829285	3.44493205	3.18903382	3.41413553	3.6825733	4.02414235	4.64961546	4.46336089	4.19140473	3.25701062	3.357552	3.81557543	3.00539999	3.74846123	4.39163026	2.94673086	3.03913839	3.43696134	4.28095631	2.66448284	2.73552218	3.16671544	3.96347412
TRAF3IP2-AS1	2.77188558	2.70265754	4.34056227	4.15946773	4.20476675	3.7506065	3.54349588	3.17312743	4.11019618	3.87774425	3.51222689	3.07382023	4.70043972	4.73876784	3.26903315	2.95977016	4.28835856	3.67919857	4.10517519	3.28835856	2.85399565	2.68481874	2.54596837	5.04788733	4.03298242	3.15055968	4.49057013	2.89336221	4.62058641	3.96716861	3.24792751	4.72792045	4.47638169	3.98367769	4.75595577	2.90496572	3.0976108	3.85199884	4.65420638	4.18982456	4.87725345	3.857981	3.97361128	3.10601324	4.55028505	2.92599942	3.37712375	2.5849625	4.15946773
TRAM2-AS1	1.89530262	3.22342255	3.47118746	3.73552218	3.58014548	3.26153082	2.81966818	3.40326772	2.71589337	3.74953427	2.96901231	2.90110824	2.9202933	2.83390208	2.64846544	3.29719142	3.41142625	3.64846544	3.35191096	2.1210154	3.58976349	2.81352469	2.55581616	2.22032995	3.20945337	2.35332329	3.49441561	2.44360665	3.27798475	3.49441561	2.84197312	3.24031433	3.0583165	3.91073266	1.90303827	2.33913738	2.82984956	2.74631277	3.50589093	3.80735492	3.54349588	3.16510799	3.75274859	2.10097765	3.46205232	2.75702325	3.76447355	2.31903982	2.46727948
TRAPPC12-AS1	0.21412481	0.80735492	0.61353165	0.29865832	0.62293035	0.99276843	0.29865832	0.67807191	0.50589093	0.3448285	1.13750352	0.50589093	1.80322704	0.55581616	0.76553475	1.077243	1.0071955	0.65076456	0.91838623	1.04963077	0.51601515	0.47508488	0.40053793	0.90303827	1.13750352	1.02147973	0.28688115	1.0071955	0.83187724	0.65076456	0.27500705	1.29278175	0.80735492	1.169925	1.3448285	1.29278175	0.74846123	0.75702325	0.81557543	0.79908731	0.50589093	0.73118324	0	1.50080205	0.81557543	0.25096157	0.81557543	0.36737107	0.59454855
TRHDE-AS1	0.28688115	0.21412481	0	1.36737107	0.40053793	1.60407132	2.01077984	0.05658353	0.89530262	0.29865832	1.7398481	0	3.06522762	1.17632277	0	1.38956681	1.20789285	0.32192809	1.1826923	2.49569516	0.01435529	0	0.13750352	0.02856915	1.20163386	2.40326772	0.64154603	1.31034012	0.32192809	0.01435529	0.20163386	1.58014548	2.80322704	0.15055968	0.32192809	2.31034012	0.47508488	0.18903382	0.31034012	0	0.29865832	0.99276843	0.3448285	2.39231742	2.077243	1	0.26303441	0.07038933	1.35049725
TRIM52-AS1	3.65306002	3.71808758	3.38543104	4.5279461	4.23572706	2.92219785	3.0513721	3.71808758	3.2675358	4.06522762	3.62175886	3.54596837	4.24944534	3.90110824	4.05224198	3.72900887	4.59753117	4.14567746	3.46336089	3.7473874	3.55826763	3.01256867	3.17951105	3.67919857	3.93734439	3.2794713	4.22881869	3.95326524	4.02059109	4.20398417	3.95326524	4.43362717	3.94860085	4.49825087	4.67750824	3.45811948	3.13914202	4.29939121	3.85996955	3.0976108	4.22881869	4.15866018	3.91838623	3.23878686	4.24031433	3.76128527	3.71039319	3.32192809	4.51096192
TTC28-AS1	3.41142625	2.92219785	3.80838505	3.73876784	3.39231742	3.50462039	3.04264434	2.89141919	4.08576455	3.61706334	3.48155728	3.38543104	4.46270675	4.3652726	3.54720302	3.05311134	3.89239103	2.52105074	3.99004722	2.857981	2.99457972	2.80941444	2.54101915	3.28688115	4.1218443	2.61117238	3.077243	3.169925	3.25247621	3.44360665	3.52982095	3.93828579	3.6622055	3.89724043	4.30085587	3.07038933	3.09592442	3.99457972	3.54843662	4.37225565	4.42425029	4.01881219	3.08576455	2.929791	3.95140129	2.83592407	3.26603689	2.9800253	3.56681515
TUBA3FP	0.83995959	0.37851162	0.57531233	1.26903315	0.81557543	1.57531233	0.65992456	0.44360665	1.81557543	1.20163386	0.8559897	0.56559718	1.72246602	1.57531233	1.04963077	0.92599942	1.77820858	0.91073266	1.15055968	0.83995959	1.08406426	0.422233	0.0976108	1.64154603	1.50080205	0.80735492	1.23878686	0.82374936	0.41142625	0.87184365	0.81557543	1.91838623	1.92219785	1.54101915	1.73552218	1.03562391	0.92599942	0.91838623	1.12432814	0.51601515	1.97819563	0.38956681	1.13093087	0.26303441	1.86789646	0.71369581	1.22650853	0.5360529	0.55581616
UBA6-AS1	2.31903982	2.77399633	2.92219785	2.58014548	2.65076456	3.31179372	2.68929916	2.66902677	2.33342373	2.59931779	2.07382023	3.22496637	2.62293035	3.57288967	2.38681095	3.03210084	3.13093087	2.62760684	2.97452931	2.33628339	2.7548875	3.27500705	2.49057013	2.50080205	2.857981	1.84398384	2.97085365	1.82781902	2.30451104	3.01792191	2.87774425	2.47767733	3.33199178	2.24488706	3.04788733	1.92219785	3.12763328	3.22958792	2.929791	3.31034012	2.89917563	3.42894634	2.26903315	1.97452931	2.8559897	1.81966818	2.49057013	3.18745105	3.04963077
UBAC2-AS1	0.38956681	0.54596837	1.47508488	1.76553475	0.77399633	1.13750352	0.94110631	0.98550043	0.99276843	0.83187724	0.80735492	0.62293035	0.74846123	1.0976108	1.91838623	0.62293035	1.37851162	1.02856915	0.87184365	0.31034012	0.83995959	0.05658353	0.60407132	0.422233	1.08406426	0.55581616	1.73552218	0.49569516	0.80735492	1.07038933	0.422233	1.13093087	1	0.88752527	0.91073266	0.52606881	0.49569516	0.68706069	0.66902677	0.88752527	0.98550043	1.04264434	1.26303441	0.37851162	0.91838623	0.422233	0.5360529	0.43295941	0.63226822
UBE2E1-AS1	0.36737107	1.02147973	1.20163386	0.88752527	1.51601515	0.25096157	0.35614381	0.71369581	1.22650853	1.35049725	0.36737107	0.22650853	0.48542683	1.31034012	1.3950628	0.48542683	0.69599381	0.47508488	0.28688115	0.11103131	0.5360529	0.25096157	0.21412481	0	0.74846123	0.12432814	0.44360665	0.32192809	0.63226822	0.50589093	0.47508488	0.91073266	0.20163386	0.77399633	0.55581616	0.17632277	0	0.32192809	1.25096157	0.65992456	0.33342373	0.40053793	0.5849625	0	0.3448285	0.29865832	0.5849625	0.0976108	0.69599381
UBL7-AS1	1.93734439	1.28095631	1.5849625	1.31614574	1.29865832	2.13422094	1.21412481	1.84398384	1.0071955	1.44360665	0.67807191	1.48026512	1.06350294	1.26303441	1.76128527	1.63226822	1.13093087	1.02147973	1.66902677	0.7398481	1.22650853	1.07038933	1.01435529	1.65535183	1.48026512	0.422233	1.49569516	0.99276843	1.41142625	1.57046293	1.22032995	1.56559718	1.32768736	1.83995959	2.18586655	0.5849625	1.38956681	1.422233	1.75274859	1.56559718	1.93357264	1.76977174	1.40599236	0.78240856	1.30451104	1.1826923	2.0071955	1.15055968	1.62293035
UBXN7-AS1	0.59454855	0.0976108	0.41142625	0.31034012	0.12432814	0.69599381	0.08406426	0	0.3448285	0.41142625	0.13750352	0.35614381	0.04264434	0.21412481	0.74846123	0.13750352	0.21412481	0.13750352	0.28688115	0.73118324	0.02856915	0.04264434	0.02856915	0.11103131	0.80735492	0.59454855	1.04264434	0.11103131	0.12432814	0.15055968	0.32192809	0.15055968	0.97085365	0.26303441	0.80735492	0.44360665	1.22650853	1.20789285	0.29865832	0.59454855	0.27500705	0.11103131	0.68706069	0	0.56559718	0.29865832	1.3448285	0.0976108	0.22650853
UGDH-AS1	0.72246602	1.13750352	1.58014548	0.81557543	1.09085343	0.48542683	0.97085365	1.17632277	0.33342373	0.97819563	0.7398481	1.01435529	0.78240856	1.70043972	1.169925	0.91073266	0.91838623	0.97085365	1.44890095	0.59454855	1.43829285	1.21412481	1.22650853	1.21412481	0.91073266	0.61353165	1.51096192	1.26903315	1.65992456	1.59454855	1.06350294	0.91073266	1.23266076	0.91838623	0.8559897	0.59454855	0.97819563	1.20163386	1.48026512	1.33913738	1.14404637	0.82374936	1.69599381	0.65992456	1.10433666	0.7398481	0.63226822	1.24488706	1.82781902
UNC5B-AS1	0.65992456	0	0.35614381	0.49569516	0.55581616	0.79077204	1.32768736	0.62293035	1.54596837	0	1	0.15055968	0	0.41142625	0.43295941	1.20789285	0	1.79908731	0.5360529	0.80735492	0.38956681	0	0.78240856	0.13750352	0.17632277	0.94110631	0.64154603	0.40053793	0.23878686	0.20163386	0.11103131	0	0.57531233	0	0.12432814	0.52606881	0.47508488	0.78240856	0.13750352	0	0	0.38956681	1.18903382	0.87970577	0.18903382	0.56559718	0.54596837	0.51601515	0.33342373
USP2-AS1	1.5849625	0.59454855	0.67807191	0.422233	2.22650853	0.18903382	0.69599381	0.82374936	1.81147103	2.11436702	0.66902677	0.70487196	0.16349873	1.61353165	2.06004738	0.71369581	1.08406426	0.78240856	0.80735492	1.22032995	1.55090066	1.38404981	0.43295941	0.21412481	0.16349873	1.11769504	1.51096192	0.41142625	1.20163386	0.3448285	0.99276843	0.15055968	2.02147973	0.83187724	0.94110631	1.38404981	0.65992456	0.61353165	0.91838623	0.36737107	0.55581616	0.75702325	2.81352469	0.20163386	0.89530262	0.78240856	0.17632277	0.44360665	0.63226822
USP27X-AS1	0.93357264	0.77399633	0.96347412	0.82374936	1.44890095	0.48542683	0.84799691	1.15704371	0.55581616	1.12432814	0.92599942	0.77399633	1.12432814	0.87184365	1.15055968	0.83995959	0.67807191	1.03562391	0.86393845	0.51601515	0.88752527	1.13093087	0.71369581	0.26303441	0.82374936	0.80735492	1	0.63226822	0.87970577	0.99276843	0.83187724	0.91838623	0.68706069	1.02147973	0.56559718	0.95605665	0.93357264	0.90303827	0.79908731	1.09085343	0.79077204	0.79908731	1.38956681	0.40053793	0.93357264	0.82374936	1.23878686	0.44360665	1.09085343
USP3-AS1	1.32192809	1.27500705	0.76553475	1.86393845	4.50652578	0.97085365	1.46466827	0.92599942	1.95605665	1.83995959	1.17632277	0.79908731	1.85199884	1.35049725	2.05311134	0.91838623	0.55581616	1.57046293	1.29865832	1.51601515	1.30451104	0.45417589	0.61353165	0.05658353	1.31034012	1.1953476	1.83995959	0.70487196	0.59454855	1.07038933	0.66902677	0.93357264	1.33913738	0.55581616	1.32768736	1.02856915	1.02147973	0.79077204	1.32768736	1.15704371	0.91073266	0.73118324	1.9068906	1.29865832	1.46466827	0.78240856	1.32192809	0.41142625	0.84799691
USP30-AS1	0.80735492	0.65992456	0.49569516	0.77399633	0	0.31034012	0.16349873	1.44360665	0	0.18903382	0	3.30012372	0.32192809	0.50589093	1.33342373	1.20163386	0	0.79908731	0	0.13750352	0.46466827	0.87970577	1.70929064	0.13750352	0	0.29865832	0.28688115	0	0.60407132	0.69599381	0.41142625	0.18903382	0.13750352	0.47508488	0.22650853	0	0.7398481	1.44360665	0.25096157	0.13750352	0.21412481	0.93357264	0.55581616	0	0.32192809	0	1.78659636	0.3448285	2.0071955
VAC14-AS1	0.12432814	0.38956681	2.08406426	1.05658353	2.38404981	0.72246602	0.72246602	1.11769504	2.73118324	1.422233	1.3950628	0.17632277	0.28688115	0.47508488	2.61117238	0.26303441	0.47508488	1.50589093	0.83995959	0.77399633	1.48542683	0.12432814	0.25096157	0.22650853	0.77399633	0.46466827	3.08406426	1.1953476	0.5360529	1.37851162	0.64154603	0.94860085	0.99276843	0.54596837	0.02856915	1.21412481	0.49569516	0.70487196	1.31034012	0.95605665	0.65992456	0.84799691	1.65535183	0.81557543	0.91073266	1.41142625	0.5360529	0.17632277	0.68706069
VIM-AS1	1.02856915	1.07038933	0.3448285	0.74846123	1.1953476	0.87970577	0.35614381	1.71369581	0.56559718	0.77399633	0.13750352	2.11769504	0.38956681	0.69599381	0.76553475	0.80735492	0.33342373	0.78240856	0.0976108	0.27500705	0.81557543	0.60407132	1	0.20163386	0.26303441	0.23878686	0.29865832	0.05658353	0.422233	0.5849625	0.75702325	0.15055968	0.54596837	0.49569516	0.22650853	0.40053793	0.93357264	0.50589093	0.77399633	0.77399633	0.33342373	0.54596837	0.65992456	0	0.27500705	0.29865832	0.51601515	0.84799691	0.56559718
VPS9D1-AS1	2.56071495	0.17632277	0.88752527	0.74846123	0.80735492	1.02147973	0.20163386	1.69599381	1.40053793	1.45943162	0.76553475	0.79908731	0.29865832	0.88752527	1.3950628	0.40053793	0.49569516	0.31034012	1.77399633	2.20476675	0.37851162	2.26903315	0.63226822	0.83187724	0.94110631	2.23266076	2.55090066	0.94110631	0.62293035	0.63226822	1.7441611	1.50589093	2.52105074	0.57531233	2.0976108	1.40599236	1.95977016	1.81966818	1.1953476	1.46466827	1.40053793	0.87184365	0.83995959	0.60407132	2.30742853	1.44890095	0.59454855	1.08406426	0.49569516
WAC-AS1	2.42760617	3.36036428	3.46336089	3.26303441	3.17791779	3.56437817	3.98550043	2.57288967	3.23419472	2.50334874	3.66902677	3.58135125	3.77082905	3.54966917	3	3.24184018	3.58375975	3.00180224	3.27500705	4.06867081	2.70265754	2.07038933	2.61588707	1.13093087	3.10433666	3.74523733	3.09592442	3.30742853	2.88362082	3.2675358	1.99638875	3.73335434	3.22804905	3.23266076	3.91743176	3.80632406	2.66675659	1.95977016	2.98550043	3.37434399	3.74523733	2.79701298	2.48800077	3.77610399	3.63343121	2.41413553	2.78868571	2.81762326	3.85996955
WARS2-IT1	0.46466827	0.51601515	1.35049725	0.23878686	1.30451104	0.04264434	0	0.26303441	0.26303441	1.23266076	0.12432814	0.28688115	0.28688115	0.92599942	1.53106949	0.11103131	0.40053793	0.32192809	0.12432814	0	0.83187724	0.20163386	0.0976108	0.36737107	0.60407132	0	0.80735492	0.04264434	1.10433666	0.43295941	0.422233	0.0976108	0	0.40053793	0.55581616	0.02856915	0.51601515	0.8559897	1.12432814	1.60880924	0.05658353	1.11769504	0.94110631	0.05658353	0.13750352	0	1.62760684	0.7398481	0
WASIR2	0	0.11103131	0.52606881	0.17632277	0.92599942	0.5849625	1.11769504	0.45417589	0.94110631	1.03562391	0.67807191	0.08406426	2.28392177	0.5360529	0.49569516	0.46466827	0.57531233	0.26303441	0.20163386	1.58014548	0.26303441	0	0.07038933	0.02856915	0.0976108	1.06350294	0.62293035	0.48542683	0.04264434	0.31034012	0.12432814	0.46466827	0.60407132	0	0.18903382	1.40053793	0.13750352	0.08406426	0.27500705	0	0.33342373	0.28688115	1.13750352	1.20789285	0.18903382	0.27500705	0.25096157	0.36737107	2.33913738
WDFY3-AS2	0.87970577	2.03210084	2.62058641	3.16188768	2.38404981	2.08406426	2.55826763	2.04614178	2.28392177	2.23572706	3.49697358	1.71808758	2.21101219	2.76977174	2.71149491	2.28983447	3.60644223	3.03562391	2.88947354	2.52356196	2.8559897	2.0071955	1.76128527	2.4409522	3.07895134	2.25398927	2.84799691	2.90110824	2.87774425	3.23266076	1.929791	2.93168306	2.84398384	2.76341157	1.25096157	2.28095631	1.86393845	3.24488706	2.83592407	3.8409667	3.51222689	2.8738132	2.66675659	2.41683974	3.31179372	3.34056227	3.49569516	1.33342373	1.65535183
WDR11-AS1	1.3950628	0.65992456	1.22650853	0.80735492	1.7441611	1.35049725	1.03562391	0.20163386	1.41142625	1.94110631	1.35614381	0.48542683	1.51096192	1.29278175	0.59454855	0.87970577	1.14404637	2.15055968	0.60407132	0.23878686	1.47508488	0.40053793	0.5849625	0.32192809	2.40599236	0.71369581	1.63226822	0.81557543	2.24488706	1.72683122	1.0976108	0.78240856	1.17632277	0.87970577	0.50589093	0.38956681	0.37851162	0.46466827	1	0.80735492	0.94110631	0.56559718	1.15704371	0.59454855	0.79077204	0.79908731	0.91838623	0.20163386	0.84799691
WDR86-AS1	0.41142625	0.33342373	0.32192809	1.08406426	1.37851162	0.70487196	0.15055968	0.20163386	0.43295941	0	1.20163386	0.13750352	0.72246602	0.45417589	0.36737107	0.54596837	0.7398481	0.5849625	0.70487196	0.422233	0.71369581	0	0.12432814	0.32192809	0.51601515	0.26303441	0.46466827	0.45417589	0.38956681	0.31034012	0	1.14404637	0.11103131	1.25096157	0.28688115	0.422233	0.37851162	0	0.23878686	0	1.43295941	0.63226822	0.17632277	1.0071955	1.10433666	1.66448284	0	0.11103131	0.31034012
WEE2-AS1	3.33199178	2.65076456	2.14404637	1.55090066	3.49057013	1.45417589	0.71369581	1.85199884	3.50462039	3.22187708	1.56071495	1.54596837	2.32192809	1.48542683	2.61117238	1.0976108	2.86195536	1.92219785	1.89530262	1.35614381	2.83995959	2.0976108	2.04264434	1.3950628	2.53106949	1.3729521	3.15866018	1.40599236	2.81762326	2.57531233	2.422233	1.88362082	2.17632277	2.26303441	0.5849625	0.71369581	1.95233357	3.31034012	3.31469653	3.27052894	3.56559718	2.04614178	3.13422094	1.23266076	2.74631277	1.12432814	3.16832112	1.58976349	1.53106949
WNT5A-AS1	0.25096157	0.28688115	1.52606881	0.22650853	1.44360665	0	0	0.74846123	1.42760617	1.63691458	0.44360665	1.18903382	0	1.06350294	1.28095631	0.65992456	0	0.93357264	0	0	0.35614381	2.52105074	1.02856915	0	0.25096157	0	0.59454855	0.5360529	1.03562391	1.21412481	0.89530262	0.49569516	0.20163386	0.83187724	0	0	1.35614381	0.71369581	0.36737107	0.54596837	0.98550043	0.92599942	0.76553475	0.31034012	0.32192809	0	0.49569516	1.21412481	0.82374936
WWC2-AS2	0.35614381	0.3448285	0.04264434	0.08406426	0.91073266	0.21412481	0.22650853	0.5849625	0.28688115	0.13750352	0.23878686	0.13750352	0.16349873	0.16349873	0.27500705	0.3448285	0.08406426	0.27500705	0.26303441	0.44360665	0.23878686	0.08406426	0.27500705	0	0	0.37851162	0.38956681	0.17632277	0.26303441	0.11103131	0.32192809	0.22650853	0.47508488	0.16349873	0.11103131	0.50589093	0.45417589	0.26303441	0.33342373	0.0976108	0	0.02856915	0.422233	0.16349873	0.18903382	0.29865832	0.25096157	0.27500705	0.28688115
YEATS2-AS1	1.04963077	0.61353165	0.56559718	0.55581616	0.08406426	1.38956681	0.99276843	0.90303827	1.32768736	0.96347412	0.64154603	0.83187724	0.32192809	0.94110631	0.90303827	0.89530262	0.73118324	1.26303441	2.80735492	0.83187724	0.46466827	0.18903382	1.11103131	0.81557543	1.51601515	1.42760617	1.02856915	1.51601515	0.99276843	2.29572302	1.47508488	0.78240856	1.3448285	1.50080205	1.49057013	1.24488706	0.92599942	0.81557543	1.7441611	1.41683974	1.18903382	1.20789285	1.3729521	0.59454855	1.88362082	0.52606881	1.47508488	1.46988598	0.86393845
YTHDF3-AS1	2.91264986	0.59454855	1.72246602	2.48284828	1.88362082	1.68706069	1.56559718	1.59931779	2.14077866	0.99276843	1.20163386	1.02856915	1.23266076	1.13093087	2.82374936	0.97819563	0.29865832	1.51601515	1.24488706	0.71369581	0.94110631	0.79908731	0.68706069	0.23878686	1.3950628	0.5849625	1.06350294	1	2.26603689	1.56071495	1.05658353	1.43829285	1.077243	1.70929064	1.76128527	1.22032995	1.33342373	1.8559897	1.24488706	1.67355642	1.0071955	1.60880924	2.51601515	0.90303827	0.79908731	1.22032995	2.64154603	0.89530262	1.67355642
ZBED5-AS1	1.70487196	2.61353165	3.83289001	3.38543104	4.22958792	2.3248106	2.67807191	2.52857132	4.66448284	3.43562859	2.7676548	2.37851162	2.28095631	2.37016428	4.47573343	2.94673086	2.82984956	3.32192809	2.90881291	2.24488706	3.9429836	1.69153416	2.27202319	2.1210154	3.03562391	2.12763328	4.0617762	2.5360529	3.59693514	3.38128337	2.23266076	2.82781902	2.72246602	2.93922658	1.99276843	2.27798475	2.43562859	2.81557543	3.26303441	2.98550043	3.07553263	2.53356335	3.90592848	2.17951105	2.76341157	2.58736499	3.21101219	2.30158765	2.68929916
ZBTB20-AS4	0.43295941	0.64154603	0.48542683	1.09085343	0	0.16349873	0.28688115	0.28688115	0.16349873	0.62293035	0.55581616	0	0.31034012	1.07038933	0.87184365	0.25096157	0.70487196	0.44360665	1.03562391	0	0.70487196	0.15055968	0	0	0.55581616	0.15055968	0.89530262	0.75702325	1.99638875	0.422233	0.47508488	0.84799691	0.45417589	1.077243	0.31034012	0.20163386	0	0.26303441	0.72246602	0.26303441	0.95605665	0.56559718	0.37851162	0.21412481	1.29278175	0.3448285	1.35614381	0.59454855	0.5849625
ZEB1-AS1	3.21101219	2.02147973	4.01167453	3.0976108	3.09592442	3.49697358	2.15704371	2.24792751	4.32553033	2.82578563	2.48800077	1.98913901	2.54596837	3.68032436	4.39574833	1.45417589	3.0721058	2.49057013	2.53106949	2.05658353	1.58976349	2.01435529	1.25701062	3.89627185	2.76341157	1.65992456	2.64385619	1.62760684	3.61588707	1.89141919	2.56071495	3.36597243	3.25550073	3.11436702	4.169925	1.55090066	2.58014548	3.18586655	2.93922658	3.39917109	3.16671544	4.65306002	2.51601515	2.01077984	3.53231696	1.94110631	3.06867081	2.30158765	4.06350294
ZEB2-AS1	0.97819563	0.59454855	1.95233357	1.75274859	1.83187724	0.87184365	1.86789646	2.11103131	2.13750352	2.23266076	1.42760617	1.74846123	2.5533605	1.09085343	1.6825733	1.42760617	1.94485845	2.03913839	2.76977174	1.10433666	1.45943162	0	1.82374936	1.04963077	1.73118324	1.43295941	1.66448284	2.71808758	1.43295941	2.9800253	1.16349873	1.64154603	0.97819563	1.43829285	0.79077204	1.70929064	1.66902677	0.95605665	2.12432814	1.09085343	1.8559897	1.44890095	1.94485845	1.12432814	2.00360224	1.26903315	2.02147973	2.26603689	1.70487196
ZFAS1	7.18219569	6.16027483	5.6622055	7.02856915	6.40701277	7.15684152	5.74389191	5.99638875	6.8251496	5.54936113	5.52199296	6.3291236	6.19967234	6.13873257	5.29314974	5.9800253	6.72451385	5.29314974	6.16972461	5.08576455	5.34518345	6.08703846	5.85574059	5.55949181	6.13463167	4.77925972	5.70873904	5.28725064	6.85337194	5.68790052	5.197315	6.41328943	4.43496176	6.23974172	6.49825087	5.15258907	5.85074943	5.71561886	5.83010318	7.3985727	7.04472197	5.98800294	5.62993941	5.02059109	6.01457846	5.26416107	5.60318123	5.50271249	5.67072705
ZFHX4-AS1	1.31034012	2.34198575	0.29865832	2.15055968	1.95977016	1.43295941	2.67807191	2.90881291	2.52105074	2.49569516	2.62058641	3.1953476	2.85996955	0.49569516	2.00360224	2.03210084	2.64154603	0.12432814	2.14404637	1.54101915	2.00360224	0.71369581	1.6825733	1.75274859	2.09423607	1.29278175	2.80941444	1.61823866	4.25323294	2.35614381	2.43829285	1.80322704	3.73009647	1.71369581	2.54349588	1.67355642	2.15704371	1.41142625	3.85199884	4.35191096	1.78240856	1.48542683	3.2156786	1.84398384	2.0976108	1.84398384	2.10433666	1.40053793	2.31034012
ZMIZ1-AS1	0.21412481	0.84799691	0.5360529	0.33342373	0.55581616	0.29865832	1.05658353	0.5360529	1.48542683	0.28688115	0.46466827	0.76553475	0.87970577	0.5360529	0.36737107	0.36737107	0.37851162	0.66902677	0.50589093	0.16349873	0.32192809	0.69599381	0.28688115	0.25096157	0.45417589	0.45417589	0.25096157	1.52105074	0.48542683	0.27500705	0.84799691	0.13750352	0.29865832	0.28688115	0.31034012	1.11769504	0.62293035	0.48542683	0.55581616	0.32192809	0.48542683	0.16349873	1.26903315	0.48542683	0.5849625	0.50589093	0.16349873	0.28688115	1.04264434
ZNF197-AS1	0	0.55581616	1.02856915	0.5849625	0.70487196	0.47508488	0.17632277	0.16349873	0.3448285	0.5360529	0.33342373	0.43295941	0.18903382	1.08406426	0.43295941	0.27500705	0.51601515	0.17632277	0.26303441	0	0.26303441	0.17632277	0	0.62293035	0.61353165	0.31034012	0.79077204	0.15055968	0.45417589	0.46466827	0.76553475	0.79908731	0.38956681	0.50589093	0.12432814	0.11103131	0.49569516	0.29865832	0.87184365	0.64154603	0.61353165	0.51601515	0.7398481	0.23878686	0.70487196	0.13750352	0.74846123	0.46466827	0.18903382
ZNF252P-AS1	1	0.26303441	0.3448285	0.60407132	0.43295941	0.22650853	0.3448285	0.21412481	0.89530262	0.422233	0.20163386	0.16349873	0.40053793	0.65076456	0.70487196	0.12432814	0.45417589	0.21412481	1.04963077	0.8559897	0.16349873	0.15055968	0.16349873	0.20163386	0.40053793	0.87970577	1.23878686	0.07038933	0.33342373	0.43295941	0.65076456	0.31034012	1.16349873	0.49569516	0.95605665	0.76553475	0.5849625	1.03562391	0.40053793	0.48542683	0.67807191	0.49569516	0.20163386	0.27500705	1.04264434	0.65992456	0.15055968	0.22650853	0.38956681
ZNF32-AS2	0.35614381	0.17632277	1.36176836	0.8559897	0.3448285	1.26903315	0.29865832	0	0.69599381	1.05658353	0.72246602	0.16349873	0.5849625	1.56559718	0.77399633	0.41142625	0.65992456	0.59454855	1.20789285	0.43295941	0.52606881	0.18903382	0.25096157	0.7398481	0.64154603	0.90303827	0.57531233	0.65992456	0.79077204	0.94110631	0.75702325	1.54101915	1.68706069	0.56559718	0.79077204	0.18903382	0.80735492	0.26303441	1.21412481	1.5360529	1.71808758	1.18903382	0.60407132	0.56559718	1.07038933	0.41142625	0.27500705	0.21412481	1.04264434
ZNF346-IT1	0	0.31034012	0	0.13750352	0	0.13750352	0.26303441	0	0.15055968	0.76553475	0.78240856	0.44360665	0.62293035	0.12432814	0.44360665	0	0.41142625	0	0.38956681	0.22650853	0.11103131	0.13750352	0.21412481	0	0.38956681	0.55581616	0.25096157	0.12432814	0	0.28688115	0.422233	0.76553475	0.11103131	0.40053793	0.5849625	0.55581616	0.31034012	0.3448285	0.21412481	0.22650853	0.18903382	0.32192809	0	0.87184365	0.57531233	0.11103131	0.20163386	0.28688115	0.15055968
ZNF503-AS2	3.06350294	1.69599381	2.11436702	0.95605665	1.63691458	1.96347412	0.96347412	1.88752527	1.56071495	1.59931779	1.30451104	1.96347412	0.35614381	1.57046293	2.57046293	1.29278175	0.69599381	0.78240856	1.24488706	1.79908731	1.18903382	1.58014548	1.54596837	1.08406426	0.94110631	1.40053793	1.83592407	1.15055968	0.90303827	1.06350294	2.13093087	1.08406426	2.25701062	1.06350294	1.52606881	1.59454855	1.7441611	2.11436702	1.86789646	0.83187724	0.68706069	1.72683122	1.03562391	0.88752527	1.56071495	1.25701062	1.58976349	1.76977174	1.36737107
ZNF571-AS1	1.27500705	1.43295941	2.54101915	1.62760684	2	2.88166462	1.86789646	0.99276843	3.00539999	2.05311134	1.28095631	0.46466827	2.50842865	3.19061486	1.20789285	1.59931779	2.70708299	1.22650853	2.169925	2.01435529	1.70929064	0.67807191	1.22032995	1.22650853	2.73335434	2.60169652	2.41953889	1.33342373	1.29865832	1.96347412	1.93357264	2.7803101	3.97177345	2.70043972	2.24792751	1.62293035	1.81147103	1.92219785	2.06350294	3.70376518	1.96716861	2.65076456	1.78240856	1.62293035	2.60880924	1.97819563	1.07038933	1.15704371	2.18903382
ZNF582-AS1	1.99638875	2.60644223	2.88166462	2.8738132	2.53853816	3.18903382	3.15542543	1.84799691	2.97636364	2.48800077	2.76341157	1.86393845	2.63691458	3.69265037	2.28688115	2.18586655	2.21101219	2.48026512	2.49057013	2.71369581	1.98185265	3.14077866	2.27500705	1.65076456	2.25096157	2.76553475	3.03738222	2.43028527	3.41006969	2.57531233	3.21101219	2.45154083	3.24336443	1.96347412	3.03210084	2.6622055	2.10433666	2.70708299	2.73118324	2.05658353	2.36176836	2.25701062	2.80941444	2.73118324	2.05658353	1.99638875	1.58976349	1.65535183	2.29572302
ZNF667-AS1	4.13668358	5.11686376	5.73443867	4.84247606	5.61853233	4.63343121	5.77741972	4.51412226	5.08915913	5.27239651	5.24450655	3.7506065	5.67919857	6.50779464	5.17951105	4.44625623	4.84749588	4.11103131	4.56742376	5.55151602	4.72519582	4.21878117	4.15542543	4.35120428	4.91504279	5.34589309	5.30924896	4.78555055	6.02768488	4.99503219	4.91599885	4.92076967	5.39094277	4.36737107	5.5052558	5.41040895	4.5428771	5.4760576	5.30122181	4.83086376	4.02680006	5.31650782	5.11395048	5.48413813	4.32192809	4.04176865	5.00360224	3.41006969	6.02856915
ZNF674-AS1	2.07382023	2.10433666	2.03562391	2.02502879	1.81966818	2.0071955	1.07038933	1.55090066	1.79493566	1.69153416	1.30451104	1.31614574	2.422233	2.32768736	2.72900887	1.02856915	1.5849625	1.28688115	1.88362082	1.20789285	1.60880924	1.38404981	1.1826923	1.79493566	1.75702325	1.31614574	1.57046293	1.17632277	2.17951105	1.71808758	2.06004738	1.60407132	1.61823866	1.70487196	2.79077204	1.25701062	1.84799691	2.14077866	1.93357264	2.49313492	1.99638875	2.20789285	1.78659636	1.1953476	1.82374936	1.13093087	2.06695024	1	2.22032995
ZRANB2-AS2	0.65076456	0.86393845	0.32192809	0.5849625	0.90303827	0.90303827	0.62293035	0.65992456	0.70487196	1.62760684	0.73118324	0.92599942	0.63226822	0.54596837	0.97085365	0.73118324	0.61353165	0.7398481	0.57531233	0	0.5849625	0	0.77399633	0.90303827	1.3729521	0.11103131	0.86393845	0.65076456	0.87184365	1.58976349	0	0.55581616	1.04963077	0.65076456	0.29865832	0.61353165	0.37851162	1.0071955	1.73552218	0.35614381	0.75702325	1.01435529	1.21412481	0.20163386	0.41142625	0.59454855	0.71369581	0.50589093	0.73118324
ZSCAN16-AS1	3.68594015	2.39780296	2.50334874	3.36737107	3.12928302	2.26903315	3.15704371	3.22650853	4.51664556	3.3448285	2.91073266	2.3729521	3.46988598	2.96532255	1.96347412	2.28392177	3.1473067	2.77188558	3.05658353	2.57531233	2.17951105	1.7398481	1.92219785	2.91073266	2.7548875	2.50589093	3.13093087	2.52356196	2.80735492	3.26153082	2.23878686	2.6825733	2.38128337	2.65535183	2.80735492	2.43028527	2.50842865	3.31034012	3.00360224	2.98732087	2.57046293	3.37712375	3.0721058	2.64385619	2.40326772	2.64385619	3.25550073	2.24488706	2.77820858
ZSWIM8-AS1	0.93357264	0.25096157	0.94110631	0.89530262	1.46988598	1.44360665	0.21412481	0.49569516	1.81557543	1.21412481	0.35614381	0.48542683	1.7398481	0.32192809	1.0071955	0.48542683	0.56559718	0.60407132	0.71369581	1.31614574	0.71369581	0	0	0.73118324	0.77399633	0.91073266	1.69599381	0.29865832	0.27500705	0.93357264	0.79908731	1.0976108	1.20789285	1.04963077	1.66902677	0.96347412	0.80735492	0.43295941	0	0.37851162	0.75702325	0.84799691	0.51601515	0.01435529	1.13750352	0.95605665	0.3448285	0.43295941	0.11103131
[truncated: 576 more columns]
