# Supplementary material for: Establishment and Validation of a Ferroptosis-Related lncRNA Signature for Prognosis Prediction in Lower-Grade Glioma
Source: Front Neurol. 2022 Jun 27;13:861438. doi: 10.3389/fneur.2022.861438 (PMC9271629; doi:10.3389/fneur.2022.861438)
Supplement: Supplementary file 4 [file Data_Sheet_2.ZIP › FRlncRNAs_and_prognostic_FRlncRNAs/CGGA_FRlncRNAs_and_prognostic_FRlncRNAs/Prognostic_FRlncRNAs.txt]

gene	HR	HR.95L	HR.95H	pvalue
A1BG-AS1	1.55224999408393	1.29224974254603	1.86456221642291	2.58781038016386e-06
A2M-AS1	1.62262658599646	1.17750841542266	2.23600698143415	0.00308879446603185
AC003005.2	1.36074097499825	1.09143635835641	1.69649470339024	0.00618974567566596
AC004448.5	1.43518838708099	1.13117102702006	1.82091448349623	0.00293188023467604
AC004466.1	0.855254593819922	0.752250906617337	0.972362298025342	0.0169396285628398
AC004771.1	1.30332269495748	1.1029059009273	1.54015863525893	0.00187255849367913
AC005083.1	2.29009208470468	1.85210114810074	2.83166055039979	1.99985856980518e-14
AC005224.2	2.29608266850222	1.47706516195095	3.56923699536238	0.000221676124027458
AC005253.2	1.44104583797836	1.1783320735967	1.76233266808751	0.000373727692296503
AC005523.2	0.844188207657031	0.764346145317174	0.932370411381439	0.00083373619282107
AC005740.3	0.64610682977046	0.541059128022973	0.771549750951267	1.40148366990956e-06
AC005841.1	1.34208244720029	1.02253608276401	1.76148825009122	0.0339564854721537
AC006538.1	0.750224179229715	0.639805649905249	0.879698888536312	0.000403321400589108
AC007092.1	0.683822183305789	0.555235357487259	0.842188401864926	0.000348910193155112
AC007292.3	1.44069649101685	1.04885732865715	1.97892155826918	0.0241647988248205
AC007362.1	1.15778973360926	1.02837289154519	1.30349319616628	0.0154109520904311
AC007620.3	1.14343940752196	1.05529163727803	1.23895009918448	0.00105742194898522
AC007743.1	0.570968223596259	0.414986741805468	0.785578620989986	0.000576701589966806
AC007952.4	0.732140248586862	0.594340701690855	0.901889004195521	0.00338323933444743
AC008443.1	1.12153490129596	1.00538136147551	1.25110787112556	0.0397655408513374
AC008964.1	1.38009930549458	1.22938086977188	1.54929537286524	4.76305378445631e-08
AC009961.3	1.44737772092596	1.17714116411826	1.77965254371341	0.000453763342710163
AC012507.3	1.48022963004144	1.26533823675875	1.73161585890679	9.55590144020389e-07
AC012593.1	0.463031051593812	0.335079247993788	0.639841935971058	3.07186603348526e-06
AC013268.5	0.847874103939637	0.767312253830603	0.936894325019015	0.00119684451781828
AC013402.2	0.824109650633089	0.743543049895642	0.913406044696286	0.000228206806378151
AC020910.2	1.42553105835489	1.14059776620573	1.78164367715226	0.00183178981629905
AC027601.1	2.20894836598914	1.64833910085035	2.96022394972543	1.12096797690921e-07
AC062021.1	0.679677487225969	0.631174230600364	0.731908028314776	1.57744783269832e-24
AC062028.1	0.717513325996735	0.546575236314644	0.941911266332106	0.0168026940502306
AC062029.1	1.43401002248289	1.03141284080338	1.99375522897276	0.0320395428044469
AC068057.1	0.838217653927193	0.75296709111352	0.93312024343077	0.0012602180249223
AC068987.1	0.848325384871798	0.760754216444231	0.945976956896223	0.00308623062787659
AC069213.1	1.32033536166357	1.11420638971068	1.56459833955174	0.00133362401587618
AC072062.1	2.80462192804347	1.84271465009105	4.2686501455196	1.49301884982204e-06
AC079354.1	1.3697062904443	1.01160065397395	1.85458096998323	0.0418955833930527
AC083799.1	1.29737108083202	1.05925288510782	1.58901783043803	0.0118575313564014
AC083843.1	1.91348544109496	1.46215941936563	2.50412265912216	2.26810356325958e-06
AC084018.1	0.90521079594639	0.82062207228683	0.998518822208198	0.0466375321821057
AC084125.4	1.34097034271269	1.07059774295082	1.67962381003971	0.0106574435875948
AC090945.1	1.30928209153611	1.01762702633807	1.68452640392796	0.0360943183981461
AC093157.1	2.99969214875352	2.07428704950936	4.33794974973299	5.33085218522275e-09
AC096559.1	1.71755056099171	1.39357007871954	2.11685079538554	3.94239837336911e-07
AC096677.1	1.23163553788342	1.05409026278411	1.43908558093575	0.00871006049120997
AC112229.4	1.31042923864061	1.04731527303622	1.6396445594705	0.0180669099957019
AC114730.3	0.790232513153535	0.70556902084885	0.885055049743641	4.6645124813208e-05
AC115618.1	1.6861074692966	1.2780682258027	2.22441833747353	0.000219433516128829
AC117395.1	1.29106667105231	1.1409278381561	1.46096281759235	5.11813634328529e-05
AC122129.1	0.81585804882797	0.669375636048207	0.994395851882254	0.0438393168687387
AC123768.4	1.64495499686303	1.26484749855341	2.13929105666836	0.000205229271644506
AC124944.3	1.22904018418389	1.00590761074216	1.50166850136893	0.043634160675416
AC127496.1	1.75137789103309	1.28682332699487	2.3836407476096	0.000365918590332373
AC132872.1	1.83987400914423	1.47954943902528	2.28795083167653	4.19123612858226e-08
AC135048.1	1.54530439080242	1.26456878722146	1.8883635942653	2.09358979306955e-05
AC136297.1	0.946620229214337	0.905359302150394	0.989761585515748	0.0158410118257487
AC137932.1	2.49697397027401	1.74899665335573	3.56483186875365	4.71754571758499e-07
AC156455.1	1.40784609460918	1.17265538038349	1.69020725036724	0.000244702972771716
ACTA2-AS1	1.5187284560116	1.13274069260688	2.03624372122728	0.00522128079949187
ADIRF-AS1	1.41892982304261	1.17332791830813	1.71594130788509	0.000308161271392458
ADORA2A-AS1	2.40233950838812	1.53034866595363	3.7711896915767	0.000139357457634778
ADPGK-AS1	1.52298207310313	1.10542622564293	2.09826249928572	0.0100813682130174
AF131216.5	0.677189543767851	0.607542574414686	0.754820645500141	1.92773349860705e-12
AF230666.2	1.57937125605358	1.20712711176379	2.06640505389989	0.000860293809194714
AGAP2-AS1	1.48003588844529	1.35636712299906	1.61498033529641	1.28955516089009e-18
AL020996.1	2.02414474616576	1.6421135733685	2.495053947472	3.90635341207207e-11
AL031663.2	2.01693752901766	1.44096800528726	2.82312791195451	4.32771686012387e-05
AL118506.1	1.52066959698037	1.16874137901053	1.97856948056222	0.00180237188514897
AL132709.8	1.23960255881045	1.02248709682229	1.50282043517707	0.0287921376427749
AL139099.1	1.61893434948793	1.15875333044329	2.26186916498374	0.00475008004258943
AL354993.1	1.23616084430378	1.05248804329769	1.45188692899726	0.00978603329861438
AL512652.1	0.545190004100908	0.419589699884183	0.708387600204656	5.61278220436013e-06
AL590822.2	2.19076869827255	1.70828574131977	2.80952265375866	6.44997697787584e-10
AL645728.1	1.46143122171139	1.12399357254457	1.90017208991482	0.00461685019306361
ANKRD10-IT1	1.15929393006408	1.01202106889627	1.32799845535742	0.0329782611251746
AP000356.1	0.860085683018481	0.781227575116535	0.946903828916972	0.00212691261962026
AP000442.1	2.00346743388466	1.51232489675859	2.65411339007872	1.28040858082274e-06
AP000708.1	0.577118463543966	0.338279518153041	0.984587310463962	0.0437001402353721
AP001007.1	1.35066800053839	1.20933182293787	1.50852232040544	9.80563542789396e-08
AP001056.1	1.83892640415115	1.38168893233225	2.44747586866471	2.95954130330675e-05
AP4B1-AS1	2.47351101134765	1.7667637630221	3.46297385723636	1.32672263155495e-07
ARHGEF26-AS1	0.745720367747716	0.672795398938903	0.826549747145772	2.29640478667543e-08
ARHGEF7-AS2	0.627911450074317	0.46430961772548	0.849159212048765	0.00251391103938366
ARIH2OS	0.697742302147786	0.559490472028897	0.870156588084573	0.00140113873366177
ASB16-AS1	1.33013018390814	1.05996366286746	1.66915750805763	0.0137902889924844
BCDIN3D-AS1	0.715998199967103	0.561764042690246	0.912577850125602	0.00695359432806241
BCRP3	0.578489071802396	0.379231703331775	0.882441007053742	0.0110712555976362
BDNF-AS	0.813688742694763	0.714150996040846	0.927099974177333	0.00195526106856346
BVES-AS1	1.96631343555417	1.50837801472695	2.56327557753534	5.77552280314071e-07
C10orf55	1.51823186246467	1.2615411665145	1.82715241435321	9.93499824821138e-06
C14orf178	0.530069372591067	0.364546927288074	0.770747244666953	0.000889625790112589
C17orf102	0.348606934636685	0.223483792114035	0.543783483031179	3.39208114546443e-06
C1RL-AS1	1.23687628549405	1.01287179696631	1.51042111173369	0.0370306332057651
C22orf34	1.394509274576	1.1688042811687	1.66379961830221	0.000222958678000045
C2orf27A	0.780995811483576	0.709707313213644	0.859445078553494	4.15916600027672e-07
C4A-AS1	1.31653929640635	1.17332491344727	1.47723422482329	2.86503122486276e-06
C4B-AS1	1.33375061056225	1.18992120883224	1.49496511027057	7.54743440290986e-07
C9orf139	1.95224921037706	1.15794337208189	3.29141914130521	0.0120655340308943
C9orf147	1.93227579445746	1.48164728510823	2.51995855111593	1.16315190460202e-06
CACTIN-AS1	3.20665816843657	2.16653726412984	4.74612497068259	5.72611577481375e-09
CASC15	1.13536411643344	1.00619442960018	1.2811158946655	0.039381722036956
CHL1-AS2	0.785003914235926	0.708099417388639	0.870260771627648	4.19306969550898e-06
CIRBP-AS1	1.3746971413301	1.19084107215965	1.58693907571891	1.39723661677849e-05
COLCA1	0.832470046907892	0.715183672314604	0.968990772336844	0.0179560390498126
COX10-AS1	1.50975703675849	1.24849698640211	1.82568827547627	2.14427792783052e-05
CPB2-AS1	0.653964548183713	0.549434572161535	0.778381361403288	1.75798358480853e-06
CRNDE	1.51887331636923	1.42092577319298	1.62357259942892	1.03464018645024e-34
CTB-178M22.2	0.762920495801016	0.673037931999376	0.864806655375565	2.32619892345736e-05
CTC-338M12.4	1.43229485082403	1.16860655996655	1.75548264914392	0.000538404587209116
CTD-2297D10.2	1.29279021260639	1.02051372124757	1.63771098713668	0.0333162789884754
DACT3-AS1	0.676339539556661	0.50204868189999	0.911137085424793	0.0101100729908306
DBH-AS1	1.23407484923711	1.01442284613831	1.50128788928316	0.0354519310333499
DCTN1-AS1	0.838915666293923	0.71717644796006	0.981319865083705	0.0281143239625138
DGCR5	0.627501959764158	0.564388383979699	0.697673305625693	6.91738328369105e-18
DGUOK-AS1	1.33262744612434	1.11575879058372	1.59164859389976	0.00153148978956561
DICER1-AS1	0.822808407500301	0.754926813756293	0.896793785989083	9.01527368810968e-06
DIO3OS	0.873505280578537	0.780213508596364	0.977952146164808	0.0189333023009678
DIRC3	1.90806658796451	1.49220283713777	2.43982789302953	2.59058943853566e-07
DLEU1	1.22693100497634	1.05122633949653	1.43200339870976	0.00950110242706195
DLEU2	1.28392446523477	1.06704611752843	1.5448835859566	0.00811186201771917
DLGAP1-AS2	1.5032758734903	1.3001354265732	1.73815612253129	3.72550708520643e-08
DLGAP1-AS4	0.76875712081222	0.672641703119474	0.878606705559147	0.000113800088944971
DLX6-AS1	1.16676651417447	1.03196989244488	1.31917036394698	0.0138021226921846
DNAJC9-AS1	0.887095313437898	0.800593172987646	0.982943799266729	0.022102593640517
DNMBP-AS1	0.489663238166928	0.380347421325209	0.630397561200003	3.03142715478864e-08
DTX2P1-UPK3BP1-PMS2P11	2.23690010161386	1.58230846960966	3.16229241055283	5.16845118081495e-06
EAF1-AS1	1.61137539244026	1.25021027537885	2.07687515172214	0.000229022434028243
ELOVL2-AS1	0.733306442126614	0.600273777772834	0.895821803277061	0.00238849309239332
EMX2OS	0.744952828295372	0.674366066176641	0.822927997447473	6.75031017701786e-09
ENTPD3-AS1	0.836169253930615	0.737190706224298	0.948437107678551	0.00537661482249501
EPB41L4A-AS1	0.86778140868964	0.808603278334104	0.931290527066386	8.31063789699123e-05
EXTL3-AS1	1.3422784016063	1.11801939387358	1.61152062056491	0.00159936761788337
FAM181A-AS1	1.4313021170099	1.27661480299416	1.60473288054642	7.99961624088407e-10
FAM225A	1.52074078595825	1.27662657809797	1.81153406779492	2.65879739871869e-06
FAM27E3	1.30890227798278	1.09101197111604	1.57030831802514	0.00376054368298846
FAM66C	0.720441357517556	0.620384487870771	0.836635602226495	1.72354713621107e-05
FBXL19-AS1	1.45534227006501	1.16544764353839	1.81734557942689	0.000930121988391366
FGF14-AS2	1.51242455853029	1.29753320906677	1.76290520293561	1.21546923985831e-07
FOXD2-AS1	1.90537625969696	1.68128873054311	2.15933089008694	5.59320450894127e-24
GDNF-AS1	0.738199811238594	0.660213910794839	0.825397575547352	9.90346982878828e-08
GHRLOS	2.2269584955227	1.55669607732902	3.18581398964529	1.17366227577944e-05
GNG12-AS1	2.01179597156265	1.55868420392339	2.59662798981866	7.92146028982358e-08
GRIK1-AS1	0.763159778085522	0.652769886901704	0.892217699642823	0.000697433432727157
GRM5-AS1	0.84216914057059	0.750443545324855	0.945106218512925	0.00350541916780046
GS1-24F4.2	1.69501845325394	1.22977202718206	2.3362765564402	0.00126699410486667
H19	1.20341472512992	1.15213546622333	1.25697632189616	7.8142090677931e-17
HAR1A	0.543788412599048	0.46967306516223	0.629599309840884	3.67331970367474e-16
HAR1B	0.42706859697448	0.338318744756395	0.539099855827021	8.17141628011076e-13
HAS2-AS1	1.34870100594367	1.15318920538806	1.57735989457286	0.000181310203915083
HCG15	1.86967863770525	1.30248274578203	2.68387294926697	0.00069180725506319
HCG25	0.921221473177857	0.870879087062237	0.974473971474908	0.00421267874451676
HCP5	1.38237973347956	1.22211348450537	1.56366307365348	2.60017830804386e-07
HHATL-AS1	0.721874196988051	0.577127572804734	0.902924034186553	0.00431292928593422
HHIP-AS1	1.53089877643813	1.31281429438084	1.7852114146922	5.60098447295802e-08
HOTAIRM1	1.35405219423195	1.2552197516854	1.4606664229451	4.56909365291459e-15
HOXA-AS2	1.69953163052529	1.54371969152826	1.87107010359922	3.08452113444119e-27
HOXB-AS1	1.22989882794877	1.10590356796768	1.36779658806016	0.00013534423478783
HOXD-AS2	1.20090027339588	1.10820266476961	1.30135174051591	7.94607515453424e-06
HTR5A-AS1	0.703420363198574	0.572417372908576	0.864404594934335	0.000820554884727245
HYI-AS1	2.16488755327163	1.5142580765786	3.09507222764821	2.28426704350287e-05
IGF2-AS	1.25494392714542	1.12123255896126	1.40460089897692	7.79374869108412e-05
IGFBP7-AS1	1.26505564162015	1.13582672798444	1.40898760080673	1.89827276490897e-05
INE1	1.32772454567758	1.13559243164173	1.55236370028126	0.000378948401121574
INHBA-AS1	0.446268898404943	0.354798395978616	0.561321392488946	5.41211493473639e-12
ITGB2-AS1	1.28510399772522	1.09660927577943	1.50599882879481	0.00193830257022405
JAZF1-AS1	0.663537709153617	0.489269957401472	0.899875998532965	0.00832394989158652
KDM4A-AS1	2.04401407905521	1.6991854514375	2.45882140283237	3.3591414310208e-14
KIF9-AS1	1.6712935901854	1.18952021280025	2.34819235061109	0.00307369867121011
KRTAP5-AS1	0.849751130416199	0.723641790244641	0.997837595033721	0.0469917183278627
LAMTOR5-AS1	1.5812652425659	1.30959850634649	1.90928727791741	1.8944987950579e-06
LBX1-AS1	1.52053012991969	1.30683472848581	1.76916929554852	5.85604680463897e-08
LBX2-AS1	2.00789047374364	1.68799654843117	2.38840781890073	3.46839257948288e-15
LEF1-AS1	1.7063487467328	1.39919127379204	2.08093496580036	1.31181736526366e-07
LENG8-AS1	1.343280657105	1.14682797143661	1.5733858684072	0.000254004544362343
LIMD1-AS1	1.33023814773217	1.18165649999106	1.49750247190728	2.33397987264295e-06
LINC00092	1.30036423516515	1.15777428339615	1.46051537708761	9.32918545542468e-06
LINC00115	1.5798736333932	1.30768557459007	1.90871624340848	2.1309602149793e-06
LINC00173	0.892991517487041	0.804633941482899	0.991051718293387	0.0332499340287883
LINC00174	1.21245812231938	1.04966111052148	1.40050410903373	0.00882366277319921
LINC00237	0.830349262226696	0.763015441410778	0.903625090477335	1.6425260875207e-05
LINC00265	1.44090833345604	1.2218894473381	1.69918549501031	1.41056360159295e-05
LINC00304	1.25757423382217	1.00852134173711	1.56813037872793	0.0418188051332712
LINC00320	0.82421095466917	0.754357019913725	0.900533407741548	1.88059265071558e-05
LINC00324	2.99441034960616	2.12432844289543	4.22086018375167	3.80829971465014e-10
LINC00327	1.87796370538074	1.51591455606033	2.32648183542279	8.06224170607456e-09
LINC00339	1.7475734152889	1.45058749965827	2.10536271858401	4.25148050003101e-09
LINC00467	1.20707661692765	1.02612568022748	1.41993713558606	0.0231349771565611
LINC00471	0.60475964676183	0.406602381088911	0.899488658605564	0.0130305192113912
LINC00476	1.27065645633189	1.01415457408055	1.5920332770591	0.0373297228238959
LINC00507	0.778057831627477	0.652688280733101	0.927508593653456	0.00511943505936105
LINC00578	1.26540421946474	1.04020233347454	1.53936189826704	0.0185647816651453
LINC00621	0.572178964125507	0.362674221682069	0.902707574498463	0.0163968158680058
LINC00632	0.872270110951831	0.783099237029896	0.971594799843832	0.0130026537521058
LINC00638	2.14277913991009	1.4017686876254	3.27550649616225	0.000431863940397335
LINC00641	0.869371088441148	0.779488647337948	0.96961782830131	0.0119344736481979
LINC00662	1.60351457915434	1.37369441202804	1.87178384293234	2.19446745575758e-09
LINC00664	1.81094148063839	1.32914123397154	2.46738944099826	0.00016795112738879
LINC00665	1.92681735821295	1.5770168704049	2.35420761919783	1.39288341111296e-10
LINC00702	1.79126117742518	1.3247264541073	2.42209747967391	0.000152657427016094
LINC00844	0.89057846453217	0.847319639973587	0.936045813257912	5.08046677076065e-06
LINC00852	1.78643430414496	1.28922532337703	2.47539934653657	0.000489460945143089
LINC00853	0.602570142647085	0.459231900386464	0.790647985264465	0.000257381799838645
LINC00865	1.55416026181308	1.29194300720457	1.86959804413141	2.91381976547624e-06
LINC00880	2.18194527089336	1.71322799672217	2.7788975981496	2.56132910082744e-10
LINC00882	0.703990558778568	0.628533239245773	0.788506758121611	1.29778754788731e-09
LINC00884	1.48186299706037	1.07717490798808	2.03858995022288	0.015658212016436
LINC00886	1.58347454767642	1.20859392128885	2.07463532537477	0.000854754655771134
LINC00893	1.27694653841803	1.07532079274317	1.51637769211002	0.00530055243203814
LINC00900	1.35156595264589	1.12057437981046	1.63017338006654	0.0016301566109788
LINC00909	1.18649186213628	1.01800511498965	1.38286430803438	0.028645658467124
LINC00920	1.94060349300097	1.42148255603833	2.64930575549463	2.98902291939172e-05
LINC00926	1.21213947343482	1.0571509671414	1.38985078643201	0.00584807006493173
LINC00937	0.636083326317637	0.537014744535886	0.753428098829923	1.62723133587403e-07
LINC00943	0.758897258916679	0.650235901983793	0.885717087958647	0.000466693239995512
LINC00960	1.38286470145793	1.19496703237976	1.60030756558195	1.35846749724101e-05
LINC01001	1.13162620946745	1.00527470687618	1.27385864698911	0.0406527382564007
LINC01003	1.3340020950451	1.1495541731826	1.54804499961748	0.000147252352109091
LINC01004	1.195075077125	1.03825172665464	1.37558590397645	0.0130286844829398
LINC01006	1.27190685002194	1.10369849155674	1.46575087989017	0.00088973601149984
LINC01063	0.852275405370633	0.768969689858652	0.944605978856194	0.00232016120136654
LINC01088	0.882103946594122	0.833261124467185	0.933809762329274	1.58669618149655e-05
LOH12CR2	0.750332381313002	0.640309884879942	0.879259708059015	0.000384532373285516
LOXL1-AS1	1.79804813101029	1.51727672325104	2.13077616751569	1.26328798297871e-11
LPP-AS2	1.66439331640881	1.31943523131351	2.09953853433832	1.71396566150305e-05
LUCAT1	1.96170793207174	1.58542287369282	2.4273006745447	5.60012272440316e-10
LY86-AS1	0.790297425506995	0.678183055836244	0.920946071105905	0.00256988744795124
MAMDC2-AS1	2.49194483695516	1.7411417644654	3.56650400166246	5.99060861268943e-07
MAP3K14-AS1	1.2226516132557	1.0006015063382	1.49397832996216	0.0493165758343948
MAPKAPK5-AS1	0.873836402154418	0.789870261852287	0.966728454796512	0.00888509348674483
MAPT-AS1	0.698781951656556	0.629566529490933	0.775607013854089	1.64207011632081e-11
MATN1-AS1	1.34341668780035	1.07550370584175	1.67806804128856	0.00928546641173782
MBNL1-AS1	1.61947403267762	1.2582252650165	2.08444085128327	0.000181345928632734
MCM3AP-AS1	0.741953177260995	0.619811084095993	0.888165009263416	0.00114490840901657
MEG3	0.935970938634361	0.88392084112738	0.991086030792935	0.0234097292541545
MIAT	0.840595015626535	0.769229293993958	0.918581736048297	0.000125024879081236
MIR137HG	0.713469662304	0.54238570139927	0.938518396991187	0.0157965452903025
MIR155HG	2.19292112474018	1.78279032256796	2.69740249229361	1.06188071706751e-13
MIR22HG	1.41923839589736	1.24774796576597	1.61429846383504	9.89482792143133e-08
MIR4458HG	1.15361826511562	1.02130713624966	1.30307040298898	0.0214950759307615
MIR497HG	0.74407223775188	0.67396657997839	0.821470250069139	4.76945158045653e-09
MIR7-3HG	0.797030805057793	0.730244429366945	0.869925299891413	3.75847849766977e-07
MRPL23-AS1	0.786606990963034	0.639759831691753	0.967160686840438	0.0228054788520759
MYCNOS	0.83050635934579	0.732975665782486	0.94101461359903	0.0035703084384618
NARF-IT1	1.84444066276425	1.27471170994795	2.66880843088601	0.00116385349606629
NDUFB2-AS1	2.13887081388597	1.40518595473144	3.2556319988037	0.000389668829851465
NEAT1	1.30602562931918	1.21174149136728	1.40764590186139	2.87534595349673e-12
NEBL-AS1	0.841137549933902	0.751580990048599	0.941365451330879	0.00259575706434174
NEXN-AS1	1.41769188830348	1.12800322229653	1.78177708222285	0.00276474742072036
NNT-AS1	0.876144935357736	0.768439468476096	0.998946539374546	0.0481872579862945
NOP14-AS1	1.29370961227663	1.00709028232873	1.66190121210069	0.0438778904077747
OR2A1-AS1	1.23211328715224	1.06528967664066	1.4250613571741	0.00492305951636321
PAN3-AS1	0.778064787057847	0.637870830266194	0.949071166346854	0.0132999801168368
PARD3-AS1	0.797569073462082	0.709913836304559	0.896047371402781	0.000140230245988565
PART1	0.773135801697103	0.667561349206995	0.895406794560358	0.00059312904797411
PAXBP1-AS1	0.60811968081057	0.481879394265744	0.76743174866948	2.79304811487135e-05
PAXIP1-AS2	1.57256130559776	1.33922823615488	1.84654787966801	3.30603215694452e-08
PCBP1-AS1	1.3141475685797	1.06244815828232	1.6254758583195	0.0117895611166497
PCED1B-AS1	1.18457451098078	1.08435552861573	1.29405599458388	0.000172934536517343
PDCD4-AS1	1.29197679881381	1.0850265340014	1.53839928920211	0.00402528512329709
PDZRN3-AS1	2.51990872868044	1.77150872275112	3.58448136287952	2.74104956642446e-07
PHEX-AS1	2.27162850977502	1.59975290266705	3.2256832150888	4.51364050537193e-06
PINK1-AS	3.33292430272193	2.64797879028109	4.19504281848697	1.10846373491119e-24
PITRM1-AS1	1.9804573425121	1.21192270869786	3.23635431315937	0.0063907322815274
PLCE1-AS1	1.54429972356863	1.06252719430584	2.24451820997599	0.0227342102829321
PRKAG2-AS1	0.856288337584614	0.771263725348802	0.950686118100291	0.00364021910963843
PRKAR2A-AS1	0.636181297687615	0.490361379074098	0.825364029058943	0.000661870560629069
PRRT3-AS1	1.20154380458905	1.0097219912004	1.42980694382023	0.0385472467800219
PSMD6-AS2	2.23169907585032	1.38222981469581	3.60322191881473	0.00102241245092927
PTOV1-AS1	1.88550797675246	1.5450146406118	2.3010398975827	4.34475020616087e-10
PTPRG-AS1	0.803436360124608	0.653846481144966	0.987250070750417	0.037339119101283
PVT1	1.48729983038969	1.34832133343967	1.64060356431065	2.17648010484735e-15
PXN-AS1	0.859588089749952	0.758045396835436	0.974732762872218	0.0183256544678047
RBAKDN	0.839079608466958	0.743128948447123	0.947419140132124	0.00462956173860157
RBMS3-AS3	0.732200105825217	0.568557578671858	0.942942307132411	0.0157273036643993
RFPL1S	0.736795047534326	0.660790955672019	0.821541120397174	3.82472141617673e-08
RFPL3S	1.28393886484257	1.09454136587696	1.50610937151053	0.00214528093316702
RMRP	1.0433200474013	1.00199110756644	1.08635367428874	0.0397421036581162
RMST	1.13726330792513	1.0599554253639	1.22020964335248	0.000342188854225419
RNF139-AS1	1.41240873440791	1.12212114243859	1.77779239476447	0.00326622807487379
RNF157-AS1	0.786636616693161	0.687073281450022	0.900627609061633	0.000509257216925334
RNU6ATAC35P	0.657940721117995	0.540230967436761	0.801297997704917	3.14668748601834e-05
SBF2-AS1	1.35612595517449	1.12795216929299	1.63045708529526	0.0011914771730048
SCARNA9	0.916943364629804	0.841810306920595	0.998782180529817	0.0468226747554416
SDCBP2-AS1	1.4078287836648	1.10360741034264	1.79591208389925	0.00589440986068109
SEMA3B-AS1	0.91659486534576	0.842488158132863	0.997220125966112	0.0429001190218082
SH3BP5-AS1	1.4084451738009	1.21405708634516	1.63395760373583	6.19250502698242e-06
SH3RF3-AS1	1.38970954185612	1.14534947628659	1.68620377510234	0.000851804086095529
SLC25A21-AS1	0.644067802730257	0.559373497962721	0.741585606083588	9.58910048047388e-10
SLC25A5-AS1	0.769247015560436	0.625328351198913	0.946288409623713	0.0130517414493147
SLC26A4-AS1	0.827613422926358	0.757503159687317	0.904212700697664	2.79639700630549e-05
SMC5-AS1	2.68288393810743	1.59791735038466	4.50452973905197	0.000189407473990783
SMCR2	0.65830480680928	0.520895947932636	0.831961201441804	0.000465080968094046
SNAI3-AS1	0.628322339641118	0.538233218018499	0.733490519120134	3.9761062842995e-09
SNAP25-AS1	0.563530923777958	0.474411699808742	0.669391379222024	6.58048869871914e-11
SNHG12	1.3309756708517	1.1788566938964	1.50272399144964	3.88935086103305e-06
SNHG14	0.860159895013505	0.760876111188635	0.972398836170341	0.0160734259995538
SNHG16	1.35445090157734	1.13573777562166	1.61528240423235	0.000734178816026133
SNHG18	1.30696389366832	1.14986601343116	1.48552492151288	4.18140870108916e-05
SNHG3	1.17755381833483	1.0883019338408	1.27412526979648	4.82178131706458e-05
SNHG8	0.909444391299269	0.844106175305683	0.979840125640803	0.0125831329061911
SNHG9	1.09247702613325	1.01298345240714	1.1782088343031	0.0217542903429422
SOCS2-AS1	1.55123362863246	1.34364784060741	1.7908902153353	2.09967874393678e-09
SPAG5-AS1	1.44549714661859	1.10385874776236	1.89287080898534	0.00740174934264074
SPATA41	0.619664880549372	0.442852799052251	0.867070423870036	0.00523620185597522
ST3GAL6-AS1	1.27850059754909	1.09700404488913	1.49002529712511	0.0016599781170897
ST7-AS1	1.23735556106187	1.07320746804782	1.42661025950159	0.00335795611745128
ST7-OT4	1.43016328722767	1.13399931336933	1.80367572009959	0.00250989353062731
STARD4-AS1	1.18493571543179	1.00043702251305	1.4034593063928	0.0494114970522721
STXBP5-AS1	0.527387745403489	0.421439545717051	0.659970894588314	2.24685485830693e-08
SUCLA2-AS1	0.747165877472177	0.586286034613998	0.952191960066583	0.0184759217934918
THAP9-AS1	1.27946527031862	1.11915512810291	1.46273857559537	0.000308375588622938
TLX1NB	0.528949280205929	0.421681236684636	0.663504364647876	3.64035321441945e-08
TMCC1-AS1	0.741050046859937	0.63260162227417	0.868090046903342	0.000205441824978989
TMEM254-AS1	0.680120447865447	0.566955372099174	0.815873429141407	3.30233670881745e-05
TMEM9B-AS1	1.24487467986623	1.07274514790616	1.44462361036716	0.00391645820472017
TMPO-AS1	1.58432689377467	1.28376426885468	1.95525905124082	1.80831513722743e-05
TPT1-AS1	0.83836925266535	0.753378001373506	0.932948669238081	0.00122679389429847
TRAF3IP2-AS1	0.803959543000368	0.688683648018881	0.938530991175268	0.00572098465861116
TRHDE-AS1	0.644869842399564	0.526937909480759	0.789195664525677	2.06816398790861e-05
TRIM52-AS1	0.898584958670471	0.810835067883261	0.995831285463178	0.0413858339109709
TTC28-AS1	0.760667307601195	0.651507730783619	0.888116480455737	0.000537738595611716
TUBA3FP	0.682690784521744	0.561660074254339	0.829802096739145	0.000126187880773357
UBA6-AS1	1.35942293886397	1.10322483502907	1.67511704598353	0.00395159795766047
UBL7-AS1	1.78044632732417	1.3423745820314	2.36147880547993	6.2460341044593e-05
UBXN7-AS1	1.24846175643886	1.03261016801452	1.50943386533502	0.0219461543161457
USP2-AS1	1.49209227513933	1.18960926885471	1.87148790432161	0.000536127567120705
USP30-AS1	1.73125752159209	1.43600714385914	2.08721287974539	8.7625510134585e-09
VAC14-AS1	0.771113515178716	0.631141358256482	0.942128170674622	0.0109817729206597
VIM-AS1	1.63262702374096	1.46919687576404	1.81423677290568	8.32285959893284e-20
WARS2-IT1	1.87399630103367	1.52598470870636	2.30137439533388	2.06999625862104e-09
WDFY3-AS2	0.760291181667972	0.674189954185099	0.857388451628248	7.85608720161254e-06
WDR86-AS1	0.464010467109922	0.350473293585304	0.614328445357459	8.18902025333196e-08
WEE2-AS1	1.30085509860393	1.13103906784919	1.49616758224083	0.000228466670322731
WNT5A-AS1	1.1653860028887	1.02065642345767	1.33063830738261	0.0236874047474455
YEATS2-AS1	1.56441728744607	1.28009315719976	1.91189323643747	1.22630861177651e-05
ZBTB20-AS4	0.670986996995475	0.540391810727882	0.833142807124661	0.000302764117775935
ZEB2-AS1	0.671807266005701	0.544484704193731	0.828902996139025	0.000207050907609627
ZNF197-AS1	1.79668829470372	1.26332649108478	2.55522927058507	0.001111117557571
ZNF503-AS2	1.69853510978911	1.38327138511945	2.08565112401075	4.25413148551371e-07
ZNF582-AS1	1.19408448761274	1.00449242855963	1.41946093670605	0.0443491138758738
ZNF674-AS1	1.37768384055924	1.08992683374615	1.74141300660932	0.0073552618052426
ZRANB2-AS2	2.03945371224596	1.54050851109796	2.69999900320532	6.40598765579095e-07
ZSWIM8-AS1	1.15676508602223	1.00074435873227	1.33711017460554	0.0488349514396317
