# Supplementary material for: Establishment and Validation of a Ferroptosis-Related lncRNA Signature for Prognosis Prediction in Lower-Grade Glioma
Source: Front Neurol. 2022 Jun 27;13:861438. doi: 10.3389/fneur.2022.861438 (PMC9271629; doi:10.3389/fneur.2022.861438)
Supplement: Supplementary file 4 [file Data_Sheet_2.ZIP › FRlncRNAs_and_prognostic_FRlncRNAs/Gravendeel_FRlncRNAs_and_prognostic_FRlncRNAs/FRLncRNAsExp.txt]

ID	GSM405201	GSM405202	GSM405203	GSM405204	GSM405205	GSM405206	GSM405207	GSM405208	GSM405210	GSM405211	GSM405212	GSM405225	GSM405226	GSM405227	GSM405250	GSM405256	GSM405257	GSM405258	GSM405259	GSM405261	GSM405265	GSM405272	GSM405273	GSM405277	GSM405279	GSM405281	GSM405283	GSM405284	GSM405285	GSM405286	GSM405287	GSM405288	GSM405289	GSM405291	GSM405295	GSM405298	GSM405300	GSM405310	GSM405311	GSM405316	GSM405318	GSM405319	GSM405321	GSM405325	GSM405327	GSM405329	GSM405331	GSM405333	GSM405334
AA06	4.4047	3.7183	4.2525	4.0346	4.2338	4.3114	4.4524	4.5167	4.3075	3.983	4.2172	4.0693	3.9517	4.0141	4.2798	4.4577	4.3921	4.3347	4.2943	4.3332	4.2005	4.2459	4.286	4.1789	3.8905	4.2976	4.3307	4.1687	4.2324	4.2016	3.9623	4.2161	3.9723	4.4499	4.3067	4.3036	4.7317	4.4772	4.6907	4.5009	4.8425	4.6962	4.6952	5.0249	4.7258	5.3006	4.5702	4.5409	4.5314
AGAP11	4.9037	5.0382	4.8167	4.7212	4.7789	4.829	5.106	4.9174	4.9412	4.7996	4.9864	4.8899	4.5583	5.3255	4.9154	4.6594	5.1113	4.7414	4.5388	5.2004	4.9027	4.7794	4.85	4.7232	4.6359	4.8135	4.9005	4.8837	4.7169	4.7513	5.0625	4.562	4.7695	4.8599	5.1618	5.0254	5.2039	5.0459	5.2222	5.1595	5.3348	5.4007	4.9906	5.0884	5.0577	5.2935	5.4517	5.132	5.0373
ARIH2OS	4.3489	4.5931	4.7899	4.8945	5.3398	5.6411	4.7838	4.6916	4.062	5.0312	5.9937	4.7811	4.9706	4.6617	5.1032	5.0406	5.4744	5.1669	4.6804	5.2586	4.5123	4.8486	4.5897	4.6651	4.5866	4.6608	4.4461	5.433	4.593	4.5767	5.1588	4.1568	5.339	4.4105	4.5296	5.1155	4.6538	5.9169	6.2886	5.6746	5.6953	5.9656	4.7289	4.7866	5.9395	5.9419	5.4228	4.8908	6.0574
ATXN8OS	4.7194	4.5125	4.5146	4.5031	4.8479	4.7703	4.6003	4.6396	4.5009	4.6911	4.5389	4.3954	4.578	4.445	4.5729	4.7457	4.8125	4.8124	4.9458	4.656	4.551	4.6843	4.7217	4.5833	4.6315	4.6205	4.4457	4.4888	4.6878	4.6756	4.6177	4.5425	4.6055	4.6414	4.802	4.5544	5.0939	4.8624	4.8559	4.7369	5.3233	4.9895	4.6479	5.0192	4.7506	4.8982	4.8677	4.9185	4.8187
BANCR	4.3816	4.3038	4.2992	4.3363	4.1741	4.5214	4.3427	4.359	4.549	4.4283	4.3439	4.3095	4.3133	4.1348	4.4802	4.2978	4.2939	4.2066	4.7024	4.3867	4.3513	4.4761	4.3655	4.6501	4.2613	4.6415	4.4084	4.3194	3.9926	4.5647	4.3291	4.3106	4.5345	4.2216	4.4493	4.4295	4.5572	4.5377	4.4221	5.7935	4.7027	4.713	4.4703	4.5627	4.6432	4.6472	4.2885	4.684	5.0207
BCAR4	4.023	4.2203	3.8057	4.0973	3.8703	3.9335	4.0688	4.1844	4.1758	4.0381	4.0949	4.1173	3.9046	3.9198	4.1035	4.2033	4.1283	4.504	4.1334	4.3997	4.031	3.9654	4.1307	3.8086	3.9772	4.1498	3.924	3.976	4.288	4.116	4.1297	3.8278	4.0702	4.1084	4.1636	4.0813	4.5572	4.3025	4.3269	4.3129	4.5162	4.1437	4.221	4.4177	4.1896	4.3607	4.4913	4.186	4.3855
BCRP3	4.61	4.2533	4.4953	4.3925	4.5192	4.4611	4.4012	4.552	4.3735	4.2524	4.2897	4.142	4.4911	4.1981	4.4939	4.3493	4.5552	4.3729	4.2138	4.306	4.1938	4.3227	4.5313	4.2132	4.3571	4.7978	4.0304	4.458	4.3835	4.0934	4.3929	4.2978	4.2829	4.3689	4.429	4.4859	5.2577	4.6584	4.8211	4.5678	5.3268	4.9595	4.5655	5.0114	4.7553	4.9064	4.9248	4.6577	4.8814
BPESC1	3.3314	3.3036	3.3264	3.2439	3.4101	3.2981	3.3237	3.3411	3.2752	3.4309	3.3034	3.476	3.2561	3.539	3.1296	3.3368	3.2122	3.4086	3.6147	3.3813	3.3766	3.2949	3.3925	3.4321	3.3534	3.5174	3.2832	3.2363	3.4532	3.2967	3.281	3.3264	3.3578	3.3766	3.4051	3.3498	3.5325	3.4035	3.5155	3.5533	3.5149	3.726	3.4439	3.6728	3.6101	3.4782	3.6177	3.5093	3.5638
C10orf55	3.6121	3.8033	3.5603	3.5209	3.6908	3.6218	3.8	3.4418	3.556	3.4364	3.4807	3.6983	3.8202	3.9055	3.4992	3.4688	3.5937	3.6728	3.8408	3.9501	3.7675	3.5157	3.4223	3.6027	3.5788	3.5717	3.7159	3.6578	4.0174	3.639	3.5099	3.5131	4.0481	3.8501	3.6812	3.488	3.7586	3.7817	3.631	3.8618	3.8043	3.6925	4.0773	4.0103	3.9864	3.932	3.7223	3.8744	3.8834
C11orf40	3.7293	3.3311	3.436	3.5854	3.7057	3.3887	3.5048	3.6102	3.8533	3.3651	3.3605	3.6585	3.2027	3.5177	3.3912	3.7582	3.4915	3.8116	3.3884	4.1143	3.6617	3.6115	3.699	3.368	3.3991	3.6265	3.5808	3.5875	3.3219	3.5786	3.6383	3.5746	3.6123	3.505	3.4873	3.5539	3.9287	3.6014	3.9041	3.7383	3.8136	3.7638	3.604	4.1327	3.764	3.8297	3.7461	3.747	3.6521
C11orf72	6.6673	6.8103	6.3843	6.4505	6.4548	6.2987	6.4367	6.6755	6.424	6.2361	6.0589	5.8166	6.1511	6.4361	6.5231	6.5048	6.659	6.6076	6.6144	6.3161	6.2044	6.3825	6.4103	6.2131	5.9637	6.6611	6.3116	6.4659	6.1087	6.2837	6.2103	6.2543	6.2891	6.6622	6.5108	6.44	6.7521	5.9464	6.8919	5.9645	6.5895	6.6859	5.9594	6.4097	6.1271	6.5591	6.9433	6.6917	6.5042
C12orf77	3.51	3.4789	3.5267	3.4871	3.5977	3.4975	3.4631	3.3594	3.4219	3.5777	3.5768	3.5558	3.3104	3.4899	3.4008	3.8059	3.6076	3.4264	3.6392	3.486	3.2759	3.5298	3.4243	3.4618	3.4234	3.5037	3.6239	3.4289	3.3196	3.5232	3.4381	3.3927	3.3454	3.5324	3.3659	3.5497	3.7194	3.4825	3.6047	3.6316	3.7114	3.5877	3.6741	3.6807	3.7444	3.7978	3.7354	3.7853	3.6014
C14orf178	6.3785	5.7256	6.0589	5.6339	6.3483	6.0975	5.9256	6.1369	5.9234	5.3334	5.7009	5.1162	5.5301	5.7626	5.8615	5.7156	5.8092	6.1326	5.9321	5.9334	5.8601	5.8598	5.8051	5.4355	5.4333	5.9843	5.567	5.6016	5.6353	5.7393	6.0485	5.6373	5.5273	5.836	6.2683	5.8986	6.5719	5.9627	6.1766	5.6063	6.6227	6.6157	5.5887	6.3155	6.4951	6.6593	6.2276	6.32	6.1657
C15orf32	3.7861	3.6447	3.5501	3.6313	3.831	3.588	3.5969	3.728	3.69	3.2673	3.7219	3.4716	3.3792	3.7835	3.4161	3.5656	3.7752	3.8019	3.9476	3.8364	3.5123	3.8254	3.6831	3.6061	3.4106	3.7881	3.9578	3.7479	3.6697	3.8125	4.3258	3.5614	3.496	3.6855	3.7933	3.6328	4.0381	3.7091	3.7516	3.6062	3.8274	3.7835	3.5626	3.8763	3.8266	3.8771	3.8468	3.899	3.8551
C15orf54	3.7269	3.9349	3.5626	3.6072	4.0693	3.5088	3.4947	3.7418	3.654	3.5889	3.6759	3.7293	3.7583	3.4481	3.6645	3.7692	3.4915	3.6234	3.7797	3.5029	3.6072	3.6559	3.778	3.6784	3.664	3.4778	3.5281	3.6678	3.6406	3.7435	3.6859	3.6916	3.7479	3.7416	3.7409	3.7823	3.9621	3.7166	3.7911	3.8575	3.8828	4.0565	4.0682	3.7088	3.9666	3.7725	3.8408	4.0617	3.9676
C15orf56	4.3253	4.1428	3.9593	4.0861	4.1628	4.0577	4.1011	3.9951	3.9101	4.3388	3.8426	3.7674	3.9765	4.0676	4.2221	4.0618	4.145	4.1889	4.0679	4.612	4.4673	4.101	4.0253	3.8524	4.3295	4.583	4.0373	4.7436	3.6374	3.7868	3.872	3.8803	3.8138	4.1082	4.1241	4.2445	4.3931	3.9156	4.2268	4.0176	4.244	4.2741	4.0417	4.1967	4.137	4.6001	4.494	4.1873	4.447
C17orf77	3.3305	3.1935	3.334	3.3461	3.1771	3.2333	3.0938	3.44	3.3615	3.2325	3.4235	3.3884	3.2873	3.2106	3.1842	3.2528	3.3355	3.147	3.0855	3.2954	3.3447	3.3415	3.2576	3.432	3.3637	3.2908	3.2054	3.2767	3.316	3.4167	3.395	3.2225	3.3187	3.3837	3.1842	3.2184	3.6074	3.6139	3.4747	3.4778	3.4421	3.4336	3.4128	3.4844	3.394	3.5253	3.4015	3.5039	3.3826
C1orf220	3.5191	3.6096	3.7845	3.7841	3.4992	4.1814	3.5877	3.6965	3.7224	3.7869	3.6818	3.56	3.5366	4.0597	3.4778	3.5074	4.311	3.6722	3.8546	3.4198	3.5893	3.4646	3.3829	3.5834	3.4663	3.3968	3.5838	3.6446	3.2209	3.509	4.2129	3.5935	3.5201	3.9463	3.8054	3.8995	3.6125	4.1386	3.702	3.465	3.5863	3.9829	3.7661	3.6375	4.0812	3.718	3.9917	4.0758	3.6925
C20orf197	3.3234	4.5335	3.4135	3.3866	3.3411	3.2718	3.1505	3.2858	3.0953	3.3979	3.4008	3.7276	3.6707	3.4084	3.4807	3.5888	3.2462	3.5849	4.0965	3.9591	3.9324	3.3933	4.0161	3.7007	3.3172	3.2265	3.4934	3.45	4.1041	3.4836	3.5062	3.3359	3.7181	3.7063	3.5805	3.3803	3.4931	3.4658	4.0667	3.5308	3.4529	3.5677	3.8651	3.5698	3.5571	3.4321	3.4509	3.7746	4.016
C22orf24	4.1573	3.9075	4.1363	3.8707	4.0863	4.0807	4.0521	4.22	4.0854	3.8743	4.0023	3.7987	3.9855	3.9747	4.0629	4.2556	4.2333	4.0403	4.0067	4.0583	4.1038	4.0217	4.0967	3.868	3.8902	4.1051	3.9814	4.0967	4.2404	3.9859	4.1096	3.9151	4.0104	4.1009	4.2667	4.0744	4.6154	4.3146	4.6201	4.0382	4.646	4.6051	4.1586	4.375	4.3299	4.4362	4.6974	4.4898	4.5637
C22orf34	5.8296	5.357	6.0829	5.4686	5.6508	5.9328	5.763	5.8791	5.8644	5.5141	6.0513	5.5131	5.5439	5.9604	5.7388	5.6819	5.7909	6.0033	5.4458	5.8657	5.126	5.6657	5.9477	5.6752	5.7365	5.6396	5.4434	5.4936	5.4462	5.6748	4.9701	5.4979	5.5943	5.6541	5.7106	5.8093	6.1069	5.9508	6.0677	6.1279	6.547	6.3302	6.1377	6.3483	6.0284	6.3402	5.8606	6.1692	6.3605
C2orf27A	7.4108	6.7203	6.0997	7.1618	5.5567	7.2214	7.0758	7.1547	7.1554	7.1697	6.3413	6.7132	5.7778	7.2404	6.3424	6.4158	6.8679	6.942	5.7589	5.9905	5.4969	5.647	5.2023	6.8212	5.5478	6.217	7.5674	5.6859	5.6266	7.1998	7.1722	6.6106	5.5193	7.3156	6.7606	7.033	6.8725	7.9925	7.4626	7.0325	7.0091	7.6179	7.8098	6.7367	7.4449	8.4313	7.192	7.9	5.9444
C3orf35	4.5828	4.1268	4.269	4.2668	4.3633	4.1434	4.3924	4.4993	4.3893	4.4621	4.3084	4.6216	4.2566	4.3975	4.2143	4.2334	4.2819	4.3631	4.4124	4.3555	4.3447	4.377	4.536	4.3184	4.3353	4.8239	4.3604	4.4381	4.2598	4.5512	4.4002	4.3397	4.268	4.3343	4.3009	4.3402	4.7036	4.2922	4.434	4.7379	4.8501	4.6387	4.4697	4.8754	4.5247	4.9131	4.599	4.3069	4.7301
C3orf36	4.4628	3.9738	4.2844	4.271	4.2214	4.2685	4.2846	3.9672	4.2663	4.2271	4.1591	4.4384	4.7768	4.2422	4.3589	4.3962	4.3395	4.3537	4.196	4.4023	4.4192	4.334	4.0783	3.9128	4.1566	4.3097	4.3285	4.2605	3.9408	4.1433	4.3841	4.1623	3.9449	4.3376	4.2507	4.1708	4.8389	4.6965	4.8263	4.6616	5.1693	4.9196	4.7411	5.0295	4.5798	4.9267	4.6732	4.9752	4.7378
C5orf17	3.9294	3.6524	3.8815	3.955	3.9013	3.8657	4.2275	4.0047	3.7105	3.7869	3.856	3.9052	3.5964	4.0334	3.8237	3.7754	3.9571	3.7145	3.7738	3.8982	3.658	4.2326	4.3342	3.6325	3.7282	4.0735	3.9526	3.9769	3.747	3.6616	3.639	3.6667	3.5631	3.9508	4.0635	3.9169	4.0387	4.0408	4.1516	3.8825	4.1617	4.2221	4.0224	4.3515	4.2648	4.2385	4.1074	4.2955	4.0902
C5orf64	4.073	4.0371	4.7065	4.0909	3.9452	4.008	4.2907	4.2103	4.1199	4.2704	4.0335	4.4413	4.1551	3.8074	4.7095	4.5871	3.9489	4.4864	5.0397	5.4977	4.2321	4.0919	4.3495	4.0534	4.0915	4.1646	4.3041	3.9894	4.7643	4.1002	4.2402	4.1129	4.3649	4.3298	4.2902	4.5307	4.734	4.6333	5.1419	4.8296	4.5416	4.4204	4.482	4.7904	4.6633	4.7413	4.8479	4.5415	5.5086
C6orf223	5.6707	5.5936	5.1191	5.2804	5.4555	5.7308	5.3512	5.4439	5.2847	5.6118	5.3376	5.6885	5.4317	5.3094	5.507	5.5326	5.4618	5.5665	5.237	5.5765	5.4101	5.424	5.3493	5.2492	5.5302	5.5394	5.3752	5.4461	5.122	5.5031	5.2729	5.4383	5.3366	5.6241	5.3617	5.4295	5.9225	5.5677	5.8381	5.4371	5.7531	5.7753	5.4229	5.8683	5.8371	5.9287	5.7821	5.7247	5.962
C6orf99	4.2651	3.8498	3.6398	3.9151	4.0687	3.8836	3.8617	4.0968	4.0756	3.7462	3.7827	3.6673	3.7158	3.759	3.8256	4.015	3.8123	4.0757	3.7371	4.016	3.8517	4.1995	3.7148	3.685	3.9634	3.9178	3.5833	4.2759	4.0954	4.2116	3.7598	4.0103	3.8487	3.9874	3.88	4.1659	4.1875	3.8894	3.9338	4.0316	3.9743	4.1919	3.9798	4.163	4.1897	4.2995	4.1243	4.0822	4.4575
C7orf69	4.23	3.9271	3.885	4.028	3.8824	4.2602	3.904	4.0576	3.8816	3.8689	3.7497	3.8065	3.5891	3.8098	3.8639	3.7835	4.0684	3.9695	3.7973	3.935	3.9107	3.8616	3.6851	3.6161	3.8584	4.0257	3.8857	3.9332	3.6742	4.031	3.8999	3.679	3.8604	3.6909	3.9579	4.2302	4.345	4.2798	4.2065	4.1701	4.4818	4.2081	3.9785	4.22	4.5659	4.4867	4.3371	4.1554	4.4642
C8orf31	5.8186	5.8395	5.3761	6.4441	5.4132	5.4124	5.4784	6.5154	5.4959	4.9036	7.5782	4.6949	4.855	4.8031	5.2518	4.6572	5.8122	5.6053	4.9327	6.0423	4.8113	5.1326	5.1371	4.8405	4.8285	6.2336	5.44	4.9501	5.2346	5.329	5.7607	6.4346	5.3026	5.8635	5.2418	5.0731	6.3133	6.1301	6.1694	6.1955	5.9185	6.7123	5.8772	5.349	5.8878	6.7496	6.4313	6.1382	5.1264
C8orf44	6.079	5.9405	5.8207	6.0405	5.5238	6.3147	5.8085	5.69	5.9229	5.9428	6.3709	6.1404	5.8051	6.4742	5.9307	6.1109	6.0697	6.0923	5.0771	5.4711	5.4641	5.6707	5.3507	6.4098	5.7282	5.3099	6.3525	6.1992	5.5649	5.2744	6.0511	5.7622	5.723	6.5698	6.2756	6.213	6.3618	6.2421	6.1376	6.3486	6.1803	6.5863	6.7396	6.1151	6.2013	6.4576	6.298	6.2924	6.2237
C8orf49	3.336	3.3014	3.3852	3.3643	3.3879	3.3049	3.4717	3.237	3.4417	3.3132	3.2476	3.4115	3.4596	3.2353	3.272	3.3125	3.274	3.6085	3.4282	3.6066	3.1882	3.2357	3.3934	3.2669	3.3271	3.3975	3.6058	3.3796	3.1073	3.5505	3.5463	3.3108	3.3921	3.4448	3.3801	3.4778	3.7236	3.3562	3.5369	3.557	3.63	3.486	3.5627	3.4288	3.4767	3.5638	3.449	3.5581	3.547
C9orf163	6.8007	6.1023	6.2654	6.0606	5.9556	6.2397	6.294	6.3536	6.1837	6.424	6.0826	5.745	6.1014	6.1637	6.4209	6.2878	6.2307	5.922	6.3091	6.3279	6.0845	6.1175	6.1532	5.9382	5.7624	6.3194	6.4332	6.1642	5.873	6.0056	6.371	5.9494	6.1457	6.5066	6.3142	6.3987	6.608	6.3802	6.4882	6.1333	6.6503	6.5633	6.1266	6.7112	6.7199	6.314	6.4851	6.2824	6.378
C9orf62	5.2988	5.168	5.1549	5.1779	5.2626	5.1725	5.2985	5.489	5.1564	4.8943	4.872	4.964	4.8465	5.338	5.4792	5.3866	5.6458	5.4934	4.7882	5.2793	4.9007	5.2838	5.1429	5.3818	5.0281	5.5775	4.9445	5.7353	5.1772	4.7527	5.4444	4.9683	5.1975	5.4524	5.2509	5.6107	5.4651	5.1915	5.2653	5.4273	5.5144	5.6753	4.8165	4.9264	5.5745	5.453	5.2273	5.2422	5.0823
CAHM	5.8305	5.7809	7.0358	6.089	7.1061	5.9926	6.2317	6.499	6.3502	6.5527	7.1129	6.9349	7.586	6.5477	7.4386	6.536	5.9653	7.2022	5.668	6.8669	5.2974	5.7689	5.8911	6.8687	5.6364	6.0433	6.7775	5.5079	5.3426	6.7458	6.481	5.9549	9.2583	6.6875	5.6102	7.1442	6.5005	6.9848	7.9359	7.2534	6.8097	6.7797	7.4639	6.4434	6.6799	6.4213	6.7872	6.4924	6.671
CASC2	3.7889	3.9116	3.8641	3.6961	3.6132	3.6624	3.6419	3.6107	3.6857	3.7359	3.5497	3.6637	3.5142	3.6467	3.7104	3.7616	3.8053	3.8548	3.8445	3.8491	3.8255	3.69	4.2054	3.6252	3.6248	3.7198	3.8398	3.62	3.6794	3.7761	3.6859	3.5403	3.4972	3.6398	3.6132	3.7058	3.9082	3.9011	4.0966	3.9114	3.9225	3.9008	3.8839	4.0165	3.8939	3.8807	3.8462	3.8786	4.037
CCDC140	4.2405	4.4356	4.0516	4.141	4.1781	3.917	4.1544	4.3564	4.2536	4.3707	4.0488	4.1468	4.0319	4.3807	4.3521	3.8802	4.1785	3.9865	4.4837	4.7401	4.1162	4.1324	4.0967	3.7046	3.7506	4.3696	4.3181	4.6211	3.8987	3.8699	4.028	4.0449	3.8597	4.4396	4.1296	4.1152	4.5732	4.0595	4.3258	4.3749	4.3683	4.2314	4.0743	4.6796	4.4409	4.5067	4.5253	4.5151	4.3514
CCDC26	4.3442	3.826	3.9118	3.9713	3.4034	3.9409	3.7884	4.1302	3.333	3.5486	4.9648	3.444	3.3458	3.6922	3.3932	3.3102	4.1904	3.5886	3.6746	3.803	3.8234	3.4689	3.6256	3.6337	3.6289	3.7264	4.3598	3.5815	3.7487	4.0032	3.6057	4.1817	3.3056	3.5401	3.7145	3.5383	3.6688	3.8236	3.6211	3.9741	4.4767	4.9552	3.947	4.0682	3.9893	3.7917	3.9527	3.7704	3.6611
CECR3	4.4912	4.633	4.2237	4.2484	4.0508	4.2153	4.1362	4.3755	4.3564	4.3174	4.4311	4.0665	4.1308	4.2701	4.3864	4.2524	4.6395	4.3562	4.6089	4.193	4.3364	4.3836	4.2373	4.3027	4.0452	4.2703	3.9604	4.2973	4.1866	4.481	4.3599	4.195	4.6099	4.399	4.3893	4.564	4.4079	4.4327	4.6154	4.4092	4.4755	4.412	4.3599	4.419	4.6308	4.3661	4.5942	4.5934	4.345
CRNDE	3.5572	6.2552	6.9158	5.9388	9.2998	3.3998	3.6247	3.9647	6.1543	6.1576	3.8717	4.4392	9.0153	4.8728	6.1233	3.9637	3.6084	5.8193	7.7981	9.401	6.1392	7.0523	8.7603	5.8394	7.002	4.1965	4.0937	9.3316	8.5579	8.8115	3.4511	7.5792	8.0761	4.6004	4.5174	5.3306	4.7555	3.6906	5.326	8.9402	3.6138	3.9618	5.2239	7.59	7.222	4.8213	3.6188	4.5479	10.1651
CSPG4P1Y	4.8601	4.3747	4.7554	4.5159	4.6685	4.7953	4.6509	4.6843	4.6365	4.3475	4.5545	4.6951	4.2154	4.9422	4.8257	4.5481	4.8866	4.5902	4.6737	4.4724	4.7602	4.3312	4.9427	4.2925	4.3017	4.8046	4.6206	4.6454	4.6263	4.446	4.5884	4.5869	4.6376	4.7755	4.6556	4.6041	5.1666	4.8621	4.9723	5.0708	4.9475	5.1157	4.8261	5.0651	4.7076	5.0438	5.0254	4.9586	5.1265
CT62	4.0821	3.5701	3.7618	3.7583	3.8223	4.207	3.791	3.8812	3.7717	3.9081	4.355	3.9446	3.7345	3.7761	3.9665	3.8644	4.0462	3.7774	3.7415	4.1942	3.9141	3.6555	3.9565	4.0678	3.6166	3.8836	3.8804	3.8803	4.0012	3.8462	3.7028	3.7633	3.4558	3.8872	3.6529	3.8448	4.4376	4.4849	4.0561	4.0113	4.1182	4.0718	4.1094	4.8786	4.4219	4.3167	4.1542	4.2653	3.9236
D21S2088E	4.0209	4.0801	4.281	4.3731	4.0703	4.2591	3.9473	4.0828	4.1614	4.2113	3.9018	4.1884	4.0519	3.9173	4.0111	4.01	4.1593	4.2322	4.2709	4.2009	4.0475	4.1198	4.1601	4.0495	3.9705	4.0233	3.9551	4.0699	4.0683	3.9257	3.9328	4.0249	4.0404	4.2149	4.1668	3.9463	4.5535	4.5325	4.4817	4.0961	4.6733	4.347	4.2548	4.5663	4.1894	4.485	4.4732	4.4482	4.2785
DANCR	10.1994	9.1827	10.4053	10.1727	10.4389	10.4376	10.3649	10.1549	10.7612	9.6873	10.7722	10.8836	9.7579	10.3122	10.6034	10.1315	10.2709	11.3523	9.1701	10.7586	9.1536	9.2338	9.8979	10.5225	8.7807	11.512	11.1444	9.9638	10.5709	9.8534	11.0407	9.8676	9.9932	9.5241	10.0999	10.5127	10.4383	10.7797	10.9469	13.0584	10.2371	10.5987	11.1024	10.7194	10.5702	10.3931	10.7803	10.7396	10.1053
DGCR11	5.1993	5.2691	5.3125	4.7067	4.8799	5.354	5.2406	4.9288	4.4687	4.8795	5.2478	5.2425	4.6653	4.8383	4.4705	4.8499	5.1185	4.8184	4.8492	5.0902	4.77	4.8373	5.0802	4.6077	4.7345	4.8565	5.2009	5.3736	4.8184	4.7774	5.037	4.9295	4.7774	4.912	5.1221	5.0896	5.6449	5.8411	5.1945	5.362	5.4017	5.4222	5.4043	5.2834	5.9227	5.3265	5.3545	5.3546	5.3199
DIO3OS	4.8721	4.7154	4.8711	4.4422	4.685	4.4803	4.8277	4.6936	4.8411	4.328	4.505	4.5162	4.1725	4.614	4.6967	4.689	4.528	4.728	4.6087	4.6666	4.6698	4.5435	4.6288	4.4406	4.51	4.9378	4.5161	4.5999	4.5812	4.6608	4.7377	4.2988	4.472	4.7018	4.644	4.6231	5.1213	4.698	5.0115	4.8385	5.0544	4.8787	4.6406	4.7929	4.3512	4.9014	4.8203	4.7099	4.8319
DIRC1	3.4255	3.3031	3.3887	3.279	3.3956	3.5764	3.3971	3.3992	3.4168	3.5139	3.4285	3.3313	3.5689	3.2791	3.4422	3.4734	3.4584	3.4777	3.3469	3.3347	3.4215	3.4432	3.3432	3.4951	3.3086	3.4742	3.2278	3.388	3.5849	3.3399	3.5854	3.2695	3.4923	3.3015	3.3575	3.3924	3.6608	3.4749	3.6342	3.323	3.5272	3.565	3.2668	3.6835	3.5835	3.6581	3.6254	3.5417	3.5323
DIRC3	5.275	4.7419	5.3489	5.8391	5.8574	5.1581	5.2708	5.0969	5.9096	5.122	5.8997	5.0652	5.3015	6.1812	4.7651	4.8121	5.0798	4.7168	5.201	5.4343	5.346	5.389	4.8918	5.3303	4.8598	5.3399	5.417	5.1045	5.0853	6.0286	5.0607	4.8553	4.9159	4.9171	5.3622	5.2939	5.5797	5.2426	5.2804	5.4558	5.493	5.7501	5.9016	5.3105	5.8284	5.9897	5.9285	5.4204	6.3668
DKFZP434A062	6.1161	5.6472	5.7115	5.5263	5.856	5.8466	5.7454	5.9365	5.935	5.5963	5.5856	5.3972	5.498	5.9099	6.0675	5.8117	5.8988	5.9394	5.5257	5.8061	5.727	5.7943	5.8345	5.6913	5.499	6.057	5.8571	5.8415	5.6078	5.729	5.6612	5.4937	5.5825	5.9132	5.8427	5.8767	6.4086	5.9946	6.2911	6.2597	6.4831	6.4541	5.8903	6.3359	6.231	6.333	6.2353	6.0271	6.2126
DKFZP434H168	5.1143	4.1469	4.3985	4.382	4.289	4.5441	4.394	4.7525	4.5426	4.375	4.2834	4.5675	3.7789	4.7578	4.4669	4.7201	4.5393	4.4864	4.5437	5.1016	4.0933	4.2429	4.7446	4.5309	4.0929	4.3242	4.3609	4.4148	4.0767	4.3241	4.2526	4.2787	4.0132	4.5612	4.6454	4.5284	5.3149	4.8793	4.8614	4.6973	5.2734	5.3534	4.6469	4.8289	4.7704	4.817	4.9534	4.6547	4.8011
DLEU1	8.4136	8.0953	7.5604	8.4287	8.8523	8.5497	6.7376	8.6858	6.7209	7.7099	8.6445	7.8819	7.4913	8.6998	7.9878	6.6899	8.8862	7.4452	7.7707	7.9416	6.3789	7.8684	7.4375	7.8657	7.6176	8.2209	8.8841	8.5679	8.7319	7.709	8.0357	7.1778	8.399	7.2813	7.1271	6.7393	7.8505	8.4253	6.4814	8.383	8.6679	9.0061	8.2921	8.3411	8.7874	8.3753	9.2927	8.4385	8.6977
DLEU2	4.2411	4.361	3.9823	4.5023	4.6281	4.1216	3.9026	4.1753	3.9203	4.1232	4.4581	3.8914	4.403	5.1573	4.1141	3.9182	4.2209	4.0504	4.1635	3.8675	3.8353	4.1683	4.078	4.1166	4.2053	3.9589	4.0754	4.6365	4.2703	4.1324	4.2955	4.5415	5.1061	4.6732	4.0521	4.1486	4.5309	4.9258	4.4195	4.9076	4.2441	4.6243	4.3079	4.5305	5.008	4.7395	5.6985	4.829	4.6117
DNM1P35	4.2352	3.7485	4.1932	3.8168	3.9433	4.2824	3.9656	4.1277	4.0213	3.9113	4.188	4.3026	3.9457	4.1158	4.1402	4.2142	4.0151	4.3252	3.8408	4.202	3.9629	4.1237	4.0095	4.0729	4.0998	4.1388	3.9114	4.1432	4.088	4.1934	3.8461	3.8422	4.0355	3.8706	4.0632	4.1819	4.4044	4.4334	4.2346	4.8916	4.6535	4.3033	4.64	4.4703	4.782	4.2798	4.3425	4.3863	4.4209
DNM3OS	3.7533	3.8643	3.5731	3.705	4.5235	3.5415	3.4688	3.6324	3.5336	3.55	3.9236	3.5433	3.6731	3.7448	3.817	3.5867	3.4576	3.688	3.4243	3.7075	3.606	5.1659	3.6165	3.6361	4.4252	3.486	3.5963	3.4336	4.1149	3.5758	3.6789	3.6805	3.6651	3.5222	3.4583	3.3814	3.7527	3.8349	3.7673	4.1032	3.9279	3.8812	3.7726	3.9857	3.6481	3.9055	3.9049	3.9639	3.8069
DSCR10	5.1755	5.0931	5.2173	5.0109	5.0921	5.0907	5.0169	4.9409	5.0399	4.947	4.9489	4.9136	4.776	4.7583	4.974	4.9938	5.0278	5.2091	4.9223	5.1133	5.0905	5.1043	5.0947	4.7532	4.9449	5.2304	4.7835	5.0583	4.9888	5.0296	5.0861	4.8385	4.9937	5.2623	5.0302	5.1071	5.5815	5.224	5.5961	5.116	5.6152	5.5451	5.2528	5.562	5.3733	5.4351	5.3854	5.4161	5.5279
DSCR4	5.1282	5.1013	5.2346	5.1824	5.4303	5.384	5.5064	5.3289	5.2387	5.0813	5.0543	4.8815	5.2426	4.9392	5.1228	5.4258	5.2759	5.4984	5.1415	5.2516	5.3201	5.6249	5.7626	5.3247	5.1915	5.2197	4.8588	5.0667	5.2709	5.0465	4.9083	5.0163	5.6359	5.1618	5.3119	5.3018	5.5	5.2222	5.4154	4.8713	5.8066	5.4659	4.9854	5.3793	5.3271	5.386	5.3841	5.2595	5.5526
DSCR8	4.3376	4.0668	4.6478	4.138	4.0953	4.5278	4.1901	4.3452	4.2251	4.1661	4.0571	3.9113	3.7242	4.165	4.087	3.9843	4.2026	4.5797	4.3175	4.639	4.1456	3.9938	4.394	3.9996	3.9845	4.4648	3.9677	4.0501	3.9739	4.1948	3.9717	3.9972	4.0472	4.3737	4.0825	4.2956	4.6214	4.4879	4.5526	4.1017	4.5694	4.3042	4.1182	4.9303	4.6405	4.8383	4.2932	4.5712	4.6191
DSCR9	5.5528	5.2909	5.4094	5.3217	4.8403	5.5315	5.2739	5.4933	5.331	5.2513	5.1128	4.6971	4.1902	5.5375	5.3865	5.0659	5.4963	5.3699	5.2544	5.6686	5.1214	5.3538	5.3877	5.0745	4.811	5.5647	5.2171	5.3178	4.9731	4.9586	5.1612	5.2426	5.1069	5.5502	5.7232	5.4639	5.7885	5.7031	5.7978	5.19	5.9719	5.9555	5.3914	5.6953	5.4722	5.8805	5.9229	5.7444	5.7826
EGOT	4.0876	3.8858	3.8065	3.7963	4.0095	3.9344	3.9962	4.0344	3.8973	4.0702	3.9497	3.887	3.95	3.9524	3.8812	3.9211	3.9748	3.8383	3.867	4.0512	3.8675	3.6763	3.9965	3.9345	3.7654	3.9341	3.9069	3.8213	3.7997	3.7975	3.9463	3.903	3.868	3.9408	3.8579	3.9035	4.2531	4.1659	4.1634	4.2773	4.4502	4.1309	4.2918	4.3939	4.3293	4.1164	4.1377	4.1167	4.5496
EMX2OS	5.644	5.2704	6.7786	5.2506	5.381	6.0329	6.195	5.2285	4.8803	5.4862	5.1086	5.6231	5.0829	5.2938	6.368	7.0148	5.2247	5.6072	5.6827	6.6111	5.1413	6.6074	5.9206	5.4135	5.4105	5.28	5.2789	6.0772	5.6583	5.1329	5.8995	5.1607	5.3287	5.5241	5.4375	5.5095	5.8882	5.7278	6.3158	5.1102	5.5325	5.6915	5.5161	5.7711	5.5021	5.3758	5.4997	5.6893	6.3688
ESRG	3.588	3.7379	3.6633	3.5171	3.6045	3.6998	3.6737	3.7554	3.6071	3.5547	3.3706	3.5525	3.4028	3.6307	3.3834	3.6951	3.5454	3.964	3.7289	3.4972	3.5096	3.6067	3.5567	3.4146	3.6176	3.6054	3.689	3.799	3.6867	3.6359	3.4529	3.5459	3.6165	3.6124	3.6273	3.6603	3.7498	3.7783	3.7532	3.8613	3.8022	4.001	3.9137	3.6589	4.0296	3.7357	3.9505	3.7605	3.6457
FAM106A	5.0748	4.4564	4.3742	4.2995	4.2511	4.9057	4.0205	4.3725	4.2986	5.2481	5.3254	3.7476	5.7147	4.3968	4.2479	4.1576	4.5451	4.762	3.8408	3.6425	4.4129	3.9341	3.6702	4.4121	4.2242	3.9454	4.3342	4.8014	4.5458	5.0104	4.1281	5.0851	4.9922	5.2238	4.5111	4.8484	4.467	5.4812	4.6559	4.6782	4.2933	4.6402	4.731	4.476	5.2025	4.4753	4.7695	5.0308	4.0612
FAM182B	5.1492	5.0466	5.4999	5.0362	4.968	5.759	5.0767	4.9435	5.2021	4.7467	5.559	6.5712	5.7244	5.5708	6.0288	5.2676	5.889	8.211	5.4532	6.883	5.1142	5.2058	5.7145	5.6454	5.319	5.6801	5.3779	5.1449	5.4698	5.2875	5.4921	5.1115	6.3169	6.4498	5.9443	6.7905	5.8944	5.4445	5.8231	6.7696	5.5716	5.923	7.2531	5.9615	5.7745	6.2102	5.6759	5.4915	5.5666
FAM201A	3.9626	3.6892	3.5493	3.5792	3.3818	3.599	3.6148	3.5126	3.473	3.5301	3.4393	3.8156	3.5287	3.6106	3.7001	4.0595	3.4704	3.4701	3.9623	3.731	3.6033	3.4285	3.3945	3.4204	3.353	3.4525	4.6897	3.3453	3.4309	3.5301	4.14	3.5033	3.3751	3.6216	3.5861	3.6602	3.6371	3.8984	4.2598	3.8864	4.3013	4.727	3.8608	3.6551	3.9902	3.6346	3.7286	3.7881	3.6092
FAM215A	4.8216	4.3333	4.6225	4.2386	4.4099	4.3108	4.6898	4.7348	4.9069	4.0668	4.6373	4.2011	4.3667	4.8521	4.5168	4.4337	4.5647	4.7869	4.4249	4.4173	4.2901	4.6932	4.4199	4.2963	4.1355	5.0391	4.3954	4.5374	4.4312	4.574	4.4618	4.4815	4.2335	4.7542	4.5463	4.3878	4.8533	4.4388	4.9614	5.0069	5.1608	5.068	4.5822	4.8658	4.6668	5.0878	4.9281	4.6258	4.5108
FAM223B	4.6959	4.3616	4.4479	4.3103	4.4173	4.8105	4.3366	4.4625	4.1071	4.6937	4.6934	4.9785	4.5032	4.4829	4.6598	4.384	4.4406	4.7519	4.4429	4.3198	4.3788	4.492	4.3501	4.2799	4.4174	4.441	4.2808	4.4143	4.4247	4.4933	4.5225	4.8545	4.4927	4.4513	4.8146	4.7169	4.8272	5.3993	4.857	4.8519	5.2109	4.934	5.2362	5.2864	5.4302	4.8733	4.6108	4.9202	5.1378
FAM224A	3.6471	4.0924	3.763	3.9376	3.8718	3.6471	3.6504	3.686	3.8814	3.8935	3.7104	3.8136	3.6793	4.0949	3.779	3.9542	3.9807	3.7349	3.783	3.7447	3.4735	3.6631	3.7821	3.7021	3.719	3.5981	3.7252	3.8849	3.7796	3.7927	3.9147	3.6957	3.5819	3.8339	3.5507	3.7728	3.9411	4.0143	4.0108	4.0267	4.0914	4.316	4.1404	3.9869	3.8775	4.0002	4.0262	4.2787	4.0193
FAM226B	5.6448	5.0027	5.8785	5.6915	6.3332	4.9902	5.5196	5.802	6.6864	5.5395	6.8049	4.9572	5.4682	5.5153	5.2197	5.0845	5.9995	5.0477	4.4009	4.7137	3.9396	4.1816	3.9962	5.0507	4.1986	4.1498	7.317	5.0994	5.179	6.8839	4.987	6.0824	5.8071	5.0885	4.4551	5.0863	5.6554	6.8965	4.9916	6.8925	5.2992	7.0062	6.0747	4.8963	5.7907	6.5461	7.7141	6.3476	4.6799
FAM230C	3.5652	3.6474	3.2285	3.4714	3.664	3.6323	3.4852	3.4925	3.5414	3.5994	3.4431	3.7326	3.5137	3.5899	3.5644	3.5075	3.4088	3.5739	3.3198	3.4927	3.4437	3.4441	3.4541	3.4555	3.6279	3.4781	3.2464	3.7006	3.4927	3.4561	3.5245	3.5662	3.4545	3.3867	3.5557	3.5814	3.7355	3.7417	3.853	3.8133	3.7378	3.8236	3.5626	3.8922	3.8455	3.859	4.0241	4.1106	3.983
FAM27E3	6.3142	6.1159	6.6157	6.2339	6.443	7.2504	6.6919	7.2738	6.7987	6.6612	6.8578	6.7583	6.8316	6.9696	6.7354	6.2267	6.4909	6.3755	6.2527	6.6367	5.8504	6.0798	6.07	6.7317	6.7654	6.3465	7.2798	6.4372	7.6163	7.5911	6.5301	7.1562	7.4573	6.3055	6.4436	5.9816	6.9955	7.7871	6.2538	8.4343	7.0081	7.602	7.664	7.6381	6.9971	7.1747	6.8285	7.2888	6.6292
FAM66C	4.4169	3.9912	4.95	4.4937	4.4091	5.2563	4.767	4.8198	4.8634	4.4737	5.4382	3.8322	4.7441	5.721	4.6751	4.3818	4.9899	4.4068	4.0889	4.0902	4.2287	4.1156	4.1378	4.6622	4.4357	4.6153	4.5076	4.8249	4.6414	4.2633	5.0559	4.2651	4.4441	4.4334	4.7002	4.4461	4.01	4.9506	4.6297	4.4196	5.0254	5.0598	4.7167	4.3071	5.5155	4.6916	4.4522	4.9776	4.3124
FAM66D	4.3635	3.872	4.2194	4.0952	4.1331	4.3344	4.2534	4.5952	4.3113	4.0348	4.2395	4.0576	4.1015	4.1538	4.3082	4.2257	4.2741	4.551	4.2598	4.1513	4.3514	4.0727	4.1478	4.0933	4.0866	4.3102	4.2533	4.3103	4.0508	4.0354	4.1721	3.8291	3.9935	4.3044	4.1874	4.3363	4.5287	4.2521	4.6727	4.5295	5.042	4.9015	4.4812	4.5938	4.3758	4.5364	4.6727	4.3858	4.5453
FAM99B	5.3678	4.8021	4.9484	4.8856	4.7826	5.0401	5.1201	5.2001	4.8651	4.6262	4.8717	4.8978	4.7428	5.0135	4.7926	4.8036	5.1426	5.0026	5.0467	4.9713	4.868	4.7705	4.8342	4.8244	4.6623	5.0343	4.9419	4.7722	4.8709	5.2461	4.5272	4.5903	4.5053	4.8606	4.8546	4.8009	5.3942	5.4195	5.0767	5.3484	5.5951	5.5005	5.3759	5.6622	5.3832	5.3975	5.1267	5.2917	5.4231
FENDRR	4.6957	4.2159	4.3224	4.2511	4.3771	4.6487	4.5526	4.452	4.2286	4.2433	4.0912	4.2445	3.9413	4.4461	4.3552	4.0739	4.4831	4.4891	4.1841	4.3405	4.2769	4.4225	4.5863	4.1239	4.4104	4.5883	4.4079	4.1568	4.5934	4.2925	4.1605	4.1486	4.038	4.3994	4.3797	4.2516	4.8357	4.5892	4.5594	4.5165	4.8977	4.5866	4.507	4.6512	4.7469	4.9397	4.6547	4.5211	4.5525
FLJ12825	4.3548	3.8269	4.1986	3.833	4.112	4.0406	4.1484	3.979	4.1052	3.9075	3.8672	4.071	3.8113	3.9921	3.8742	4.2225	4.2064	4.4217	4.0196	4.5214	4.0731	4.0079	4.1712	3.9318	3.8915	4.1424	3.8501	4.0138	3.8767	4.3194	4.0686	3.9365	4.0175	4.0719	3.8068	3.9065	4.4798	4.2251	4.0613	4.1446	4.4379	4.2864	4.2126	4.2827	4.1687	4.4182	4.2101	4.0241	4.6258
FLJ13224	3.8364	3.9192	3.7818	3.8503	3.4994	3.8877	3.7263	3.9082	3.8364	3.899	3.9962	3.6379	3.6562	4.023	3.8024	3.504	3.7796	3.7437	3.6757	3.9355	3.8409	3.8159	4.0511	3.8934	3.5746	4.3892	4.2273	3.807	3.8085	4.0138	3.8638	3.4427	3.6452	3.9209	4.0444	3.7931	4.5736	4.2468	4.1028	4.5908	4.3135	4.2506	4.1402	4.6175	4.1596	4.3611	4.1434	4.1824	4.0345
FLJ16779	4.021	5.5332	7.1022	4.8721	4.441	4.1032	4.6676	3.8533	4.093	5.8353	4.1519	6.7496	5.4763	4.8796	9.7875	7.9408	3.9985	8.5102	4.22	7.5817	6.2891	3.7891	3.9368	7.4156	3.6999	4.864	3.951	4.1737	3.5758	4.9914	6.2518	7.1629	5.7559	9.1469	5.3692	6.6179	9.3576	6.1355	9.7447	5.2167	4.3244	4.2407	7.7688	9.4372	4.3546	4.4699	5.6168	4.2177	3.9368
FLJ20021	7.4085	6.4666	7.6818	6.9752	7.499	7.6509	7.9023	6.7945	7.2597	7.3847	8.244	7.6437	6.7908	7.8217	7.1851	7.4168	7.3335	7.6841	6.9411	7.1332	7.6154	7.0664	7.0061	7.5868	6.6983	7.5923	8.5371	6.9579	7.0912	7.3619	7.6046	6.5738	7.2844	7.0964	6.8776	7.6582	7.8748	7.8913	7.4206	8.0634	7.9093	7.517	7.8031	7.668	7.7481	8.2382	7.7177	7.9268	7.4046
FLJ31104	4.8358	4.3823	4.5344	4.5159	4.2106	4.7283	4.4107	4.3914	4.1963	4.5592	5.3251	4.8275	3.8646	4.5785	4.232	4.294	4.7998	4.508	4.3015	4.517	4.5173	4.2125	4.2877	4.3801	3.8371	4.2723	5.0683	4.1604	4.3541	4.4623	4.4802	3.8082	4.3033	4.2538	4.4997	4.5876	4.5225	5.2269	4.8466	4.4298	5.311	5.2461	4.7892	4.4613	4.2956	5.4933	4.6736	4.711	5.0289
FLJ31356	3.9154	3.5106	3.7318	3.6273	3.6936	3.8163	3.839	3.5177	3.7096	3.6007	3.5211	3.6718	3.6942	3.7068	3.9155	3.6219	3.6104	4.1369	3.8327	4.0542	3.66	4.2162	3.9317	3.445	3.5626	4.2746	4.0497	3.7532	3.6618	3.5757	3.6437	3.6355	3.7284	3.7496	3.8197	3.8105	4.1827	3.894	4.1241	4.0536	4.2912	4.1391	4.023	4.1805	4.0067	4.0521	4.046	4.1023	4.2584
FLJ37453	5.6792	5.0108	5.1277	5.266	5.1286	5.057	5.2604	5.5228	5.1147	4.9358	5.4514	6.4293	5.4196	5.1764	5.3208	5.203	5.4071	5.1985	4.9344	4.9593	5.2396	5.1488	5.0262	5.4663	5.2089	5.2988	5.4692	5.5508	5.338	5.1417	5.7041	5.3812	7.3895	5.3192	5.5277	5.7111	5.8019	5.6133	5.8302	5.8244	5.814	5.7279	5.9328	5.8391	5.7369	5.7398	5.5828	5.7777	6.175
FLJ40288	5.5448	5.5023	5.4414	5.4122	5.5625	5.2522	5.418	5.548	5.2271	5.2025	5.3035	5.2422	5.1144	5.1376	5.4938	5.4116	5.4742	5.3408	5.4223	5.2293	5.367	5.4086	5.6156	5.4056	5.475	5.4341	5.4648	5.1363	5.343	5.2549	5.3954	5.2332	5.2393	5.5398	5.2695	5.3602	5.6369	5.4656	5.7296	5.2691	5.7168	5.5953	5.5919	5.7265	5.4479	5.5583	5.5149	5.4495	5.652
FTX	9.0932	8.9166	7.8514	7.7403	8.0858	8.7192	8.1694	7.9147	7.4385	9.2794	9.225	7.164	8.3179	9.4397	7.8573	7.81	8.3332	7.7461	6.2587	4.7708	8.3837	7.3122	6.6906	8.9876	8.2065	6.512	7.4478	9.3089	8.0076	8.2625	8.3187	9.4044	8.6318	9.4476	8.4858	8.811	8.6759	9.1329	8.5444	8.9097	7.8101	9.1654	8.7723	7.6477	8.726	8.552	8.6039	9.2635	8.1626
GAS5	6.092	5.9869	5.8013	5.9115	6.1319	6.3379	6.3354	6.0779	6.3621	6.4245	6.2312	6.0842	6.0408	6.049	6.0755	5.8114	6.1187	6.5522	6.7104	6.4365	6.0448	6.0954	5.7316	6.1388	5.7053	5.8557	6.9745	6.5266	6.4489	6.96	6.3773	6.117	6.3117	5.7647	5.5847	5.9867	6.3875	7.431	6.4111	7.0015	6.3117	6.8955	6.9972	6.5207	6.6129	6.7895	6.6228	6.7899	6.7185
GUSBP11	5.7847	5.4847	5.3963	5.4319	5.7216	5.6797	5.6174	5.7273	5.5069	5.6387	5.4873	5.7494	5.6045	5.4394	5.6098	5.5603	5.6624	5.6268	5.6116	5.4899	5.4709	5.5101	5.6967	5.4913	5.3805	5.4188	5.4497	5.6224	5.5487	5.6373	5.4715	5.7042	5.5172	5.8606	5.5374	5.5936	6.1108	6.1545	5.8435	5.8863	6.1094	5.9448	5.716	5.9472	6.0455	6.0628	5.9406	6.0486	5.9995
HAR1A	4.2224	4.5772	4.3525	4.2511	4.0823	4.3897	4.9133	4.2707	6.3114	4.4356	4.2486	4.7179	4.1722	4.2409	4.5001	5.1762	5.129	4.2296	4.0569	4.1823	4.0168	4.1021	4.2711	4.1586	3.9106	4.273	5.6791	4.0902	4.0224	3.9026	5.2368	4.0578	4.0073	4.1674	4.1056	4.1798	4.7636	5.0077	4.8353	4.6175	5.2874	6.5588	5.2193	4.5804	5.0214	5.1632	6.0251	5.7407	4.3944
HCG11	3.5587	3.6103	4.4306	3.7341	3.5053	3.7493	3.4972	3.6938	3.5798	3.7844	3.6278	4.2397	3.6433	3.9023	3.6937	5.863	3.6088	3.7033	3.8207	3.5784	3.9954	3.95	5.651	3.8001	4.0881	3.5905	3.6558	3.5605	3.6235	3.6419	3.681	3.5388	3.6029	3.501	3.6735	3.6368	3.8922	3.7282	3.9917	3.7034	3.7435	3.7937	3.8813	3.7408	3.9855	3.9359	3.6604	3.8455	3.6798
HCG18	6.8522	6.1216	6.4467	6.7927	6.2469	6.9314	7.1541	6.9059	6.8413	6.2425	7.08	5.8975	5.8684	6.4592	6.2413	6.5154	6.7614	5.7216	5.8574	6.2411	5.8104	5.9837	6.1023	6.4827	5.9848	5.8036	6.7527	5.9544	5.6913	6.6976	6.7024	5.7707	6.1058	5.5498	5.8976	5.7401	7.018	7.0949	6.343	6.7945	6.9972	7.1036	6.6718	6.881	6.9088	7.2022	6.475	6.8741	5.2793
HCG27	4.95	4.5082	4.4009	4.8376	4.3721	5.1197	4.6713	4.8858	4.4657	5.1488	4.5701	4.6067	4.4027	5.1573	4.1543	4.5132	4.6556	4.3931	4.5163	4.602	4.3788	4.1682	4.481	4.5008	4.121	4.5126	5.2183	4.5802	4.7211	4.3189	4.4999	4.7366	4.794	4.5348	4.9343	4.5813	4.9504	5.597	4.9025	4.6978	5.318	5.6503	4.7199	4.6325	5.3291	4.9919	5.9405	5.2367	4.9501
HCG9	5.4466	5.087	5.3218	4.917	5.0801	4.8884	5.298	5.1483	5.0286	4.7222	4.9728	4.4204	4.5976	5.0362	5.0724	4.7076	5.1115	4.893	5.1155	5.0238	4.7673	5.0449	4.821	4.6522	4.7195	5.4333	4.9371	4.9196	5.1307	5.0943	5.1595	4.7855	4.7127	4.9902	4.8315	5.1265	5.327	5.0447	4.9867	5.1715	5.4019	5.2013	5.1425	5.2852	5.1652	5.5621	5.1542	5.3232	5.1278
HCP5	4.5277	7.5553	5.269	5.6288	5.368	4.5886	4.3178	5.2931	4.3741	5.5665	4.9127	4.8316	4.501	5.2142	4.8332	4.6543	4.1983	5.5462	6.3779	6.0954	6.6808	5.0721	7.1897	7.1149	5.8015	4.7541	5.2422	4.2547	6.109	4.6269	4.6689	6.0028	6.0954	5.2349	6.8483	4.8463	5.1572	4.8882	4.9662	5.0077	5.224	7.0694	5.8772	5.5125	4.4158	4.5859	4.9332	4.9839	7.4306
HCP5B	4.1844	4.6012	4.2556	4.3714	4.3358	4.5561	4.7653	4.4228	4.5251	4.2985	4.1192	4.1638	4.1132	4.4807	4.3548	4.5414	4.394	4.3198	4.1973	4.3659	4.515	4.4428	4.5831	4.184	4.3783	4.4601	4.2255	4.2654	4.5186	4.5007	4.1638	4.1286	4.4481	4.3874	4.1598	4.5229	4.7981	4.8164	4.7264	4.6522	5.0912	5.0672	4.4215	4.6946	4.5327	4.8005	4.9002	4.9172	5.0258
HEIH	9.1068	8.9272	9.0144	8.9028	8.3234	8.8371	9.1377	9.2464	8.904	8.8672	8.4739	9.5351	8.7236	8.9959	8.3194	8.6914	9.0301	8.7214	8.9656	8.7163	8.6439	8.7012	8.9885	8.6379	8.7454	8.8706	9.4657	8.7407	8.7964	8.7436	9.1286	8.5979	9.3939	8.8206	9.0252	9.3086	9.2858	9.4079	9.4355	8.7561	9.7133	9.4889	9.0245	9.3014	9.3307	9.339	9.066	9.1618	9.2553
HGC6.3	5.3293	4.5144	5.2124	4.8704	4.9952	5.1353	5.0626	5.1658	4.9343	4.9128	5.0029	5.2008	4.8807	5.3066	4.9247	4.9653	4.9204	5.0377	4.9792	4.9429	4.7609	4.9978	5.1092	4.8591	4.8768	4.8393	5.0653	5.2214	4.6642	5.1724	5.1705	4.7509	4.7767	4.9298	4.9593	5.094	5.2954	5.5891	5.0849	5.4046	5.6833	5.4682	5.2651	5.646	5.755	5.4726	5.1889	5.4226	5.448
HHLA3	5.2429	5.689	6.6575	5.1134	4.8937	5.443	5.3816	5.8224	4.5641	5.2946	5.8656	8.1159	6.5711	4.5964	7.5815	6.8146	5.6683	7.3809	7.5368	7.3654	7.4371	6.5646	7.7442	6.5633	7.0691	6.209	5.6186	5.6536	7.0331	6.97	6.177	7.4311	6.4573	5.9672	6.6447	5.8119	6.9244	6.3449	6.9887	7.3275	5.6992	5.1552	6.3821	7.0018	6.0092	4.9555	5.5843	5.4306	7.0409
HOTAIR	3.4435	3.4176	3.579	3.2942	3.4905	3.329	3.321	3.3851	3.3166	3.3522	3.5699	3.5296	4.221	3.1809	3.3622	3.1594	3.3396	3.4926	3.7873	6.646	3.1686	4.3272	3.3949	3.3191	3.5997	3.4874	3.4431	3.6957	6.0051	3.4577	3.495	3.4697	5.5601	3.3584	3.4954	3.3606	3.6052	3.476	3.6877	3.9024	3.5541	3.6595	3.6158	3.676	3.8272	3.7162	3.6183	3.5377	3.9221
HOTAIRM1	4.6135	5.0174	4.3623	4.3937	4.5369	4.3199	4.3908	4.4244	4.1669	4.7228	4.6627	4.3589	5.3317	4.4078	4.5173	4.6196	4.2268	4.9484	5.0632	5.6513	4.4413	5.327	5.3712	4.5971	5.303	4.686	4.337	5.2316	5.1342	4.6323	4.4265	4.4732	5.0353	4.6441	4.4753	4.6944	4.9704	4.8502	4.7343	4.8966	4.9096	4.7696	4.9871	5.2027	5.366	4.5442	5.0104	4.9372	5.8182
HOTTIP	4.3755	4.1049	4.1255	4.2334	3.9388	4.1498	4.2339	4.0867	4.2074	3.8509	4.1685	4.1467	3.9482	4.2809	4.1433	4.1498	4.169	4.0902	4.1586	3.9661	4.2355	4.2019	3.9985	4.1418	4.1129	4.3025	4.0414	4.1552	3.9545	4.1556	4.2513	3.8471	4.0368	4.1101	4.259	4.1234	4.2437	4.3472	4.5295	4.34	4.3924	4.2997	4.0676	4.3505	4.287	4.376	4.4614	4.476	4.3394
HPYR1	4.6438	4.6324	4.5495	4.3636	4.3082	4.48	4.519	4.6422	4.4494	4.407	4.3162	4.345	4.2043	4.352	4.5381	4.3543	4.672	4.7981	4.3669	4.2844	4.4619	4.289	4.4413	4.3281	4.0876	4.5239	4.3762	4.4229	4.3005	4.5461	4.2695	4.2331	4.1688	4.6676	4.4791	4.4316	4.8709	4.806	4.8425	4.612	4.9699	4.9288	4.5615	4.8299	4.7004	4.7485	4.7196	4.6868	4.6727
HYMAI	4.1845	4.4302	4.1384	3.7482	4.1628	3.918	4.0163	3.9384	3.8348	4.4969	3.9454	3.7646	3.9329	3.914	3.7574	3.9641	3.9076	3.8534	3.876	4.2746	4.7375	4.5249	4.3021	4.2812	6.0165	3.7799	3.9768	3.8572	4.2864	4.1552	4.0004	4.0229	4.0357	4.2187	4.0164	3.9344	3.9474	4.0877	4.3033	3.9418	4.0534	3.988	4.0301	4.2909	4.2776	4.1902	4.2257	4.1593	4.3879
INE1	6.508	5.7487	5.9263	5.7735	5.888	5.6981	5.7327	6.0606	5.8933	5.9374	5.7335	5.54	5.5923	5.6126	5.8436	5.9233	6.0345	5.9866	5.7009	5.6668	5.731	5.9606	6.0734	5.8577	5.7052	5.7004	5.6942	5.8671	5.6752	5.6714	5.8759	5.6442	5.9223	6.302	5.8131	6.0854	6.1564	6.4364	6.0237	6.0527	6.2965	6.0392	5.9795	6.3621	6.6296	5.9162	6.1044	6.2527	6.1158
JPX	6.0856	4.8985	5.4872	5.7224	5.7283	5.5064	6.0954	5.813	5.6418	5.8962	6.2633	5.19	5.8898	6.2336	6.2103	4.7804	6.2855	5.38	4.9158	4.6331	6.0992	5.7089	5.2942	5.4691	5.6044	4.7796	5.8117	7.0338	5.7218	5.2857	5.7776	5.0017	5.5963	5.6038	5.5782	6.321	5.3813	6.3746	5.39	5.7119	5.4973	5.75	6.4558	5.134	6.2861	5.4934	6.2923	6.7855	6.4293
KCNQ1DN	5.6225	5.1615	5.2112	5.0681	5.8001	5.2033	5.7271	5.3241	5.326	5.5324	5.3739	5.456	5.2863	5.2861	5.4665	5.1589	4.9595	5.3979	5.4861	5.2593	5.0398	5.2331	5.6318	4.7757	5.2926	5.9211	5.0936	5.4583	4.2969	5.3894	5.0324	5.1193	4.9903	5.4048	5.768	5.2368	5.7416	5.5405	5.6744	5.9217	5.8334	5.6037	5.3966	5.9558	5.6588	6.154	5.9603	5.5105	5.8424
KCNQ1OT1	5.9813	5.3381	4.8848	4.9976	6.0233	5.6705	4.9961	5.4056	5.0188	5.2898	5.3241	5.1067	5.3807	5.9466	5.4169	4.9866	5.3848	5.136	4.56	5.054	4.851	5.1943	5.1006	5.3348	5.0213	5.1432	5.7373	5.3127	5.2177	5.1377	5.2107	5.3131	5.6408	5.6145	5.4261	5.0577	5.3164	6.0687	5.7911	5.3892	5.6323	5.9075	5.5849	5.418	6.1886	5.5983	5.8674	6.9425	5.1833
KIAA0087	3.5011	3.8635	3.6078	3.4791	3.6906	3.6111	3.562	3.5475	3.5511	3.2846	3.5382	3.5236	3.3893	3.6511	3.5854	3.58	3.5525	3.5688	3.5907	3.7479	3.565	3.4062	3.4843	3.5656	3.5226	3.6232	3.5887	3.654	3.5412	3.4768	3.7831	3.5631	3.4572	3.7609	3.4408	3.6658	3.742	3.738	3.8429	3.7887	3.8309	3.6517	3.4941	3.698	3.7435	3.9824	3.7049	3.9413	3.6711
LINC00028	5.7187	5.3543	5.449	5.3264	5.3702	5.7937	5.5085	5.3915	5.3542	5.4208	5.484	5.1718	5.0947	5.4297	5.5682	5.301	5.475	5.5053	5.3107	5.3748	5.3663	5.416	5.7256	5.2698	5.281	5.7773	5.2216	5.4156	4.9933	5.5374	5.3979	5.2577	4.9471	5.5202	5.6739	5.119	5.9606	5.5387	5.9085	6.1786	6.0342	5.6888	5.6325	5.9348	6.3072	5.4849	5.5586	5.9217	5.7158
LINC00029	4.3579	4.0371	4.5411	4.3367	4.3143	4.4097	4.6548	4.2607	4.5118	4.2832	4.1007	4.0511	4.0321	4.1427	4.2691	4.2412	4.3029	4.7172	4.4778	4.5934	4.2067	4.2191	4.5228	4.0217	4.2306	4.6653	4.4062	4.2988	4.4107	4.1411	4.1765	4.3007	4.1759	4.5006	4.539	4.2541	4.6417	4.3351	4.4671	4.4824	4.8103	4.433	4.6687	4.8419	4.3555	4.8307	4.7884	4.5636	4.5581
LINC00051	3.6332	3.65	3.6583	3.4753	3.5463	3.5667	3.6675	3.6965	3.5497	3.5823	3.4336	3.4998	3.4473	3.603	3.5692	3.6298	3.4884	3.6801	3.4874	3.6608	3.739	3.5713	3.5181	3.4579	3.6112	3.6263	3.6152	3.5213	3.7774	3.5386	3.414	3.539	3.476	3.7595	3.6852	3.7581	4.076	3.765	3.8429	3.8163	3.8471	3.8497	3.4339	3.9807	3.8234	4.0057	3.9645	3.8114	3.7713
LINC00052	4.7836	4.6827	4.3772	4.1461	4.6037	4.5134	4.6103	4.2569	4.3831	4.3782	4.4269	4.1449	4.4588	4.2349	4.36	4.6767	4.487	4.6892	4.3338	4.4619	4.5411	4.5895	4.5689	4.3261	4.4096	4.6081	4.2139	4.4031	4.5651	4.3295	4.2132	4.3382	4.4599	5.069	4.5691	4.5995	4.6169	4.324	4.7521	4.6565	4.737	4.3302	4.2442	4.5649	4.243	4.5281	4.6108	4.472	4.4275
LINC00092	5.6785	5.6035	5.5797	5.3225	5.5168	5.2378	5.4178	5.5408	5.2554	5.267	5.0969	5.6351	5.5441	5.3115	5.3135	5.6903	5.2601	5.3526	5.423	5.8682	5.2639	5.3535	6.0638	5.0699	5.6706	5.4528	4.962	5.5317	5.0457	5.48	5.1522	5.257	5.5173	5.2352	5.3351	5.3344	5.6256	5.1582	5.685	5.3411	5.5342	5.485	5.336	5.5985	5.6724	5.6592	5.6183	5.7018	5.9984
LINC00102	3.29	3.2471	3.3289	3.103	3.1941	3.1599	3.1014	3.1504	3.1133	3.2021	3.2728	3.1431	3.2125	3.2317	3.2808	3.0692	3.195	3.1915	3.5387	3.2177	3.1607	3.2003	3.2037	3.2854	3.0761	3.2158	3.1658	3.1896	3.1901	3.3472	3.157	3.1342	3.2494	3.0252	3.1483	3.1194	3.5306	3.2777	3.3789	3.4215	3.4688	3.3838	3.2922	3.4363	3.2513	3.427	3.56	3.4109	3.4559
LINC00112	4.4466	4.1385	4.0771	3.955	4.2866	4.359	4.5835	4.0419	4.2427	4.1595	3.9948	4.0789	4.0867	3.9403	4.413	4.071	4.1534	4.3299	4.1599	4.3738	4.0903	4.0859	4.1605	4.0621	4.0636	4.3057	3.9373	4.1947	3.9155	4.1026	4.1122	4.135	4.0754	4.3661	4.0457	4.3665	4.3035	4.5594	4.5371	4.3801	4.5205	4.6764	4.3677	4.6915	4.2584	4.3942	4.6591	4.2065	4.4004
LINC00113	3.7612	3.6484	3.645	3.4876	3.6141	3.7488	3.7297	3.5652	3.7821	3.6017	3.7451	3.4282	3.4226	3.6091	3.8035	3.606	3.7029	3.7151	3.5653	3.6923	3.7033	3.5805	3.6032	3.4458	3.3633	3.7235	3.5273	3.7294	3.3529	3.6756	3.6725	3.494	3.6249	3.8105	3.6794	3.7029	3.9347	3.7623	3.9555	3.7417	3.9204	3.9277	3.9038	3.802	3.9151	3.7956	4.1188	3.744	3.7161
LINC00115	4.2497	4.0966	4.1884	4.0886	4.1282	4.266	4.1081	4.2365	4.0161	4.4531	5.0186	4.9799	4.1375	5.0438	4.9493	3.9072	4.3792	5.6128	4.0927	4.229	4.5847	4.3652	4.1478	5.5321	3.8678	4.2822	4.5778	4.3709	4.7587	4.9944	4.3981	5.1238	6.868	4.4095	4.9512	4.5847	4.707	5.664	5.1855	6.3539	4.653	5.2558	5.5791	6.3458	5.1321	4.9894	5.2381	4.874	5.0572
LINC00158	3.9779	4.0249	3.8579	3.6834	3.6951	4.0159	3.9868	3.5816	4.4554	3.7862	3.8208	3.566	3.6986	3.7063	3.6871	3.6381	3.8589	3.7597	3.8513	3.6797	4.1783	3.6208	3.8143	3.9353	3.6361	3.8576	4.3097	3.3956	4.1232	4.1989	3.8226	3.8881	3.7966	4.459	3.9052	3.705	3.792	4.3271	3.9561	4.0959	3.9535	4.8228	4.2703	4.4613	4.2	4.1425	4.5546	5.0223	3.6925
LINC00161	3.9168	3.8513	3.6219	3.7576	3.7269	3.8366	3.7525	3.7197	3.7659	3.911	3.6821	3.8237	3.7346	3.7912	3.8116	3.7339	3.7659	3.8928	3.6967	3.8989	3.5905	3.7576	3.8099	3.7014	3.7191	3.8643	3.7643	3.8486	3.6875	3.8222	3.767	3.7736	3.8826	4.0276	3.8427	3.7957	4.0536	3.9753	3.9161	4.1202	4.0704	3.9964	3.9176	4.0276	3.8529	3.9052	4.0628	3.924	3.9793
LINC00163	4.9028	4.4937	4.5529	4.6351	4.6862	4.7035	4.9078	4.5797	4.5762	4.5159	4.4031	4.7645	4.536	4.4154	4.7101	4.6263	4.7377	4.6349	4.8903	4.3165	4.638	4.4305	4.6771	4.5293	4.4298	4.6137	4.7223	4.4415	4.0589	4.4301	4.613	4.4959	4.5922	4.745	4.5048	4.5917	4.7553	4.5566	4.7403	4.7646	5.0158	4.8909	4.6233	4.6345	4.9356	5.0254	4.8987	4.7397	4.7402
LINC00165	4.0384	4.2838	4.1147	4.0408	3.9903	4.1174	4.2227	4.5697	4.3779	4.0447	3.8955	4.3251	3.6638	4.0978	4.357	4.0964	4.1065	4.2456	4.3245	4.41	4.1959	4.2983	4.2842	3.8882	4.023	4.2174	4.0957	4.0143	3.921	4.0612	3.9862	4.0074	4.1225	3.9562	4.3	4.0677	4.8966	4.2665	4.5304	4.2771	4.8371	4.4157	4.3002	4.7177	4.4836	4.3038	4.6645	4.4479	4.518
LINC00167	3.8741	3.8735	3.7766	3.5303	4.015	3.8147	3.8754	4.0041	3.7801	3.7443	3.916	3.7829	3.7508	3.8221	3.8317	3.853	4.0432	4.2222	3.699	3.7142	3.7339	3.6402	3.8063	3.5558	3.5336	3.8776	3.3526	3.8113	3.8312	3.8338	3.9559	3.7716	4.157	3.9677	3.9802	3.8594	4.2089	4.1132	4.4531	4.3001	4.4169	4.2137	3.839	4.3887	4.0638	4.3707	4.4423	4.0381	3.7668
LINC00173	5.6078	5.1982	5.1723	5.6713	4.7472	5.6451	5.7726	5.7884	5.2123	5.6081	6.0352	5.554	5.5055	5.7067	4.9846	4.9587	5.3115	5.4213	5.482	5.1447	5.626	4.8556	4.9319	5.3333	4.3666	5.2861	5.7487	5.4947	5.509	5.7006	6.2997	6.6266	5.2719	6.5918	6.0364	5.3544	6.384	6.2819	6.2649	4.8171	5.6646	7.4638	5.6914	6.3458	5.2042	6.4998	6.3197	6.1616	5.4106
LINC00174	6.2626	6.2751	5.638	5.4753	5.9626	6.0391	5.8392	5.922	5.9603	5.6464	5.884	5.6964	5.704	5.9679	5.8898	5.5653	6.3179	5.978	5.5459	5.7688	5.7059	5.7912	5.9203	5.3769	5.4297	5.9565	6.0807	6.0667	5.823	5.639	5.6423	5.8001	5.7548	6.0691	6.1697	6.1883	6.5831	6.1607	6.4249	5.7275	6.6337	6.4316	5.6744	6.2231	6.1381	6.5988	6.3998	6.1963	6.0845
LINC00184	3.9419	3.6742	3.7512	3.6613	3.7748	3.9001	3.8293	3.7842	3.8798	3.6192	3.6255	3.7534	3.7173	3.7747	3.9985	3.8423	3.8276	4.0167	3.6709	3.9627	3.668	3.8355	3.8938	3.6276	3.7095	4.1951	3.8286	3.7452	3.5059	3.7709	3.7541	3.7477	3.5591	3.7771	3.8991	3.7859	4.4893	4.1407	4.57	4.4339	4.4591	4.3582	3.9957	4.5837	4.1246	4.373	4.4425	4.1621	4.232
LINC00189	3.6337	3.5513	3.2629	3.559	3.4579	3.3868	3.4499	3.4757	3.3867	3.4193	3.3904	3.4475	3.4473	3.509	3.4468	3.3125	3.5371	3.5146	3.27	3.6211	3.4131	3.3703	3.4432	3.4921	3.4548	3.4444	3.65	3.6711	3.8207	3.4671	3.495	3.2413	3.3909	3.5133	3.4922	3.412	3.8402	3.5749	3.791	3.665	3.8389	3.62	3.6522	3.7351	3.5526	3.6427	4.0517	3.7386	3.6594
LINC00205	4.5828	4.4386	4.2267	4.3596	4.4509	4.558	4.4423	4.125	4.8666	4.4687	4.2918	4.4322	4.3983	4.4878	4.4874	4.1254	4.4842	4.5844	4.2676	4.4628	4.4218	4.2514	4.4734	4.1198	4.1959	4.4057	4.3941	4.3264	4.4589	4.3288	4.8422	4.3623	4.3628	5.0832	4.4467	4.7684	4.9926	4.8422	4.9959	4.6255	4.8189	4.8213	4.8203	4.846	4.8318	4.9804	5.2104	4.8522	4.5023
LINC00208	4.5342	4.5978	4.5413	4.6675	5.0538	4.4739	4.551	4.6021	4.4123	4.7722	4.3319	4.45	4.3885	4.2741	4.4245	4.4954	4.6725	4.5745	4.6502	4.5536	4.4394	4.6149	4.4781	4.4762	4.3421	4.8004	4.5085	4.5367	4.8539	4.4346	4.3239	4.6315	4.6384	4.6884	4.4147	4.6947	5.0554	4.6942	4.7143	4.7521	5.135	4.8382	4.5749	4.9051	4.6918	4.8616	5.0789	4.7956	4.8534
LINC00210	3.7652	3.6105	3.5729	3.2696	3.669	3.6304	3.6513	3.815	3.8133	3.7035	3.5506	3.361	3.4803	3.7585	3.5505	3.4239	3.5951	3.8972	3.8275	3.5962	3.5918	3.7053	3.6637	3.5144	3.5774	3.8312	3.5737	3.4805	3.3642	3.7077	3.5905	3.6953	3.6186	3.8348	3.8199	3.6538	3.9862	3.7881	3.8359	3.6383	4.0611	3.7533	3.511	3.8336	3.7009	3.7977	3.8505	3.817	3.931
LINC00216	3.6188	3.5149	3.5965	3.507	3.6107	3.7513	3.4778	3.3405	3.4233	4.2745	3.4946	3.4667	3.3644	3.3788	3.6447	3.4637	3.5376	3.4545	3.2772	3.5573	3.7765	3.5733	3.4931	3.4474	3.3086	3.346	3.6207	3.177	3.6928	3.4232	3.3857	3.5502	3.5161	3.5303	3.493	3.5382	3.659	3.8288	3.6031	3.5309	3.7569	3.6365	3.6805	3.5475	4.0101	3.6548	3.7777	3.77	3.9412
LINC00221	4.159	4.1863	3.9192	3.9645	3.9826	3.9362	3.8873	3.8812	3.955	3.8363	3.6359	3.8975	3.8494	4.2484	3.8745	3.862	3.82	3.6844	4.0539	4.3343	3.8715	4.004	3.9096	3.4889	3.7644	4.1497	3.8203	3.754	3.6176	3.5489	3.7841	3.8862	3.8447	3.8354	3.854	4	4.1418	3.7381	3.9476	3.9349	4.1011	3.9862	4.0495	4.1991	3.6941	4.0334	4.1989	3.9605	4.2663
LINC00226	4.0447	3.7421	3.8009	3.747	3.8494	3.9235	3.7185	3.8299	3.9528	3.7983	3.7304	3.6792	3.5081	3.7789	3.7026	3.7474	3.8993	4.053	3.7821	3.8758	3.7793	3.7819	3.8331	3.7556	3.6147	3.8854	3.7012	3.5826	3.7557	3.8786	3.5959	3.7152	3.6229	3.725	3.7477	3.7105	4.125	3.9388	3.9773	4.0211	4.0119	3.9018	3.8651	4.2418	4.2251	4.1275	3.9806	4.0852	4.1553
LINC00240	3.6703	3.7718	3.5629	3.4856	3.7025	3.4916	3.4788	4.0418	3.6934	3.6813	3.9683	3.4903	3.5535	3.7852	3.9021	3.5377	3.2654	3.7674	4.1215	3.6577	3.993	4.0296	3.6764	3.5782	3.4733	3.7563	3.8013	3.1529	3.4546	4.3265	4.0197	3.6891	3.3535	3.4801	3.922	3.4513	3.8014	4.021	4.1479	3.6994	3.8847	3.9041	3.978	3.641	3.7138	4.315	3.6261	3.6869	3.8955
LINC00242	3.987	3.9959	3.9514	4.0338	4.6947	4.353	4.2936	4.3983	3.8812	3.898	3.8401	3.8754	3.6294	3.9581	4.0777	3.8824	3.934	3.9851	4.4586	4.2395	3.7198	4.2273	4.1739	4.0945	4.2243	4.4834	3.903	3.7328	3.8535	3.7481	3.8126	3.7227	3.8749	3.8354	4.0471	4.1033	4.457	4.3825	4.2511	4.5343	4.5677	4.2543	4.5687	4.3887	4.7217	4.7048	4.2063	4.497	4.3397
LINC00261	4.6429	4.2784	4.2549	4.3659	4.3525	4.4194	4.3472	4.6033	4.1756	4.7339	4.2884	4.2125	4.1844	4.3757	4.3006	4.2526	4.421	4.5765	4.423	4.7229	4.2111	4.373	4.1914	4.1491	4.254	4.6474	4.3026	4.5587	4.0957	4.5841	4.392	4.2048	4.2095	4.2746	4.357	4.6484	4.7145	4.6333	4.5538	4.61	4.6327	4.6546	4.5027	4.6215	4.9331	4.5705	4.7199	4.8236	4.6748
LINC00269	5.978	5.4739	5.3974	5.4685	5.4722	5.6261	5.4142	5.69	5.3283	5.3509	5.3281	5.9773	5.0986	5.3213	5.4183	5.571	5.4608	5.5185	5.7814	5.9816	5.5069	5.2501	5.7248	5.2577	5.1247	5.8009	5.3845	5.3919	5.3523	5.4438	5.5513	5.1352	5.3219	5.4084	5.3485	5.853	5.8679	5.9348	5.7003	5.5672	5.986	6.0384	5.2847	5.8812	5.452	5.7009	5.9281	5.4768	5.8413
LINC00271	3.6545	3.9632	3.8804	3.891	4.1179	3.6337	4.1457	3.7708	3.9351	4.0421	3.5422	4.893	4.0631	3.893	4.1855	4.1674	3.7713	4.159	4.3534	4.5587	4.4943	4.5148	4.372	4.1538	4.2071	4.3563	3.821	3.8845	3.8368	4.3928	4.2066	3.9316	3.6518	4.0688	4.1589	4.08	4.2529	4.236	4.6694	4.2666	4.4635	4.3198	4.2505	4.4383	4.1124	4.0614	4.1862	4.2685	4.7772
LINC00273	9.167	5.726	12.6105	6.5684	8.6071	10.5979	9.0209	7.0835	8.1596	9.3086	7.6802	7.8158	9.2086	7.5865	8.4933	7.7665	11.6616	7.9089	6.6148	5.9524	7.9446	7.5863	7.3433	10.922	8.7553	7.638	6.9404	10.1615	6.7309	6.2361	8.6835	6.1718	6.7465	12.1931	8.1983	9.5307	10.4195	7.1865	8.8645	7.3987	8.0385	8.1071	8.9858	8.6583	10.6835	8.1354	8.9572	7.9798	7.811
LINC00276	3.8253	3.7935	3.677	3.7035	3.4318	3.4734	3.5083	3.6652	3.6396	3.6367	3.5597	3.5979	3.7835	3.7087	3.525	3.5107	3.6262	3.4859	3.4434	3.6634	3.5228	3.5182	3.5025	3.7584	3.6011	3.6296	3.6008	3.6428	3.629	3.7279	3.5938	3.6008	3.8496	3.9263	3.6883	3.6191	3.7754	3.9331	3.8427	3.8836	3.8047	4.0537	3.731	4.1091	3.8146	3.9122	4.0894	4.0593	3.9573
LINC00290	3.5258	3.4334	3.5734	3.4111	3.4593	3.5277	3.5623	3.3263	3.4753	3.4524	3.546	3.3881	3.4305	3.6189	3.5553	3.7827	3.4527	3.794	3.6013	3.6747	3.5521	3.5058	3.466	3.326	3.4311	3.7471	3.6493	3.8065	3.2684	3.4838	3.6853	3.4718	3.3771	3.5157	3.4299	3.4625	3.7641	3.575	3.7748	3.7583	3.8183	3.4618	3.7144	3.8178	3.6516	3.6738	3.8712	3.6052	3.8167
LINC00293	4.2625	4.3571	4.254	4.2303	4.5402	4.2776	4.0991	4.4012	4.1889	4.0136	3.9811	4.3573	4.3732	4.3135	4.254	4.2694	4.4111	4.4051	4.5844	4.4267	4.3053	4.2687	4.3283	3.9974	4.243	4.3538	4.1345	4.5148	4.2005	4.154	4.6449	4.1838	4.1027	4.2016	4.261	4.1743	4.3937	4.2793	4.6054	4.4377	4.5969	4.5959	4.1195	4.4941	4.4985	4.6205	4.89	4.4577	4.8162
LINC00294	9.9024	9.4065	8.939	9.5707	8.547	9.8043	9.3559	9.7347	8.9911	8.2708	9.4363	9.1318	8.0932	9.6193	8.6007	9.6916	9.6147	8.0631	8.7507	8.9802	8.2031	8.0811	7.236	8.4943	7.8354	7.0333	9.2077	8.5872	8.5704	9.6838	9.4001	8.9152	8.3041	8.0135	8.9598	8.6513	8.7219	10.4054	9.183	8.0946	10.2674	9.5746	8.9333	8.5821	9.9665	9.3577	9.309	9.8637	8.6802
LINC00299	4.3655	4.3089	3.9588	3.9529	4.041	4.186	4.0804	4.2766	4.0354	4.0567	3.8967	4.3001	4.1325	4.1313	4.3245	4.2438	4.1582	4.1664	4.0573	4.2786	4.0757	4.2374	4.2577	4.0089	4.0066	4.4488	4.1346	3.9325	4.2133	4.113	4.0746	4.0263	4.3057	4.1189	4.3666	3.9991	4.5676	4.1953	4.5412	4.2751	4.3514	4.231	4.1521	4.4033	4.2119	4.3829	4.3312	4.028	4.3487
LINC00304	4.3229	4.1178	4.3047	4.078	4.3318	3.9877	4.3201	4.0137	4.355	4.1006	3.8587	4.1041	4.0983	4.2526	4.2687	4.1062	4.2647	4.4569	4.4047	4.267	4.0566	4.1861	4.1886	4.0794	4.0042	4.4098	4.281	4.1011	4.0137	4.1664	4.0006	4.0978	4.192	4.433	4.1444	4.2048	4.4138	4.1851	4.4468	4.1738	4.6886	4.4381	4.1362	4.2313	4.3763	4.6272	4.2921	4.2091	4.5925
LINC00305	3.6081	3.7221	3.5267	3.5018	3.589	3.6251	3.7297	3.6933	3.7607	3.5234	3.6303	3.4896	3.609	3.6866	3.5228	3.655	3.771	3.663	3.3884	3.5864	3.3701	3.6937	3.6003	3.4268	3.4026	3.9057	3.6334	3.6969	3.4735	3.77	3.6751	3.3597	3.5807	3.5212	3.6484	3.4677	3.8402	3.7406	3.6692	3.6291	3.7451	3.6728	3.7601	3.7513	3.7145	3.9011	3.9729	3.8045	3.6337
LINC00307	3.7011	3.4222	3.3592	3.382	3.441	3.4028	3.6896	3.4047	3.4421	3.3785	3.1889	3.5219	3.4396	3.3645	3.4992	3.4664	3.5919	3.5823	3.5812	3.4118	3.5796	3.2952	3.4688	3.3792	3.5669	3.6837	3.3428	3.4448	3.2077	3.5648	3.4119	3.4182	3.3266	3.7455	3.3521	3.3692	3.6445	3.4439	3.6898	3.581	3.678	3.6449	3.1944	3.838	3.5358	3.6805	3.7866	3.606	3.6763
LINC00308	4.2514	4.1113	3.9379	4.01	4.1834	4.1126	4.0156	4.0371	4.0396	4.0249	4.1181	4.0579	4.0575	4.0067	3.9963	3.9613	4.1855	4.1594	4.0725	4.0682	4.0111	3.9726	3.9417	3.8165	3.8257	4.3435	3.7407	3.9987	4.0082	4.2417	4.0856	3.8866	3.8568	3.9793	4.0237	3.8896	4.3559	4.1295	4.3698	4.2762	4.3407	4.4146	3.9896	4.4489	4.0426	4.2088	4.428	4.3075	4.2615
LINC00309	3.6093	3.6211	3.6162	3.3563	3.5391	3.4006	3.586	3.4715	3.4865	3.5052	3.4732	3.4076	3.2957	3.424	3.3981	3.491	3.3965	3.5659	3.5493	3.5527	3.4078	3.7195	3.5171	3.2801	3.4216	3.5296	3.4237	3.7245	3.7077	3.5449	3.502	3.4383	3.3735	3.4271	3.6474	3.6171	3.8771	3.5567	3.8374	3.4575	3.9649	3.7187	3.7204	3.6645	4.0206	3.664	3.662	3.7305	3.6635
LINC00310	4.4717	4.1336	4.346	4.1263	4.7956	4.3745	4.2399	4.9117	5.8116	4.2203	3.8434	5.821	3.9452	4.7265	4.5938	4.2251	4.9088	5.1384	4.1921	4.9247	4.4787	4.2303	4.1224	4.0665	3.9572	4.9267	3.8196	4.1833	4.3874	4.8454	4.2201	4.1803	4.2042	4.1895	5.0388	4.2826	4.8317	4.1072	4.4493	4.2485	4.3623	4.6034	4.5639	5.3164	4.3679	4.7145	4.9107	4.4305	4.2558
LINC00311	3.9238	4.0187	3.9007	3.9444	3.9114	4.0233	4.1887	4.2943	3.803	3.8889	4.0803	3.758	3.5858	4.3393	4.0995	3.8771	3.9594	3.9398	3.9101	4.0143	3.9007	4.0813	3.9784	3.8956	3.7323	4.1966	3.8202	4.235	3.9424	4.1072	4.0178	4.137	3.6862	3.9128	4.0281	3.7855	4.3193	4.2694	4.2903	4.0959	4.6088	4.357	4.1282	4.3246	4.4226	4.3734	4.3845	4.2759	4.126
LINC00313	4.3791	4.1407	4.0943	4.069	4.157	4.3576	4.2581	4.3136	4.3527	3.997	4.2129	4.4746	4.0592	4.3613	4.1995	4.208	4.3567	4.3137	4.3386	4.2927	4.0073	4.0999	4.2102	4.0297	3.9989	4.5104	4.1353	4.2438	4.0878	4.3061	4.0592	4.1388	4.0057	4.1564	4.0577	4.1806	4.6567	4.3815	4.4427	4.4521	4.6127	4.6129	4.3294	4.403	4.3734	4.4266	4.5699	4.6373	4.5379
LINC00314	3.3422	3.3912	3.4137	3.255	3.3701	3.3425	3.246	3.6262	3.2369	3.4683	3.2618	3.4632	3.3324	3.4682	3.3266	3.3889	3.3288	3.253	3.4249	3.3713	3.4787	3.3682	3.4863	3.3032	3.1147	3.4708	3.4242	3.4079	3.2956	3.3858	3.3306	3.1953	3.3443	3.3241	3.2332	3.3183	3.5511	3.2745	3.4963	3.6278	3.6679	3.7182	3.601	3.5375	3.5961	3.4865	3.614	3.353	3.476
LINC00315	6.1013	5.8913	5.9339	5.8343	5.962	5.9554	6.2221	5.9758	5.927	5.7973	5.7949	5.5873	5.7687	5.7632	6.0767	6.1236	6.1954	6.0562	6.1385	5.7358	5.8843	5.9323	6.2711	5.815	5.8854	5.9615	5.6842	5.651	5.5318	5.9764	5.8725	5.6732	5.7281	6.1254	5.9908	5.8323	6.1374	5.7444	5.7624	5.4522	6.2037	5.7298	5.7478	5.9051	5.8899	5.9321	5.8337	6.0061	5.9348
LINC00317	3.9341	4.2536	4.188	4.1356	3.905	3.9863	4.1215	3.9217	4.1527	3.9144	4.0046	4.0054	3.7328	3.9626	3.843	3.9443	4.0625	4.0584	4.006	4.1817	4.0945	3.8879	4.116	4.0767	3.7432	4.2052	4.3399	3.9446	3.7518	4.2929	4.0754	3.9911	4.0783	4.0782	3.8345	3.9579	4.426	4.1211	4.2795	3.9756	4.6508	4.4249	3.9966	4.5071	4.194	4.2679	4.2517	4.2281	4.2862
LINC00319	4.7902	4.6373	4.5815	4.5328	4.2592	4.8098	4.6969	4.6205	4.5916	4.6627	4.4963	4.3344	4.2939	4.4764	4.5583	4.5054	4.7693	4.9002	4.7605	4.5426	4.5652	4.6714	4.5415	4.4644	4.3138	4.7103	4.4741	4.6471	4.4733	4.8154	4.4148	4.1184	4.4943	4.6406	4.8302	4.4671	5.186	4.8697	4.9437	4.7715	5.306	5.2962	4.8638	5.1344	4.7353	5.1556	4.878	5.0266	5.1425
LINC00320	4.8021	4.3587	4.9965	5.8257	3.8454	5.5285	6.4729	4.3239	7.2038	5.5188	6.0157	5.6091	3.7902	4.6053	6.4575	7.1812	5.8716	4.8588	6.475	4.2369	4.8675	3.8501	3.8553	4.2897	4.0174	4.65	7.9226	4.0548	3.8653	3.8545	5.2011	4.3	4.0092	4.8502	4.4741	4.3751	4.2912	5.1213	8.5291	4.0613	6.11	4.4879	5.7626	4.3653	5.5921	4.8	4.857	4.6531	3.8642
LINC00323	3.4398	3.4621	3.5107	3.1181	3.412	3.4669	3.2263	3.4113	3.4969	3.6287	3.3513	3.8826	3.5295	3.2754	3.4992	3.8393	3.282	3.4331	4.9636	3.3879	3.2212	3.3305	3.3793	3.2756	3.3276	3.2493	3.4713	3.1141	3.4134	3.5744	3.3277	3.2534	3.2657	3.1911	3.3888	3.3219	3.629	3.6971	4.7791	3.6915	3.5532	3.5144	3.8682	3.6098	3.4361	3.5907	3.5042	3.4756	3.3601
LINC00324	5.6101	6.0394	5.5356	5.5423	5.9187	5.4957	5.2839	5.6685	5.8411	6.6462	5.7546	6.1885	5.6097	5.42	5.912	5.5586	5.2896	5.7116	5.6072	5.9315	6.2037	5.9669	5.7943	6.1849	5.801	5.4448	5.3411	6.4394	6.1809	5.4203	5.1182	5.6379	5.441	5.8203	6.0653	5.7636	6.1161	5.3636	6.0884	5.934	5.7576	5.9781	6.7739	5.9856	5.5239	6.0507	5.6985	5.906	6.3179
LINC00326	3.831	3.7094	3.7095	3.6341	3.7707	3.8633	3.7693	3.6719	3.8434	3.8093	3.5265	3.4985	3.4581	3.6286	3.8049	3.7553	3.5628	3.8061	3.8408	3.7369	3.7661	3.7372	3.7634	3.6425	3.5723	3.8248	3.5653	3.6371	3.7221	4.3543	3.7825	3.7786	3.7967	3.7848	3.8576	3.8564	4.2319	3.8354	4.1022	3.9349	4.1296	4.0716	3.9582	4.4946	4.1315	3.8607	3.9211	3.8151	3.8085
LINC00327	4.2711	4.7361	4.2282	4.5781	4.4853	4.6939	4.1603	4.4417	4.9686	4.1665	4.3444	4.5321	4.9245	4.4651	4.7042	4.1021	4.4694	4.3262	4.8661	4.6888	4.269	4.6623	4.6188	4.4234	5.0257	4.6728	4.3215	4.6681	5.0035	4.4385	4.6117	4.4092	4.4363	4.3321	4.4565	4.2928	4.7134	4.8159	4.7011	4.8743	5.0446	4.6474	4.6804	4.7582	5.1934	5.779	4.8667	4.804	4.9863
LINC00330	4.5547	4.718	4.5844	4.3985	4.3978	4.4712	4.4126	4.5419	4.8983	4.4547	4.4494	4.0737	4.1727	4.6303	4.5553	4.4218	4.7099	4.5783	4.3044	4.8212	4.4451	4.6021	4.6086	4.1564	4.3302	4.7378	4.2543	4.3138	4.3411	4.5054	4.3845	4.438	4.2211	4.4146	4.5785	4.8486	4.8211	4.4339	4.924	4.6306	5.5912	5.1138	4.5535	5.078	4.856	4.9164	5.1773	4.8401	4.8539
LINC00334	4.5285	4.1635	3.9169	4.3258	4.3792	4.0522	4.0957	4.2917	4.4942	4.1176	4.2282	4.172	4.0613	4.1842	3.8455	4.034	4.2131	4.2294	3.894	4.3839	4.2244	3.9869	4.1116	4.1349	4.1196	4.1982	4.1273	4.1277	3.9182	4.3608	3.897	4.1188	4.2767	4.4381	4.2294	3.8079	4.426	4.3915	4.7033	4.5443	4.6027	4.5614	4.3556	4.7949	4.4562	4.6564	4.8373	4.5468	4.3619
LINC00337	3.8219	3.4431	3.3553	3.6508	3.5961	3.7776	3.8301	3.7112	3.6575	3.6491	3.6583	3.7901	3.6318	3.5192	3.7536	3.9249	3.5622	3.6399	3.7143	3.9666	3.5916	3.6867	3.9017	3.6752	3.735	4.0952	3.5152	3.9207	3.5254	3.5392	3.493	3.7043	3.6486	3.6973	3.7496	3.6653	4.2197	3.8048	3.9967	4.1263	4.1917	4.0344	3.7577	4.1044	3.7419	4.0457	3.9969	4.0043	3.6272
LINC00339	5.5186	5.8465	5.5514	5.0561	5.9869	5.394	6.1139	5.0699	5.5994	5.5887	5.9103	6.4964	6.5795	5.3262	6.3046	6.4774	6.4442	5.6497	6.1932	4.8138	6.2453	6.0918	7.5019	5.3801	5.9397	5.7993	4.7188	6.2259	5.4272	5.503	5.6583	6.4059	5.3808	6.2325	6.0208	6.36	5.6414	6.1608	6.8526	6.3381	6.7102	6.758	6.9843	6.7923	5.8841	5.6331	6.4644	6.5349	7.3091
LINC00342	7.9995	8.2637	7.0624	9.2976	7.2902	8.5127	8.615	8.543	7.5986	7.4037	9.0693	6.3968	7.5308	9.7467	7.5381	6.9078	8.1714	7.4601	7.8933	7.4528	7.5671	7.6377	6.9691	7.767	7.5674	6.4434	8.1044	8.8512	7.989	9.1887	8.5945	8.3064	8.5148	9.188	7.7539	7.9723	6.3276	9.1742	7.5528	7.6397	7.223	8.5683	7.6532	7.3329	8.1679	9.6205	9.2092	8.9381	5.9599
LINC00343	4.0095	3.563	3.5048	3.5013	3.6235	3.5314	3.6682	3.7809	3.5804	3.6654	3.5704	3.6162	3.5501	3.7106	3.994	3.5807	3.6102	3.7433	4.0412	3.7216	3.4711	3.4789	3.6913	3.7536	3.6046	3.6501	3.718	3.8286	3.5041	3.5827	3.6951	3.727	3.6584	3.6335	3.8673	3.6596	3.9672	3.8163	4.0005	3.884	3.9159	3.9763	4.0433	3.961	3.8163	3.9075	3.968	3.8751	3.6611
LINC00347	3.7557	3.5985	3.5606	3.4727	3.3551	3.9877	3.6038	3.6225	3.5387	3.6402	3.574	3.3884	3.2634	3.5277	3.4468	3.6537	3.5861	3.873	3.464	3.7536	3.5159	3.5823	3.556	3.3969	3.3715	3.7677	3.4949	3.5061	3.5953	3.5644	3.3047	3.2528	3.2361	3.5537	3.6936	3.6989	4.1318	3.9272	4.1208	4.1736	3.9961	3.9007	3.898	4.0487	3.8842	3.8842	4.0234	3.6505	3.748
LINC00348	3.7056	3.4074	3.5395	3.3861	3.3634	3.6161	3.5735	3.6094	3.4508	3.6198	3.456	3.6465	3.466	3.5835	3.5212	3.6396	3.5081	3.6488	3.4065	6.0464	3.5096	3.4681	3.5533	3.4324	3.3775	3.5167	3.5234	3.4145	3.3619	3.8866	3.3986	3.4532	3.4637	3.687	3.5392	3.62	3.7756	3.8529	3.8023	3.7232	3.7081	3.7148	3.8477	3.7215	3.8608	3.8522	3.862	3.8187	3.9696
LINC00355	3.4008	3.1898	3.551	3.4022	3.2762	3.4814	3.6255	3.4696	3.5538	3.4291	3.5704	3.707	3.3291	3.5731	3.4803	3.402	3.4873	3.5654	3.6188	3.5037	3.5316	3.4965	3.5473	3.3742	3.3112	3.6925	3.3673	3.4285	3.4199	3.6063	3.4664	3.4179	3.3172	3.6451	3.5554	3.4689	3.6487	3.7501	3.8324	3.7632	3.7639	3.6331	3.6448	3.9105	3.7823	3.5722	3.615	3.9083	3.8426
LINC00410	4.2611	3.9272	3.8837	4.0086	4.141	4.082	3.9069	4.0074	3.9351	4.3962	3.8922	4.1842	4.0458	4.1099	4.0873	3.7268	4.1426	4.2296	4.0306	4.5062	4.1303	3.8233	3.96	3.8486	3.8097	4.2767	3.8005	3.9765	3.7898	4.0306	3.8574	3.8115	3.8885	4.3496	4.1316	4.1628	4.4883	4.1405	4.4559	4.4029	4.3362	4.3882	4.2537	4.2149	4.5987	4.2141	4.4199	4.1675	4.1378
LINC00421	5.0709	4.8869	4.709	4.6044	5.1388	4.8912	4.7821	4.9061	4.6401	4.5038	4.6905	4.611	4.3796	4.7137	4.7597	4.6829	4.7224	5.0081	4.4878	4.7765	4.6396	4.7817	4.751	4.4039	4.5488	4.9173	5.0643	4.4832	4.6633	4.5393	4.7181	4.6044	4.4746	4.8083	4.8086	5.0193	5.2478	4.5267	4.8562	4.3992	5.1361	4.8822	4.6187	5.3553	4.9373	5.2093	4.8835	4.7419	4.6426
LINC00423	4.1471	4.0985	3.7774	3.955	4.0681	4.2114	3.9326	4.2391	4.1105	3.8059	3.8366	3.9018	3.7529	4.0614	4.1403	3.9829	4.1271	4.1361	4.1115	4.2963	4.0282	4.0424	4.2089	4.042	3.8465	4.2851	3.662	3.9459	3.7818	3.8817	4.0947	3.7202	3.8869	3.9411	3.809	4.1256	4.4836	3.8932	4.1266	4.0913	4.6929	4.2906	3.889	4.2467	4.1771	4.3964	4.3399	4.3466	4.1321
LINC00424	4.8232	4.5039	4.4296	4.3569	4.581	4.5248	4.4753	4.6504	4.5097	4.5524	4.3023	4.1856	4.1927	4.4203	4.4704	4.4476	4.5299	4.7117	4.3402	4.3447	4.5546	4.3431	4.6146	4.3651	4.363	4.7155	4.356	4.4679	4.6821	4.5523	4.371	4.4359	4.2764	4.7324	4.4224	4.5531	5.0144	4.7644	5.0095	4.8355	5.0041	4.9121	4.7329	5.1346	4.7823	4.9949	4.9378	5.01	4.8718
LINC00427	4.2294	4.0112	4.2165	4.178	4.3694	4.2361	4.1134	4.2255	4.157	4.4124	4.0023	4.1174	4.0441	4.2824	4.2681	4.2345	4.336	4.5793	4.0773	4.1461	4.4151	4.2056	4.4382	4.2977	4.1078	4.7141	4.1376	4.392	4.3078	3.9941	4.4117	3.9957	4.1993	4.2085	4.7003	4.4546	4.5299	4.4507	4.3167	4.439	4.6526	4.7673	4.5227	4.6456	4.646	4.6911	5.083	4.4609	4.5047
LINC00445	4.8884	4.5898	4.6467	4.9329	4.5951	4.7155	4.7368	4.571	4.5887	4.4695	4.7049	4.312	4.4715	4.4915	4.5728	4.5	4.5912	4.9618	4.7208	4.7996	4.5379	4.8934	4.6615	4.3961	4.5683	4.8908	4.8763	4.5161	4.508	4.6674	4.6883	4.5723	4.3722	4.8006	4.8381	4.4521	5.34	4.6566	5.2439	4.8694	4.9743	5.1344	4.6724	4.8844	4.6818	5.2729	4.9798	4.9294	4.9852
LINC00452	4.0785	4.3054	4.0532	4.0641	4.4383	4.0351	4.128	4.1976	4.1997	3.8759	3.9843	4.0001	3.9674	3.9163	4.0169	4.0825	4.1735	4.1661	4.3644	4.0385	3.9393	4.1073	4.1343	3.8539	4.0191	4.2361	4.0334	4.0145	3.6355	4.1384	4.0771	4.1135	4.0196	4.2479	4.1356	4.0724	4.5353	4.1416	4.6915	4.3943	4.5096	4.6106	4.1038	4.4712	4.0301	4.4959	4.6469	4.3808	4.3374
LINC00458	3.5785	3.6603	3.6414	3.7288	3.7745	3.5423	3.6798	3.5095	3.6446	3.6271	3.5471	3.7934	3.5514	3.7032	3.6874	3.7072	3.619	3.5036	3.8845	3.7503	3.4959	3.7415	3.6262	3.5318	3.4352	3.6905	3.9166	3.6412	3.5807	3.7023	3.6068	3.5652	3.5948	3.735	3.6011	3.8705	3.7915	3.8537	3.9473	3.616	4.209	3.6254	3.7806	3.8529	3.7025	3.9389	3.8781	3.8198	3.8193
LINC00459	3.6572	3.4551	3.5324	3.4771	3.6704	3.8018	3.4299	3.7336	3.4955	3.5959	3.7253	3.837	3.645	3.5699	3.6341	3.5983	3.8211	3.8343	4.1585	3.7534	3.6503	3.8756	3.6368	3.2741	3.5465	3.6875	4.4353	3.5939	3.3857	3.4528	3.6226	3.6868	3.5665	3.4567	3.7145	3.523	3.9891	4.0433	4.0277	3.8816	4.1645	4.0483	3.7977	4.21	4.0699	4.0628	3.8843	3.9206	4.0339
LINC00460	4.5449	4.184	4.319	4.141	4.3223	4.2014	4.1279	4.4188	4.1735	4.1129	4.0491	3.9163	4.079	4.2337	4.4095	4.4778	4.2819	4.4353	4.766	4.5612	4.0652	4.336	4.3371	4.0076	4.1255	4.4761	4.0876	4.1092	4.2206	4.3554	4.1439	4.1777	4.1209	4.337	4.3358	4.3508	4.4797	4.2697	4.6011	4.5385	4.5837	4.4069	4.1451	4.5637	4.5059	4.6913	4.4819	4.6231	4.618
LINC00462	3.7331	3.6211	3.706	3.8671	3.8519	3.6887	3.7459	3.7928	3.7367	3.7342	3.3977	3.6108	3.5508	3.6878	3.6921	3.5501	3.7425	3.8749	3.599	3.6809	3.7055	3.6894	3.8266	3.527	3.6024	3.8946	3.5966	3.7694	3.3332	3.9454	3.4087	3.7731	3.4964	3.6109	3.6707	3.7175	3.9597	3.9554	3.9465	3.7897	3.9428	4.0785	4.0893	4.1462	4.1591	3.9208	3.8836	4.1738	3.8658
LINC00466	4.0141	3.9032	3.8599	3.8463	3.9824	3.8807	3.8535	3.8501	3.9899	3.8282	3.9634	4.015	3.781	3.937	3.9826	3.9637	4.2719	3.715	3.7145	3.8529	3.7747	3.8401	3.6944	3.6081	3.7118	3.99	3.9482	4.2952	3.8085	4.1096	3.9672	3.8076	3.9814	4.1334	3.8105	4.2518	4.0893	4.025	4.2441	4.1961	4.2563	4.1251	3.98	4.177	4.886	4.1895	4.4203	4.0823	3.9973
LINC00467	5.0294	5.3248	6.4293	6.5683	6.1973	6.2849	5.173	6.1549	4.594	6.4267	6.3494	6.1682	5.9113	5.7021	5.2601	4.7749	5.5433	5.3743	6.0605	6.2608	6.5209	5.5013	6.3908	5.2427	5.8639	4.9474	5.768	5.4578	5.6689	5.2502	5.9511	4.8522	5.2994	4.6497	5.364	4.7883	5.6735	6.2918	6.0562	6.2139	5.7871	5.403	6.1596	5.8345	5.8075	6.617	5.2965	6.2542	7.0797
LINC00470	3.987	4.1435	3.8449	3.9171	3.8708	3.989	3.9284	3.9683	3.9202	3.8281	3.7084	3.8537	3.7324	3.9294	3.9527	3.827	4.065	4.0814	4.1364	4.0205	3.8554	3.9131	3.8553	3.8828	3.7657	3.9812	3.9072	3.8185	4.0551	4.0085	3.9017	3.8231	3.7859	3.8522	3.9377	3.9206	4.2302	4.0088	4.1897	4.0855	4.1467	4.1264	4.1386	4.3428	4.0921	4.1179	4.0097	4.1149	4.2418
LINC00471	3.6121	3.5464	3.5503	3.7288	3.5444	3.7682	3.6714	3.6664	3.5821	3.9041	3.331	3.7104	3.4976	3.4989	3.6164	3.5241	4.0285	3.6381	3.5373	4.4305	3.564	3.6005	3.8432	3.5595	3.531	3.6282	4.3602	3.4742	3.6438	3.9183	3.6003	3.3259	3.5687	3.4742	3.5749	3.6084	3.8308	3.9054	3.8646	4.0355	3.9694	3.8919	3.6854	3.7922	4.2217	3.8012	3.7707	4.2113	4.0309
LINC00472	4.2794	5.152	4.5761	5.9225	4.3254	4.4273	3.9443	4.31	4.6103	4.6494	4.4932	4.4821	6.102	5.2861	3.9349	4.1393	4.4937	3.8467	4.8594	4.6824	4.2854	4.3069	4.1529	4.6099	5.4549	3.8615	6.0388	4.3148	3.9565	4.0726	5.3162	3.9857	4.6936	3.9392	4.7796	3.6714	4.2365	4.253	4.0888	4.245	4.4339	4.7113	4.0514	4.8209	5.1263	4.7082	4.1766	4.8334	4.1413
LINC00474	3.8363	3.5966	3.4789	3.6203	3.8519	3.6401	3.6005	3.5766	3.6546	3.8124	3.6138	3.6952	3.6464	3.5669	3.6542	3.7688	3.6209	3.5236	3.8583	3.7092	3.5753	3.5962	3.7247	3.6455	3.5233	3.6536	3.6182	3.5364	3.4532	3.6607	3.6561	3.6038	3.3912	3.6083	3.6192	3.5765	3.8119	3.8659	3.745	3.8609	3.8863	3.8389	3.6894	3.9294	3.9076	3.7958	4.1193	3.8052	3.8397
LINC00476	5.5326	5.7994	6.1899	6.3981	7.4415	6.6312	6.8224	6.057	5.858	5.985	6.9064	5.0353	4.9677	7.0138	6.7	6.0503	5.8902	6.1739	5.6054	5.8133	5.4603	6.6895	6.0851	6.7361	5.1278	5.6557	7.5935	6.2306	6.4908	5.8916	6.76	6.3274	6.3484	6.237	6.0777	6.4694	6.0616	6.926	6.7462	6.6892	6.3514	7.0341	6.5203	5.9599	6.7529	6.0263	6.4478	6.5362	6.5137
LINC00477	3.3593	3.2881	3.3972	3.5679	3.2106	3.7684	3.4543	3.474	3.3669	3.3863	3.546	3.2237	3.3389	3.4819	3.3159	3.2796	3.7229	3.6328	3.4671	3.4904	3.3024	3.4273	3.5609	3.2516	3.3403	3.3585	3.4968	3.387	3.4338	3.4422	3.4891	3.3162	3.2666	3.2843	3.5351	3.4491	3.8653	3.5522	3.596	3.7297	3.7388	3.6396	3.5478	3.628	3.6448	3.6617	3.6827	3.6047	3.4414
LINC00479	4.7812	4.6548	4.6688	4.7836	4.7567	4.6011	4.9484	4.8246	4.6322	4.5006	4.179	4.2407	4.3696	4.8488	4.7304	4.5846	4.6447	4.8683	4.5191	4.8616	4.6597	4.6544	4.7713	4.535	4.302	4.9436	4.6686	4.9336	4.2883	4.7493	4.4554	4.6093	4.2483	4.8225	4.6852	4.7656	5.4752	5.0913	5.5004	5.356	5.7081	5.588	4.9738	5.5204	5.2416	5.8665	5.6733	5.3072	4.8762
LINC00482	6.1203	5.3633	5.7231	5.6749	5.566	5.8341	5.8206	5.7757	5.8158	5.9904	6.0183	5.9907	5.5068	6.1181	5.8568	5.5678	5.7396	6.0135	5.1427	6.0465	5.5824	5.701	5.7762	5.8675	5.616	6.2256	5.6974	5.8327	5.782	6.051	5.684	5.6979	5.2542	5.7814	6.0838	5.893	6.1605	6.3986	6.3322	6.5446	6.8894	6.3289	6.3594	6.4048	6.4264	6.3461	6.112	6.2556	6.2148
LINC00485	3.0922	3.2493	3.2109	3.2129	3.1205	3.1729	3.2777	3.0494	3.2009	3.4043	3.2166	3.1592	3.0553	3.1767	3.1762	3.1483	3.3152	3.1957	3.1709	3.2446	3.2024	3.2922	3.1887	3.1149	3.1455	3.3239	3.2268	3.2068	3.1829	3.3968	3.2136	3.1257	3.1936	3.1965	3.3171	3.0096	3.4373	3.5133	3.3627	3.238	3.2704	3.2985	3.3952	3.3051	3.3361	3.4222	3.2096	3.1244	3.2798
LINC00486	3.6337	3.5764	3.6889	3.5831	3.5967	3.6279	3.6105	3.5633	3.5894	3.6684	3.7012	3.5353	3.4559	3.6086	3.5979	3.7061	3.7292	3.6556	3.6848	3.6097	3.5993	3.5852	3.7351	3.5227	3.4601	3.784	3.5667	3.6331	3.3906	3.5725	3.7742	3.4697	3.522	3.6092	3.7216	3.6218	3.8847	3.6629	3.7541	3.706	4.0447	3.7138	3.7719	3.7826	3.6646	3.902	3.659	3.7424	3.7231
LINC00487	3.4295	3.8099	3.5032	4.4192	3.9659	3.366	3.6748	3.8315	3.8583	3.5321	3.2069	3.5332	3.4978	3.7587	3.4853	3.4702	3.7249	3.4807	3.4873	3.4832	3.9584	3.3884	3.2467	3.5017	3.2348	3.4949	3.5541	3.3604	3.5607	4.459	3.5883	3.9648	3.6727	3.5303	3.5338	3.4349	3.6295	3.658	3.7597	3.7386	3.5983	3.5054	3.5381	3.5907	4.2698	3.8065	3.852	3.5383	3.6413
LINC00488	3.6636	3.451	3.4063	3.4196	3.4378	3.4515	3.4637	3.5166	3.5355	3.5855	3.4716	3.3552	3.5539	3.5196	3.5689	3.639	3.6774	3.6357	4.2986	4.0781	3.627	4.0812	3.9822	3.6856	3.6769	3.511	3.423	3.5964	3.6654	3.7361	3.815	3.4675	3.3986	3.4564	3.7391	3.8388	3.8332	4.0877	3.8808	3.838	3.8405	3.8933	3.8132	4.1683	3.8499	3.8214	3.8746	3.9397	3.7943
LINC00491	3.5822	3.7536	3.7562	3.8167	3.4916	3.8083	3.659	3.7132	3.6656	3.5479	3.5219	3.4951	3.5235	3.549	3.6624	3.6677	3.5786	3.6635	3.8851	4.0391	3.5082	3.7817	3.6325	3.5883	3.5433	3.6965	3.6235	3.6673	3.5698	3.4538	3.5521	3.6308	3.6212	3.7018	3.7135	3.6866	4.0029	3.6928	3.8694	3.7204	4.0067	3.7722	3.6699	4.1499	3.9841	4.0802	3.7868	3.7237	4.0174
LINC00494	4.764	4.5331	4.2561	4.1742	4.4492	4.4835	4.2874	4.2977	4.3806	4.58	4.4108	3.989	4.297	4.1875	4.0058	4.2388	4.3714	4.3023	4.546	4.5241	4.432	4.3996	4.3188	4.2699	4.1671	4.8682	4.6047	4.303	4.1501	4.4114	4.2086	4.3281	4.2294	4.4276	4.3249	4.1427	4.7491	4.6466	4.7968	4.3045	4.8623	4.9652	4.5182	4.8379	4.6359	4.8052	4.8564	4.7421	4.4868
LINC00507	3.2339	3.3409	3.8672	3.1458	3.3534	3.3537	4.5458	3.2632	3.1644	3.1599	3.2457	3.3989	3.4732	3.3622	3.3882	6.7631	3.3808	3.4143	3.3985	3.8038	3.4647	3.2999	3.2781	3.4781	3.3887	3.3048	3.7379	3.4281	3.5725	3.2476	3.7967	3.2814	3.307	3.1724	3.3679	3.1588	3.4211	3.4689	3.4812	3.7935	3.5512	3.4714	3.6038	3.4303	3.5687	3.5538	3.3576	3.437	3.633
LINC00518	3.4601	3.5988	3.5811	3.477	3.4074	3.4729	3.4647	3.5973	3.4393	3.6092	3.6323	3.4205	3.4748	3.3321	3.3841	3.5085	3.6092	3.4691	3.4254	3.5358	3.3043	3.5361	3.4169	3.4161	3.489	3.3085	3.4616	3.4763	3.5123	3.5113	3.5114	3.4424	3.5385	3.5367	3.4203	3.457	3.7278	3.6628	3.7394	3.6586	3.7512	3.6479	3.8132	3.7109	3.8283	3.6747	3.5325	3.7383	3.7207
LINC00520	7.9389	7.4238	7.0148	7.3942	7.4005	7.909	7.202	7.3039	6.8031	8.2635	7.0631	7.3646	7.6135	7.1025	7.6364	7.2579	7.6827	7.3688	7.2052	7.196	7.3708	7.2887	7.2712	7.2595	7.1944	7.3447	6.6408	7.4587	6.9323	7.0006	7.0297	7.3339	7.4292	7.8824	7.6646	7.4395	7.494	7.5289	7.6054	7.0294	7.7326	7.2691	7.3282	7.914	7.6434	7.5248	7.6811	7.443	7.4577
LINC00523	6.8485	6.1202	6.6487	6.5108	6.688	6.5146	6.4679	6.7849	6.6838	6.2317	6.3453	6.0343	6.2401	6.3423	6.2415	6.3698	6.6422	6.6515	6.4318	6.2182	6.7098	6.3923	6.7693	6.2773	6.2305	6.6814	6.4567	6.3307	6.4069	6.3316	6.4303	6.3901	6.242	6.6106	6.7665	6.7792	7.1099	6.5841	7.077	6.6799	7.2003	7.0757	6.5757	6.7701	6.6345	6.9421	7.1247	6.9366	6.7618
LINC00525	3.4466	3.6635	3.4991	3.4805	3.3609	3.3726	3.387	3.3159	3.4404	3.5988	3.347	3.5678	3.4672	3.4392	3.376	3.6003	3.6187	3.6919	3.6446	3.6107	3.6372	3.4681	3.3925	3.4568	3.59	3.4226	3.455	3.4254	3.461	3.2741	3.5809	3.352	3.4717	3.6242	3.5876	3.4415	3.7263	3.5758	3.773	3.5763	3.6552	3.7375	3.7408	3.6542	3.5364	3.7946	4.0149	3.8273	3.6123
LINC00526	7.5501	7.1694	8.0356	7.7272	7.9042	7.0069	7.6182	8.2265	8.6798	7.6555	9.0493	7.7371	7.4099	8.2327	8.4865	7.1428	8.0756	7.981	7.4439	8.5233	6.3618	7.2756	7.0179	8.0837	7.066	7.0417	8.9954	7.3617	7.0051	7.7506	8.3263	7.656	8.4455	7.1409	6.6912	7.6412	7.6979	8.2209	8.3299	7.6955	8.0118	7.9601	9.075	8.5223	7.8483	8.6289	6.7747	7.4276	7.836
LINC00528	4.031	4.0782	3.6611	3.875	4.0063	3.938	4.0358	3.8615	4.0473	4.0182	3.9358	3.7522	3.8224	3.7763	4.0302	3.9481	3.8694	4.042	4.2434	3.7715	4.1029	3.8099	3.7375	3.6919	3.5652	3.8382	3.7634	4.0071	3.6758	3.9952	3.9339	3.8226	3.9303	4.3237	3.9396	3.929	4.4048	3.9895	4.2708	4.0229	4.4426	4.1119	3.7993	4.0957	4.045	4.177	4.1462	4.1056	4.0236
LINC00529	3.6517	3.4007	3.4818	3.5898	3.57	3.649	3.6828	3.4871	3.5202	3.4448	3.3546	3.8423	3.4544	3.5562	3.4546	3.5747	3.4582	3.729	3.3972	3.5868	3.5342	3.425	3.4124	3.3874	3.4268	3.7623	3.4771	3.6456	3.508	3.3451	3.5247	3.5113	3.3975	3.5753	3.6736	3.5569	3.7797	3.6911	3.7811	3.7612	3.7859	3.728	3.7903	3.8042	3.7046	4.0491	3.7883	3.7705	3.9752
LINC00535	4.6235	4.5094	4.6997	4.5361	4.3989	4.5019	4.5308	4.4588	4.3843	4.3986	4.4128	4.7007	4.2239	4.531	4.5283	4.5028	4.6396	4.618	4.3054	4.5656	4.2513	4.544	4.3953	4.5542	4.2915	4.9138	4.4038	4.5976	4.5508	4.6388	4.5636	4.5787	4.486	4.4881	4.5127	4.6103	5.0287	4.7655	4.94	4.6941	5.0142	4.9615	4.7286	4.9768	4.7494	4.8383	4.6219	4.8483	4.6829
LINC00536	3.6139	3.6841	3.5544	3.5316	3.6036	3.6008	3.6212	3.7267	3.6733	3.5203	3.7519	3.5875	3.488	3.5918	3.6761	3.7014	3.7627	3.7078	3.6071	3.7359	3.5948	3.5983	3.6616	3.5094	3.4079	4.0351	3.4718	3.8409	3.6993	3.923	3.6919	3.4939	3.5948	3.5343	3.8073	3.5547	3.761	3.9339	3.8961	3.7719	4.2018	3.9999	4.0433	3.9868	3.7938	3.9205	4.0085	3.9818	3.8507
LINC00540	4.4866	4.3297	4.2496	4.1544	4.1589	4.0605	4.4713	4.1584	4.3157	4.0287	3.8488	3.8131	3.7411	4.2833	4.2747	4.1122	4.2776	4.4345	4.4184	4.4069	3.8776	4.3992	3.9762	3.9759	3.9071	4.4106	4.1841	4.1628	3.9351	4.1791	4.1891	3.9693	4.156	4.0169	4.4832	4.3609	4.7823	4.5449	4.7097	4.3107	4.5083	4.952	4.5428	4.6252	4.4398	5.0281	4.9918	5.0157	4.3474
LINC00543	3.9751	3.786	3.6905	3.7072	3.5409	3.59	3.7042	3.7514	4.1931	3.5085	3.5096	3.5529	3.6652	3.7597	3.7781	3.639	4.0116	3.7076	3.5236	3.7141	3.5059	3.5949	3.5053	3.7429	3.5545	3.7664	3.6326	3.7672	3.672	3.7579	3.6261	3.7337	3.5897	3.8255	3.6176	3.7297	4.0146	3.9043	3.783	3.7466	4.0419	3.8177	3.8406	3.9728	4.0341	3.7882	3.9011	3.9378	4.0463
LINC00544	4.0154	3.7682	3.7293	3.8684	4.0158	4.0888	3.9339	4.0602	3.866	4.0971	3.8841	3.8025	3.9107	3.9819	3.7115	4.1404	3.876	3.8749	3.7503	3.834	3.7316	3.8477	3.9549	3.8451	3.8449	4.274	3.8764	3.8759	3.6763	3.8894	3.7145	3.7992	3.8724	3.7916	3.7297	3.7787	4.0768	3.9022	4.0943	4.0855	4.049	4.2669	4.0589	4.1854	4.0508	4.0699	4.1573	4.1592	4.0551
LINC00545	4.2693	4.1314	3.9576	3.9236	4.0528	4.1157	4.1283	4.1717	3.8846	4.247	3.9293	4.0386	3.8691	4.0332	4.3306	3.922	4.0466	4.1625	4.0251	4.1918	3.9788	4.0765	4.1991	4.2479	3.9307	4.4317	3.9632	3.9976	4.0468	4.0662	3.9286	4.0145	3.9983	4.0054	4.0641	3.9693	4.457	4.3519	4.21	4.3697	4.6268	4.2938	4.5969	4.3131	4.6499	4.4907	4.2049	4.6425	4.4851
LINC00550	3.5305	3.377	3.3057	3.2984	3.5398	3.5702	3.3757	3.4253	3.3667	3.4387	3.5536	3.266	3.4856	3.4392	3.3311	3.3549	3.5057	3.6252	3.2354	3.3519	3.5227	3.4983	3.3847	3.4751	3.3724	3.3991	3.959	3.3672	3.4716	3.5059	3.6955	3.5074	3.4724	3.5528	3.3641	3.4747	3.5936	3.407	3.4953	3.5401	3.5864	3.6553	3.2356	3.5726	3.6451	3.718	3.5844	3.7377	3.4515
LINC00551	3.3537	3.4047	3.382	3.3821	3.4007	3.36	3.474	3.4401	3.3598	3.241	3.4225	3.4088	3.2603	3.3426	3.309	3.491	3.224	3.3604	3.5604	3.5018	3.5653	3.5079	3.334	3.8981	3.6944	3.5015	3.4708	3.3696	3.3139	4.435	3.2755	3.6161	3.4294	3.3513	3.4932	3.3202	3.5264	3.4327	3.4982	3.6846	3.417	3.5564	3.6184	3.7637	3.5518	3.5138	3.5143	3.5241	4.2358
LINC00555	3.8629	3.7183	3.8195	3.641	4.1024	3.7938	3.9107	3.8325	3.6942	3.6944	3.6812	3.6983	3.5283	3.7346	3.707	3.645	3.7929	3.6149	3.6476	3.8927	3.9082	3.7865	3.8971	3.5883	3.6244	3.7579	4.091	3.6146	3.8616	3.8565	3.7555	3.6385	3.7775	3.6996	3.7357	3.7461	4.2332	4.0257	3.9922	3.9138	4.0067	3.9216	3.885	4.409	4.5564	4.0124	4.1143	4.2986	4.1942
LINC00556	3.6387	3.6882	3.6275	3.4937	3.8114	3.6757	3.4422	3.546	3.7499	3.5377	3.6385	3.5252	3.5721	3.6604	3.8167	3.7743	3.8599	3.8337	3.5572	3.6736	3.675	3.5835	3.5847	3.5484	3.5863	3.6043	3.6192	3.3936	3.6209	3.666	3.6263	3.5798	3.5832	3.6071	3.5906	3.8212	3.6853	3.8314	3.8826	3.7275	3.7479	3.8302	3.7766	3.7125	3.6485	3.7557	3.6064	3.9189	3.8355
LINC00557	4.0668	3.8111	3.6998	3.788	4.0248	3.7011	3.8129	3.892	3.7361	4.0604	3.7651	3.5158	3.6792	3.5962	3.9994	4.0814	3.8052	3.825	3.9263	4.0063	3.7502	3.7142	4.0789	3.5518	3.7413	3.7294	3.736	3.5451	3.6129	3.7937	3.5848	3.8368	3.8253	3.9337	3.7385	3.7422	4.1657	3.8653	4.0219	3.9432	3.9643	4.2394	3.9853	3.941	3.933	4.247	4.2063	4.2623	4.1087
LINC00558	3.309	3.2541	3.2682	3.3056	3.3576	3.2359	3.2467	3.3537	3.4189	3.2096	3.2053	3.3407	3.3085	3.1809	3.246	3.3836	3.2625	3.3499	3.6102	3.3989	3.3259	3.1881	3.5553	3.3527	3.2655	3.0853	3.4162	3.3944	3.6012	3.484	3.2584	3.2612	3.2524	3.3211	3.3057	3.3095	3.3559	3.6598	3.3866	3.5411	3.4289	3.5775	3.7583	3.4977	3.5505	3.4216	3.5295	3.4178	3.6411
LINC00559	3.9749	3.7725	3.7864	3.7288	3.6476	3.7547	3.7714	3.8682	3.7573	3.595	3.4879	3.5667	3.4445	3.9603	4.0212	3.6635	3.8186	3.8458	3.9298	3.65	3.5189	3.6194	3.6199	3.6171	3.5801	3.8477	3.8062	3.9555	3.6447	3.9063	3.8365	3.6828	3.5076	3.8643	3.8262	3.7594	4.0398	3.8781	3.9254	3.9757	4.2305	4.0802	3.9097	3.9437	3.646	3.9107	3.9818	3.9197	4.0821
LINC00560	3.5283	3.2786	3.5638	3.1284	3.3471	3.5265	3.4746	3.3396	3.5014	3.7076	3.5522	3.2854	3.3246	3.4357	3.3352	3.588	3.5297	3.5774	3.5828	3.62	3.5662	3.5588	3.7375	3.3507	3.3423	3.5648	3.5472	3.3133	3.4744	3.4422	3.3347	3.3997	3.2902	3.5639	3.3461	3.5244	3.9438	3.5422	3.799	3.7246	4.0591	3.865	3.6334	3.6793	3.7138	3.5281	3.969	3.5929	4.1843
LINC00561	3.9149	3.598	3.6349	3.4822	3.7096	3.4742	3.5555	3.4321	3.7704	3.4989	3.2482	3.5651	3.5486	3.5482	3.5706	3.5085	3.5861	3.5727	3.484	3.5145	3.5788	3.3892	3.5254	3.47	3.5582	3.5219	3.7298	3.4407	3.4859	3.8182	3.5075	3.6233	3.5495	3.4499	3.7257	3.3665	3.7294	3.7041	3.7214	3.5384	3.868	3.6374	3.7084	3.6419	3.6571	3.8553	3.7673	3.6511	3.6925
LINC00563	4.3696	4.1883	4.1293	4.2617	4.2901	4.2315	4.1338	4.2236	4.1347	4.2082	3.9991	4.087	4.2071	4.2081	4.1901	4.1984	4.299	4.4456	4.2626	4.4222	4.2107	4.2185	4.3228	4.0493	3.9936	4.234	4.1118	4.2998	3.9575	4.0285	4.1341	4.1695	3.9985	4.4424	4.5888	4.0463	4.4169	4.3357	4.4094	4.2373	4.3571	4.1818	4.3763	4.4784	4.6668	4.3446	4.5435	4.4105	4.4954
LINC00564	3.3614	3.689	3.2858	3.1594	3.1178	3.3606	3.341	3.2707	3.2608	3.1609	3.3253	3.3449	3.3762	3.2605	3.2386	3.3357	3.4335	3.2713	3.3662	3.2817	3.331	3.3105	3.3443	3.3533	3.2177	3.1107	3.1897	3.2852	3.241	3.5342	3.3955	3.1849	3.3244	3.3228	3.2177	3.2982	3.7148	3.5324	3.3913	3.4629	3.5476	3.5058	3.5988	3.5048	3.3914	3.3417	3.5064	3.5082	3.6518
LINC00565	5.0568	4.759	4.7843	5.1775	4.9641	5.4847	4.611	5.6755	4.6737	4.6623	4.4211	4.4576	4.8556	4.7147	4.7001	4.631	4.6917	4.6769	4.5572	4.7021	4.9097	5.3956	4.8323	4.3274	4.421	4.8291	4.76	4.4705	5.082	4.7478	4.7624	4.7042	4.5884	4.8491	4.7588	4.7211	5.3098	4.9336	4.9308	4.4155	5.3663	6.0323	4.7817	4.6407	4.7026	5.0775	5.0459	4.7133	5.0005
LINC00566	3.6429	3.5549	3.4586	3.4929	3.3283	3.5446	3.383	3.3291	3.4042	3.3785	3.3346	3.4854	3.5257	3.5163	3.3124	3.3537	3.5125	3.4446	3.2242	3.3976	3.3016	3.3276	3.4141	3.3444	3.2515	3.4945	3.2864	3.4079	3.3106	3.2664	3.5668	3.5932	3.4237	3.6893	3.3489	3.4867	3.712	3.7181	3.6866	3.5105	3.7731	3.5521	3.4755	3.5561	3.5692	3.7902	3.7101	3.4649	3.6333
LINC00567	3.8576	3.9993	3.6123	3.6329	3.4811	3.8521	3.5994	3.9109	3.5913	3.616	3.4643	3.7742	3.542	3.7034	3.6209	3.6642	3.8194	3.8229	3.6773	3.6392	3.8173	3.6907	3.7287	3.377	3.4322	3.5297	3.5265	3.7764	4.1121	3.5786	3.8209	3.6996	3.6323	3.833	3.4607	3.583	4.239	3.9137	4.0506	3.9476	3.999	4.1457	3.8823	4.0014	4.1124	4.223	4.3314	3.9208	3.9052
LINC00572	3.8462	3.9927	3.7053	3.9723	3.8629	3.7272	3.8542	3.7534	3.6248	3.7928	3.546	3.8191	3.8138	3.8444	4.0725	3.8315	3.9689	3.7666	4.1342	4.197	3.7582	4.0147	3.8773	3.758	3.4427	3.9428	3.9465	3.9946	3.8483	3.8957	4.0228	3.9475	3.7876	3.7669	3.8109	3.6345	4.245	3.8308	4.1879	3.9537	4.3524	4.0729	3.8143	4.0552	3.8408	3.9335	4.467	4.4887	4.1084
LINC00574	5.5887	5.9462	5.4232	5.1169	5.667	5.5902	5.6818	6.4654	5.463	5.2008	4.7911	5.014	4.6695	5.8394	5.7809	5.242	5.7645	5.5276	5.1352	4.9201	4.8173	4.5353	4.88	4.9475	4.5249	5.6114	5.3667	4.872	4.5781	5.5265	5.483	4.9063	5.0128	4.8573	5.1726	5.1026	5.4557	5.4492	6.1399	5.2474	6.1129	5.9466	5.9157	5.3937	5.8735	6.6893	6.2714	6.6168	5.0904
LINC00582	4.9701	4.7475	4.9682	4.9474	4.9013	4.9238	4.9785	4.8604	4.6888	4.851	4.8607	4.5225	4.5077	4.4334	5.0546	4.8997	4.9508	4.9632	4.9523	4.7526	4.8999	4.5302	5.1123	4.6344	4.6379	5.0929	4.4445	4.7266	4.7147	5.0519	4.6177	4.4358	4.8383	4.9067	5.0727	5.1084	5.2802	5.0701	5.1729	4.9597	5.5768	5.3354	5.0347	5.6219	5.137	5.3324	5.1348	5.2485	5.0574
LINC00587	3.5728	3.7507	3.6195	3.7482	3.7865	3.9326	3.5614	3.7052	3.795	3.8689	3.7516	3.5657	3.6901	4.1784	4.0252	3.5753	3.7249	3.8489	3.993	3.7889	3.7498	3.9357	3.7023	3.487	3.7477	4.2003	3.5965	3.6462	3.462	4.2496	3.6338	3.8829	3.5194	3.8068	3.9176	3.8301	3.9269	3.9093	4.0368	3.7786	3.8339	3.8029	3.7243	4.1102	3.7037	4.0543	4.1191	4.1291	3.8427
LINC00588	3.4784	3.5123	3.9424	3.4772	3.782	3.3914	3.4726	3.483	3.2939	3.4777	3.3961	3.4792	3.4101	3.401	3.5044	3.3814	3.3893	3.476	4.1579	3.6904	3.4839	3.7629	3.5017	3.3986	3.4411	3.4867	3.4087	3.4847	3.5788	3.3784	3.4664	3.4438	3.3887	3.4758	3.4754	3.3086	3.8173	3.5133	3.8512	3.3899	3.6316	3.6607	5.0736	3.6916	3.7519	4.3871	3.69	3.5219	3.4496
LINC00589	4.7208	4.8008	4.4787	4.6751	4.5672	4.9034	4.4291	4.6871	4.3655	4.7474	4.4595	4.7204	4.3741	4.7637	4.6381	4.6177	4.6327	4.7049	4.6966	4.5888	4.6897	4.3816	4.5486	4.2138	4.3399	4.9782	4.068	4.4207	4.3926	4.3039	4.6109	4.4539	4.5766	4.4931	4.4807	4.4907	4.9478	5.0434	5.2699	4.945	5.1655	4.8303	5.0754	5.2517	5.215	5.2619	5.1794	5.2813	5.0112
LINC00592	4.4983	4.557	4.6067	4.4645	4.2457	3.892	4.3162	4.3769	4.4052	4.0894	4.2427	4.2427	4.2338	4.3387	4.4919	4.8152	4.5359	4.7886	4.3236	4.7451	4.4371	4.4262	4.4807	4.5567	3.9674	4.5981	4.0656	4.385	4.2438	4.2223	4.1967	4.2773	4.4858	4.6444	4.5828	4.4075	4.7275	4.4806	4.6094	4.575	4.6897	4.7759	4.2094	4.543	4.1626	4.4194	4.9088	4.3639	4.4676
LINC00598	4.5098	4.3055	4.111	4.1461	4.0918	4.1165	4.0422	4.0104	4.0553	4.1803	3.865	3.9106	3.9655	4.2174	4.0711	4.0038	4.1908	4.4077	3.9313	4.6201	4.1148	4.2651	4.0431	4.0734	3.9125	4.2112	4.2489	4.1998	3.9925	4.4561	4.0503	3.9573	3.9136	4.1768	4.1904	3.9623	4.4376	4.0945	4.4592	4.6047	4.4416	4.3983	4.0951	4.3506	4.1206	4.5114	4.5679	4.5504	4.2724
LINC00605	4.1296	3.7888	3.8746	3.7171	4.0219	3.809	3.714	3.6267	3.895	3.691	3.7029	3.7997	3.6545	3.5967	4.0922	3.825	3.9376	3.8479	4.2823	3.8657	3.6216	3.803	3.9018	3.5674	3.7767	3.8849	3.5632	4.0387	3.91	4.1675	3.6193	3.839	3.7967	3.8634	3.7547	3.8506	4.3124	4.1987	4.3148	3.9723	4.4064	4.2259	4.2835	4.2627	4.013	4.2069	4.3971	4.3243	4.3175
LINC00606	3.7264	3.9725	3.8539	3.7576	3.5744	3.9258	3.9129	3.7683	3.6997	3.6727	3.6096	3.5561	3.6009	3.9281	3.6893	3.6726	3.7438	3.9722	3.8481	4.1629	3.644	3.8963	5.2243	3.9052	3.8441	3.9121	3.6623	4.5616	3.7988	3.8325	3.815	3.5806	3.9817	3.841	3.8523	3.6987	4.0763	3.8452	4.1459	3.936	4.0333	3.8405	3.9566	3.8219	3.6716	4.2349	3.8979	3.7506	4.1737
LINC00607	4.0739	4.073	4.1384	3.8282	4.0472	3.9652	4.0342	3.9788	4.0202	4.1904	3.8594	3.9423	3.5982	4.1765	4.1543	3.8934	4.2019	4.0447	4.5054	4.2072	3.7248	4.2085	4.1721	3.907	3.8306	4.4349	3.9612	4.0054	3.9565	3.8901	4.1157	3.8378	4.0978	3.8277	4.0166	3.8864	4.2786	4.1348	4.0703	4.1704	4.3524	4.0777	3.8559	4.3237	3.7812	4.0099	4.2405	4.5104	4.2034
LINC00608	4.0751	3.6099	3.8537	3.6976	3.949	3.8638	3.7173	3.6448	3.9051	3.8027	3.8779	4.0011	3.7388	3.8292	3.8208	3.7441	3.708	3.8894	3.8259	3.992	3.7894	3.6649	3.821	3.7267	3.8162	3.828	3.8134	3.6678	3.5522	3.8647	3.7318	3.7829	3.7304	3.6305	3.5649	3.7045	4.1161	3.9314	3.9336	3.896	4.1507	3.905	4.0219	4.1422	4.0598	3.9708	4.1314	3.9481	3.8169
LINC00612	3.7499	4.0233	3.4949	3.8937	3.937	4.0084	3.8564	4.0737	3.8441	3.839	3.8545	3.9447	3.773	4.1831	3.9455	3.9471	3.8286	4.0512	3.6361	4.1157	3.9566	3.8381	3.7375	3.5706	3.645	3.9971	3.7334	3.8053	3.8452	3.9178	4.0687	3.6989	3.7633	3.8049	3.8673	3.9515	4.3312	3.9247	4.1059	3.9723	4.0567	4.1672	3.7098	3.889	4.1352	4.1323	4.2463	4.0881	4.0903
LINC00615	3.4255	3.5476	3.4906	3.3217	3.5138	3.4104	3.4814	3.3823	3.4388	3.2864	3.3649	3.1252	3.2844	3.4286	3.4382	3.4773	3.5283	3.6503	3.7292	3.4429	3.4863	3.4419	3.4455	3.3742	3.4011	3.7593	3.3116	3.3972	3.4545	3.411	3.2463	3.4058	3.2799	3.4641	3.6673	3.5256	3.5821	3.5463	3.6806	3.5202	3.6485	3.4199	3.475	3.6999	3.4821	3.6954	3.5509	3.6132	3.5645
LINC00616	3.579	3.6211	3.3848	3.3613	3.4237	3.285	3.7016	3.5678	3.4721	3.3338	3.3268	3.2197	3.3866	3.3356	3.4481	3.3754	3.4981	3.495	3.5616	3.5571	3.3165	3.5757	3.5511	3.57	3.3707	3.3012	3.4184	3.4397	3.4113	3.2918	3.2733	3.4617	3.4257	3.2396	3.5142	3.4658	3.6691	3.7	3.8281	3.6304	3.8389	3.5808	3.7572	3.7264	3.6771	3.7423	3.9639	3.4992	3.6346
LINC00620	4.031	4.0576	4.056	4.1952	4.05	4.1288	4.2068	3.9796	4.2215	3.713	3.9115	4.152	3.829	4.2399	3.9901	3.9834	3.8735	4.498	3.8752	4.0352	3.8933	4.1098	4.137	4.0685	3.8581	4.4679	4.1474	4.2676	4.0178	4.0136	4.2892	3.9309	4.1216	3.9531	4.1887	4.274	4.7477	3.9545	4.476	4.1462	4.5316	4.7094	4.1445	4.263	3.9429	4.3152	4.1789	3.9465	4.0686
LINC00621	8.9	8.9002	8.7666	9.064	9.2399	9.2339	9.0872	9.084	9.1217	8.9324	9.0115	8.5315	8.8549	9.6812	8.9792	9.0588	9.1123	9.1337	9.136	9.2316	8.9485	8.922	8.5775	8.8914	9.0322	8.8084	9.1724	7.8846	8.8821	9.1742	8.8789	8.945	8.9443	8.2041	8.2172	8.4528	8.9862	9.2715	8.3256	9.1549	8.9537	8.9561	9.2283	9.1017	9.6653	9.5638	9.1186	9.4029	9.5294
LINC00622	3.6899	3.988	4.7429	3.8668	3.5201	3.6733	4.6551	3.8667	5.6351	3.6817	3.546	3.6146	3.9835	3.3988	3.6099	6.4409	3.8527	3.8888	4.1588	3.9821	3.9311	3.9118	3.4341	4.0214	3.8721	3.6573	3.6952	3.7239	3.8525	4.7051	4.2041	4.3149	4.2127	3.6097	3.7622	3.9392	3.8207	4.0799	4.003	4.2721	3.9666	4.4747	5.2474	3.69	4.1765	3.9163	3.7972	4.3463	4.6083
LINC00624	3.4663	3.4698	3.4532	3.353	3.2845	3.435	3.2483	3.4527	3.4373	3.4464	3.4696	3.7346	3.3199	3.5215	3.437	3.3907	3.4467	3.2373	3.4247	3.3789	3.4317	3.4333	3.4449	3.4687	3.5023	3.4037	3.5442	3.496	3.3575	3.474	3.3988	3.4383	3.4199	3.4521	3.217	3.3449	3.4779	3.739	3.4479	3.7161	3.4734	3.7897	3.7566	3.698	3.5997	3.5404	3.6173	3.6651	3.7167
LINC00626	3.7302	4.0157	3.6121	3.6368	3.7435	3.7242	3.8415	3.6829	3.5385	3.518	3.5942	3.3868	3.4121	3.672	3.77	3.5871	3.5856	3.6711	3.6746	3.9097	3.5913	3.7389	3.5389	3.7943	3.4316	3.9621	3.7347	3.6879	3.5087	3.5088	3.5698	3.4058	3.7142	3.6144	3.8056	3.7818	4.0148	3.9351	4.2344	3.9201	4.1274	4.0601	3.863	4.0856	3.8152	4.1325	4.2756	4.2205	4.0924
LINC00628	4.9139	4.371	4.5314	4.3077	4.6336	4.5798	4.4231	4.6348	4.5072	4.3448	4.3703	4.709	4.5718	4.6678	4.7276	4.6436	4.5665	4.6511	4.4008	4.7156	4.3572	4.4449	4.959	4.4618	4.6354	4.984	4.3738	4.5022	4.1548	4.4723	4.5015	4.466	4.3697	4.3995	4.6701	4.6815	5.0084	4.6641	4.8307	4.8505	5.1402	4.7844	4.7994	4.8166	4.6614	5.0868	5.0126	4.6367	4.7871
LINC00629	3.7194	3.5726	3.2446	3.3669	3.2676	3.4942	3.5547	3.4634	3.5179	3.5208	3.443	3.4398	3.2468	3.2441	3.5186	3.3908	3.5012	3.4067	3.4882	3.3592	3.7066	3.3361	3.3541	3.4904	3.1423	3.4782	3.2995	3.5888	3.5307	3.3442	3.2036	3.3744	3.6626	3.5303	3.2841	3.3296	3.589	3.65	3.753	3.6087	3.732	3.6725	3.7899	3.6491	3.8299	3.6908	3.6276	3.6945	3.4344
LINC00630	3.4918	3.36	3.4934	3.365	3.4948	3.5457	3.5648	3.4407	3.4175	3.3173	3.5199	3.2967	3.4036	3.4672	3.4788	3.4425	3.5421	3.4426	3.3913	3.4702	3.4525	3.3654	3.4296	3.455	3.3037	3.2452	3.4333	3.4906	3.2294	3.6898	3.5075	3.4394	3.4591	3.3562	3.4306	3.3216	3.7534	3.7129	3.7676	3.6864	3.8227	3.6102	3.7949	3.7636	3.7823	3.7727	3.7833	3.6716	3.5295
LINC00635	3.7274	3.464	3.5834	3.5642	3.6895	3.9005	3.8982	3.6286	3.5078	3.3962	3.6967	3.7163	3.5421	3.8399	3.5819	3.4501	3.6861	3.9701	3.8408	3.75	3.6873	3.4453	3.7902	3.5662	3.6083	3.718	3.604	3.6651	3.6831	3.7469	3.7129	3.5105	3.4942	3.4927	3.7363	3.6805	4.0833	3.8004	3.7734	3.7531	4.2083	4.004	3.733	4.0495	4.0022	3.8026	3.7589	3.9253	3.7604
LINC00636	3.8455	4.1223	4.0964	4.0332	4.1339	4.0025	4.154	3.941	4.0132	3.717	3.7677	3.9555	3.8773	4.2126	4.0971	3.9776	4.0116	4.0843	4.1012	4.0661	4.098	4.0337	4.1882	3.9651	3.7764	3.9975	3.7896	3.964	3.839	3.7411	3.8171	4.1015	4.0523	4.1652	3.9821	3.9816	4.2722	4.1327	4.4807	4.4208	4.4149	4.5439	4.2356	4.31	4.2284	4.2333	3.9918	4.1858	4.1807
LINC00638	6.1117	6.4163	6.098	6.3246	6.1426	6.513	6.0882	6.7242	6.1551	5.8353	6.441	6.0062	5.7741	6.2131	6.305	5.995	6.278	6.147	6.2614	6.1569	6.0132	6.2246	6.2677	5.9166	5.8669	6.1801	5.7894	6.1123	5.9818	6.1897	6.3147	5.7592	5.9025	6.1101	6.5387	6.1013	6.6923	6.277	6.4639	6.0258	6.627	6.6046	5.9708	6.1845	6.2512	6.8763	6.5133	6.2607	6.2366
LINC00639	4.0418	4.3232	3.9311	3.6959	3.8908	3.8882	4.1501	4.1508	4.7416	4.024	4.035	3.9723	4.4191	3.7542	4.1506	4.3766	4.0972	4.1872	4.6853	4.1694	4.2051	4.7493	4.2334	4.0339	4.421	4.5432	4.0966	4.2949	4.2021	4.2216	4.0085	3.9529	4.0915	3.9894	4.2364	3.9962	3.9853	3.9351	4.4487	4.2438	4.224	4.6081	4.1651	4.5764	4.4795	4.31	4.4559	4.2126	4.0902
LINC00641	4.2875	3.8498	4.015	4.0493	3.8711	4.1775	4.3514	3.9358	4.5212	3.623	4.0348	4.1425	4.0126	4.1062	3.6784	4.6338	3.9562	4.1466	3.9018	3.8804	3.8231	4.1214	3.9207	3.6929	3.6604	3.9332	3.6279	3.8703	4.0083	3.8558	3.748	3.7213	3.7274	3.8346	4.0832	3.7505	4.4634	4.2821	4.712	4.1449	4.8946	4.4911	4.406	4.3758	4.6751	4.4602	4.6133	4.5089	4.3123
LINC00642	4.1697	4.5301	4.4885	4.4436	4.4356	4.2624	4.3484	4.4417	5.0649	4.2179	4.0393	4.3352	5.0882	4.3795	4.3036	5.0113	4.241	4.2159	4.3634	4.3291	4.709	4.3302	4.3755	4.0319	4.4782	4.7801	4.2355	4.8436	4.0799	4.2581	4.372	4.1129	4.6652	4.3654	4.3552	4.218	4.4538	4.6369	4.4872	4.3557	4.3772	4.7045	4.5164	4.2954	4.2926	4.5903	5.1093	4.3748	4.4917
LINC00648	3.5659	3.8211	4.6414	3.5736	3.4504	3.5374	4.8995	3.7043	6.0977	4.0764	3.5117	3.7686	3.6727	5.2398	3.551	3.4655	3.7621	3.4636	3.9768	5.1577	3.785	3.5728	3.6071	3.3288	3.4466	3.7722	3.7549	3.5882	3.4175	3.8586	4.0957	3.3843	3.3727	3.5873	3.5157	3.9353	3.8291	4.0822	3.5088	4.6767	3.8398	3.9072	3.5634	3.8504	4.5761	6.2953	5.639	4.857	3.8107
LINC00652	4.9486	4.4349	4.7733	4.468	4.8673	4.8997	4.7603	4.7109	4.8328	4.6363	4.887	4.7957	4.3197	4.52	4.7552	4.5243	4.6787	4.5331	4.7149	4.4906	4.7584	4.7146	4.8795	4.6189	4.7262	4.6202	4.7182	4.5653	4.7396	4.635	4.7533	4.6531	4.2641	4.6927	4.7796	4.8431	5.0783	5.0381	4.9268	4.4088	5.0957	4.7905	4.9257	5.085	4.9952	4.8441	4.9676	4.8788	4.8611
LINC00654	4.6261	4.1677	4.3794	4.4745	4.418	5.1661	4.1862	4.5399	4.5367	5.4357	5.7189	4.3613	4.8388	4.8207	4.4177	4.4891	5.0355	4.4889	4.1586	4.8773	4.1511	4.3379	4.6638	4.0198	4.9337	4.352	4.3832	4.7996	4.3251	4.2943	4.5643	4.228	4.4489	4.2468	4.7599	4.4827	4.5589	4.3181	4.5201	4.9986	4.8184	4.8799	4.6964	4.6793	4.4752	4.7486	4.634	4.5374	4.9065
LINC00656	4.7669	4.6143	4.7169	4.7604	4.7824	4.852	4.5527	4.7993	4.5989	4.473	4.6217	4.0743	4.4643	4.6186	4.7247	4.5678	4.5852	4.8265	4.936	5.0414	4.8119	4.4552	4.9888	4.5189	4.4672	5.0578	4.4954	4.642	4.536	5.1236	4.6167	4.5666	4.6149	4.6769	4.5181	4.6597	4.9835	4.3802	4.7588	4.5635	4.749	4.8728	4.5037	4.5018	4.6708	4.6354	4.8316	4.9449	4.8624
LINC00658	4.5124	4.2291	4.3351	4.285	4.554	4.207	4.4697	4.5666	4.1355	4.404	4.3381	4.6331	4.0613	4.5848	4.5615	4.158	4.2812	4.6384	4.4464	4.6102	4.1236	4.3205	4.3243	3.9529	4.2055	4.8631	4.3942	4.3957	4.0326	4.6649	4.3296	4.3254	4.1639	4.3811	4.3483	4.1648	4.4804	4.1543	4.4883	4.579	4.3477	4.7996	4.7199	4.3592	4.3851	4.7056	4.5234	4.2664	4.3702
LINC00659	4.4939	4.2125	4.0537	4.0436	4.1962	4.4728	4.407	4.3883	4.2766	4.1359	4.3283	4.2874	3.8457	4.2374	4.2642	4.2268	4.622	4.0347	4.5298	4.5906	4.3131	4.199	4.2481	3.9553	4.1775	4.4788	4.136	4.0407	4.0144	4.2463	4.0301	3.86	3.9819	4.2261	4.3763	4.3959	4.8634	4.381	4.4952	4.3215	4.7886	4.7531	4.4959	4.6755	4.5096	4.8512	4.3899	4.7078	4.4248
LINC00661	4.9918	4.5828	4.5005	4.4546	4.6577	5.0062	4.6083	4.6846	4.545	4.3486	4.627	4.6299	4.2105	4.7414	4.5977	4.41	4.8593	4.8476	4.3474	4.675	4.5764	4.4686	4.7339	4.5352	4.4167	5.0645	4.5333	4.4229	4.4262	4.6131	4.6003	4.3057	4.3924	4.5037	4.4554	4.5481	4.9071	4.8165	4.9869	4.8198	5.1117	4.9493	4.7764	4.9303	4.8467	5.0954	4.9285	4.9465	4.8787
LINC00662	4.9111	4.8415	4.6204	5.1961	5.0544	4.8219	4.9257	4.9962	4.8469	4.6349	5.2543	4.7062	5.331	5.031	5.1429	4.6557	4.8961	5.6695	4.8402	5.1372	4.8896	4.9377	4.9981	5.3903	5.192	4.9725	5.2591	5.1483	5.2078	5.3374	4.5308	5.1622	5.4934	5.6151	5.4157	5.2758	5.3859	5.2632	5.1036	6.281	5.1239	5.4562	5.9882	5.7599	5.1661	5.3759	5.3197	5.0128	4.9738
LINC00663	5.1234	4.6745	4.6284	4.7605	4.5557	4.709	4.7007	4.5852	4.6824	4.5445	4.8702	4.6996	4.5878	4.7395	4.8555	4.9494	4.7969	4.961	4.4667	4.761	4.3819	4.3747	4.8133	4.5313	4.5335	4.7511	4.5531	5.1443	4.7774	4.6322	4.9477	4.6067	5.3202	4.8752	4.4568	4.7354	5.1187	5.8916	5.1343	5.1671	5.5063	4.9072	4.7676	5.2976	5.3847	5.3634	5.3561	4.8908	5.3993
LINC00665	4.5079	4.1424	4.6676	4.0405	4.0347	4.1188	3.9294	4.5648	3.9872	4.0223	4.0696	3.8363	5.7104	4.1006	5.5049	4.8657	4.1735	4.3173	3.9346	3.9782	3.972	4.0022	4.3109	4.2005	4.4054	4.4505	4.3773	4.1148	4.1009	4.6673	4.3006	6.2816	4.89	4.2941	4.1472	4.6461	4.3981	4.245	4.8119	4.2285	4.1559	4.5177	4.153	4.1894	6.0506	4.2983	4.2259	4.2983	4.9429
LINC00667	7.6999	7.9318	7.3757	7.9647	7.4865	7.6122	6.7076	8.0883	8.2381	7.2179	8.3729	7.7749	6.8642	7.8885	7.7831	6.8929	7.5688	7.5026	8.32	8.0119	7.1138	6.9137	6.7811	7.4698	6.964	7.7237	8.3042	7.8103	7.2225	7.8087	7.8517	7.9846	6.738	7.9237	6.6021	7.8617	7.4484	7.8977	7.8399	7.0515	8.0847	7.975	7.9324	8.8725	7.5355	8.94	7.2715	7.1489	7.7846
LINC00668	5.0482	5.1433	4.6902	4.4535	4.3943	4.8709	4.4847	4.7654	4.4829	5.1949	4.5378	4.4132	4.3361	4.3579	4.8374	4.5245	4.7872	4.9807	4.7846	4.963	4.5538	4.3525	4.606	4.3619	4.3622	4.6115	4.4476	4.1906	4.5047	4.7112	4.3356	4.201	4.5816	4.6545	5.0785	4.8865	5.3396	5.0217	5.0521	4.8115	5.2908	5.3094	4.7452	5.0773	5.3341	5.101	5.1993	5.1367	5.4274
LINC00671	4.5149	4.4243	4.0948	4.173	4.1721	4.1845	4.2183	4.3348	4.3376	4.1876	4.1089	4.3013	4.2034	4.197	4.2521	4.2696	4.3584	4.2217	4.3296	4.3394	4.1909	4.1727	4.403	4.0799	4.0053	4.4702	4.0945	4.1946	3.9332	4.2221	4.159	4.1968	4.1012	4.0786	4.3305	4.3063	4.5979	4.3164	4.5143	4.3222	4.9268	4.3837	4.1768	4.824	4.5345	4.3531	4.4391	4.3266	4.3302
LINC00682	3.4466	3.4865	3.4394	3.6628	3.6775	3.5297	3.656	3.586	3.6282	3.6866	3.4308	3.8636	3.4658	3.3645	3.4206	3.6487	3.8464	3.5497	3.8928	3.9837	3.5392	3.4144	3.3622	3.5044	3.7014	3.5421	3.4638	3.5875	3.7389	3.5461	3.9365	3.448	3.2937	3.61	3.6121	3.6226	3.8822	3.7276	3.8703	3.8826	3.9558	3.9226	3.8823	3.9857	3.8231	4.1085	3.8804	4.1691	3.9752
LINC00683	4.8	4.424	4.3919	4.2545	4.3815	4.6009	4.3301	4.3356	4.6241	4.4222	4.4066	4.8783	4.2892	4.5119	4.5134	4.6189	4.3452	4.33	4.337	4.3406	4.1818	4.2025	4.2611	4.3349	4.4486	4.4486	4.1147	4.6899	4.4197	4.4928	4.4538	4.2692	4.2042	4.469	4.3813	4.702	4.8483	4.523	4.6829	4.4501	4.9434	4.8354	4.3815	4.8711	4.8076	4.5384	4.5162	4.5701	4.7744
LINC00685	6.6395	7.0137	6.1021	6.2101	5.8618	5.8897	5.9941	6.8195	5.9178	6.4442	6.8306	7.0082	6.8264	5.8896	5.628	6.3193	5.7478	6.2123	5.9046	5.8533	6.0296	6.0381	5.8086	5.8776	5.8516	6.0114	5.714	6.3075	6.1819	6.1545	6.3106	7.1285	6.3385	6.7322	5.8968	6.5761	6.2733	6.7054	7.2723	5.9666	6.6058	7.2995	6.193	6.357	6.4951	6.9201	6.3707	6.5879	6.0281
LINC00687	4.3597	4.5187	4.2643	4.2992	4.3528	4.2819	4.5549	4.3161	4.0555	3.8366	4.0615	4.1282	4.229	4.4085	4.342	4.0321	4.4491	4.2346	4.7841	4.5613	4.2021	4.2846	4.2215	3.8177	3.9738	4.4985	4.2064	4.4435	4.1901	4.2385	4.2624	4.235	4.0974	4.2744	4.2836	4.3781	5.0116	4.6499	4.9512	4.7222	5.1026	4.8714	4.4048	4.3965	4.5868	4.7208	4.639	5.1102	4.8668
LINC00689	4.9578	4.5676	5.067	7.8047	6.8683	7.1864	9.9027	4.4985	4.3753	4.2809	11.4964	7.0813	4.1604	7.135	4.7165	4.4988	8.2683	5.4416	4.5828	4.7071	4.4797	4.5094	4.5243	4.77	4.6267	4.4806	7.9885	4.6792	4.3079	9.0152	4.1831	4.3284	4.1466	4.6656	5.0899	5.9736	5.3274	5.2022	5.4814	5.0766	9.3272	6.0256	5.578	6.4659	5.2513	9.4705	5.8361	6.0446	4.5557
LINC00690	3.4203	3.6794	3.269	3.5538	3.457	3.5254	3.5484	3.461	3.4231	3.4042	3.3899	3.4292	3.336	3.4686	3.4167	3.3622	3.4116	3.4589	3.6843	3.3663	3.3622	3.4665	3.5624	3.5579	3.5788	3.4161	3.4627	3.7326	3.5216	3.6671	3.7308	3.4022	3.4947	3.1748	3.3989	3.4988	3.8863	3.9552	3.7316	3.7511	3.8274	3.5528	3.7556	3.6586	3.8272	3.6959	3.7379	3.8079	3.8755
LINC00691	3.7121	3.7938	3.6412	3.7288	3.5169	3.5711	3.4844	3.7007	3.6319	3.5511	3.456	3.6763	3.4587	3.6169	3.8575	3.5063	3.874	3.647	3.6107	3.6441	3.7048	3.7318	3.6319	3.7007	3.513	3.7408	3.49	3.7245	3.7719	3.6628	3.6955	3.5748	3.5171	3.6465	3.7192	3.692	4.0506	3.9013	3.9611	3.9041	3.7986	3.7479	3.9148	4.1097	3.959	3.8772	4.0438	4.0306	3.9087
LINC00692	3.253	3.3928	3.1992	3.2643	3.2481	3.3497	3.1722	3.2376	3.2382	3.2825	3.3327	3.3611	3.1224	3.2913	3.3037	3.1493	3.3102	3.4199	3.2512	3.3366	3.2829	3.4146	3.27	3.3193	3.1804	3.2774	3.2285	3.2436	3.409	3.2645	3.2853	3.1821	3.2118	3.2176	3.3168	3.3139	3.5166	3.4934	3.4911	3.4078	3.535	3.5028	3.4926	3.6502	3.4351	3.4526	3.5353	3.6506	3.5142
LINC00698	4.8397	4.5637	4.6029	4.7085	5.0353	4.184	4.8948	4.1663	4.4607	4.518	4.3477	6.0427	4.0319	4.3358	4.4474	4.3842	4.4801	4.4808	4.2676	4.7046	5.1626	4.0701	4.2262	6.3502	4.1981	4.9311	4.3381	4.3253	4.5896	6.6293	4.4459	5.0274	4.1007	7.3016	6.2579	4.6113	8.8264	5.0931	7.4099	4.4582	4.7854	4.5594	5.2804	4.6069	4.8432	4.6736	5.1238	4.626	4.8726
LINC00700	3.7806	3.534	3.4586	3.5199	3.5887	3.5277	3.4681	3.5605	3.5577	3.9191	3.5045	3.3444	3.361	3.3992	3.5205	3.5443	3.1921	3.4722	3.4761	3.9896	3.6752	3.6038	3.7152	3.4035	3.4537	3.8802	3.4705	3.4967	3.4426	3.6424	3.42	3.4831	3.566	3.6004	3.782	3.6078	3.8078	3.7395	4.0192	3.7199	3.7509	3.6325	3.738	3.9713	3.8135	3.8403	4.0305	3.7422	3.7771
LINC00703	4.146	3.6474	4.0852	3.8523	3.8388	3.7308	3.607	3.8134	3.6014	3.8303	3.7204	3.6558	3.7311	3.8368	3.9208	3.6537	3.8775	4.0464	3.6061	3.8364	3.5696	3.6402	3.6687	3.7446	3.626	3.7825	3.5321	3.6753	3.7218	3.7583	3.9226	3.5696	3.798	3.9128	3.5736	3.599	3.9449	3.654	3.8689	3.7724	4.1227	3.9708	3.731	3.9857	3.6764	4.0273	3.8829	3.7897	4.0638
LINC00705	5.15	5.4919	5.2519	5.0456	5.5025	5.1567	5.4314	5.225	5.259	5.3806	5.05	5.1267	5.1344	5.0428	5.5453	5.413	5.4024	5.1958	5.4862	5.164	5.3063	5.3958	5.3861	5.1843	5.0385	5.486	5.1266	5.1934	5.021	4.8506	5.2368	5.2935	5.2519	5.1955	5.1549	5.0526	5.5938	5.2636	5.9657	5.1159	5.9386	5.8171	5.3669	5.6228	5.6095	5.5226	5.7453	5.6948	5.7487
LINC00708	4.3692	3.885	3.831	3.7163	3.87	3.9837	3.8935	3.9444	4.1357	3.9156	3.7721	3.8442	3.8093	3.953	4.0063	3.7525	3.8236	3.8352	3.9662	3.9927	3.8255	3.9728	3.7375	3.8028	3.7398	4.158	3.8104	3.9583	3.8627	3.8625	4.0398	3.7403	3.8563	4.112	3.7886	3.9848	4.6212	4.2637	4.1381	4.1496	4.3392	4.3356	4.0087	4.2674	4.2181	4.0812	4.3865	4.0881	4.1075
LINC00710	3.5283	3.6495	3.4378	3.3866	3.6052	3.6907	3.4462	3.7394	3.9039	3.4396	3.4297	3.5561	3.4652	3.5141	3.8457	3.5704	3.4801	3.7792	3.6064	3.5762	3.4955	3.5676	3.7168	3.5994	3.3675	3.5362	3.6343	3.612	3.4207	3.8834	3.4664	3.6515	3.5989	3.6425	3.6532	3.8432	3.938	3.7586	4.0218	3.7273	3.7811	3.8355	3.782	3.9596	3.7999	3.712	3.8166	3.9824	3.8425
LINC00836	4.3659	6.7841	6.0262	6.0623	5.3255	4.3145	5.325	4.1968	4.4514	5.7927	4.9153	7.773	4.366	4.4764	6.6263	5.3875	4.966	6.9845	4.3999	6.7803	7.3181	4.3275	4.7815	6.3554	4.3161	6.3104	5.1236	4.0934	4.3361	7.0589	5.7388	5.2174	4.183	6.3795	6.4859	5.1452	6.531	6.0502	6.8318	4.6652	5.0345	5.1207	8.0266	6.6486	4.8028	4.627	6.9074	5.8734	5.9199
LINC00837	3.3719	3.4336	3.2876	3.2363	3.1681	3.1688	3.2631	3.2823	3.1777	3.3663	3.1131	3.2652	3.3153	3.2779	3.2049	3.2239	3.2833	3.3462	3.5667	3.2954	3.3657	3.5972	3.3008	3.2178	3.2594	3.2054	3.277	3.1857	3.3305	3.2212	3.4499	3.1645	3.1908	3.3027	3.5852	3.0505	3.4848	3.3791	3.5607	3.5061	3.5273	3.629	3.4425	3.4738	3.797	3.5605	3.5216	3.5676	3.5146
LINC00838	4.3588	3.9305	3.9124	4.0122	3.8189	3.9904	4.0053	3.9668	3.8098	3.9292	3.8187	3.729	3.7898	4.01	3.8236	3.9227	3.9049	3.9205	4.0209	3.8364	3.7488	3.9527	3.7498	3.7758	3.7291	3.7574	3.9078	3.8202	3.9542	3.9178	3.9972	3.8542	3.9616	3.9572	3.9388	3.9925	4.1881	3.9905	4.0587	4.0937	4.2245	4.0855	3.9912	4.3784	4.2119	4.144	3.9561	4.1135	4.2366
LINC00839	6.5108	5.8982	5.62	6.3371	6.307	6.1637	6.3919	6.1964	6.2675	6.0378	6.3626	4.7707	5.7603	5.848	5.9697	5.5055	6.4135	5.4272	4.9062	4.4774	5.3233	5.5597	5.7667	5.4324	5.1041	5.9553	5.8331	4.6392	5.474	5.0702	6.3039	6.1534	4.2462	5.4788	5.4791	4.881	5.1427	6.2386	4.8931	6.2495	6.2983	6.6112	5.9499	5.7154	6.551	4.8797	5.9974	6.2317	6.1794
LINC00841	4.1452	4.166	4.23	4.0091	4.3876	4.2378	4.3133	4.22	4.3375	4.0952	4.2564	4.2857	4.3499	3.9015	4.072	4.0526	4.2481	3.9462	4.057	4.2298	4.0342	4.1021	4.0706	3.7129	3.9838	4.0036	4.2074	4.2097	3.9995	3.9978	4.0094	3.9784	3.9769	4.1585	4.1444	3.9392	4.3706	4.1054	4.3149	3.9804	4.4212	4.3129	4.212	4.2525	4.1984	4.5621	4.3744	4.3467	4.2912
LINC00842	3.548	3.6467	3.6116	3.5629	3.5338	3.657	3.5556	3.4306	3.7527	3.6292	3.6151	3.6012	3.5253	3.6614	3.5621	3.8789	3.633	3.7407	4.0172	3.674	3.7463	3.7276	3.7913	3.3742	3.5177	3.6727	3.6809	3.5689	3.4695	3.7616	3.8443	3.4465	3.6684	3.7644	3.6541	3.912	3.7385	3.7665	3.961	3.5294	3.8192	3.8825	3.6532	4.0672	3.812	3.7273	3.9123	3.7458	4.0755
LINC00844	9.0909	10.3635	11.153	9.6886	9.8322	10.036	10.445	10.4648	9.4409	10.0395	10.2565	12.8997	7.5723	9.1492	11.3004	11.2731	9.9777	12.0427	10.0775	10.863	9.0111	8.3518	9.5434	10.8148	7.7354	11.32	10.846	9.1649	9.2724	11.0516	9.6932	10.153	8.9938	11.0525	11.9759	11.7046	10.3329	11.4715	12.1034	8.3203	10.0813	11.4406	11.1395	12.4174	10.8556	8.6711	10.617	11.3245	10.2581
LINC00845	3.7243	4.0001	4.0776	3.7676	3.6298	3.8182	4.0743	3.6716	3.642	3.9114	3.6783	3.7141	3.5505	3.7052	3.9537	3.8618	3.9007	4.0997	4.1636	3.9452	3.8545	3.756	3.9024	3.619	3.6595	3.8913	3.9807	3.8145	3.975	3.8035	3.8861	3.7966	3.6938	3.9908	3.8981	3.7506	3.8301	3.9397	4.236	3.9058	4.0451	3.9302	3.8794	4.2216	3.9988	4.0356	4.1075	4.0405	4.1571
LINC00847	7.9185	7.1949	7.5233	7.3061	7.2653	8.0038	7.7892	7.9161	7.3309	7.718	6.8859	8.3041	6.9198	7.5856	7.2139	7.2819	7.7868	7.5663	6.3299	5.9142	7.1483	7.3829	7.2172	7.2306	7.4006	6.7866	8.0484	7.0178	7.0415	6.2929	7.9573	6.2602	7.9593	7.1563	7.4363	7.8434	7.5919	8.3073	7.9361	7.2784	8.2877	7.9115	8.2004	7.7941	8.2016	7.3176	7.8031	7.4205	7.8193
LINC00851	6.85	5.8695	6.1744	6.0914	6.3146	6.4569	6.2377	6.1043	5.8684	6.0477	5.8749	5.3657	5.4223	6.1742	6.1771	5.8132	5.9817	6.2447	5.7403	6.3188	6.0998	5.9056	6.0145	5.9646	5.9521	6.0946	5.9188	6.1251	5.9706	6.1966	6.2167	6.0701	6.2753	6.0382	5.9291	6.4061	6.675	6.2573	6.7335	6.1062	6.8946	6.5635	6.5274	6.5948	6.4613	6.922	6.4352	6.6148	6.6202
LINC00852	3.7715	3.7839	3.7153	3.7968	3.7389	3.7855	3.7226	3.8179	3.6638	3.7104	3.8403	3.8591	3.8099	3.3664	3.6846	3.6853	3.5012	3.7785	4.267	3.7709	3.9155	3.535	3.879	3.666	3.7745	3.6957	3.6037	3.6352	3.6933	4.1451	3.6577	3.7699	3.9014	3.7613	3.8071	3.8715	4.0897	3.683	4.0285	3.8412	4.0761	4.0043	3.9721	3.896	4.0534	3.9855	4.1072	4.0297	3.9843
LINC00853	4.3771	4.1249	4.4079	4.2606	4.1232	4.3855	4.488	4.7963	4.3639	4.7734	4.484	4.5037	3.9992	4.5787	4.4566	4.072	4.2642	4.6105	4.5005	4.4657	4.2191	4.2673	4.1862	4.2102	4.4623	4.3916	4.4399	4.3549	4.1973	4.1522	4.6397	4.3714	4.1901	4.2077	4.5474	4.0623	4.6566	4.7555	4.8002	4.6844	4.7557	4.8446	3.9907	4.4759	4.5981	4.9957	4.9169	4.3773	5.0863
LINC00857	5.0032	4.1624	4.3809	4.1555	4.5814	4.2609	4.5491	4.3482	4.5312	4.3719	4.3123	4.1885	4.3197	4.3943	4.5941	4.362	4.2896	4.8416	4.5291	4.7563	4.4499	4.5919	4.3927	4.0107	4.1803	5.1287	4.5038	4.7316	4.1912	4.2631	4.5796	4.4568	4.2788	4.4606	4.7042	4.5053	4.8144	4.4056	4.7429	4.7063	4.8167	4.8676	4.4284	4.7735	4.4312	4.781	4.97	4.6358	4.631
LINC00858	4.3427	3.7683	3.7574	3.5206	4.1267	4.1684	4.0543	3.8493	3.976	3.6657	4.0644	3.3055	3.8375	3.9366	3.7923	3.8254	3.8058	3.897	3.6484	3.8364	3.8119	3.7421	3.7879	3.8309	3.9086	4.1163	4.1693	3.6338	3.5348	3.5237	3.7151	3.791	3.5805	3.7849	3.8549	3.6571	4.2271	3.9692	4.1299	4.1119	4.2281	4.102	3.8808	4.0773	3.9184	3.8548	4.4242	4.188	4.132
LINC00862	3.5946	3.4016	3.448	3.4679	3.3957	3.4694	3.5188	3.546	3.4232	3.5061	3.4675	3.4928	3.5081	3.5479	3.3922	3.2625	3.3465	3.6563	3.3185	3.4646	3.4592	3.5629	3.3161	3.3345	3.3537	3.69	3.3646	3.385	3.2606	3.5811	3.382	3.4108	3.3847	3.3593	3.6753	3.2763	3.8967	3.8516	3.7507	3.838	3.8959	3.9871	3.7561	3.6273	3.8477	3.7891	3.8647	3.7716	3.8791
LOH12CR2	6.3883	6.4847	6.7836	6.006	6.5631	6.2904	6.285	6.1724	5.995	6.9169	6.4518	7.0685	6.819	6.241	6.9325	6.6225	6.6484	6.7288	6.5541	8.1932	7.1295	6.4682	6.822	6.3185	6.1933	6.9599	7.4352	6.5004	5.9256	5.9956	7.1956	6.2	6.9914	5.804	6.7923	6.7447	6.2724	7.0141	7.0842	6.1232	6.445	6.0485	7.0217	6.7823	6.3115	6.2883	5.7812	7.1086	8.4508
MALAT1	9.8078	8.7343	10.0029	9.7011	10.8522	10.0743	9.1373	9.3337	9.3311	11.1022	10.1791	8.9324	10.4264	10.0353	10.0605	8.7459	10.2856	9.9465	7.1713	6.5466	10.8857	9.3974	9.835	10.8186	9.3371	10.1877	9.3148	10.8232	9.3803	9.6377	10.3305	8.5837	10.3838	11.0272	10.985	10.2097	10.7254	11.519	9.789	9.7536	9.6948	10.1422	9.7991	10.5547	10.7507	9.3863	10.1201	10.5823	10.5997
MDS2	4.2045	4.2727	3.9601	4.0077	4.2781	4.0562	4.2372	4.0846	4.0816	4.0546	3.9307	4.2515	3.8783	3.8917	3.8588	4.1445	4.3163	4.3571	4.5014	4.1319	4.1581	4.1301	4.3777	4.0031	4.1721	4.2631	4.2615	3.9519	4.055	4.1291	4.0628	4.1625	4.1192	4.0747	4.1267	4.1689	4.5022	4.2378	4.3519	4.3654	4.6837	4.4958	4.0924	4.3319	4.173	4.4305	4.4564	4.3111	4.379
MEG8	4.2105	3.8214	4.0621	3.7281	3.6395	4.0177	4.0746	3.9778	3.7689	4.1397	4.0126	3.5611	3.7242	4.0641	3.8401	3.7173	3.9276	3.7735	4.0524	4.2644	3.9709	3.8978	3.92	3.7273	3.6447	3.8795	3.98	4.0634	3.8407	3.7697	3.9159	4.2786	3.5317	3.716	3.9146	3.9071	4.2196	3.9995	4.0406	4.171	4.3699	4.1013	4.0854	4.2722	4.441	4.0398	4.4047	4.235	3.9525
MEG9	3.8054	3.584	3.8009	3.6684	3.6521	3.7437	4.1593	3.8501	3.8729	3.9699	3.8382	3.6051	4.03	4.4702	4.006	3.7927	3.6948	3.8479	3.5853	4.0099	3.8268	3.6786	3.754	3.4708	3.7299	3.9493	4.0308	4.003	3.7162	3.9498	3.6661	4.0198	3.8511	4.3061	3.8436	3.9559	4.2298	3.9882	4.3505	3.9363	4.2508	4.2962	4.0082	4.1714	3.9737	4.3964	4.263	4.3071	4.4138
MGC15885	4.6782	4.594	4.582	4.3508	4.5243	4.3686	4.7055	4.1997	4.5054	4.212	3.9688	4.1876	4.1587	4.2663	4.3383	4.7217	4.3541	4.4469	4.7102	4.6934	4.2725	4.729	4.4526	4.2473	4.4355	4.4492	4.2931	4.2623	4.1337	4.3329	4.1039	4.4807	4.3928	4.5119	4.4792	4.6571	4.707	4.7465	4.6739	4.7421	4.7122	4.7502	4.597	4.9495	4.5792	4.6398	4.9878	4.6762	4.8509
MGC16275	5.2598	5.2469	6.7901	5.7534	5.553	6.2157	6.0806	5.3439	5.8848	6.373	6.0264	6.3407	5.668	6.9367	7.1221	7.0737	5.7063	7.0162	6.6649	8.3404	5.542	5.3826	5.8813	6.0234	5.2257	5.69	6.5976	6.152	5.6762	5.7795	6.7805	5.4784	8.1602	6.4506	5.7763	5.974	6.6188	7.5155	8.1346	6.2048	6.4946	6.0552	7.0218	6.1604	6.532	6.1082	6.3148	5.4996	6.3532
MGC27382	3.4466	3.3606	3.2787	3.2535	3.2995	3.4982	3.349	3.3229	3.2094	3.1904	3.2008	3.1539	3.2011	3.3606	3.2491	3.3026	3.3465	3.1798	3.3587	3.3207	3.2034	3.35	3.3498	3.2456	3.2382	3.4533	3.3498	3.2319	3.511	3.4648	3.381	3.294	3.1911	3.4565	3.1715	3.2873	3.4127	3.6846	3.5167	3.4389	3.5235	3.4497	3.5969	3.5116	3.3538	3.2262	3.6319	3.3787	3.4844
MGC32805	4.2753	4.5112	4.4159	4.394	4.332	4.5761	4.5125	4.5485	4.4692	4.3949	4.5	4.312	4.2679	4.2235	4.5038	4.2953	4.2756	4.5172	4.6068	4.5965	4.5748	4.4793	4.5123	4.3215	4.3468	4.5093	4.3956	4.3619	4.3517	4.5557	4.5838	4.3041	4.5587	4.4442	4.6837	4.5508	4.8702	4.6293	4.5604	4.6228	4.7223	4.6594	4.6783	4.819	4.7619	4.8562	4.8361	4.7547	4.7251
MGC4859	3.3702	3.3849	3.3428	3.3042	3.228	3.3745	3.1591	3.3528	3.2592	3.4202	3.3498	3.3849	3.2731	3.3293	3.2287	3.521	3.3179	3.3531	3.4204	3.3478	3.4436	3.4338	3.2707	3.1985	3.2892	3.3839	3.3257	3.1978	3.3294	3.3215	3.4664	3.2755	3.3335	3.4761	3.3404	3.285	3.5657	3.5619	3.5079	3.5267	3.5236	3.6138	3.6655	3.5782	3.5268	3.5463	3.3229	3.4288	3.8505
MIAT	7.9327	7.2968	7.1566	5.1071	8.1993	7.5204	7.5045	5.5564	7.2905	7.9058	5.0443	6.0706	6.7565	7.6931	7.2017	8.1512	7.3184	7.1483	6.7909	6.4488	6.8473	4.9279	5.496	7.4186	4.9294	6.1263	5.2763	7.3237	6.4895	6.7976	8.2411	8.2049	6.926	5.8742	7.7115	6.0201	5.8995	8.3835	6.3845	7.9437	5.7126	8.3339	7.169	6.5117	7.6517	7.8986	8.1714	7.172	7.1086
MIR100HG	9.6246	8.9147	8.8801	8.3547	9.6393	9.3103	9.1183	5.778	10.6496	8.2964	10.3067	9.7634	9.9119	9.1962	9.8583	8.7967	10.1087	8.7181	7.6546	9.0101	8.7317	8.4027	8.3745	9.9032	8.3489	8.765	8.2938	9.325	7.5911	10.8618	9.3655	11.1303	8.4943	10.2171	9.4111	10.6773	8.9505	8.6809	8.6502	10.6296	9.4424	10.9523	9.6159	10.2298	9.9734	8.6797	9.0457	9.7012	8.0232
MIR17HG	3.3111	3.1712	3.1424	3.314	3.1986	3.3477	3.4143	3.326	3.2072	3.2171	3.1091	3.173	3.1903	3.3501	3.2606	3.3328	3.3241	3.2774	3.2611	3.4065	3.2412	3.3523	3.2865	3.2496	3.2466	3.337	3.2846	3.3294	3.244	3.3901	3.6057	3.1212	3.1167	3.2398	3.3441	3.361	3.5343	3.3061	3.6501	3.6917	3.5787	3.5643	3.6326	3.5095	3.5466	3.5783	3.9285	3.3953	3.5833
MIR181A2HG	8.2169	7.383	8.1637	7.8453	7.7178	8.9499	7.1905	8.4651	7.1019	7.981	8.5917	6.3281	7.145	8.8468	8.803	6.3526	7.034	7.8023	7.1741	6.2512	7.4024	7.3954	6.7348	8.3235	6.6013	6.8983	8.1921	8.1639	7.5729	9.512	8.6182	8.6401	8.4615	8.8235	7.6543	7.8555	8.2639	9.1688	8.3464	9.0063	7.9617	8.9609	9.5825	8.6185	7.8693	9.1616	7.665	8.7119	6.4243
MIR205HG	3.9895	3.8695	4.0344	3.8565	4.0361	4.1965	3.8746	4.195	3.9891	3.8829	3.9587	3.8397	3.7757	3.9961	3.984	3.9549	3.9203	4.0623	4.0323	4.0442	3.8306	3.8604	4.1456	3.9948	3.9738	4.2449	4.0466	3.9782	3.7722	3.9665	3.8612	3.914	3.8628	3.8351	3.8836	3.9351	4.2803	4.1098	4.0297	4.1805	4.3245	4.2038	3.9836	4.1816	4.0428	4.1871	4.2403	4.1274	4.1243
MIR210HG	5.0889	4.8529	5.0859	6.1692	5.6072	5.1249	5.3579	5.6292	4.7719	5.733	6.1452	5.9084	7.127	5.0253	5.1141	4.7227	6.0907	5.0518	5.1738	7.5054	4.7606	5.4444	5.4104	5.0499	5.6688	5.2736	5.641	5.1209	5.4112	4.7768	5.171	6.4096	4.9831	5.8188	5.1478	4.9493	5.5691	6.2478	5.2651	5.5893	6.0061	6.1767	5.0987	5.4082	6.9546	5.9788	6.0201	5.9829	6.7282
MIR31HG	4.7312	5.1863	4.747	4.3927	4.71	4.9587	4.7059	4.7012	4.5639	4.9214	4.2991	4.474	4.6349	4.5556	4.6387	4.7934	4.6214	4.6508	5.0797	5.2328	5.3546	4.7779	5.3601	4.5797	4.8479	4.6955	4.4218	4.5358	4.5306	4.5069	4.7862	4.7407	4.5567	4.7212	4.8121	4.818	5.0584	5.0152	5.2854	4.6137	5.0198	5.1538	4.8564	4.9749	4.6847	4.8542	4.9304	4.8052	5.2251
MIR4500HG	3.9749	3.8664	3.5503	3.8281	3.6061	3.8261	3.8044	3.747	3.7046	3.7815	3.6987	3.6275	3.5072	3.8438	3.7439	3.7465	3.7444	4.0284	3.781	3.9398	3.6713	3.7052	3.8299	3.7824	3.6038	3.868	3.6901	3.8311	3.8197	3.6682	4.0447	3.5307	3.6871	4.0377	3.8831	3.7823	4.0061	3.9616	3.9687	3.651	3.905	4.0831	3.946	3.8465	4	3.9612	3.8215	3.9321	3.9332
MIRLET7BHG	6.633	6.3951	5.9488	6.5782	6.2797	6.2892	6.5436	6.6991	5.4318	5.8884	6.591	6.0177	6.4406	6.4163	5.8663	5.7819	6.5636	6.2836	5.5122	5.5643	5.544	5.887	6.1245	5.8255	5.8831	6.3547	6.3306	6.2441	6.1766	6.3663	6.3499	6.6662	7.044	6.7859	6.1305	6.4097	6.248	6.1387	6.7732	6.6708	6.8997	7.3535	5.991	6.4888	6.6248	6.9613	7.0891	7.1641	5.9683
MYCNOS	4.9248	4.433	4.6772	4.704	4.572	4.9214	5.0335	4.6986	4.6908	4.5212	4.7342	4.4902	4.3522	4.7776	4.5501	4.4465	4.8001	4.7244	4.4516	4.7208	4.3046	4.3455	4.4516	4.5089	4.381	4.4782	4.2488	4.5267	4.3351	5.3286	4.6541	4.3396	4.481	4.5387	4.3884	5.1467	4.9937	5.1924	4.8244	5.0803	5.3047	5.1858	4.7242	5.1733	5.2718	5.6776	5.0931	5.3926	4.759
NBR2	6.305	6.232	6.8386	6.6621	6.5924	6.8244	6.158	6.2858	6.6892	6.9551	6.9762	6.9361	6.9011	6.7917	7.3868	6.984	6.682	7.5841	6.4741	7.2133	6.8615	6.2145	5.9246	6.3002	6.7296	6.3637	6.1679	6.7253	6.6272	6.8259	7.3297	6.5002	6.3419	6.6189	7.5564	7.0503	7.1395	7.1066	6.9314	6.6857	6.2282	7.0251	6.737	7.4217	7.7226	7.0042	7.0553	7.2624	6.9561
NFE4	3.885	3.8029	4.1021	3.6659	4.1319	3.7699	3.885	4.1899	3.8738	3.9113	4.0777	3.8978	3.6647	3.7346	3.9979	3.9762	3.934	3.7273	3.9649	3.9538	3.997	4.0701	3.7391	3.9073	3.7215	4.1823	3.9882	3.9289	3.8762	4.1754	3.8466	3.8082	3.9796	3.8965	4.2136	4.1343	4.1997	3.9375	4.2795	4.0705	4.1596	4.0769	3.8863	4.2507	3.9638	4.1831	3.9315	4.2003	4.1742
NHEG1	4.2246	4.1249	4.08	3.8919	3.9695	4.2708	3.9368	4.1895	4.0106	4.166	4.2003	4.0665	3.8833	3.955	4.2063	4.1437	4.2237	4.2025	4.1921	4.0953	4.3352	4.3595	4.2719	4.0648	3.8418	4.1243	4.1723	4.201	4.1892	4.2102	4.1133	3.9049	3.8737	4.0642	4.1381	4.0252	4.5072	4.5771	4.5697	4.3822	4.6646	4.5093	4.5125	4.794	4.8076	4.5835	4.4896	4.6171	4.4419
PART1	4.4334	4.3096	5.6846	4.2985	4.5155	4.5161	4.5876	4.2833	4.1739	4.0648	4.3021	4.109	3.8637	4.207	4.981	5.4596	4.3352	4.4351	4.442	5.0235	4.5961	4.2509	4.4069	4.04	4.1824	4.9909	4.3754	4.4143	4.223	4.3546	5.312	4.0354	3.9983	4.6166	4.4496	4.9761	4.8763	4.6913	4.4935	4.7557	4.8948	4.776	4.3931	4.7727	4.5229	4.692	4.4635	4.71	4.5367
PCA3	3.6797	3.7599	3.5485	3.6536	3.7078	3.5922	3.609	3.5389	3.4958	3.5491	3.7411	3.3864	3.4208	3.6416	3.654	3.5921	3.6554	3.7251	3.8871	3.544	3.6089	3.5636	3.7032	3.5739	3.477	3.5185	3.5846	3.6492	3.4906	3.7417	3.6111	3.6363	3.6542	3.6031	3.6843	3.6657	3.9293	3.7922	3.9564	3.7826	3.9097	4.0708	3.9259	3.8807	3.8725	3.8397	4.1695	3.8516	3.7984
PCGEM1	3.8474	3.8417	3.8642	3.6777	3.9723	3.946	3.8176	3.8391	3.7726	3.7254	3.7367	3.7186	3.8956	3.931	3.7515	3.8097	4.0658	3.9161	3.872	3.8871	3.7868	3.7372	3.7136	3.5224	3.6634	3.7694	4.0194	3.7445	3.7543	3.9428	3.9484	3.7582	3.7756	3.8789	3.7838	3.7412	4.0821	3.8471	3.9681	3.6938	4.0019	3.8002	3.7637	3.9036	3.7555	4.0835	3.8512	4.0906	3.8584
PLAC4	4.4689	4.3801	4.6676	4.5801	4.6447	4.6959	4.8893	4.655	4.9569	4.0928	4.5787	4.5248	4.484	4.5244	4.6591	4.3085	4.7377	4.3822	5.1423	4.8336	4.6178	4.5493	4.6178	4.4613	4.4775	4.5641	4.1135	4.6704	4.8612	4.6018	4.3737	4.0949	4.3789	4.5288	4.5844	4.6786	5.2788	5.0715	4.9292	5.2161	5.3794	4.9293	5.1114	5.044	4.5996	5.0026	5.1348	4.7824	5.0041
POLR2J4	6.243	5.9263	5.4285	5.6123	5.7768	5.9206	5.0057	6.0113	5.9583	5.3151	6.3642	5.3579	6.4566	6.0215	5.0696	5.2653	6.1827	5.0453	5.1345	4.8986	5.2267	5.8491	5.6614	5.8802	5.6365	5.2209	5.9238	6.6576	5.8679	5.4908	6.03	5.4366	6.1716	6.2582	6.022	6.8395	5.8373	6.2573	6.3398	5.8038	6.1596	6.436	5.4426	6.0432	7.0518	5.9609	6.1613	6.0285	5.424
PP12613	4.0317	3.9914	4.0427	4.0724	4.1349	3.9087	4.1561	3.9775	3.9177	3.9382	3.9128	4.1187	3.8522	4.2789	4.2772	3.92	3.9742	4.3479	3.8831	3.804	4.117	4.1788	3.7538	3.6087	3.8563	4.2001	3.9851	3.8878	4.0531	3.7961	3.9417	3.7877	3.732	3.926	3.8803	4.1458	4.4847	3.897	4.272	4.3332	4.5244	4.6765	4.2567	4.2887	4.2817	4.7159	4.6613	4.4518	4.311
PP2672	4.2248	3.9833	4.2218	4.0468	3.9153	4.2243	3.9951	4.1023	3.9923	3.818	3.864	4.056	3.6527	3.9265	3.81	3.9483	3.9703	4.0816	3.7952	4.2439	4.0982	4.0344	4.1771	3.844	3.755	3.9924	4.034	3.8614	3.8248	3.7463	4.0874	3.9627	3.8488	3.8365	3.8959	4.1322	4.2557	3.9987	4.3258	3.88	4.3148	4.2987	3.6741	4.0634	4.1999	4.1696	4.5654	4.1113	4.0902
PP7080	7.1427	6.0664	5.8085	6.0728	6.1816	6.218	6.4512	7.3803	5.823	5.919	7.4793	7.215	6.1418	6.5158	6.0792	5.1393	6.8766	5.3953	6.4605	5.8184	5.1824	6.8895	6.6462	5.1295	6.5828	6.425	7.0718	6.1441	6.2697	6.0584	6.3235	5.5459	7.021	5.5703	5.8237	6.4517	7.0445	7.2068	6.2956	6.6539	6.9661	7.067	5.8726	6.8938	7.1306	7.0564	6.9944	6.7151	6.8261
PRNT	3.9329	4.109	3.8587	3.8007	4.027	3.5462	3.9454	3.7333	3.8338	3.9389	3.5965	3.925	3.7129	3.9038	4.0401	3.8672	3.7941	4.1757	3.7783	3.8455	3.8403	4.2355	3.9545	3.6913	3.5192	4.1704	3.7579	3.9392	3.9342	3.8704	3.7774	3.7221	3.8835	3.9201	3.7795	3.756	4.2314	3.908	4.1359	4.0965	4.261	4.0708	4.1049	4.1439	4.2027	4.1737	4.2371	3.8874	4.0054
PRSS30P	4.3985	4.329	4.6301	4.5091	4.4612	4.568	4.5668	4.5132	4.2402	4.4556	4.2947	4.1031	4.1526	4.6169	4.5694	4.1002	5.4856	4.2695	4.2532	4.2085	4.1406	4.4921	4.7165	4.2371	4.201	4.8109	4.5001	4.4791	4.1541	4.2295	4.5765	4.2922	4.3638	4.724	4.6339	4.2791	4.8352	4.5422	4.9326	4.3205	4.7771	4.7159	4.2552	4.9418	4.4817	4.9502	4.6346	4.5168	5.081
PSORS1C3	4.2043	3.9946	3.9621	4.1806	4.0135	4.2391	4.1555	4.3813	4.0595	4.0981	3.9655	4.3509	4.2286	4.3647	4.1379	4.0852	4.05	4.3825	4.2413	4.3882	4.13	4.048	3.9348	4.2512	4.0042	4.1536	4.0688	3.909	4.1506	4.2959	4.369	3.971	3.8528	4.2691	4.0657	4.1986	4.4308	4.3159	4.4737	4.5963	4.8793	4.3411	4.2412	4.4352	4.2322	4.3756	4.4837	4.1143	4.2001
PTCSC1	5.5439	5.0951	4.8829	5.1436	5.1632	5.4134	5.132	5.0477	4.9937	4.9688	5.1375	4.9945	4.9419	5.2286	5.247	5.108	5.4608	4.951	5.4382	4.9998	5.1214	5.1931	5.4887	5.0086	5.0277	5.2623	5.0374	5.0904	5.1458	5.0657	4.8682	4.9431	4.8218	4.9895	4.875	5.2139	5.3497	5.2657	5.6292	5.5456	5.5952	5.4925	5.1866	5.5547	5.3153	5.1998	5.372	5.2144	5.2839
PVT1	4.8117	4.2816	4.7202	4.0371	4.581	4.6413	4.4404	4.4459	4.6225	4.5035	4.505	4.333	4.1714	4.74	4.9439	4.3404	4.7361	4.5687	5.1114	4.6961	4.3813	4.4159	4.7788	4.4302	4.2699	4.9411	4.4802	4.7708	4.508	4.7516	4.497	4.2594	4.4878	4.9207	4.5691	4.3643	5.0591	4.869	4.958	4.6204	5.6324	4.9999	4.9054	4.9593	5.0755	5.096	5.1189	4.9953	4.7902
PWRN1	3.6128	3.5654	3.54	3.504	3.6824	3.7045	3.592	3.5777	3.5312	3.7857	3.4864	3.6313	3.5714	3.6165	3.7456	3.5381	3.806	3.6686	3.8089	3.8308	3.5099	3.5652	3.7708	3.54	3.4742	3.6738	3.5987	3.6748	3.6907	3.7137	3.6835	3.9878	3.6017	3.4803	3.6259	3.756	3.862	3.8805	4.057	3.928	3.9958	3.8751	3.8955	3.8827	3.9005	3.7935	3.9229	3.9019	4.0655
PWRN2	3.8226	3.5368	3.6262	3.6813	3.7907	3.7946	3.685	3.8507	3.6092	3.5883	3.6452	3.5325	3.635	3.6682	3.6796	3.4705	3.539	3.8272	3.6	3.8199	3.5262	3.6996	3.7481	3.3575	3.4426	3.8993	3.6253	3.555	3.6462	3.573	3.6402	3.6249	3.5946	3.6844	3.8218	3.6158	3.8384	3.8177	3.8894	3.6938	3.9886	3.8206	3.7806	3.8896	3.9032	3.7402	3.8889	4.0896	3.8926
RFPL1S	6.6062	6.4584	8.046	8.1757	4.5032	6.0934	5.9717	6.1131	5.4023	8.9622	4.3078	7.2452	4.8657	5.3433	5.7961	10.1795	7.2055	4.2607	7.6499	6.6947	7.5428	4.5013	4.4178	5.7367	4.9343	5.0931	4.9562	4.5231	5.3698	4.9269	8.6055	5.1811	6.7603	5.0318	4.4231	5.9932	5.7992	7.6665	6.0947	5.8394	6.63	7.1185	5.2502	5.1952	8.0105	7.368	9.9025	9.1577	8.4051
RFPL3S	4.4739	3.8611	3.6672	4.0395	3.5847	3.8877	3.8643	3.7261	4.1015	4.0964	3.3034	3.665	3.7648	3.9514	3.8408	3.7287	4.0383	4.0757	4.6509	4.0911	4.0775	3.927	3.6888	4.1944	3.5417	3.5205	4.3909	3.8707	4.8049	6.1966	4.2576	4.6957	4.3354	4.5104	4.0262	3.8822	4.0996	5.0115	4.3411	4.5528	4.1366	4.3834	4.7999	5.5941	4.4416	4.0177	4.6921	4.9639	4.1293
RMST	4.2367	4.3323	4.3536	4.246	4.433	4.1721	4.2262	4.0162	4.2156	4.1084	3.8072	4.3233	3.9164	4.3904	4.2246	4.3528	4.3067	4.6914	4.4375	4.4538	4.4657	4.59	4.2715	4.9686	4.3964	5.0177	4.0766	4.3456	4.382	4.6356	4.2098	4.2057	3.9535	4.5737	4.4134	4.2916	4.5502	4.3013	4.5978	4.3109	5.5405	4.4021	4.4169	4.8575	5.0499	4.2	4.4718	4.3955	4.5342
RRN3P2	4.3863	4.5632	4.4137	4.7129	4.5182	4.1847	4.5507	4.4381	4.4217	4.829	4.3545	4.1246	4.8142	4.4786	4.3169	4.4049	4.5428	4.5512	4.4804	4.3944	4.4302	4.7927	4.5342	4.6861	4.2667	4.4787	4.2638	4.5554	6.1809	4.352	4.6763	4.6124	5.0232	5.5529	5.0432	4.7435	4.5293	4.7176	4.9561	4.5395	4.9131	4.8508	4.4173	4.8071	4.3861	4.6698	5.1536	4.4162	4.7212
SFTA1P	4.7769	4.5551	5.5119	4.622	4.4037	4.372	4.4652	4.7595	4.6608	4.5599	4.4778	4.781	4.0037	4.5073	4.397	4.4167	4.4892	4.7334	4.5421	4.6589	4.5396	4.491	4.5724	4.7569	4.3444	4.7004	4.6815	4.3214	4.6044	4.3755	4.8368	4.2613	4.3334	4.2925	4.3593	4.4857	5.074	4.6789	4.6349	5.0379	4.6415	4.8955	4.5731	4.9716	4.6786	4.783	5.0046	4.8979	4.8775
SMCR5	4.6462	4.0719	3.9624	3.9863	4.1931	3.9589	4.0624	4.0435	3.9462	4.1283	3.9641	3.9954	3.7387	4.231	3.9002	3.8287	4.2075	4.2979	3.8556	4.3429	4.0514	3.9383	4.0031	3.9893	3.7477	4.0376	3.9045	4.0116	4.145	4.2057	3.9996	4.0598	3.7747	4.2654	3.9088	4.2748	4.1599	4.2802	3.9822	4.5409	4.4095	4.1639	4.0712	4.5146	4.4844	4.3543	4.2612	4.1353	3.9244
SNHG10	3.8084	3.531	3.7759	3.6787	4.2254	3.7761	3.9634	4.087	3.942	3.6632	3.8598	3.9043	3.93	3.9055	4.0059	3.6527	3.7682	4.534	3.805	4.0606	3.6031	3.8143	3.8089	3.7298	3.6709	4.8558	4.0159	3.8948	3.9454	4.4428	4.0687	4.1717	4.5001	3.8898	3.823	4.0904	4.2549	4.2261	4.1406	4.6	4.2371	4.2392	4.077	4.1801	4.1961	4.5541	4.2183	4.2869	4.575
SNHG15	7.7667	6.8288	7.2528	7.4413	8.0034	7.9789	8.1361	6.9288	7.5754	7.0378	8.2608	7.7736	7.5003	7.9799	7.1829	7.4058	8.4721	7.3775	7.6096	6.7791	7.4252	8.3874	8.3965	7.7392	8.3481	8.1072	8.4675	7.8771	8.5364	7.1358	7.594	7.7672	8.137	7.2887	7.317	7.2733	8.0808	7.8197	7.3899	8.1438	7.8014	8.0578	9.098	7.7382	8.731	8.123	8.1996	7.6006	8.7857
SNHG16	10.4697	9.3764	10.0554	9.4364	9.2787	11.1429	10.0738	10.4631	10.5013	9.0309	10.5252	9.3447	9.5383	9.9642	9.2906	8.904	10.2545	9.2162	9.3893	9.534	9.0063	8.835	8.4932	9.5804	9.9352	9.9834	10.3885	8.5713	9.727	9.4627	9.9019	9.2619	9.1811	8.354	9.2666	8.8065	9.594	9.5483	9.0446	10.3976	10.4056	10.4589	9.5194	9.549	10.6308	10.5771	9.7756	10.4812	9.2961
SNHG4	3.5061	3.8491	3.3835	3.5469	3.5714	3.9118	3.6988	3.3784	3.6654	3.5125	3.3577	3.9179	4.1547	3.4202	3.4597	3.5561	3.5992	3.5925	3.4033	3.5013	3.4627	3.7579	3.7375	3.4094	3.4497	3.5963	3.6008	3.7084	3.6937	3.5232	3.5094	3.432	4.0375	3.8214	4.0673	3.6953	3.5754	3.8283	3.7031	3.7682	3.7877	3.743	3.6158	3.9572	3.8399	3.856	3.9192	3.6396	3.8544
SNHG8	11.3564	10.3414	10.4234	9.6719	9.3657	11.9669	11.2624	9.6149	10.2224	9.9718	11.2047	9.7895	8.8426	11.8639	8.5361	9.92	11.2148	9.776	9.2871	9.4757	8.7347	9.6962	9.2222	9.9744	9.6204	10.1371	10.8711	8.7965	9.7699	9.4716	10.7761	8.5198	9.4955	9.1751	10.1856	9.4674	9.8082	10.5006	9.4913	10.0421	11.8104	11.6912	10.6107	10.4634	11.0103	12.0365	12.0746	10.9174	9.2809
SPATA8	5.4921	4.8575	5.16	4.9522	5.0216	5.3132	5.0953	5.1859	5.3588	5.1493	5.144	4.7343	4.5972	5.1202	5.1225	5.0911	5.0742	5.1365	5.4986	5.1788	4.9461	5.0106	5.0213	4.6395	4.9713	5.3147	4.8217	4.8055	4.9382	5.0531	4.9916	4.7318	4.7944	4.9525	4.9566	5.1701	5.4494	5.4199	5.397	4.6393	5.1138	5.0637	5.1221	5.2559	4.9052	5.0593	5.0445	5.3639	5.2707
TCL6	4.3699	4.0279	4.2075	4.1328	4.3082	4.4482	4.1718	4.4007	4.1932	4.1718	4.3126	4.1402	4.038	4.2338	4.3222	4.1033	4.3886	4.3051	4.3264	4.3041	4.1983	4.2172	4.2791	4.1437	4.0424	4.4245	4.2265	4.0788	4.1877	4.3817	4.1724	4.0355	4.112	4.1909	4.0629	4.502	4.7424	4.4723	4.4622	4.6394	4.7243	4.6113	4.6439	4.7946	4.7792	4.6021	4.6275	4.5209	4.7922
TDRG1	6.1953	6.2938	5.9686	6.122	6.3773	5.975	6.1687	6.0439	5.9704	6.4756	5.787	6.6767	6.6116	5.7722	6.3494	6.1967	6.3657	6.1573	6.3941	6.6207	6.2991	5.886	6.5987	6.3408	6.0272	6.2276	5.8507	5.98	5.5111	6.0845	6.0267	6.1175	6.3063	6.313	6.1323	5.869	6.0436	5.5369	6.2204	5.6103	6.0132	5.8021	5.8004	6.0732	5.9832	5.7764	6.3343	6.13	5.9892
TMEM105	6.7749	6.3169	6.7238	6.2831	6.4585	6.8875	6.6341	6.6338	6.6787	6.035	6.2945	5.827	5.6248	6.151	6.5051	6.5037	6.514	6.8015	6.609	6.3077	6.4335	6.3688	6.5954	6.3804	6.141	6.8552	6.5254	6.2357	6.0614	6.2221	6.5082	6.259	6.2334	6.5606	6.6341	6.932	7.0512	6.5056	6.9537	6.9023	7.2844	6.9958	6.6521	6.6727	6.6422	6.9192	6.8098	6.7966	6.6109
TMEM75	3.488	3.3526	3.6501	3.5913	3.6377	3.5257	3.6548	3.586	3.6934	3.5179	3.6084	3.4986	3.3661	3.5759	3.6562	3.5753	3.5628	3.4378	3.6206	3.5335	3.5988	3.5549	3.5263	3.724	3.525	3.7183	3.6772	3.5089	3.3907	3.4012	3.261	3.4537	3.567	3.552	3.6657	3.5905	3.9719	3.7097	3.9052	3.7636	3.9072	3.8053	3.7596	3.8053	4.0125	3.6813	3.8329	3.9047	3.8105
TMEM99	7.6396	6.8167	7.2161	6.7885	7.2079	7.485	7.645	7.0568	7.5224	7.6882	7.9853	7.9859	6.8849	7.7103	8.0637	6.8274	7.7172	7.4861	6.9273	7.879	6.937	7.1382	7.0421	7.6289	7.2061	8.1532	8.7302	6.9564	7.8798	7.6338	7.5676	6.5153	7.2659	6.4393	6.4632	6.724	7.6938	8.0512	7.664	8.2874	8.0358	8.3816	8.3298	8.4744	7.7883	7.8824	8.1699	7.9494	8.5653
TP53TG1	6.7647	6.7192	7.5844	7.1061	7.548	6.7365	7.2471	6.7546	7.1832	7.1916	6.7914	8.1842	7.6237	7.196	7.5635	7.0961	7.0901	7.3438	8.5087	9.1073	7.6907	7.423	8.4817	7.1701	7.3295	7.8274	7.6578	7.3209	7.6003	7.6359	6.876	6.7313	7.9409	6.5578	7.4031	7.5413	7.5332	7.027	7.8828	6.8831	7.374	7.2018	7.9541	7.9578	7.5754	7.3094	6.9947	6.8843	8.7156
TTTY10	3.7154	3.9254	4.2165	3.9845	3.7985	3.8671	3.6847	3.7904	4.1033	4.2794	3.7105	4.3549	3.6533	3.6293	4.0457	3.8918	4.7262	4.2623	4.5091	3.8094	3.7098	3.7075	4.1081	3.9476	3.507	3.9413	3.5474	3.7975	3.9972	3.8807	4.4574	3.6546	3.8757	4.0167	4.8994	3.6734	4.3187	4.9534	4.5441	4.1767	4.5597	4.6506	3.9027	4.3911	4.3703	4.4395	4.1015	3.9159	3.9737
TTTY12	3.787	3.8241	3.6707	3.4656	3.9036	3.6562	3.6578	3.5189	3.6446	3.5423	3.5095	3.4511	3.3998	3.3669	3.5948	3.5962	3.6503	3.7487	3.6809	3.5995	3.5617	3.6061	3.7917	3.4354	3.6138	3.6795	3.514	3.5851	3.6208	3.8457	3.6285	3.5491	3.7062	3.9204	3.7639	3.6188	3.8415	3.6237	3.8122	3.7412	3.9886	3.7775	3.7895	3.7983	3.6842	3.8561	4.0388	3.9552	3.8248
TTTY13	4.0294	3.8724	3.7706	3.7844	3.9436	3.7222	3.8313	3.9372	3.813	3.7711	3.608	3.9671	3.8113	3.6996	3.846	3.8154	3.7527	4.094	3.8645	3.9866	3.9841	3.8277	3.7957	3.8054	3.8038	3.9674	3.4558	3.7177	3.5925	3.8894	3.71	3.8731	3.6611	3.8125	3.8609	3.9381	4.3821	3.9569	4.178	3.759	4.5842	4.0565	3.9716	4.3308	4.1086	3.8532	4.1968	4.225	4.0111
TTTY5	4.5075	4.435	4.2952	4.4588	4.1286	4.3007	4.405	4.2833	4.4422	4.2992	4.0197	4.2246	3.7938	4.1307	4.4275	4.3839	4.2562	4.4645	4.502	4.5485	4.2651	4.3681	4.5928	3.9005	4.0815	4.643	3.9422	4.1481	4.2316	4.2768	4.2432	4.1785	4.0201	4.403	4.2301	4.2494	4.707	4.4593	4.93	4.3135	4.8494	4.843	4.2595	4.4398	4.2966	4.5428	4.4694	4.1992	4.4336
TTTY7	4.4719	4.3348	4.3364	4.317	4.4595	4.2371	4.3266	4.334	4.3634	3.9036	4.041	4.2547	4.2445	4.3365	4.3984	4.2641	4.2837	4.7845	4.4919	4.5597	4.249	4.3545	4.5973	4.0717	4.3106	4.5934	3.9655	4.2785	4.1912	4.3129	4.2706	4.1725	4.2795	4.4689	4.4641	4.5747	4.8423	4.4931	4.6203	4.4664	4.9195	4.7088	4.4275	4.8586	4.4528	4.8693	4.8046	4.55	4.6519
TUBA3FP	6.7796	6.6191	5.6726	6.7582	5.223	6.751	6.6719	7.0381	6.1452	5.4172	5.668	6.065	5.1433	5.7902	6.0088	5.7794	7.7493	5.6189	5.5134	5.7712	5.2156	5.3583	5.5141	5.3888	5.2508	6.3779	6.4277	5.3846	5.718	5.2565	6.8616	5.7519	5.8738	6.1309	6.5256	6.006	6.366	7.1735	6.1088	6.8272	7.2144	8.4616	5.872	6.0821	7.4931	7.1355	7.9074	7.4049	5.9387
UCA1	4.6037	4.5385	4.9977	4.5889	4.907	4.9814	4.4494	4.633	4.6942	4.9446	4.5925	4.4979	4.6156	4.323	4.9668	4.8892	4.7184	4.5866	4.8717	4.7822	4.7897	4.4162	4.6324	4.3596	4.5827	4.8138	4.3905	4.6328	4.3853	4.5595	4.6844	4.5547	4.4106	4.584	4.8736	4.9488	5.4888	5.1154	5.2472	5.1484	5.5943	4.9628	5.2967	5.2991	5.6097	5.2429	5.3842	5.1381	4.9954
WASIR2	3.56	3.5682	3.7071	3.5393	3.7914	3.4795	3.5938	3.7619	3.4954	3.7551	3.983	3.6616	3.3771	3.6567	3.6327	3.9072	5.0453	3.792	3.6283	3.6896	3.4837	3.5829	3.5812	3.5595	3.9802	3.606	3.5579	3.615	3.8821	3.6431	3.6576	3.3744	3.5049	3.4954	3.4234	3.5657	3.7367	3.8572	3.8074	3.709	3.597	3.9707	3.5803	3.6459	3.7999	3.668	3.4809	3.8891	4.1709
ZFAS1	12.4131	10.3502	11.1587	10.8815	10.4777	12.3749	12.0845	11.8424	10.9434	10.4986	11.596	11.5444	10.0701	12.0921	10.5775	10.2668	12.5506	11.3513	10.7972	10.9861	10.1757	11.6996	10.3941	10.592	11.1828	11.7419	11.905	9.8491	11.0737	12.2613	11.5981	10.9926	11.2956	10.0287	11.3757	10.9449	11.8603	12.0241	11.0012	10.9135	12.5978	12.5912	11.5256	11.807	12.4747	12.4996	11.9808	12.0451	9.9749
[truncated: 60 more columns]
