# Supplementary material for: Establishment and Validation of a Ferroptosis-Related lncRNA Signature for Prognosis Prediction in Lower-Grade Glioma
Source: Front Neurol. 2022 Jun 27;13:861438. doi: 10.3389/fneur.2022.861438 (PMC9271629; doi:10.3389/fneur.2022.861438)
Supplement: Supplementary file 4 [file Data_Sheet_2.ZIP › FRlncRNAs_and_prognostic_FRlncRNAs/Gravendeel_FRlncRNAs_and_prognostic_FRlncRNAs/Prognostic_FRlncRNAs.txt]

gene	HR	HR.95L	HR.95H	pvalue
AGAP11	0.303454078402263	0.123015502762537	0.748559129792952	0.00963646206098008
ARIH2OS	0.59542339391682	0.42146228694686	0.84118799950451	0.00327256048097006
C12orf77	0.479733305483853	0.239935320844351	0.959192017167665	0.0377256611461908
C15orf32	0.514214188441852	0.274023728595498	0.964939178625777	0.0383494944348032
C17orf77	0.516785343510569	0.269696200606932	0.990251589256064	0.0466473858806946
C1orf220	0.4252169762633	0.218853768931973	0.826165698607206	0.0116204841782214
C2orf27A	0.448684755736945	0.328702249349271	0.612463134734458	4.46413483166951e-07
C8orf31	0.567628300916036	0.406409324573155	0.792801416008919	0.000893698997283882
C8orf44	0.488821611606598	0.32046124336861	0.745633279899699	0.000892304238327832
CAHM	0.617797233877687	0.462340679567975	0.825524205535122	0.00112815065212643
CASC2	0.416102683033902	0.206034229056934	0.840352807494756	0.0144865577912068
CCDC26	0.461235246637082	0.273405724343411	0.778103506249784	0.00372813412968632
CECR3	0.428650260713915	0.215987700569593	0.850701431264622	0.0154213598057502
CRNDE	1.16864048221906	1.05395757508051	1.29580223053749	0.00310475829495872
CT62	0.48322618434192	0.254095020746528	0.918977257199329	0.0265818394526965
DANCR	0.705464844754518	0.517624880300372	0.961469717019238	0.0271952623049483
FAM215A	0.496889225896191	0.282442495740688	0.874156355842413	0.0152404290791616
FAM224A	0.367121339492629	0.172235032928018	0.782524180009241	0.00945810913129181
FAM226B	0.629684157279873	0.476979828302812	0.831276532888395	0.00109852855170176
FAM66C	0.398932043039988	0.232744859009193	0.683782127955717	0.000830071332041552
FAM99B	0.459975703415517	0.228794290540818	0.924750557509445	0.0292926992912673
FLJ20021	0.540067295530512	0.345171660001833	0.845007622294636	0.00699010037840372
FLJ31104	0.369028282155331	0.192594502572523	0.707091174522148	0.00265926973536291
FTX	0.726421839351248	0.569368389303429	0.92679660234041	0.0101227124337703
HAR1A	0.592689681443243	0.406131239224969	0.864944689208473	0.00668225338611223
HCG18	0.400908042500194	0.254808565983639	0.630776512245109	7.72659703696867e-05
HCG27	0.490858813109911	0.300162022463571	0.802707725748055	0.00457213426021034
HCG9	0.421923265628201	0.201280071470984	0.884435507089077	0.0223027630324959
HEIH	0.471606958155944	0.257926317932115	0.862312635500967	0.0146431473301409
HOTTIP	0.339226669324992	0.138718327851582	0.829556807406506	0.0178105635978055
HPYR1	0.450029924949336	0.215797802756903	0.938503222750843	0.0332362356684243
KIAA0087	0.448124941616832	0.209296197385504	0.959482139702733	0.0387863686203307
LINC00028	0.477733077887917	0.235429278853716	0.969415931695022	0.0407568156696618
LINC00092	2.66281458059704	1.51100006967365	4.69264140548427	0.000704607064584939
LINC00113	0.473256724550233	0.242587744431271	0.923261510415957	0.0282258770888531
LINC00158	0.670960658531656	0.455105752441931	0.989194715473685	0.0439237366473455
LINC00173	0.564244454938483	0.394691808405272	0.806633930952832	0.00169848131613937
LINC00189	0.523186165884362	0.274401252956665	0.997531028825175	0.0491288545385726
LINC00226	0.504224361997847	0.259030337200794	0.981515176869239	0.0439187388438144
LINC00294	0.588985481123266	0.439360557641951	0.789565405770238	0.000400090637422161
LINC00305	0.423709952959102	0.20613250822224	0.870945227343983	0.0195002745120399
LINC00308	0.51887562178395	0.27823854960743	0.96762979558923	0.0390694319760421
LINC00317	0.499196685665749	0.264636347791855	0.941659500136655	0.0319044349029199
LINC00320	0.604391234137625	0.4717536181686	0.774321064712748	6.79812606841341e-05
LINC00342	0.716893971748098	0.561812007535031	0.91478458957059	0.00744829037098049
LINC00466	0.50910787386443	0.267614493528259	0.968523131215952	0.0396443214197542
LINC00471	0.544733965364905	0.300718979345412	0.986752128741889	0.045074362322797
LINC00474	0.49740841551897	0.248942489271012	0.993864617300197	0.0479975529535831
LINC00476	0.607275605543135	0.42860810865591	0.860421568421245	0.00502258059841008
LINC00477	0.422088584997956	0.207362192108369	0.859167101650188	0.017381059788008
LINC00485	0.491611884514067	0.242962920997175	0.994728924082546	0.0483065880456405
LINC00518	0.430806674412629	0.211650921506603	0.876889121943552	0.02021906889473
LINC00526	0.686794413881991	0.481473021552011	0.979673929432312	0.0381460480526758
LINC00543	0.433188509893265	0.21969773885292	0.854138445317247	0.0157302076235862
LINC00564	0.440863745840686	0.204910199905985	0.948517167451185	0.0361553407701177
LINC00566	0.430617513098264	0.214867391885645	0.86300411132473	0.0175325297637577
LINC00574	0.655969885820142	0.444749915184577	0.967502131898803	0.0334538906044751
LINC00616	0.554430331382581	0.315957549325259	0.972893330175049	0.0398070009703475
LINC00630	0.505622974128155	0.26438702713723	0.966971014933738	0.0392560697584957
LINC00638	0.334434653850991	0.133659048249013	0.836804834103389	0.0192473997681203
LINC00641	0.545561234257921	0.320232885220108	0.929439398831412	0.0258033699002437
LINC00648	0.758438409105518	0.577508894354589	0.996051880810203	0.0467660092287149
LINC00661	0.36282651092068	0.158139698369672	0.832448008843055	0.0167214441749528
LINC00663	0.487540471366873	0.269888261034142	0.880718969805666	0.0172687188678442
LINC00667	0.530183282893911	0.342015637174317	0.821875618853352	0.00455345135188926
LINC00685	0.668117193186546	0.486795767431093	0.916977126130527	0.0125427889844878
LINC00689	0.819276604368772	0.713922601419291	0.940177763151971	0.00453520021275016
LINC00836	0.758369505747819	0.627546905685944	0.916464254762834	0.00419790259740583
LINC00839	0.670527787945616	0.472163200524129	0.95222904688072	0.0255160920162954
LINC00842	0.656585707916464	0.432227887810885	0.997401611505429	0.0485912847034237
LINC00844	0.822567372963637	0.725669902360619	0.93240339838162	0.00225475009387651
LINC00847	0.450316835703107	0.304471802665284	0.666023095546184	6.46022371698164e-05
LINC00858	0.406968741542324	0.194150437298595	0.853068161457811	0.0172746276667562
MGC27382	0.432583960959748	0.213646157083365	0.875882280469042	0.0199039382859624
MIAT	0.807506678602461	0.671324722926328	0.971313901780936	0.0232790440399278
MIR100HG	0.755327877992877	0.593523920603704	0.961242139479261	0.0225283953776262
MIR181A2HG	0.775060538151898	0.619029643814669	0.970420146761434	0.0262990493323006
MIRLET7BHG	0.582539263349803	0.373694110030538	0.908100995534553	0.017053901679801
MYCNOS	0.409076340134437	0.213679440932601	0.783151862095004	0.00698309019625061
PCA3	0.492527800182838	0.249092534494525	0.973869547897985	0.041741517749446
POLR2J4	0.61614271782322	0.422867524662014	0.897755979322397	0.011683573136088
SMCR5	0.511941834748234	0.271045117260915	0.966940282171176	0.0390576986825036
SNHG8	0.570579616925935	0.430837117052684	0.755647752632085	9.04992562911454e-05
TUBA3FP	0.517947781137924	0.378587092993839	0.708608161636575	3.88975336673148e-05
ZFAS1	0.736295076676743	0.545248630900223	0.994281157649741	0.0457833635798975
