# Supplementary material for: Establishment and Validation of a Ferroptosis-Related lncRNA Signature for Prognosis Prediction in Lower-Grade Glioma
Source: Front Neurol. 2022 Jun 27;13:861438. doi: 10.3389/fneur.2022.861438 (PMC9271629; doi:10.3389/fneur.2022.861438)
Supplement: Supplementary file 4 [file Data_Sheet_2.ZIP › FRlncRNAs_and_prognostic_FRlncRNAs/TCGA_FRlncRNAs_and_prognostic_FRlncRNAs/FRlncRNAExp.txt]

ID	TCGA-CS-5397-01A-01R-1896-07	TCGA-DU-8163-01A-11R-2256-07	TCGA-QH-A6CW-01A-11R-A32Q-07	TCGA-E1-A7Z6-01A-11R-A34R-07	TCGA-S9-A6TS-01A-12R-A33Z-07	TCGA-FG-5965-02A-11R-A29R-07	TCGA-S9-A89V-01A-11R-A36H-07	TCGA-TM-A7C5-01A-11R-A32Q-07	TCGA-DH-A7US-01A-11R-A33Z-07	TCGA-DU-5852-01A-11R-1708-07	TCGA-FG-5963-02A-12R-A29R-07	TCGA-DU-7007-01A-11R-2027-07	TCGA-DB-A64X-01A-11R-A29R-07	TCGA-DH-A669-02A-11R-A31N-07	TCGA-DU-5870-02A-12R-A36H-07	TCGA-CS-4943-01A-01R-1470-07	TCGA-HT-7607-01A-11R-2090-07	TCGA-VV-A86M-01A-11R-A36H-07	TCGA-HT-7884-01B-11R-2403-07	TCGA-DU-A7TB-01A-11R-A33Z-07	TCGA-HT-7485-01A-11R-2027-07	TCGA-HT-A5R7-01A-11R-A28M-07	TCGA-FG-6690-01A-11R-1896-07	TCGA-FG-8182-01A-11R-2256-07	TCGA-HT-7881-01A-11R-2403-07	TCGA-DB-5277-01A-01R-1470-07	TCGA-VM-A8CH-01A-12R-A36H-07	TCGA-P5-A72Z-01A-11R-A32Q-07	TCGA-FG-8191-01A-11R-2256-07	TCGA-FG-7641-01B-11R-2256-07	TCGA-DU-A7TI-01A-11R-A33Z-07	TCGA-HT-8110-01A-11R-2404-07	TCGA-HT-A5R5-01A-11R-A28M-07	TCGA-S9-A6WP-01A-12R-A34F-07	TCGA-P5-A781-01A-11R-A32Q-07	TCGA-FG-8185-01A-11R-2256-07	TCGA-E1-5307-01A-01R-1896-07	TCGA-DU-7013-01A-11R-2027-07	TCGA-DU-6399-01A-12R-1708-07	TCGA-HT-7611-01A-11R-2403-07	TCGA-DB-A4XA-01A-11R-A26U-07	TCGA-HT-A5R9-01A-11R-A28M-07	TCGA-DB-A4XC-01A-11R-A26U-07	TCGA-E1-5318-01A-01R-1470-07	TCGA-DU-6402-01A-11R-1708-07	TCGA-WY-A85D-01A-11R-A36H-07	TCGA-FG-5963-01A-11R-1708-07	TCGA-DU-7309-01A-11R-2090-07	TCGA-DH-A66F-01A-11R-A29R-07
AC009806.1	0.06142892	0.1102951	0.3631248	0.3771888	0.2222946	0	0.4113279	0.1508938	0.2901832	1.5621	0	0.1451092	0.04160491	0	0.3252963	0.1820891	0.6863095	0	0.1279674	0.1444865	0.2358239	0.9438947	0.4580763	0.06398892	0.2624117	0.2676036	0.2095717	0.1764202	0.1521863	0.4612865	0.4172729	0.223175586	0.2964514	0.476802	0.1679828	0.1051784	0.1016646	0.1565723	0.06058863	0.02810362	0.2362686	0.07990732	0.3499351	0	0.3669386	0.1698999	0.119339922	0.2936412	0.5123744
AL135999.2	0.09454808	0.6450887	0.2484009	0.2206085	0.2280959	0.1646402	0.276259	0.2786971	0.8597709	0.048086	0.1528108	0.1072052	0.2177225	0.09327374	0.3671642	0.2802617	0.4313349	0.6667039	0.8666261	0.3913989	0.1088902	0.2245224	0.2494779	0.7977551	0.4397912	0.1338613	0.2193418	0.6607386	0.1218032	0.6153223	0.2685747	0.137399916	0.104293	0.7338679	0.6308622	0.331864	0.2086356	0.1308218	0.3357171	0.2335801	0.5382047	0.3074726	0.5026945	0.2212515	0.008688801	0.1961255	0.220417863	0.1396957	0.3761106
AC027307.2	3.027178	2.911378	2.55144	3.932411	3.060516	6.181094	2.74811	0.7450279	2.479776	2.509614	4.704912	7.985848	3.318345	2.891435	1.750268	4.166763	1.156688	3.731012	2.715655	6.09127	1.192354	1.882091	2.469156	1.604008	2.043124	3.677971	2.363997	1.725374	2.653053	1.007387	1.685664	3.814318186	2.557469	3.205303	1.416366	1.542953	1.737562	4.294333	2.606076	2.801878	2.153649	2.116842	2.957163	1.22842	14.07042	2.903777	4.215279923	1.977045	0.8981586
AC021078.1	0.828789	1.637223	1.103264	1.153802	1.291399	2.160441	2.265222	1.027741	1.637106	1.019514	1.871351	1.173802	1.052644	0.732943	1.355426	0.3793594	0.6289912	1.970996	2.091813	0.9968362	0.437572	0.9437059	1.323516	2.30349	1.012799	0.4281898	2.420699	1.134454	1.59323	1.363001	2.165737	1.753171739	0.8093519	1.106064	1.272009	1.428531	0.629306	1.457139	0.8119901	0.7465162	0.7724309	1.587131	1.990854	0.9581387	1.46561	0.6662363	0.806850358	0.8390362	1.485136
AC063948.1	0.7991433	0.855878	0.9945213	1.704515	2.232331	1.56945	0.6656822	1.446431	2.433921	0.6417387	2.780943	1.947373	4.045117	1.919064	1.83133	1.412992	0.5090732	1.836012	2.278089	0.5935763	0.8477061	1.468822	1.158068	0.8762599	0.8384712	1.511625	0.9757527	0.84556	1.417139	2.263529	1.662285	0.742208139	0.9279053	2.176431	1.518228	1.584336	0.5568755	0.9188958	0.7882118	0.9621225	2.200103	1.641368	2.076528	0.9842483	0.5411358	1.861278	0.817116352	0.6214431	3.184375
SRP14-AS1	2.264319	2.939961	3.408381	6.699842	3.592487	2.498303	3.301558	1.83221	3.548682	2.427854	3.295637	3.191685	4.395088	2.12868	1.253927	2.821651	1.686528	1.914227	4.766924	2.571463	5.859874	2.634571	3.55121	3.180059	3.246994	3.510453	5.09667	1.377103	4.535283	3.987461	3.829625	4.236265602	3.820011	2.33786	3.374265	3.562241	3.450584	4.004076	2.963781	5.513541	3.868867	3.084057	3.217134	2.425512	1.831165	8.104599	3.187955416	2.106888	5.421544
PAXBP1-AS1	1.422301	2.376878	1.516431	2.027283	1.615839	1.867087	2.834813	3.606646	3.205848	0.9497923	1.626669	1.705029	1.355563	1.739339	2.276458	1.448162	1.70937	2.063811	3.336348	2.038738	1.557889	1.56851	1.78087	3.160145	2.397398	1.948047	2.430203	2.131017	2.420687	3.402358	1.956118	1.717668743	1.493928	3.445442	2.680567	1.6325	1.777925	1.68708	1.643777	1.697949	2.000283	2.952029	1.99751	1.575735	0.5684486	1.977795	1.622680788	1.383398	3.129509
AL133371.2	1.030188	2.206652	1.139603	2.929757	1.177254	2.090642	0.7261196	0.2663738	0.5122621	0.9375788	0.3186629	1.946832	0.6610086	0.5348963	0.3190264	0.321443	0.6057731	2.275799	0.3953278	0.4081005	0.8846405	1.590524	2.425935	1.24256	0.5661785	0.4724023	1.7758	0	1.182084	0.2714373	0.6696494	1.74473858	2.018549	1.346722	0.3558493	0.4641801	0.837523	1.500446	2.620458	1.389122	0.7507555	0	2.265056	0.2883659	0.8968971	1.274682	1.738039833	1.5551	0.278307
AL603839.2	0.2627605	0.7688333	0.6136322	1.039756	0.457821	1.924636	1.244051	0.6215388	0.5171877	1.069094	2.359331	0.5517339	0.7514029	1.548113	1.133771	0.894271	0.4620962	1.519534	1.277213	0.5218978	0.5884261	1.305045	0.5694009	0.8515449	0.6374458	0.5405373	0.4780999	0.3353922	1.041556	0.9134909	0.5408707	1.15161405	0.4428156	0.6345134	0.7983799	0.799818	0.9985852	1.445774	0.8638874	0.6945608	0.8085059	0.8355145	0.7761382	0.7453149	0.4561143	1.049739	0.680630984	0.7612376	0.4121084
AC012213.1	0.335092	0.2101016	0.3144174	0.4115096	0.3079637	0.258014	1.43757	3.42313	1.564092	0.3246166	1.477045	0.4221675	0.08645824	0.4722508	3.661619	3.279427	1.025085	0.2946921	1.678659	0.3002542	0.1837727	1.047612	0.3478163	1.097035	0.6361973	1.129581	0.544383	1.649767	0.5534462	2.955651	0.7488812	0.016563439	0.1980158	3.302773	1.483596	0.7103488	0.4577453	0.04648135	0.771186	0.2482064	1.939389	5.023123	0.6059938	0.7298341	0.02932797	0.3751318	1.053990122	0.7488932	2.088556
CLCA4-AS1	0.7547415	0.47652975	0.18348271	0.314124055	0.348563735	0.79105249	0.555357	0.4167232	0.4948633	0.8436315	0.36364595	1.033212025	0.5190956	0.3272831	0.46848085	0.6637915	0.7506047	0.2088715	0.74785195	1.00696765	0.46041304	0.81888623	0.293451865	0.7365257	0.9099048	0.85523071	0.16797308	0.2143753	0.51257015	0.85495025	0.6555735	1.2745568985	0.547103905	0.50505746	0.4296918	0.17750905	0.646801955	0.66343046	0.424080655	0.4249758	0.599719	0.34523955	0.53295867	0.341253145	0.6554845	0.56983086	0.7787367225	0.62598362	0.4469998
ARIH2OS	2.094849	1.361226	1.37592	2.217318	1.756795	1.761883	0.9958636	1.796939	1.990946	1.23791	1.46569	1.621227	2.216047	2.41105	3.052113	1.764316	1.467427	1.507325	2.057288	1.389023	1.445658	1.978699	1.625075	0.9975544	2.263232	1.998989	1.293233	0.935866	1.374076	1.760351	1.256661	1.760305911	0.5776907	2.498347	1.50579	1.477417	1.342762	2.077655	1.042936	1.697719	2.348108	2.011309	1.591132	0.986796	0.9075611	2.634857	1.734480302	0.8669915	2.380935
AC087623.1	0.686589	0.1429292	0.548994	0.2566156	0.6121427	0.556949	2.144241	1.173242	0.8108419	0.5161951	0.877218	1.269298	0.08087246	0.1472467	0.28103	0.08848713	0.1389648	0.3007124	0.6218639	0.4774547	0.02864996	0.2084956	0.2054811	0.1865744	0.4534055	0.03251083	0.8147395	0.2857743	0.02958228	0.6351328	0.2949467	0.402826559	0.3704453	0.7414539	0.2612227	0.3322278	0	1.000002	0.02944335	0.2185135	0.3674109	0.1941568	0.1700527	0.1270106	0.7681291	0.4541004	0.7539199	0.129724	0.4979818
BRWD1-AS2	0.3721589	0.5197172	0.4481365	0.4189438	0.5798473	0.8872175	0.3964505	0.7872019	0.8423921	0.2996861	1.048054	0.8937767	0.5881347	1.491518	1.00363	0.5515812	0.4908648	0.3905165	0.6945156	1.196314	0.3571769	0.5631816	0.4981117	0.6784195	0.6329704	2.11099	0.2962545	0.385962	0.3995334	0.6404389	0.4979377	0.659943481	0.2993352	1.588753	0.7802377	0.2920542	0.2908519	0.4629936	0.5506022	0.737802	0.8111276	0.6858194	0.7066783	0.5772928	0.1567534	0.6004341	0.798317907	0.1347716	0.8954283
SLC2A9-AS1	0.1736471	1.454982	0.09124269	0.3411957	0.2513527	0.3455753	0.5073777	0.341237	0.1640578	0.03532592	0	0	0.2822607	0.08565334	0.32695	0.1372611	0.1293372	0.4664645	0.2170427	0.1306989	0.06666265	0.8732288	0.2390564	0.5788279	0.4945231	0.1891153	0.3791468	0	0.3097438	0.2607927	0.2144629	1.045445297	0.4788618	0.6469549	0.3798827	0.3567815	0.0766361	0.2276219	0.3082892	0.1588865	0.3205841	0.1807055	0.5275711	0.03694099	0	0.2401363	0.371084757	0.3018415	0.04456549
AC008663.3	0	0.1252585	0.45821	0.4283611	0.3786791	0.1301579	0.2547991	0.2856086	0.3707455	0.1064416	0.1025021	0.09887747	0.283496	0.1290423	0.2462856	0.1378618	0.1948548	0.1171265	0.4723172	0.1640886	0.1004316	0.1949001	0.3201368	0.1090052	0.3311249	0.1519544	0.3808061	0.06678488	0.1382664	0.261934	0.2154015	0.036207605	0.4328617	0.3970916	0.3052362	0.2090334	0.153943	0.12701	0.1720213	0.2234145	0.5366451	0.09074814	1.125995	0.111308	0.06411081	0.5788492	0.033882615	0.1515812	0.4476053
MIR4453HG	1.323087	1.64097	1.668236	3.29531	1.845934	2.34624	1.7984	2.880211	3.43254	3.323993	3.653788	4.930404	3.469267	1.860904	2.820066	3.927177	1.865075	2.408706	4.626917	1.229811	1.958282	2.390027	2.95653	2.147596	1.846154	4.704773	2.26962	1.256435	3.738608	6.736666	3.983476	1.549890678	1.560563	2.474602	2.307446	1.032615	1.870189	3.79992	1.802875	2.105214	2.983836	3.013625	3.047119	3.713345	1.342854	1.866435	1.486498068	1.034471	3.913831
ZNF528-AS1	2.188029	3.751994	6.397835	2.894063	4.848721	5.562153	4.347958	2.748516	7.281356	6.411782	7.854159	4.214557	5.107562	6.005915	5.068471	4.604053	1.972913	13.81274	7.216253	1.5899	2.886965	4.34106	3.261913	4.817881	2.86279	4.014682	2.787173	4.662476	3.04167	3.524933	6.142939	4.558346008	1.114839	5.678895	4.728006	6.082053	2.122396	7.009879	3.239038	2.68224	3.201178	5.323556	8.476884	3.529765	2.803091	7.89575	5.520023626	2.08484	4.83361
LINC02609	0.9937444	0.3475511	0.1128128	0.2209719	0.5031568	0.6002132	1.384095	0.1071509	0.3235807	1.65557	0.7390641	0.13138	0.2437377	0.06051547	0.07218608	0.1535472	1.484906	0.04119559	0.5494833	3.805213	0.2354912	1.245326	0.3753272	0.2939337	1.925519	1.33613	0.1897436	0.02740442	0.5511501	0.7984351	0.606086	1.939949238	0.4398207	0.4020647	0.4160096	0.07001998	0.2797473	2.034057	0.185543	0.5874723	0.2202062	0.117032	0.3261453	0.008699802	0.9883968	0.1696601	0.726946368	1.18357	0.1521835
AL161785.1	2.433502	2.945616	3.340375	2.652679	2.308737	1.462397	2.430061	0.4477638	1.517675	3.476543	0.4017448	2.867786	1.148167	1.180121	0.7078775	3.566198	0.9419097	2.524849	1.110715	0.8746512	2.388021	0.4583328	2.352635	4.357777	0.4412537	0.2977836	2.798484	0.3926332	1.463181	0.2737652	0.7767014	5.222341515	1.281838	2.716545	1.226246	0.7256496	1.71958	2.011116	2.07659	3.30244	1.135791	0.533515	2.336402	1.105188	2.18609	3.062788	4.966679867	1.497144	0.4912142
AC018647.2	7.006364	6.99184	2.831913	4.096998	3.47944	5.131516	4.334274	4.16431	4.092334	4.250541	6.005998	9.066091	3.660519	2.4525	4.059931	6.922812	3.378195	4.830156	5.230187	4.881393	5.944784	3.546868	5.072692	4.487337	4.208251	9.077211	4.060662	5.181251	3.253416	5.120665	4.364105	7.237288192	3.647593	3.79439	3.524688	5.312541	6.109731	13.85583	5.439323	5.948913	3.521043	6.66019	4.598064	3.879675	6.14225	4.183208	3.860028466	3.829787	4.743742
AL513320.1	0.589451	1.012338	2.794271	4.595033	2.565859	0.6375364	2.589706	1.175128	2.300238	0.964534	1.016698	1.089719	3.992265	0.9797117	0.784128	0.4304856	0.6681035	2.925902	4.698172	0.8680338	0.5411249	1.897377	1.176065	1.09455	1.362403	1.702585	2.65799	0.4416177	0.7873071	0.9301746	1.202785	0.851286202	0.6714074	2.387076	1.42969	1.689406	0.508977	1.101148	1.11222	0.8910925	0.9857187	0.6667508	2.871212	0.2726031	0.1413118	4.075753	1.618139979	0.6904988	1.973205
AC005670.3	3.68524	3.687406	1.97018	2.508407	1.677036	1.237731	3.408432	3.033065	2.125475	2.721805	2.175674	4.035518	1.534982	1.409136	1.798554	3.344909	2.903568	2.406148	3.005341	1.720166	3.491187	2.77344	3.113517	3.660269	2.513028	2.748272	3.690566	3.705693	2.604513	3.158256	2.493304	3.326178988	2.146768	2.734776	2.781109	1.801651	2.905064	5.804358	4.12323	4.4132	1.889895	3.071993	2.386834	3.322306	2.01275	1.520992	2.32172824	2.536686	1.655752
STAM-AS1	0.08600049	0.1691191	0.1129722	0.1810506	0.288983	0.5195615	0.2243607	0.3219068	0.5150751	0.0374904	0.4242084	0.5978499	0.441012	0.1818029	0.3180675	0.3095515	0.1544196	0.59818	0.5566581	0.1271481	0.1002252	0.2574258	0.1268519	0.2431579	0.204098	0.9700631	0.385612	0.2646303	0.1034867	0.3459649	0.311058	0.10839957	0.08470041	0.4704446	0.3695622	0.5364097	0.1355529	0.1834133	0.1151184	0.1686217	0.1701134	0.5273883	0.4549157	0.0457385	0.09032335	0.4672247	0.316250793	0.08008396	0.472961
AC107027.3	0.725208	0.747199	0.7657372	0.4678423	0.7585091	0.6394088	0.9220234	1.014721	0.5528979	0.695645	0.3304533	0.7980045	0.7336504	0.5716676	0.7615849	0.8072635	1.038431	1.240687	0.7171221	0.4232002	1.114502	0.7309174	0.984688	0.5115889	0.6622879	0.5798592	0.7516342	0.7865251	0.6004018	1.079966	0.8559866	0.495501025	0.6581902	0.5795211	0.7129282	0.8919795	1.164767	1.126443	0.9235362	0.6089657	0.7697064	1.176211	0.6972505	0.9471487	0.7761229	0.7870772	0.370055127	0.8536908	0.7362353
ARHGEF26-AS1	4.985741	4.787661	3.9239	11.07329	4.511972	1.184219	5.019916	6.994295	4.365945	3.164064	0.5873228	1.517679	5.683736	1.401115	3.244295	4.390091	4.497543	2.31841	6.936741	3.070197	7.210097	3.357021	5.536372	4.34812	3.472635	1.641096	5.960736	0.1020449	5.980268	5.306022	5.54427	5.434315819	6.764287	3.7282	6.306862	6.584937	3.803602	5.202752	5.500573	5.446391	5.978357	6.520164	4.977428	6.67929	2.444522	6.934975	1.063666931	3.09516	8.409163
LINC02761	0.1232537	0.5409575	2.59054	0.5549926	0.892043	0.3577105	0.1500556	0.3363999	0.291118	0.1671608	0	5.628965	1.279994	1.367915	0.6768623	0.5277299	0.4590137	0.7587562	0.8986575	0.4638462	0.7886122	0.5165103	0.3770684	0.6419507	0.1560042	1.968749	1.569844	0.1179924	0.4478513	0.2570959	0.8626051	0.085293173	0.1132977	0.6377841	0.4493973	1.477241	1.677205	0.1795162	0.4457481	1.541281	0.4424556	0.3741022	0.3900694	3.277561	0.1132679	0.3977102	0.239448787	1.214056	0.4744847
AL596094.1	0.1732696	1.106148	1.441535	1.134846	1.393368	1.29309	0.6328434	0.7566559	1.364176	0.1174971	0.9334744	2.510389	1.799412	1.566897	2.174928	2.396847	0.4301867	1.745439	1.022696	0.7064132	0.4434515	1.048824	1.126423	0.7821255	1.096551	3.14507	0.4729032	1.050531	0.9729996	0.7951342	1.569309	0.599524477	0.3185472	2.092055	0.5054092	1.384468	0.4460721	0.1261817	0.9114638	1.05694	1.06629	1.727996	0.5483585	0.4914758	0.6900042	1.437685	1.009849231	0.7529633	1.630516
AC021321.1	0.3723818	0.5143139	0.5644258	0.3517718	0.8810895	1.033233	0.8195312	0.6567202	1.065602	0.5535981	1.704546	2.693086	0.6208215	0.6004968	1.112379	0.7217306	0.3867042	1.130171	1.447049	0.3368755	0.5223405	0.5201713	0.8872795	0.6713662	0.503054	1.169864	0.7622536	0.4661741	0.752235	1.003806	1.025953	0.505475085	0.2962231	0.9782795	0.4543234	0.6866362	0.442465	0.8761296	0.4802997	0.668351	0.7051121	1.09921	1.22383	0.4722672	0.1974302	0.5743852	0.556490741	0.286302	0.7535292
AC124312.2	13.0289	10.63534	4.119383	9.031597	1.666168	1.253722	20.4071	2.934478	2.689376	4.063143	0.7130735	4.691547	0.8091034	0.3682893	3.953836	8.520875	25.30344	3.823343	9.604521	2.212775	11.78781	10.01248	10.53584	14.15519	18.25103	6.423897	5.909628	6.504409	5.179323	17.56778	9.820793	2.325087901	5.301909	4.288538	6.941979	6.360028	15.32255	5.518898	10.16271	7.480762	2.699438	9.275331	10.63327	11.43631	1.578147	1.393915	1.450525047	17.94275	3.305465
AL117209.1	0.0962609	0.4839396	0.2023208	0.4255674	0.5573473	0.4310301	0.4218956	0.2206913	1.000396	0.2154113	0.4808807	0.2364859	0.3911766	0.189927	0.543732	0.1141356	0.08962224	0.1939377	0.9023787	0.4709421	0.1847715	0.4033937	0.2871275	0.521417	0.4020688	0.2725727	0.4203584	0.49762	0.2670979	0.3855196	0.5231029	0.159873194	0.265456	0.4383354	0.4001156	0.2637081	0.1699322	0.1261817	0.2468548	0.1409254	0.5331452	0.6511289	1.023603	0.1638253	0.3184635	0.4526046	0.392719145	0.1505927	0.2964574
AP006621.3	3.281488	6.666654	5.971615	5.490181	7.317355	3.463707	4.453209	4.880752	15.37693	5.052708	2.388617	3.911371	9.053133	12.30678	6.341487	3.510073	3.279412	5.281917	11.10054	3.540532	3.900615	4.983341	6.527662	6.789442	6.430202	3.983636	6.511685	1.714807	4.698805	5.670579	5.000934	8.703125295	6.932237	6.96347	6.898907	9.407207	2.972851	5.568676	6.131724	5.770954	8.522269	6.53995	9.489554	3.8427	1.770645	11.55307	5.044478218	3.50615	13.13483
ZFHX4-AS1	2.025353	2.882077	1.041893	2.226336	2.742045	1.937816	2.698557	1.31045	2.274799	7.635484	3.194344	1.920431	3.750707	0.5326983	0.9583549	3.624552	1.951607	1.379189	5.68703	0.8195098	2.385596	2.324666	1.689856	2.323685	1.976423	1.218571	2.686577	0.6847156	2.6106	2.481643	2.536398	3.601940926	2.050533	2.491825	2.378073	2.661478	3.11755	8.813548	1.857953	4.678335	1.830363	1.040943	3.32143	1.257947	2.791896	2.301404	1.5477476	2.720435	2.071909
AP001462.1	0.4232072	1.182012	0.6949181	0.996129	0.808277	1.096647	1.373961	0.6352897	1.332788	1.112063	1.554539	0.6997987	1.67202	0.2174496	1.826073	0.8363208	1.116392	2.190809	1.506094	0.89588	0.4400177	1.083808	1.092414	1.10211	0.9708846	1.229082	0.7219097	1.384235	0.4892856	1.147603	1.088921	0.366081318	0.4862778	1.496441	0.8872615	1.237882	0.7004064	1.361199	1.008761	0.4195024	1.736261	0.7798919	2.142966	0.7127486	0.25928	0.5364814	1.096237514	0.4904257	1.312414
AC005332.7	0.2060201	0.5548608	1.014872	1.328265	1.428934	0.2562505	0.9092224	0.3795504	0.6994985	0.3405328	0.037838	0.7543334	2.302317	0.06351354	1.212197	0.3562357	0.2877178	1.383568	1.207059	0.1938313	0.7661897	0.6115423	0.3840737	0.7242946	0.4889308	0.6450696	2.565442	0.1479193	0.3828013	0.4834566	0.4770846	0.133658122	0.3905934	0.2398645	0.5915492	0.9039138	0.5966844	0.1687859	1.01601	0.3770152	0.8320166	0.2679929	0.6846065	0.6300259	0.07099831	2.101173	0.125075564	0.8952843	0.6278767
SNHG12	0.9582421	2.802546	4.997868	3.483932	4.98221	3.446454	3.201009	2.782845	3.612381	2.36713	1.803271	2.528974	5.479762	5.803514	7.065779	2.383362	0.8394183	8.606767	4.862637	2.362681	1.259444	2.710061	1.95496	4.558173	1.420484	1.403463	4.586475	2.31368	3.48964	1.553751	4.267513	3.870900709	2.23898	3.458728	2.266709	3.176328	1.104132	1.997236	1.457276	2.677874	3.086464	2.806138	4.033528	1.074494	2.051859	7.134927	4.268858274	1.316939	2.247265
AC017076.1	0.3585302	0	0	0.03386869	0.03326727	0.2058206	0.3357646	0	0.1628515	0.05610588	3.201239	0.0521188	0.3362224	0.03400941	0.03245459	0	1.386571	0	0.1436312	0	0.05293798	0.3467232	0	0.05745718	0.4974321	0.09010788	0.03763589	0	0.163982	0.4832335	0.2384323	0.257650312	0.1140818	0.05708425	0.1206686	0.02361054	0.1217162	0.14059	0	0	0.2545815	0	0.3142151	0.02933549	0.05068968	0	1.41984569	0.3835163	0.03539024
AC125494.2	0.8492058	1.19075	1.211153	1.608995	2.458436	1.690005	1.32926	0.556263	1.633274	3.331767	1.105134	13.87019	2.760742	0.8976	0.9993248	2.924789	0.5873326	1.547959	3.61391	1.20986	0.8848782	1.559052	2.143321	1.162611	0.8522056	5.047047	1.258196	0.8826379	1.25029	0.8502556	3.266299	0.831121604	1.338189	0.828634	1.167749	4.237392	1.418818	1.890613	1.220487	0.888023	1.119848	1.104655	2.672184	1.006515	1.382432	4.127054	0.589206807	0.6326267	1.868088
AC107027.1	0.3326777	0.3318443	0.1456709	0.4425901	0.3009676	0.5862009	0.2700132	0.1361981	0.4583632	0.1409965	0.285134	0.4977119	0.3004236	0.4444291	0.2283675	0.1917478	0.4387905	0.4654504	0.2021328	0.4173272	0.9844624	0.5034354	0.5088784	0.2599063	0.4210757	0.3321194	0.1134968	0.02653973	0.4945128	0.2428774	0.1711973	1.122309821	0.9556416	0.2869104	0.7277892	0.2136036	0.3976414	0.2422689	0.2187513	0.4565982	0.2985613	0.07212504	0.2105697	0.1769313	0.1273854	0.8434421	0.296222441	0.409612	0.2845991
AP001025.1	0.6642002	0.2870991	0.3150724	0.6117532	0.2002967	0.1835869	0.8086332	0.06042738	0.2614671	2.777501	0.6777118	0.3137986	0.149951	0.04550333	0.2605383	0.1640699	0.2920191	0	0.1537386	0.624904	0.6551688	0.4639028	0.1693316	0.09609447	0.3152585	0.5827115	0	0.03532487	0.09141745	0.06927306	0.3190135	1.551269584	0.3052744	0.1336591	0.4439879	0.01579502	0.1221388	0.859905	0.2001739	0.03376337	0	0.02399994	0.1401361	0	0.3899703	1.19918	1.075302422	0.192424	0.04735084
AC020558.2	0.2606673	0.6000329	1.369673	0.8125929	1.523767	1.421586	1.293813	1.543293	1.847043	0.9382032	1.237374	0.56839	1.303725	0.9148746	1.014624	0.3368076	0.3360327	1.312921	2.19295	0.5659508	0.307906	0.9803229	0.6210956	1.211443	0.799448	0.9171736	0.8482515	1.91954	0.774944	1.254757	1.089633	0.999056638	0.6082448	1.597856	0.8992469	1.201613	0.2433558	1.007549	0.8504129	0.2752033	1.264795	2.921291	1.446839	0.8531278	0.3685363	1.469634	1.285493613	0.4182498	1.749658
AC119403.1	0.3286764	0.6393134	0.4587415	0.378404	0.1486738	0.2810583	0.5752133	0.2018399	0.7763147	0.208951	0.4829221	0.2911534	0.5843452	1.089265	0.7735569	0.3856488	0.3633858	0.3793781	0.6846914	0.3865385	0.3351602	0.2295602	0.1649674	0.4493655	0.1755047	0.156605	0.3924609	0.4916348	0.2442825	0.3342247	0.3805611	0.341172692	0.1416221	0.4039299	0.3595179	0.4572413	0.1359896	0.1196775	0.2431353	0.3007377	0.5372675	0.320659	0.3510625	0.1748032	0.3020478	0.5681574	0.458943508	0.2856603	0.3954039
AC021092.1	0.2924918	0.3993453	0.09005246	0.1571476	0.3362779	0.2103249	0.6843707	0.6436348	0.2050958	0.5996798	0.6244897	0.1943248	0.4333447	0.1578006	0.0968055	0.3657705	0.319125	0.6215124	0.223732	0.3525834	0.3421239	0.3255832	0.1520489	0.3760908	0.2516283	1.184595	0.2993607	0.1006273	0.1222813	0.2516709	1.134526	0.279892677	0.03780921	0.1560816	0.2849447	0.7081674	0.2622062	0.7155602	0.2163681	0.4181702	0.2179659	0.08322916	0.3731605	0.5104275	0.2687948	0.1832829	0.279677281	0.3257084	0.1348847
AL353801.3	0.1176443	0.2464342	0.3090804	0.2528279	0.2838153	0.3658189	0.3580664	0.2889811	0.4168037	0.02991623	0.1296405	0.3056931	0.3585545	0.07253668	0.3114922	0.0581207	0.1642964	0.9382004	0.3982453	0.1106841	0.1693625	0.3697528	0.2361895	0.3370044	0.4467132	0.1601548	0.7625782	0.1689337	0.2623107	0.5153302	0.3269174	0.305292907	0.04055306	0.9435753	0.257367	0.4280391	0.09735046	0.214183	0.1740526	0.3498434	0.3167394	0.2678075	0.4467807	0.1877038	0.02702826	0.4880703	0.257120284	0.178933	0.4528907
AC025917.1	0.2501035	0.504206	0.5187497	1.35788	0.1429037	0.6876549	1.217958	0.3880127	0.6529121	0.2276203	0.6962692	0.3233862	0.01783067	0.04869721	0.6196121	0.14307	0.3186437	0.5083057	1.878378	0.2600756	0.1263342	0.3861388	0.8003751	1.083241	0.8747057	0.05734363	0.9520544	0.5544634	0.4956924	1.400334	0.5852658	0.450905775	0.1815009	0.5857853	0.7055279	0.6648776	0.4792762	0.2204793	0.5972308	0.2890658	0.3240255	1.489701	0.9248286	0.8820996	0.06048439	0.09101779	0.396379027	0.4690632	0.9628134
AC130343.2	0.2245184	0.08958237	0.1966216	0.1378599	0.1805491	0.2792589	0.0455568	0.1838354	0.1767665	0.3425619	0.4948251	0.4596487	0.1013753	0.5537307	0.3963117	0.1109205	0.5574251	0	0.3118078	0.1760293	0.10774	0.1045415	0.1717166	0.07795833	0.1420883	0.4890362	0.1021293	0.2865793	0	0.09366498	0.09243048	0.85453348	0.05159567	0.3872617	0.1637241	0	0.3302908	0.08175153	0.1476315	0.06847783	0.05756967	0.1460278	0	0.3582235	0.481433	0	0.181741254	0.3577459	0.2400887
AC122129.1	1.370119	1.503355	1.315252	3.516148	1.66329	0.6663748	3.186416	1.48142	3.101303	0.8397643	2.000202	1.344407	0.6900225	0.1083055	1.322931	0.6508557	0.8994813	1.459822	6.037734	1.495638	0.8092074	1.128702	1.773364	3.174644	2.592936	0.5452147	2.277231	2.7662	0.7485049	3.913184	2.277915	1.084891566	0.9930248	1.97241	2.45938	2.225609	1.298507	1.84844	1.455329	1.382233	1.797125	1.850812	2.635021	0.6913155	0.6457	0.9473673	1.8086409	1.160269	2.175164
ABALON	0.9130572	0.7820923	0.6712307	0.4011918	0.7174053	0.760588	0.3059463	0.1920467	0.3363487	0.9116984	0.812314	0.3086868	0.2382826	0.144616	0.2661515	0.6621423	0.7487012	2.96746	0.2879266	0.488627	0.4662882	0.6201622	0.4612796	0.5933518	0.5804865	0.9122851	0.4000915	0.9863492	0.6474834	0.6709622	0.4241699	0.460843092	0.4389021	0.4941403	0.4123215	0.5306727	0.7948327	0.4941177	0.9666641	0.7358038	0.3221845	0.5121333	0.6839641	0.8197289	0.7774993	0.2664339	0.553303275	0.5314663	0.3332225
AP001527.2	0.1515766	0.241915	0.1327429	0.930718	0.7313528	0.597021	0.09226876	0	0.1790076	0.23127	0.2969473	1.336752	0.2395414	0.06230567	0	0.0249615	0.1881641	0.2544856	0.315761	0.04753628	0.1939661	0.3528896	0.3477873	0.1315779	0.2158347	0.1925919	0.03447472	0	0.2753824	0.2213225	0.4680117	0.157339546	0.3134989	0.1045791	0.2486998	0.3460385	0.2787319	0.07358933	0.04983439	0.4160761	0.2331982	0.03286205	0.383764	0	0.3018085	0.4541658	0.171775728	0.241521	0.1620884
AF001548.2	1.048737	2.32807	2.179183	1.194236	2.116053	5.620921	1.207146	0.5620614	3.28773	6.846595	3.530068	2.035938	4.003477	3.244888	1.413638	1.657969	2.130351	2.849214	5.481627	8.718756	2.854852	2.983184	1.006267	4.389632	4.271828	2.865776	2.471994	2.062702	5.007402	2.768271	2.425637	4.453405504	0.8413304	2.644312	2.148291	1.762996	2.90328	3.443734	2.821068	1.500451	1.965495	0.644898	2.534518	2.149913	2.87379	2.531427	5.667718413	1.856109	1.443634
AC002064.2	0.772219	0.3961463	0.07245743	1.083798	0.2661382	0	0.5372234	0.2709823	0	0	0.4862641	0.2084752	0.1494322	0	0.06490919	0.1635022	0.3594813	0.8334623	0.8043348	0.05189514	0.4235039	0.2311488	0.3163982	0.4596574	0.3665289	0	0.07527179	0.1584119	0.4919461	0.8974337	0.408741	0.515300623	0	0.2854213	0.1206686	0.519432	0.2434323	0.5221914	0.1632119	0.9589265	0.169721	1.00451	0.3142151	0.117342	0.3548278	0.07627858	0.160737248	0.5273349	0
AC097359.3	0	0.2365419	0.8826034	0.4853579	0.9852611	0.3277253	0.3528581	0.3667593	0.7156852	0.01340049	0.01935679	0.1618267	1.374097	0.03249164	0.1860372	0.1431883	0.09812524	0.2211851	0.7821609	0.2231062	0.07586319	0.2024303	0.3325057	0.617546	0.2876408	0.4304327	0.6472129	0.2144015	0.1044425	0.2638101	0.1138957	0.32820249	0.3088065	0.313586	0.4179024	1.172956	0.07267762	0.09593981	0.2858682	0.1687611	0.3445616	0.9939546	0.6754326	0.01401315	0.1089619	1.767204	0.1023759	0.1946503	1.200285
AC015967.1	0.5358254	0.4810348	1.143792	0.5346414	0.7271275	0.8747375	0.8561998	0.9871499	0.8700923	0.1362571	0.09841059	0.4430098	0.9979933	0.28908	0.9064104	0.4632561	2.026668	0.449805	0.6976373	1.260311	0.4499729	2.292226	0.9989143	0.8023485	1.812074	0.5106113	0.7312116	0.2244168	0.5973631	1.21548	1.240821	0.312861093	1.523807	0.6238493	0.9890518	1.003448	0.6650918	0.1219403	0.3303099	0.1838543	1.70024	0.4791921	1.144641	0.4987034	0.1231035	1.111488	0.618072989	1.018715	0.644608
AC026369.2	0.1737417	0.2772904	0.1141155	0.05334087	0.4366141	0.1980937	0.4582989	1.280336	0.5813547	1.251808	1.872036	0.2462507	0.3530182	2.660271	0.3066826	0.4148688	0.4717988	0.364624	0.120645	0.3950347	0.111165	0.2022465	0.1328815	0.1659004	0.1236982	0.5203505	0.1580639	2.134508	0.08608684	0.3986504	0.1072899	0.40578169	0.01996345	1.033894	0.5542975	0.433825	0.09584732	0.3901204	0.2570477	0.1854686	1.559244	0.6026798	0.1924484	2.140665	0.99791	0.2202449	0.393789225	0.5285105	0.260107
AL135744.1	0.2280878	0.2426842	0.4660775	0.4045935	0.1528496	0.5358752	0.0617081	0.3320144	0.389083	0.1546703	0.8192017	0.2634113	0.5492641	0.4062746	0.6262859	0.2754496	0.2123577	0.3829421	0.3695592	0.3099683	0.34052	0.5664187	0.2325954	0.1583955	0.3127525	0.2484055	0.103753	0.3153966	0.4018298	0.4440524	0.5320998	0.341986299	0.2795518	0.7081533	0.3880964	0.2386579	0.1398091	0.2583816	0.3749464	0.2550772	0.5068694	1.087896	0.4331073	0.2965263	0.1397391	0.5607506	0.689287658	0.2863415	0.552853
LINC01138	1.720376	1.686187	2.158893	2.072939	3.891595	2.749048	1.941705	3.055925	2.997377	2.577536	1.956766	5.171223	1.151478	1.632296	2.615174	1.671863	2.050214	3.28256	1.994307	2.913468	1.4491	1.967758	0.4690374	0.9445272	1.71767	1.300516	1.635107	1.131544	2.888216	1.62118	1.639808	2.861458166	2.405606	3.493852	2.497271	0.918341	0.3885614	2.641293	1.221727	2.640848	2.783782	0.6476693	1.829384	1.881598	1.819075	2.300735	1.741891623	1.150439	3.142614
HOXB-AS1	0.3578757	0.085675	0.08059088	0.0376705	0.2220094	0.2543603	2.489698	0.03348894	0.04830182	1.757708	0.3455417	0.1256	0.09695358	0.05043602	0.06016278	0.04041234	0.04759924	0.3090065	0.1491037	0.07696059	0.06869374	0.02856618	0.02346096	0.1491159	0.009706484	0	0.2232564	0.02936564	0.08106189	0.06398538	0.08839888	0.22288928	0.04229588	0.02116401	0.01118449	0.07002896	0.02256316	1.779656	0.0403406	0.07484684	0.2045034	0.03990241	0.0776636	0	0.2255187	0.1979622	0.029796706	0.0177736	0.0524838
AF129075.1	0.240919	0.3604732	0.4219687	0.5670659	0.5569964	0.5244018	0.6843848	0.4931605	0.8535551	0.6534851	0.530971	0.5501356	0.7070738	0.4208772	0.4488871	0.1983716	0.1682279	0.8089693	0.7528157	0.264443	0.3468305	0.504801	0.6909754	0.7528772	0.4383443	0.5028943	0.6849353	0.4420503	0.51728	0.7538026	0.5702984	0.541837235	0.4152347	0.3324403	0.8564585	0.6703134	0.1550578	0.1900672	0.4554449	0.2939199	0.5250876	0.8357058	0.6480852	0.3203258	0.2398503	0.610805	0.624054605	0.2791844	0.8244055
AL132780.2	0.7414328	0.2479753	0.2434907	0.5757677	0.3288044	0.2576746	0.1194697	0.1606988	0.3347924	0.2107232	0.4165286	0.7211788	0.4430837	0.2958028	0.3207721	0.1292808	0.2030293	0.7505468	0.3747772	0.04103337	0.4813663	0.07615368	0.1000701	0.2725876	0.2070097	0.3206164	0.2083103	0.1356939	0.1728803	0.1773997	0.2289267	0.248995391	0.3307487	0.2143978	0.6440337	0.1960224	0.2526318	1.111642	0.2258398	0.927823	0.201297	0.2836655	0.4140819	0.2087595	0.2204412	0.7840728	0.190641852	0.2653397	0.2518469
AC100810.1	11.33461	17.43563	9.044518	17.10317	12.20325	13.15326	8.602585	9.75468	17.37313	8.009177	4.057166	13.61535	13.55684	22.15551	6.385355	8.340012	14.26889	7.834671	12.25815	17.70908	19.37266	14.45187	17.72064	11.1915	15.68184	12.46247	6.812381	8.472839	14.01649	16.04201	11.64582	14.819592031	19.56897	15.8734	21.96064	10.62228	12.95817	10.88866	8.325208	14.18859	11.44609	1.92929	9.616599	13.40312	10.94821	11.95606	12.087635579	7.535101	23.37999
AC004943.2	1.339923	0.6778067	0.345976	0.5458021	0.3971186	0.7493621	0.7535219	0.9219107	0.6803977	1.111782	3.250598	2.046885	0.3835178	1.006825	0.6702323	2.47223	0.5364007	0.6411719	0.5829493	0.6876267	1.067965	0.3862983	0.5023295	0.7338903	0.5656683	1.014684	0.557092	1.008532	0.8417202	0.9188337	0.6830922	1.237085699	0.4947942	0.6950556	0.8534651	0.5495961	0.7373731	2.73795	0.8572503	0.6868148	0.486239	1.023522	0.6626508	0.6093203	1.745695	0.5964128	1.461451916	0.6323523	0.6252423
AC093915.1	0.03099314	0.2225916	0.9771188	0.4313593	0.5483171	0.950892	0.2389739	0	0.7686422	0.2522037	0.2428694	0.1269024	0.8536421	0.777125	0.9239568	0.1122863	0.03847425	1.058048	1.033028	0.01943966	0.04957575	0.2453303	0.1540775	0.2367549	0.06864994	0.02250264	0.1550804	0.04945024	0.4607013	0.3491039	0.178631	0.268095845	0.1282034	0.1496843	0.655427	1.105549	0.07978995	0.1956103	0.05094864	0.3497562	0.4927188	0.1075098	0.3334929	0	0	1.385818	0.070246587	0.2334528	0.7026214
MCCC1-AS1	0.06251296	0.5237934	0.4105921	0.9979973	0.9802756	0.3628541	1.040124	0.7165977	1.008955	0.2331511	0.5204827	0.3347185	0.5645215	0.12848	0.5149462	0.08235665	0.1164035	0.8396361	0.9115794	0.5293304	0.2399855	0.2037534	0.5020185	0.8248297	0.4945231	0.136163	1.450236	0.239378	0.4336414	0.8606159	1.106628	0.346078443	0.1149268	1.013563	0.8433397	0.7492412	0.2758899	0.2427967	0.2877366	0.2478629	0.6091097	1.328185	0.6330853	0.110823	0.07659775	0.8644905	0.222650854	0.4165413	0.7487003
AC040970.1	0.948152	0.4255995	1.167669	0.5821889	0.2620983	0.5650927	0.3847771	0.3234774	0.2566071	0.6831429	0.145116	0.4479505	0.5351412	0.1948693	0.1627153	0.4879402	0.3494268	0.5969532	0.3497696	0.2230141	0.549781	0.4414837	0.7025059	0.9465127	0.3562773	0.5163059	0.6199895	0.05672991	0.8221453	0.3955517	1.073431	1.00470496	0.5719639	0.65417	0.2376738	0.2536597	0.3705028	0.9494118	0.5455229	0.8675555	0.2735094	0.4625119	0.975222	0.1890994	0.8531821	0.6282822	0.825064758	0.3605267	0.152086
AP000704.1	0.4003399	0.6098964	0.09561734	0.6704144	0.4829071	0.67902	0.531704	0.5959961	0.5157708	0.8514515	1.016011	0.8253334	0.4436907	0.71808	1.113533	0.4315263	0.3727303	0.6110365	1.061428	0.9245155	0.3143646	0.3558706	0.6262951	0.8719586	0.3454888	0.6738204	0.3476594	0.9755472	0.7573873	0.9565376	0.8989814	0.528895566	0.5018209	0.6779733	0.5573348	0.3738875	0.2810865	1.431212	0.4307603	0.5994155	0.7838939	0.9468471	0.7601901	0.3096971	0.501689	0.4529694	0.742400576	0.664258	0.6538307
AC127024.6	0.2631737	0.8550469	2.568138	0.923401	4.126868	1.964033	1.922411	0.7388103	2.308804	0.6501136	1.160038	0.6394387	3.412093	0.6954283	1.283028	0.5572185	0.700068	2.966698	3.759344	1.167273	0.3247446	2.048175	0.9057645	1.488195	1.070689	0.8598502	2.052221	0.5038793	0.6333677	1.552762	0.8822315	0.858564298	0.8812638	1.167265	0.8224819	2.639258	0.5392542	0.57496	0.7416392	0.4472054	1.214666	0.5868665	2.855603	0.3999036	0.4491536	4.99121	1.022551737	0.8495699	1.157862
AC022150.2	0.9653593	2.044398	1.300633	1.3071	1.761616	1.508605	1.567041	1.134984	1.198526	1.561033	3.78239	1.450101	1.106471	0.8851953	0.932112	1.320712	0.8526916	2.036346	2.784483	0.7918038	0.9740096	1.106451	0.9087114	2.397945	1.010394	1.07831	1.452488	1.208506	1.22647	0.8674192	1.650831	1.849961243	0.8532514	1.306467	1.164246	1.80122	1.310906	1.478129	0.6347694	1.358923	0.9139632	1.320146	1.974091	0.2896197	1.069127	1.985375	1.731170111	0.6669104	1.556401
AC107398.2	0.132619	0.2857395	0.03484226	0.3908706	0.1919649	0.2969159	0.2583321	0.3474826	0.4385339	0.1079175	0.0779425	0.1503727	0.1796418	0.3270789	0.5618263	0	0.2222512	0.08906289	0.1381345	0.09981827	0.2545604	0	0.06085796	0.2486624	0.176251	0.057773	0.434347	0.3300907	0.3416974	0.3319574	0.2620658	0.220257911	0	0.494097	0.4642028	0.2724837	0.1170581	0.1352097	0.2092879	0.07280754	0.4080646	0.1725121	0.5540154	0.08463851	0	0.1100391	0.051528635	0.2074721	1.56565
AC087752.4	0.379543	1.115126	1.994305	1.01694	1.706424	1.716657	1.008166	1.186574	1.996658	0.7721237	0.6083564	0.717254	2.757541	1.574297	1.827151	0.9545884	0.5139893	1.448236	2.192272	1.103726	1.258366	1.204942	0.7916803	1.401731	0.9498698	0.4509295	1.224226	0.4624347	1.09416	1.381863	1.534106	0.859577951	0.8087789	1.249799	1.585147	2.894796	0.6852461	1.080465	0.7487024	0.7892737	1.698679	2.3788	1.113809	1.357941	0.4439188	1.336031	0.904929831	0.5097985	1.948149
AL121944.1	0.5809331	0.7788182	0.854702	0.7704879	0.5045375	1.30063	0.3677749	1.179655	1.15259	0.4490924	0.4779943	1.954151	0.944298	3.352654	0.7656635	0.8265678	0.6923122	1.482521	0.7745198	1.333614	0.802867	1.136089	0.5331725	0.3630858	0.3970603	1.138827	0.6976356	0.5783804	0.8289937	0.5816513	1.14797	1.278402922	1.185497	1.154333	1.016712	0.5769095	0.4102154	0.981495	0.595906	0.9355309	0.7507555	0.816138	0.5736182	0.5190586	0.6619955	1.092585	0.970593673	0.5049025	0.9243767
LINC00638	0.6520663	0.5986508	0.3575967	0.2721062	0.2520016	0.2047307	0.300588	0.4457899	0.5233496	0.1803053	0.5674047	1.082717	0.4459226	0.5933143	0.379943	0.9007554	0.2298714	0.191319	0.4747702	0.3335468	0.3037942	0.2652979	0.348616	0.4550253	0.1201939	2.033928	0.3455686	0.9696804	0.1568401	0.2218499	0.2267447	0.571714922	0.157123	0.3144848	0.4224121	0.2113697	0.2584414	0.9404997	0.2684981	0.6198086	0.3603706	0.5846912	0.3486149	1.185163	0.5294234	0.2976622	0.522704593	0.4731887	0.5849088
AC018730.1	2.230993	3.704221	4.396024	2.386252	5.72948	3.580566	10.16359	7.365866	6.24688	5.819686	5.762906	4.896109	3.606948	2.085552	6.224688	5.830962	4.087259	6.947609	4.797477	4.875097	3.315376	4.523838	4.995092	6.82197	2.86935	4.428372	6.383659	12.09115	3.173651	6.169837	6.799587	2.950797222	3.621946	10.6879	5.471083	6.315154	3.811392	4.612041	5.607663	4.115626	3.764511	9.689259	6.627835	9.224324	2.843886	2.040237	4.439081421	4.222034	5.125434
LINC00844	10.49353	60.80333	38.14891	231.7942	72.84249	24.23347	26.32381	58.4481	174.9166	15.16082	0.6383278	23.80922	188.4969	128.2061	29.06231	46.59172	40.41726	51.50692	191.6917	151.3918	86.82307	86.36178	171.7214	93.01655	105.6096	105.5478	66.90241	9.917625	124.5872	130.1183	105.2487	47.004227223	130.4501	49.28453	121.2887	94.81301	84.69518	11.7304	94.43539	37.54997	69.82079	37.60293	54.38337	28.47314	2.764022	282.0033	19.347328109	13.53503	164.6737
AC010973.1	0.4367344	0.8214932	0.08195772	0.4214033	0.1128874	0.2328068	0.8355349	0.3575977	0.2578854	0.1903867	0.2750104	0.2358095	0.2957938	0	0.2569692	0.1232932	0.1742635	0.3142474	0.6173612	0.3815461	0.02993949	0.087152	0.2147297	0.9098699	0.4441998	0.1019224	0.3831349	0.4479553	0	0.7418047	0.1926389	0.323813612	0	0.4196977	0.2047352	0.2937688	0.2409313	0.6133764	0.3076859	0.142718	0.383948	0.8115832	0.296178	0.06636366	0.3153474	0	0.090906193	0.1626754	0.3602741
AP000439.2	0.5836911	1.863132	0.5464193	0.2883685	1.869436	0.08344858	0.3593925	0.2307227	1.133024	1.003176	0	0.9952805	1.072377	1.04244	0.07895099	1.849515	0.3872767	1.408007	0.8805028	0.429227	1.938141	0.2155508	0.5464794	1.041315	0.2738609	0.5406979	0.4852432	0.09634056	0.4388038	0.3106792	1.019186	1.156052754	0.3515281	0.6040696	1.878693	0.5513897	0.4959575	0.3664368	1.058771	1.233898	0.8876778	0.1919995	0.853556	0.2497715	0.1418074	1.428811	1.257777985	0.9329646	0.352979
AC004233.2	0.8416343	0.6766328	2.359691	1.403802	1.969821	2.421784	1.819903	4.463912	2.240087	2.41494	0.4614208	3.204752	2.858641	2.50946	3.266891	5.27506	1.964824	0.6748848	2.629911	3.120088	0.9162568	1.842451	0.9511394	2.486189	1.27594	4.268373	1.388524	2.164588	1.618283	2.484004	2.404722	1.434323335	1.818656	4.836102	2.253432	0.8495702	2.078958	0.9147925	1.920431	0.8390557	2.647661	9.264999	1.86053	1.149101	0.05771993	2.67522	0.451474492	2.39097	1.354032
POLR2J4	0.8207214	0.93207795	0.97949035	0.72438245	0.8644053	0.95519945	0.92875505	0.55651385	1.0883124	1.0449521	1.303975	0.69987345	0.6571074	0.94002475	1.9803025	0.48795365	0.5295818	0.99282075	1.120914	0.7098906	0.3829549	0.7791224	0.4800137	1.10445915	0.64232225	0.3908286	0.8481207	0.89952525	0.7186962	0.65404625	0.8944576	1.5783578515	0.8254276	1.33632615	0.7643844	0.705054	0.5327226	2.0488615	0.4537528	0.56096325	0.71999765	0.91295885	0.9061295	0.3590918	0.72731205	1.015116	0.8764198245	0.3682627	0.6959921
AC020907.2	0.5205161	0.07788182	0	0.02663415	0.3662568	0.05395206	0.3432565	0.284132	0.1792917	0.08824271	0.2549303	0	0.08813448	0.1872137	0	0.02142954	0.6865429	0.03641279	0.1807213	0.6121508	0.04163014	1.54508	0.1244069	0.04518401	0.8852973	0.2362012	0.02959666	0.3529604	0.06447729	0.7600244	0.2946457	0.090051023	0.08971329	0.3815713	0.5456356	0	0.2153631	0.1263534	0.1069575	0.03968919	0.1001007	0.1692731	0.08236568	0	0	0.08997759	0.126402897	0.7916871	0.1391535
GAS5	14.4657	18.94967	22.50884	13.71028	39.66967	21.30174	17.01804	61.77832	27.9507	21.81	19.35146	21.22665	38.6663	68.77127	101.1454	26.0661	8.358785	90.03441	21.71156	24.45645	18.07996	13.89025	18.14679	24.27888	13.76128	28.21905	29.51796	31.8824	23.88465	16.7748	24.78448	10.353759646	9.891193	40.49143	22.11391	71.7862	34.72065	10.13805	17.33789	17.85161	36.69584	75.00007	16.41433	47.87909	14.8228	15.79725	17.249852791	16.30797	27.47501
DANCR	8.35061	19.0727	21.4259	18.59087	23.68848	10.93326	18.60883	19.63845	35.95407	26.14205	14.01203	17.03329	43.27094	13.66988	40.27591	75.52758	17.5824	19.50156	22.4823	23.15618	32.31219	53.7437	29.56464	21.64117	17.03969	35.03308	23.01021	35.06874	23.02135	25.13693	24.89179	17.256544622	19.95012	34.10656	32.14137	35.51179	27.00929	19.24964	23.29857	20.52222	32.77828	18.01351	26.2688	23.02591	10.81549	27.6304	13.254878837	22.03385	32.9706
AC121757.1	0.3321001	0.0917358	0	0	0.1232595	0.1588733	0	0.08366869	0.09050785	0.1039397	0.1126044	0.07241507	0.1384163	0	0.09018632	0.07572456	0.856237	0	0.2394774	0.8412169	0.3187308	0.3925331	0.0293074	0.3193293	0.9215248	0.1391089	0.0697229	0	0.2278404	0.3836662	0.3786095	0	0.1408959	0.3436948	0.1956031	0	0.1127435	0.03720743	0.05039343	0.1168732	0	0.03323069	0.3395605	0	0.07042942	0.07065548	0.545922768	0.5328663	0
AL158055.1	0.8908655	0.8848523	0.59758	0.3957119	0.411549	0.5658231	0.484603	1.427839	0.7610838	0.3663227	1.141844	0.7522212	0.3337792	0.4441039	1.182181	0.6180421	0.6353055	1.463872	0.8884299	0.8024926	1.018726	0.5295442	0.5871237	0.8885025	0.5218072	0.6192908	0.1293314	1.651238	0.7513406	1.826634	1.264132	0.413180008	0.7317874	0.843503	0.7256618	0.5192635	1.192051	0.9110289	1.121718	1.23138	0.8165173	1.356097	1.151748	2.681494	0.5051489	0.3145471	0.515531435	0.7083764	1.021562
LINC00235	0.2830147	0.6436571	1.068852	0.5560899	0.9132036	0.484024	0.7580263	0.4982242	0.8188691	0.3886322	0.6237476	3.436325	0.5654611	0.3839003	1.040765	0.8738742	0.4677063	0.8552884	1.238097	0.2596139	0.3123647	0.5831215	1.14451	0.611729	0.62464	1.718356	0.5696668	0.4809075	0.5679324	0.8855145	1.031135	0.440662465	0.2048712	0.6004362	0.5030538	0.5027484	0.4918078	0.8759351	0.6071368	1.605536	0.3265603	1.086037	0.6986277	1.505185	0.1625535	0.1956903	0.542948973	0.5534431	0.4448835
AL118505.1	0.3382883	12.46391	15.69431	4.944688	25.79722	2.442504	15.55991	12.05245	8.779449	0.453203	0.07273826	1.504674	12.59589	14.9364	10.60277	15.26156	1.597836	16.34618	19.56013	2.499616	4.505784	3.01969	15.60901	23.36063	2.349753	5.427492	7.453855	22.70095	6.516645	10.84274	10.24127	0.950674528	3.390252	4.815996	4.160601	21.00718	16.48646	0.2643807	11.49909	4.997818	7.933709	14.98312	11.6252	6.117118	0.2198914	19.57991	0.22441094	10.69925	9.327821
LINC02588	0.1289883	2.084376	1.72266	0.2376061	1.361423	3.797017	0.8767917	2.869221	1.053626	1.388573	0.8844345	0.7312799	1.761798	2.783589	3.225545	3.90847	0.3302546	0.7579655	1.858547	0.5865585	0.8872021	1.426431	0.5549236	1.018925	0.3775449	2.399839	0.3227094	0.6791522	1.054549	0.9282496	3.491479	0.390519652	0.4742766	0.3337293	1.187524	0.3772911	1.648503	2.677128	1.738726	0.3048949	0.8433976	0.2516838	1.245066	0.3315722	0.04939083	1.664858	0.480296915	0.5979026	0.413801
AL391834.1	1.024766	3.748063	3.514962	8.87916	0.9614242	1.487054	2.911079	3.96231	7.597487	1.071322	1.003788	0.9413959	4.62706	2.351872	1.909373	0.7312829	2.014196	1.481545	3.735848	1.098046	7.977376	2.027918	3.722877	4.477453	3.972257	0.5890266	4.816857	0.4087592	4.174904	3.063848	4.675827	2.157003421	3.061466	3.594065	12.70382	8.407461	2.575383	1.036493	1.291512	4.9227	9.503314	3.18445	4.216093	1.998376	0.3400735	11.02225	0.96777218	2.078179	13.11348
EIPR1-IT1	0.1332101	0.5315055	0.5249632	0.1908534	0.1606837	0.8284422	0.7297971	0.5817188	0.5506104	0.2484131	0.6524156	0.3566291	0.1804425	0.4106708	0.4441488	0.5045492	0.3720696	0.4472992	0.5087505	0.5639802	0.3196186	0.434182	0.5348804	0.3237768	0.3161367	0.6044842	0.1514871	0.2975555	0.1760104	0.3890097	0.3290422	0.483961541	0.06122495	0.2986985	0.1942799	0.2851022	0.3184454	0.371867	0.4379596	0.629748	0.1707847	1.068566	0.548053	0.2833858	0.02040295	0.1228106	0.690110524	0.2701439	0.313386
NCAM1-AS1	0.3991854	1.943145	2.097516	3.153746	0.625969	0.7116673	2.057357	1.22025	1.60285	0.6225973	1.055737	0.9681133	0.3244349	0.0328171	1.785057	0.5259001	0.4335981	1.161683	3.298578	0.9389208	0.4086565	0.817832	1.602855	1.885056	1.490504	0.2463551	1.652398	1.515844	1.015329	1.348916	1.232535	0.870161236	0.8439639	1.597406	1.717463	1.982103	1.291939	0.7655164	1.522403	0.6818059	0.5527265	1.88666	3.158325	0.4529126	0.1956503	0.8464503	1.189115734	0.9830005	0.8366632
AC022150.3	0.2173746	0.5420752	0.1665698	0.155719	0.240356	0.383029	0.1323218	0.593287	0.2353204	0.3316622	1.224317	0.3252095	0.02453744	0.067014	0.2984347	0.6085501	0.4384972	0.7299109	0.3584904	0.1192998	0.4867888	0.2024303	0.4364138	0.4717365	0.3783102	0.9666801	0.2471994	0.346826	0.3231191	0.4534237	0.3355857	0.451278424	0.09990798	0.2999518	0.4953584	0.4032037	0.4197133	0.2242593	0.1250673	0.3812192	0.3622964	0.4948352	0.4127644	0.5202383	0.06658781	0.2004046	0.299129583	0.1731816	0.1859596
AL080316.1	0.255564	1.491304	0.3776789	1.019997	0.2312042	1.946977	0.5833827	1.517103	1.546795	0.7148721	0.2816239	0.3622205	0.3461795	0.9848417	1.127781	0.09469364	0.6245897	0.3218044	1.064771	0.3306105	1.257038	0.3569913	0.5497339	1.430903	0.6671603	0.452285	1.395017	0.7033826	1.456231	1.439325	1.341446	1.82380392	0.792857	1.487737	1.956815	0.3281818	0.2467252	1.139934	0.4726278	0.9061305	0.7863625	2.327081	1.091882	0.7135755	0.3816456	0.2650642	0.496492341	0.3331749	0.7788691
AL158151.1	0.3344225	0.4086413	0.7321748	0.1540078	1.20178	0.4939514	0.4665191	0.684562	0.8721665	0.1842568	0.2866295	0.8294817	0.4246865	0.4983092	0.8936645	0.3510866	0.6486644	0.3158268	0.3628446	0.09832405	0.1805398	0.6812559	0.4236251	0.2467545	0.7936578	0.9105307	0.7796288	0.2334406	0.2485532	0.6452567	1.144433	0.07232026	0.3074092	0.9085079	0.5639465	0.9423991	0.1844893	0.2080233	0.5978493	0.5036173	1.029008	1.178179	0.5291851	0.748491	0.08963744	0.8189612	0.263937867	0.2845991	1.037083
AL162586.1	0.624295	0.8576705	1.118302	1.785982	1.951088	0.7147388	1.528738	1.463811	3.728263	0.988607	0.9276961	0.9250566	1.77779	2.020858	1.076938	0.8551787	0.6406853	1.167251	2.519753	0.7475487	0.5515021	0.7234159	0.5859914	1.374523	1.077519	0.5717393	1.732926	1.487323	0.9842327	1.953334	0.8586533	0.802674426	0.4206184	1.58586	2.265907	1.658034	0.5557396	0.5579624	0.7067191	1.129473	1.255157	1.282731	1.387515	0.988529	0.5215601	2.393796	0.613310006	0.6905682	3.231742
AL606760.1	1.187799	1.098655	0.7801598	0.9116728	0.3907566	1.158416	0.3122242	0.5083882	0.8767229	0.3432387	1.189927	1.54322	0.6582101	0.5992107	0.4447461	0.7468583	0.3393048	0.4532328	1.110667	1.473101	1.178845	0.8107497	0.7897363	0.6608305	0.7559797	2.10211	0.5341684	0.710685	1.083448	0.8277573	0.8168475	1.877460902	0.7444456	0.7543242	0.6053356	0.3582165	0.8339772	1.091082	1.131612	1.086832	0.6645129	0.7198763	1.025212	0.7465771	1.017142	0.8959665	0.957119311	0.5044408	0.796745
ALG13-AS1	0.1634954	0.3914061	0.1073856	0.3011708	0.493038	0.2033578	0.5971445	0.2677398	0.2896251	0.3326071	0.8407797	0.2317282	0.2214661	0	0.1923975	0.4846372	0.3044398	0.686241	0.9366228	0.3845563	0.07845681	0.6851488	0.1875673	0.8515449	0.3104084	0.08902967	0.6693399	0.6260654	0.1620198	0.4092439	0.6057752	0.339423088	0.2254334	0.3384072	0.8941855	0.4199044	0.1803896	0.2976594	0.4031475	0.523592	0.3773028	0.2126764	0.1552276	0.08695341	0.2253741	0.2260975	0.238220844	0.4973419	0.1049003
AC114296.1	1.183933	0.2530643	0.1666329	0.051926	0.3060236	0.1051851	0.05147797	0.3462152	0.7989658	0.5591241	0.06212658	0.1198594	0.05727572	0.05214175	0.3980638	0.1253372	1.456587	0	0.08808365	0.07956337	0.6898788	1.358485	0.0485088	0.1321363	0.6422242	0.3223488	0.1154034	0.04047837	0.1676067	1.164228	0.417776	0.438909166	0.4081122	0.2187977	0.9250195	0.07239732	0.09330495	0.52347	0.1251147	0.03868906	0.8456786	0	0.8831917	0.0449759	2.020596	0.233894	0.082145119	0.4409928	0.5968466
AL596202.1	0.2632711	0.778566	1.064641	0.9065358	1.089697	1.425414	0.9175682	1.251129	1.895975	0.6143484	0.3109749	1.326734	1.07685	0.7065984	1.093451	0.8160989	0.7641805	0.9446925	1.301202	0.8839315	0.5548888	1.052795	0.9120219	1.215271	0.6958555	0.5846897	1.105993	0.8203424	0.3990159	1.253376	0.9627078	0.66980552	0.3274187	1.169987	1.343884	1.286025	0.5866458	0.7330634	0.6822696	0.708506	1.127754	1.007251	1.274294	0.6259632	0.2419415	1.284978	0.381091636	0.8389884	1.324842
AC133552.5	0.8955509	3.144442	3.529247	5.168971	8.209914	3.304564	2.871102	4.350772	7.861641	4.220654	3.245707	4.625885	9.381205	20.76179	6.990622	7.28544	1.750957	4.961754	4.788352	5.701371	2.263347	5.504285	3.321944	2.767521	3.372203	7.672557	3.014536	3.77222	2.396164	5.641473	4.424201	2.664852618	4.239541	9.484431	5.681594	4.804524	2.766649	3.478267	4.328173	5.708666	8.037114	4.620933	5.328319	3.461039	1.508825	5.325359	5.306436223	1.660467	7.699565
AC118344.1	0.2507787	0.8222338	0.8737018	1.057806	0.591848	0.2983601	1.92479	0.2321205	0.6052016	0.4990813	0.4966302	0.7417839	0.08861674	0.04033675	0.2822795	0.6033103	0.4060586	0.7688528	2.055596	0.2564585	0.2825411	0.4264606	0.5628945	1.113066	0.8694407	0.2374936	1.115948	0.7828494	0.4430057	1.037106	0.8887741	0.282949308	0.2706126	0.8350232	0.3935762	0.7840897	0.6015042	0.4605373	0.430171	0.5686657	0.4025939	0.4396816	0.7453475	0.4407146	0.09018049	0.06031329	0.518969486	0.4264389	0.3357958
ZNF775-AS1	0.3036344	1.226639	1.24644	0.6991465	0.5493852	0.4720805	0.9241522	1.180924	0.9861046	0.07721237	0.613426	0.7889794	0.8225884	0.2340171	0.5359644	0.8625388	0.3887044	0.5735014	1.462713	0.5713408	0.1457055	0.3181048	0.5660514	1.18608	0.5404431	0.4546872	0.9322948	1.271695	0.3761175	0.5700183	1.078136	0.196986614	0.1046655	1.060544	0.8303151	0.4224039	0.2512569	0.3593174	0.636397	0.4514645	0.4087447	1.184911	0.4324198	0.3229698	0.06975866	0.5248693	0.553012674	0.4948045	0.9740743
AC069281.2	0.5360689	2.020397	2.359995	2.241844	3.075858	1.265961	1.150938	0.5397685	2.314171	0.9542333	0.936656	0.5373294	3.458993	1.456107	1.035759	0.8016721	0.3237397	1.277054	2.17309	1.056416	0.6987309	1.320558	1.907318	2.452472	1.069343	0.5640973	2.377518	1.511818	1.884433	1.885814	0.9662671	1.323449261	1.543228	0.9708733	1.362917	2.896205	0.3556761	1.084113	0.9753035	1.869207	2.033971	0.9894455	3.521456	0.4353598	0.8787594	3.391078	1.059029952	0.7618257	1.775511
LINC01080	0.519036	0.4170255	0.3175588	0.5238921	0.1114943	0.1857159	0.1904364	0.3027299	0.6045698	0.2965203	0.03134039	0.1478017	0.2311466	0.1315172	0.1255046	0.11943	0.3707051	0.05968644	0.4295355	0.08027312	0.5732036	0.9335992	0.4486306	0.2370045	0.499464	0.07743437	0.09702741	0.006806577	0.9018768	0.3826394	0.6410355	0.509248177	0.8333092	0.4709324	0.8243896	0.07913007	0.4471521	0.289959	0.3225899	0.2472166	0.5031826	0.1572307	0.2295181	0.08319137	0.3005659	1.28806	0.172662298	0.07415446	0.319333
SLC12A9-AS1	0.2592001	0.4136812	0.6809821	0.2652588	0.2605486	0.1611982	0.4207522	1.273397	0.3571258	0.307594	0.253894	0.5306514	0.5851747	1.811255	1.016735	0.3841636	0.3619864	0.2901182	0.7649432	0.3251533	0.2902264	0.3017254	0.2478024	0.3600027	0.2050462	1.31735	0.1768581	0.9925428	0.08562025	0.4325342	0.4268334	0.313897368	0.4169602	1.698914	0.472537	0.1109504	0.09532783	1.038178	0.2556545	0.276695	0.731088	1.34868	0.4921852	0.3216569	0.1588002	0.5376709	0.125889064	0.03754614	0.443481
LINC01918	0.2843751	1.380492	0.7263696	0.1746134	0.7622788	0.4519621	1.519493	4.449947	1.921744	0.7552885	2.228429	0.5523354	1.455223	3.05869	1.877735	1.326868	0.235345	1.803678	1.629111	0.743196	0.4245532	0.5958553	1.341227	1.546959	0.2999486	2.787361	1.207333	3.448324	0.7984576	2.155223	1.912184	0.623172717	0.2396207	3.466242	1.192395	0.8926611	0.6972442	2.393075	1.168688	0.8962519	1.385438	2.774384	0.6299873	2.974427	0.2468171	0.6991321	1.181660382	0.4119284	1.824579
SNHG16	2.208881	1.942979	1.952648	1.171937	2.011783	1.641805	2.316413	4.006734	1.888883	3.144943	3.380905	3.736088	2.218895	2.210637	2.588862	3.013843	1.24832	3.46896	1.37797	1.390126	1.398088	1.586371	1.971346	2.669455	1.365924	4.328864	2.377392	3.66567	2.144754	1.949671	2.573867	1.638640605	1.803635	2.138317	2.100719	2.685094	2.361684	4.02906	2.161072	2.404667	1.95301	3.151772	1.727421	3.674519	2.456124	1.492383	1.882842108	1.537382	2.086757
SNHG18	2.581904	0.6552691	0.1180636	0.1906437	0.3153826	1.869933	3.799871	0.6823865	1.794755	4.088971	1.920797	0.2547704	0.2656231	0.8765747	1.153793	0.08073147	0.7074598	0.06858893	0.7318934	2.244658	0.5332328	0.3994653	0.0937356	0.4766207	1.240997	0.3648345	0.2452988	1.908521	0.4939073	1.237328	0.1614572	2.425631169	0.1239248	1.995579	0.3843027	0.2238342	0.1352228	0.4998115	0.2014704	0.08971262	0.7542188	0.3294795	0.3102961	0.521453	4.212336	0.3276734	3.134966775	0.1136199	0.545202
LCMT1-AS1	0.4503823	1.0292	1.362547	1.189986	1.49811	1.137358	1.462186	1.765638	1.224956	0.4720003	1.423752	1.341167	1.201662	0.82467	1.525755	1.227153	0.8132297	1.237349	1.620573	1.014399	0.8776012	1.31545	1.205618	0.7819194	1.774949	2.25928	1.489969	0.4180917	0.7979616	1.212753	0.9776423	0.963345495	0.6021851	0.8898399	1.07486	1.402078	1.189598	1.500784	1.305742	0.9116111	1.070855	0.6213684	0.9588762	0.6387502	0.3762668	1.056928	1.047315099	0.7472903	0.8056129
LINC00339	7.858459	5.15885	4.543905	5.004003	7.615776	7.866904	6.596266	2.493139	4.428783	5.681941	12.66484	12.09006	8.218664	6.432842	3.978331	7.731563	3.772895	7.198302	6.319692	3.496654	4.695012	4.956984	3.85277	5.503946	6.025334	10.00927	4.934266	2.16474	4.326408	3.432519	3.401104	6.995238123	4.692308	3.603003	4.175482	6.459274	3.594174	7.703818	7.342436	5.377481	4.839491	4.616079	5.271635	4.096092	3.66233	6.424488	7.372466719	4.164141	4.338188
AC110285.2	0.7741222	5.072022	13.55426	4.865881	17.5698	9.767995	22.34618	5.220926	14.95224	5.563731	6.240804	1.62654	9.492618	4.735371	9.75695	1.097014	1.213869	11.56042	27.84977	31.82578	1.77919	5.463678	5.550615	16.57329	11.25503	2.207538	5.573912	11.65247	3.159387	15.93502	5.258438	5.973792135	2.092641	9.740288	8.445339	6.653406	1.438506	2.929996	2.391064	3.811874	7.255544	4.359187	10.01888	0.9751005	0.8705346	7.550068	4.996549018	0.9915059	11.42374
AC092954.1	0.07164407	0.2572725	2.117548	0.175965	0.2592604	1.113898	1.133904	1.11458	1.142229	0.6194341	0.3684316	0.3723274	0.3396643	0.3533922	1.391099	0.3185537	0.3668671	2.525984	0.447742	1.449215	0	0.4003116	0.1643849	0.671668	0.3060487	0.234078	2.590872	1.680353	0.2129924	0.9414909	0.353936	0.780863791	0.09878542	1.445835	0.7053014	0.6440107	0.2371414	0.4173921	0.9892967	0.1966622	1.102233	0.5125741	0.2720844	0.3429286	0.3291982	0.891688	0.173981515	0.03113376	4.183047
STAG3L5P-PVRIG2P-PILRB	0.413342	0.679681	0.4881293	0.7126972	0.5439173	0.7737769	0.8183757	0.813633	1.281997	0.7177232	0.5827825	0.3353322	0.8539903	0.6178347	0.815598	0.226896	0.2915422	0.9182832	1.943919	0.5263727	0.1923404	0.4490793	0.3592421	0.7567553	0.6024426	0.2228074	0.4729032	0.835362	0.6950983	0.7158821	0.6239421	1.053140587	0.5353896	0.6827085	0.9179571	0.5861945	0.1796572	0.9547242	0.2017849	0.28652	1.002056	1.194843	1.141643	0.1199082	0.6177424	0.8891709	0.401506321	0.2068381	0.8197226
AL928654.2	1.217949	6.689086	6.540871	10.42592	7.129662	4.812039	4.535614	5.04494	12.31069	2.222675	4.526445	3.147859	7.472615	1.148525	6.576103	1.805137	1.600875	3.247693	13.35764	5.0217	2.406596	3.802961	5.671278	7.910756	3.468552	1.209403	8.310343	7.921662	3.798364	5.828277	5.928429	3.160639152	4.346559	3.373615	4.819559	9.445491	2.450461	3.130441	2.579238	4.588784	7.550295	6.756658	16.18902	1.981365	2.534826	6.390431	2.505333823	2.303899	8.6419
NALT1	0.1318633	0.8242731	0.9430788	0.827666	0.8483154	1.476119	0.7848499	1.271641	3.218353	0.6557374	1.227057	0.3045693	0.8335512	2.330708	1.431045	0.3908724	0.4910771	0.4919743	1.419256	1.502526	0.1546782	0.4297923	0.3529817	0.9767721	0.8901416	0.3350887	0.7397805	0.5750682	0.4936542	0.9901973	0.7057169	1.612103685	0.3030297	1.637605	1.843025	0.740043	0.04849628	0.2560746	0.260119	0.4692116	1.352464	2.039289	1.251951	0.3428586	0.2154312	0.8915059	0.469654146	0.1528073	1.710897
AC005387.1	0.04528638	0.3252451	1.011316	0.3892975	0.874022	0.4506223	0.5513408	0.2966435	0.6417829	0.2763852	0.5323118	0.2995351	0.3680616	0.725985	0.3730434	0.1789853	0.04216319	0.7603239	0.5188677	0.3834638	0.1303899	0	0.2078161	0.4245629	0.3009286	0.1972817	0.803398	0.3901793	0.3590213	0.1700339	0.1118619	0.141024508	0.3122125	0.1406024	0.2972151	0.5427742	0	0.1319172	0.3126683	0.3314949	0.06967239	0.1178179	0.7739332	0.2408511	0.2913217	1.628288	0.48388609	0.1180783	0.4067867
AL022328.2	0.7223178	2.206246	3.370063	2.783477	2.764094	2.912147	3.638849	1.223655	6.030085	1.114754	3.80603	0.8237214	2.462945	2.150033	2.872434	0.3445468	0.5101746	2.509069	5.448111	1.640373	0.8127635	2.087563	1.828782	3.217243	2.506305	0.5425245	3.97682	2.360585	1.801838	2.431484	3.230012	2.042504952	1.305048	3.041699	2.42478	2.857318	0.6595494	1.287842	1.252907	1.185094	2.452468	3.693591	4.303929	1.351174	0.8926929	3.375565	2.250070318	0.779317	2.588907
AC009779.2	6.97065	11.70251	11.14489	11.17859	9.354397	9.893081	9.118558	9.334712	15.18575	6.337514	9.268054	6.29424	12.09085	13.47277	17.34177	6.931185	6.294499	8.93968	6.478116	12.09793	10.41143	6.187943	7.109816	10.88597	8.724992	7.675801	9.060209	11.82333	8.790672	9.525982	6.562564	16.329002633	12.20082	12.1072	13.31611	7.83065	6.094243	8.728661	8.923723	9.875471	14.08937	8.923787	5.831525	6.733014	5.147058	16.62122	7.822657454	4.877407	14.89868
TRAPPC12-AS1	1.597592	3.068098	3.182541	2.005041	1.482372	2.030778	1.581644	3.076206	3.089228	1.410741	1.728255	1.078251	0.7134233	0.2814391	5.268153	0.81529	2.059495	2.063258	4.11437	0.5285531	1.415333	2.084497	1.913373	3.218615	2.083206	0.5735942	2.204104	1.882333	2.157291	3.867085	2.103201	0.984065287	2.469092	1.889564	0.9025562	1.638228	2.188813	1.099504	1.264054	1.526045	1.890669	1.530076	4.167041	2.987826	0.3710731	0.8011771	1.449526613	2.639684	2.07259
AC010201.2	0.2559059	0.2807913	0.1820887	0.170227	0.3987177	0.9548974	0.8048469	0.9079871	0.2770327	0.6073696	1.770337	0.1914277	0.259982	0.07889274	0.5646448	0.03160677	0.1092012	0.2506272	0.1776992	0.1805743	0.04093399	0.2829962	0.08562857	0.211035	0.2732943	0.04645026	0.1309578	0.4695491	0.1162316	0.4670719	0.1580283	0.365248758	0.04410654	0.9048713	0.2216025	0.1460537	0.08235176	0.4891968	0.09465201	0.03902549	0.246067	0.8876929	0.1619767	0.2495185	0.1665809	0.1327094	0.890738809	0.1575431	0.09577855
AC034229.4	0.03614695	0.04326768	0.4748344	0.177561	0.348816	0.2248003	0.6601087	0.2959709	0.6830161	0.07353559	1.06221	0.03415495	0.244818	0.8469192	0.3402949	0.07143179	0.06730813	0.6675678	0.5271037	0.2040503	0.03469179	0.1514785	0	0.1882667	0.3431385	0.1574674	0.5919332	0.2076237	0.2149243	0.2714373	0.2232165	0	0	0.1496358	0.632621	0.3403987	0.0797641	0.1052945	0.1069575	0.06614865	0.4448922	0.1410609	0.1372761	0.2306927	0	0.7998008	0.245783411	0.03141616	0.4638449
AC092809.4	0.0722939	0.1442256	0.3640397	0.3107318	0.683098	0.7193608	0.176029	0.1775825	0.5122621	0.171583	0.2832559	0.1935447	0.9139872	0.2525899	0.4111896	0.2500113	0.07852615	0.5057332	0.6275044	0.2947393	0.0809475	0.0841547	0.3870437	0.5271468	0.2630729	0.2624457	0.559048	0.1845544	0.2029841	0.0603194	0.2678598	0.325184251	0.1993629	0.3366806	0.3031309	0.4229196	0.1728222	0.09651994	0.1544941	0.1433221	0.2039089	0.2977952	0.1601555	0.1025301	0.08858243	0.7998008	0.327711214	0.1780249	0.3556144
MAPT-IT1	0.3382664	0.145512	0.3679809	0.103852	0.3187746	0.2169442	0.2959984	0.2336953	0.08114497	0.1290286	0.06212658	0.3595783	0.2434218	0.05214175	0.4229428	0.2141177	0.6249546	0.230719	0.1376307	0.05967253	0.1775423	0.64971	0.1697808	0.1982044	1.003475	0.5410855	0.2380196	0.1214351	0.4504431	0.4432006	0.4634702	0.137159114	0.1311789	0.1476885	0.2543804	0.1583691	0.2332624	0.2347917	0.2241639	0.1789369	0.2276827	0.1443816	0.3311969	0.08432981	0.004857201	0.1096378	0.082145119	0.4226181	0.1966881
LINC01141	1.356878	3.31452	0.8317985	0.3209197	1.218451	0.1875225	1.266485	0.3044991	0.7537375	0.7974392	0.02953559	0.5840691	0.7488096	0.4338023	0.09462171	0.6306242	0.9966038	0.7678024	1.141116	0.5200966	1.273315	0.856436	1.026239	2.141077	0.8682529	0.240818	0.9258287	0.10103	0.9014014	0.5660648	2.464065	1.872739069	1.10176	0.5617004	1.324787	0.5722058	0.4602152	0.4684476	1.04587	0.9058632	0.6649188	0.1438181	1.727226	0.5398951	1.815001	1.056357	1.181341072	0.9434355	0.1418734
RFX3-AS1	0.5306798	2.040035	1.072481	1.491393	0.4308559	1.142423	1.217609	0.5013693	1.578846	0.217994	0.5098198	1.55252	0.3732456	0.1006783	0.5764534	0.3125941	0.8646423	0.4454855	2.710602	1.411435	0.7933581	1.183219	0.8195564	1.754063	1.714748	0.4668073	1.559793	0.1758555	0.9405346	1.5327	1.802394	2.012744146	0.591005	0.7604412	1.696777	0.6465238	0.2477181	1.478959	0.8656572	1.419359	0.8949467	0.6504876	1.278988	0.4124998	0.6846353	0.9596841	0.644355357	0.567663	1.100043
U62317.1	2.03222	4.039379	6.784134	4.647893	5.082617	9.809337	3.540962	3.572213	7.199979	4.873862	7.889422	2.501581	7.778512	15.03622	6.538139	3.684376	4.70413	3.756267	7.379452	4.455456	3.900817	9.323633	4.277852	3.670607	5.203424	5.116863	4.17261	5.550839	3.639762	4.433476	6.677697	8.689528803	6.015512	6.077971	4.772127	5.49068	3.826158	6.028386	3.475555	2.217721	10.2975	6.329922	6.938948	2.082305	5.774059	9.359248	8.131550106	3.305641	4.856701
TTLL1-AS1	0.6504889	0.6778672	0.9449729	0.6484642	0.8308034	0.7234187	0.680137	0.8772559	1.16587	0.3191544	0.4947459	0.1590837	1.067726	0.5945361	0.8735474	0.4612546	1.111505	0.5653335	0.7173975	0.4968032	0.8446442	1.603505	0.8867352	0.9486365	1.162355	0.4500636	0.532612	0.5567865	0.530862	0.5938261	0.7466768	0.579895303	0.7808459	0.7761595	0.9208007	0.9892852	1.114553	0.7802306	0.6566871	0.525172	0.9418984	0.9158461	1.133467	0.5942303	0.3516399	0.7937293	0.408852385	0.8513582	0.8347205
AL683813.1	0.7553132	2.269747	2.664359	2.542688	1.382565	3.17317	2.186364	2.292156	2.725912	1.45061	2.343724	0.9482583	2.117797	1.309193	2.274919	1.127287	1.116305	3.068302	2.95985	0.9640666	1.196349	1.364963	1.611849	2.993104	1.37385	0.431431	1.838023	2.068085	1.931434	2.736768	2.211441	1.233613983	0.9904728	2.580102	2.484342	1.790646	0.9324312	1.76554	0.870013	1.097075	2.080291	3.79953	2.647819	1.230399	0.6747036	3.162781	1.133877544	0.8814012	2.724697
AC093424.1	0.5187836	0.1129056	0	0	0.455112	0.4106263	0.2870887	0.1544653	0.05569714	0.1918887	0.4850652	0.3119418	0.5749601	0.3489486	0.05549927	0.09319946	0.7464631	0	0.2456179	0.2662313	0.09052709	0.856436	0.05410596	0.3930207	0.6715566	0.1540898	0.1287192	0.04514895	0.1402095	0.1770767	0.1164952	0.244776266	0.6502887	0.2440436	0.2579381	0.1615017	0.05203546	0.1373813	0.09303403	0.1726127	0.2902329	0.1840469	0.2686632	0.1504963	0	0.06522044	0.412305307	0.4508869	0
AL365330.1	0.600407	1.904511	1.340804	0.7004631	1.77438	1.120191	3.508646	0.934064	1.808112	0.9771509	4.190327	0.9644433	1.545258	0.8884719	1.095144	0.2966235	0.5310497	2.368888	3.752264	1.920609	0.5762364	1.299976	1.102091	1.782471	1.538889	0.5231122	2.048356	0.8334275	0.6842364	1.390158	0.8156859	1.090660348	0.7450765	0.9631221	1.280655	0.9252132	0.4968357	1.508477	1.332436	1.126209	0.9237168	1.835385	2.850225	0.4151165	0.4414107	2.53242	1.283072721	1.226295	1.117159
AC005332.1	0.109517	0.276748	0.3356826	1.329979	0.8660157	0.4540622	0.4888836	0.2391264	0.3880092	0.2599287	0.4469794	0.5289064	0.5109781	0.2100795	0.1861556	0.09618754	0.1925989	0.265591	1.013971	0.4121504	0.1167869	0.4419471	0.5304863	0.4056214	0.4274039	0.1722826	0.8801053	0.291228	0.2773508	0.243672	0.6462372	0.732609758	0.3355688	0.4911425	0.4525534	1.166757	0.1745372	0.1860939	0.5160903	0.4565014	0.2995381	0.07914485	0.7856177	0.05177378	0.178923	0.8750492	0.53190532	0.3701591	0.5152928
CCDC18-AS1	1.425546	4.313768	5.053474	3.73852	5.295266	1.818684	6.212249	2.198112	3.638468	0.6979121	1.879219	5.095261	3.514606	0.5914483	1.073945	1.510567	1.131869	4.233158	6.799704	3.64758	1.886012	2.186721	2.170389	3.972601	1.776935	1.588806	6.213351	1.195702	3.402975	3.380687	3.731036	2.869600233	1.602786	1.464976	1.719616	4.567974	1.631647	2.17815	2.391593	3.846062	1.767868	1.178474	4.035075	1.2329	1.340661	4.454041	2.219445768	2.014783	1.521559
FMR1-IT1	0.2323733	0.5006688	0.5494513	0.9702441	0.392418	0.6358636	1.018453	0.4566408	0.6037375	0.2836373	1.980262	0.2634811	0.2518128	0.171931	0.5469025	0.2755226	0.2596171	0.0780274	1.258595	0.6121508	0.3122261	0.194758	0.5864897	0.7745831	0.5294137	0.2024581	0.4439499	0.5783804	0.230276	0.4653211	1.090572	0.434174577	0.06408092	0.3847778	0.8133699	0.4376555	0.1025538	0.2030679	0.2750335	0.3827172	0.5720042	0.9672747	0.5294937	0.2471708	0.4270938	0.642697	0.180575567	0.2423532	0.6560093
SLC12A5-AS1	0.1989049	0.306113	0.3079441	0.1308563	0.1970834	0.1413717	0.09513332	0.3606255	0.3271835	0.0505803	0.6679992	0.02013681	0.1154703	2.19	0.7021994	0.2316281	0.1918012	0.2266063	0.1849796	0.1136189	0.2181687	0.2183072	0.2526392	0.2293934	0.121383	0.09283842	0.06785865	0.08840663	0.1196738	0.1511412	0.2105636	0.346570032	0.2448725	0.6322514	0.2486505	0.09730406	0.1018912	0.1500235	0.2172038	0.1559976	0.3060121	0.4343091	0.0809342	0.1435661	0.02611287	0.402774	0.289814129	0.1605248	0.4648991
SNHG5	4.598529	16.64299	11.41443	16.45822	27.57643	7.706706	11.97495	33.38291	19.04798	18.50112	14.90473	10.65792	32.51307	76.44169	22.12244	15.57031	9.062097	27.59676	18.20234	19.49056	13.6728	14.22591	16.45511	30.21491	8.384026	30.03652	12.8933	39.58732	19.45499	9.911056	21.51976	26.413409092	12.55537	32.25663	10.67166	35.30413	26.17424	5.995483	15.50328	14.62232	21.59295	31.60859	15.4272	32.51603	12.06445	13.45236	18.083554034	11.04296	22.41033
CENATAC-DT	0.9738075	1.330352	0.9176979	0.4549559	0.7150034	0.7636044	0.682989	1.456035	1.225041	0.6136999	1.788511	1.760273	0.258083	0.8223232	1.096129	1.715217	0.7292608	0.8174744	1.113533	0.617435	0.528255	0.6505729	0.8743179	1.157728	0.8540868	2.466938	1.054455	0.9221059	0.7132746	1.417476	0.8889529	1.076755515	0.3940594	1.062578	0.9725603	0.4893309	0.5839304	1.341246	0.9187265	1.317175	0.9445096	1.817494	0.924563	0.8781948	0.418274	0.5123226	1.244094914	0.984352	1.018703
KIAA1671-AS1	0.7162535	0.3788295	0.1312865	0.1636456	0.2009246	0.1450279	0.06083761	0.1636654	0.03934301	0.4066357	0.220267	0.6925211	0.06768949	0.08216276	0.2156179	0.1645842	1.612863	0	0.1387985	0.1880589	0.1438785	1.093589	0.1910953	0.1214586	1.454735	0.1995493	0.04546196	0.1594602	0.181574	0.8547297	0.2674399	0.553291555	0.2756082	0.1206703	0.1093205	0.1426008	0.2572955	0.5094735	0.2792965	0.2895818	0.2306396	0.1516736	0.6325891	0.4429445	0.3061509	0.06910504	0.275061685	0.7383289	0.1496227
FSIP2-AS2	0.04331741	0.06481333	0.2987392	0.1994847	0.4310733	0.606136	0.6064749	0.1950754	0.1406807	0.06609211	0.2068494	0.2762792	0.1613603	0.01335424	0.03823116	0.05350105	0.24198	0.3272698	0.6429448	0.1630184	0.1455075	0.1512727	0.03727136	0.1015259	0.3598059	0	0.8719152	0.06220249	0.1502426	0.1626411	0.1738723	0.247303847	0.0298638	0.2465636	0.1066098	0.1946907	0.09558687	0.007886357	0.1068122	0.009908816	0.1999295	0.08452154	0.2673248	0.03455689	0.1492797	0.5091802	0.052596314	0.01882408	0.5419612
TPT1-AS1	0.6329122	1.504178	1.938609	1.558259	2.290338	1.540139	1.852658	1.741647	2.528303	0.6204009	1.083046	2.744003	1.837123	0.6292951	1.799773	1.379436	0.8189759	2.67068	3.096646	0.9415011	1.032489	1.008259	1.460986	2.49029	1.182719	0.9847013	2.524181	1.381969	1.306034	1.438472	1.464937	0.69197182	1.17062	2.37421	1.688009	3.164421	1.056767	0.9943633	1.192583	1.769588	1.303802	2.146954	2.034061	2.048989	0.6675425	2.273962	1.00628955	1.301276	1.775752
BX537318.1	0.6867621	0.5849202	0.3296303	0.2432821	0.4779242	0.6570798	0.6270759	0.3676708	0.2651498	0.6045211	0.3298834	0.2371039	0.304126	0.6351617	0.512874	0.2740388	0.5902148	0.5765107	0.3301495	1.764435	0.21548	0.5534549	0.196969	0.1788456	0.7396952	0.2445181	0.198251	0.4677985	0.2617553	0.2148785	0.3588478	1.096727461	0.1821024	0.8337517	0.3611561	0.1922098	0.1748598	1.269553	0.3126313	0.4712886	0.5079677	0.1717974	0.2758602	0.1404798	0.1577806	0.5296527	1.218735471	0.2984405	0.4575809
AC009269.4	0.0844546	0.1516374	0.1386768	0.07778583	0.1528091	1.208026	0.1028196	0.3803324	0.3490846	0.150334	0.8065758	0.6384036	0.2573994	0.4426179	0.4223826	0.2086187	0.2162329	0.2835857	0.7697111	0.6555284	0.2026368	0.4423974	0.1211114	0.3079096	0.3808156	0.6438437	0.2016885	0.06063713	0.5021542	0.4756444	0.8344452	0.175331132	0.05822452	0.3714635	0.2771383	0.1265275	0.09318137	0.2613883	0.249898	0.07727564	0.4872453	0.5492967	0.3207352	0.1122908	0.1552246	0.05839605	0.5947633	0.201854	0.1625608
AC134312.1	1.463592	0.08970624	0.02895492	0.1136886	0.2977862	0.04386589	0.03756924	0.108288	0.06247444	0.1703968	0.01943174	0.01249641	0.1970595	0.01630872	0.1815698	0.04355838	1.202584	0.007401383	0.09642675	0.1659037	0.08038785	1.133072	0.1112644	0.04132913	0.933221	0.1968452	0.02406366	0.01266068	0.06552932	0.8055292	0.7513555	0.132704478	0.2917667	0.08668408	0.3761217	0.007548061	0.3015639	0.2953545	0.06522159	0.02016839	0.1559922	0.160566	0.6361929	0.009378271	0.008102499	0	0.089925734	1.409974	0
PCAT19	0.2790872	0.4028439	0.1186108	0.2822507	0.8564695	0.3981812	0.3647594	1.035045	0.4701561	1.193969	1.061334	0.3102438	0.5837434	1.599318	0.738952	0.2838696	0.3133363	0.6132705	0.2094708	0.3706948	0.193011	0.1949252	0.2683845	0.3933243	0.2103888	0.4514519	0.4928713	0.3339674	0.4839947	0.2414212	0.3396178	0.413245862	0.2772935	0.8579981	0.884401	0.460284	0.08603803	0.6964035	0.392664	0.1727461	0.8145427	0.7314174	0.350701	1.143782	0.5280393	0.3291919	0.617938982	0.4387504	0.3791968
AC106782.5	0.4981502	0.782621	1.349661	0.7264569	1.690003	1.626465	0.9855217	0.8667553	2.022285	0.5383753	2.241532	1.147326	0.9278219	1.075016	1.648719	0.1538155	0.5507566	1.14999	1.459315	1.171695	0.4482152	0.5653815	0.7143678	0.8107971	0.91622	0.7459712	1.572034	1.371047	0.9256017	0.9741524	0.9228606	0.807952908	0.601009	1.38552	1.191956	0.5330818	0.6526791	0.8389112	0.9212549	0.8831232	1.149594	0.9314978	1.064158	0.7285744	0.3433434	0.947225	1.330686747	0.6223712	1.518186
AC010809.1	0.3120086	0.4753285	0.5961622	0.1393317	0.4105726	0.3528004	1.001439	0.2322476	0.234483	0.577032	1.208594	0.348417	0.1152648	0.03497765	0.3004071	0.08407852	0.1848578	0.5714605	1.181763	0.2935492	0.08166767	0.2773511	0.5531902	1.240952	0.4846679	0.2780197	0.4257811	0.2715364	0.8713612	0.7099872	0.7706926	0.736070977	0.351989	0.4403207	0.6515462	0.3885237	0.2190674	0.4957459	0.4196464	0.4152534	0.1745529	1.549662	0.5924614	0.1508533	0.2867304	0.392251	0.743910288	0.4683914	0.0363978
AC002456.1	1.578554	1.703665	0.6798766	1.747866	0.905237	1.577178	2.898477	1.017063	0.672344	2.132114	4.942896	1.613822	2.173316	1.244546	0.7004081	0.7415106	0.4336785	1.477201	3.8814	0.6086727	0.5712318	0.9760033	1.009392	0.9165166	0.6632711	1.634619	1.306625	0.09909315	2.820881	0.6477481	1.949593	4.781402354	1.605664	0.7498795	1.18886	0.7975458	0.7994538	4.579413	0.6891465	1.681153	0.7564431	1.245504	0.8844951	0.825775	5.374588	8.087758	2.84047419	0.7871889	0.6309345
AC008429.1	0.4243236	0.5834133	0.692985	0.8098027	0.3665862	0.2781539	0.3350883	0.422557	0.8600199	0.4374442	0.1348013	0.4713752	0.4038968	0.3464801	0.3238922	0.3739377	0.5605581	0.3562035	0.6808739	0.4531678	0.5613331	0.4004916	0.4078578	0.5853605	0.9308064	0.1686119	0.6651264	0.378764	0.647788	1.263062	0.516979	0.619019805	0.5139152	0.8189332	1.36106	0.3338089	0.2024516	0.3048332	0.6617129	0.8394692	0.8645391	0.9398308	0.5226369	0.7624062	0.1738948	0.2458201	0.295205327	0.9219738	0.8388252
LINC01896	7.454996	13.57266	19.8279	11.27999	13.94398	13.65708	16.72918	1.266044	45.60759	16.11162	35.91691	6.835447	34.33428	13.27899	5.80525	9.948773	8.329031	10.044	28.60603	27.19848	8.444525	18.82181	11.73081	15.43548	16.27695	23.60546	10.4623	0.05286494	11.99363	13.47705	17.30062	12.133101595	15.41882	16.0973	14.93992	7.611374	4.945351	14.71197	8.160943	7.73922	17.728	22.95082	24.97399	14.21477	2.292128	23.94095	24.916222314	6.263333	13.45201
AC025287.2	0.4772696	0.3427733	0.3761712	0.3223609	0.7196289	0.415544	0.2614742	0.3907879	0.3945492	0.5582871	1.507686	0.7440974	0.5818459	1.08881	0.6739672	0.3536836	0.7109673	0.3205198	0.5468307	0.4490328	0.1603197	0.400012	0.6022933	0.3977275	0.5663326	0.7017084	0.4559126	0.7081897	0.2837773	0.6271908	1.119959	0.27247849	0.2632306	0.8396854	0.6003626	0.6333139	0.4212691	0.1737832	0.4236669	0.240185	0.5507039	0.4345858	0.6797019	0.1776817	0.4386024	0.2970069	0.34770258	0.4355464	0.6736862
AC010883.1	0.2403137	1.294443	1.315339	1.819889	1.884198	1.893067	1.219045	1.049432	3.973249	0.9370245	1.647759	0.9839716	2.821189	1.926232	2.0267	0.4353211	0.7458011	1.613873	4.046647	0.7159704	0.8841175	0.4475846	0.9189857	1.710578	1.178655	0.8724013	1.202457	0.996907	2.143303	1.203054	1.335597	1.08095167	1.214961	2.321235	1.796234	1.405836	0.3093364	1.020867	0.790088	0.806249	1.417255	3.438625	2.129505	0.0426028	0.2576513	2.437081	0.8170137	0.4873451	2.518398
CELF2-DT	0.9154126	0.2267055	0	0.03876456	0.6092193	0.03926214	0.03843009	0.1033847	0.07455696	0.1605406	0	0	0.1710332	4.865703	0.0742921	0	2.468676	0	0.09863624	0.148492	0.1211808	2.689718	0.0362135	0.09864431	1.588154	0.3781557	0	0	0.2189674	1.817286	0.4288408	0.163830451	0.4352427	0.3266802	0.4143355	0	0.6268984	0.02298756	0	0.05776545	0	0.04106129	0.2397575	0	0	0	0.183972533	1.920429	0
AC011450.1	0.9072003	0.341287	0.340491	0.7321143	0.2813924	1.225107	0.03155642	0.1697862	0.3367186	0.395478	0.6474297	0.4653404	0.1053314	0	0.09150612	0.2561091	0.2171918	0.1740709	0.3779719	0.1707055	0.2487655	0.1810352	0.3568354	0.270002	0.04921108	0.1129157	0.1414865	0.04962714	0.1541164	0.0973202	0.12805	1.560518346	0.2859155	0.2414246	0.2835222	0.04438014	0.0571967	0.3397673	0.07669634	0.4980509	0.2392652	0.2360189	0.2460926	0.137853	0.1191002	0.5735157	0.604267507	0.2478045	0.09978323
AC023632.2	0.2584032	0.4266304	0.9832178	0.4924117	0.5696532	0.5098153	0.466467	0.9338716	0.6419025	0.2900319	0.3011177	0.8166833	1.134565	0.8131082	0.6186509	1.038895	0.3069499	0.5834391	0.6775154	0.2598818	0.4703462	0.3111701	0.4191171	0.5383439	0.4060121	1.90202	0.5350229	0.3582641	0.4679919	0.8586916	0.781345	0.342221574	0.2457211	0.4241912	0.5263149	0.5492322	0.5800397	0.7137836	0.5009485	0.489182	0.7128471	0.7765839	0.4229931	0.6539732	0.1883367	0.5421791	0.432765648	0.3484928	0.4916653
LINC01063	1.053559	1.590087	2.346746	4.725266	1.657628	0.6837029	1.00382	1.575279	2.434349	0.9318734	1.009557	1.038782	2.481948	3.106779	3.395981	1.538862	1.36473	1.615033	3.196702	1.551486	1.802478	2.111558	2.154599	1.813203	1.782841	2.59414	3.125509	1.841766	3.404512	2.522495	2.828691	1.711745748	3.094851	2.512527	2.555366	1.960761	2.67863	1.934786	1.44577	2.305223	2.043723	1.549238	2.696411	1.802784	0.7156277	6.207936	1.334858179	0.7962371	3.938283
AC006042.1	0.1216855	1.420154	0.6393954	0.9713333	1.981561	1.77841	2.629601	0.7472699	1.293364	0.6188778	3.531137	1.322266	0.9889899	0.187571	1.68256	0.2104102	0.5381439	1.991932	2.31312	1.688672	0.1167869	1.317342	0.593307	0.9506751	0.6353301	0.7288879	0.7472592	0.2038596	0.6933769	0.9137698	0.7138667	1.168386251	0.6711376	1.070439	0.8318997	0.4427427	0.5034728	1.174164	0.360063	0.4175318	0.6552396	1.266318	1.617448	0.3235861	0.4752642	1.220021	2.452674532	0.396599	0.6636346
AC010320.3	0.1069853	0.2134345	0.6089991	0.2627665	0.3011172	0.2217828	0.2170827	0.9927935	0.168462	0.2176456	0.4191807	0.1684825	0.2415318	0.351811	0.3357272	0.3171284	0.5312373	0.957974	0.4085938	0.1006557	0.06845225	0.1992603	0.245474	0.4457752	0.4062391	0.2718691	0.4379909	0.64865	0.2473793	0.4016908	0.6606608	0.370176187	0.04917172	0.627416	0.858178	0.3663596	0.2360803	0.6752274	0.3869133	0.261043	0.3840554	1.159729	0.3385838	0.2655289	0.2294077	0.2465829	0.727452914	0.2169612	0.3660951
FLJ37453	2.745074	4.886232	6.176849	4.251536	4.698045	6.860853	4.151945	2.252952	3.974131	3.442646	7.57315	4.461332	8.51294	3.655902	3.207534	5.69272	2.441501	4.337666	8.422981	4.630569	3.775178	5.539766	4.935043	4.96539	4.531138	8.251297	5.059374	1.824069	5.4662	3.670013	5.217079	3.687512787	3.072535	3.068186	2.543429	5.291766	3.741366	4.590805	4.44671	4.089691	3.398477	2.730626	5.580459	2.555754	2.065625	6.341816	4.818470238	2.514922	3.580552
SLCO4A1-AS1	0.1039166	0.149265	0.2047607	0.3573213	0.2632322	2.08097	0.2909814	0.2042083	0.245445	0.9301725	20.81083	0.1963798	0.3519059	0.6919829	0.2078871	0.9343641	0.4740747	0.03489361	0.2814198	1.525189	0.03989329	0.4790235	0.1192165	0.194845	0.1676994	0.4526932	0.1134474	0.3382345	0.05148936	0.1300563	0.7058821	0.668778543	0.2435827	0.2581072	0.06820059	0.3113698	0.08025808	0.03783806	0.06149707	0.06655831	0.3677103	0.1081405	0.1775909	0.8732185	0.2100945	0.1149648	5.026863579	0.2077276	0.1466826
VPS13B-DT	3.607656	10.69543	23.25464	12.46689	15.8382	7.148293	8.835381	11.81578	22.14489	9.174049	2.157264	9.314865	29.66189	10.81159	10.36668	13.6368	10.9358	10.21235	15.16186	13.26112	9.421011	10.60628	9.913921	8.564749	12.58379	15.80745	20.15065	3.493816	7.399617	14.17546	19.11779	14.108388636	8.560537	15.93297	17.57427	15.76575	7.359183	17.22978	9.640529	7.715109	15.74743	10.04057	9.718067	5.756087	2.968415	22.27656	5.093537789	7.218937	21.0477
AL358154.1	0.502638	0	0	0.4849935	0	0	0.5245188	0	0.1696003	0.1095581	0	0.06784835	0	0	0.04224945	0.03547457	0.3342667	0	0.1869794	0	0.1378295	0.150455	0.04118877	0.5983829	0.34082	0.03910087	0	0	0.03557868	0.718942	0.2217082	0.596283804	0.09900791	0	0.4319883	0.09220874	0.07922515	0.07843728	0	0.0657017	0.1104715	0	1.022614	0	0.2639517	0.09929959	0.034874673	0.2184272	0.04607108
AC011815.2	0.1656392	0.2549175	0.2797552	0.3874538	0.2093155	0.2845097	0.3841108	0.1420836	0.5123255	0.2406917	0.3129077	0.335381	0.4273715	0.02917977	0.1763564	0.3273279	0.132185	0.2913383	0.6079559	0.2374697	0.136261	0.2974854	0.1809779	0.7476825	0.2770406	0.2405255	0.6350615	0.1887722	0.1875935	0.5231984	0.2143143	0.204686734	0.05437842	0.2857037	0.5866848	0.4659256	0.1305392	0.1493452	0.1322547	0.1587764	0.1698889	0.2154651	0.2246615	0.1342378	0.0579884	0.4581244	0.137911127	0.1371056	0.3340097
LINC02449	1.54045	2.41757	2.638135	1.261166	1.50029	1.021884	2.681166	2.634755	3.20723	1.114246	0.8550521	6.059436	2.241215	0.6894879	3.93437	0.7328533	0.8392798	2.31809	3.54182	1.900209	0.9199159	1.769273	1.885072	4.956576	2.2964	1.727379	2.008738	4.511469	1.741394	2.199283	3.790973	1.397660212	1.573354	1.830415	1.235666	4.112629	1.850704	1.520684	1.586906	1.555677	1.421975	2.508501	1.841731	2.973657	1.205921	1.372851	0.6761243	2.082642	3.001711
AC135050.6	6.916117	6.410828	3.905513	7.638823	8.393386	11.82824	6.366382	5.31761	8.24244	7.742685	21.28402	8.228498	8.654316	8.528625	6.922874	4.021014	5.771672	10.44339	9.026651	4.324732	3.339084	7.834803	8.079538	6.347726	5.284333	6.406956	7.251182	2.058935	9.110402	6.386316	6.796941	11.250124389	9.419896	8.837866	6.388813	5.99308	4.094557	7.170993	3.930688	5.363553	10.70522	10.17598	10.16987	3.92498	5.018748	7.056576	8.049406703	5.186284	9.470167
LRRC8C-DT	1.183345	1.489564	0.7020181	1.321949	1.44582	1.709257	0.9387581	1.225217	1.514706	1.289092	1.581639	1.507676	2.047607	1.00735	0.7366944	0.9731041	1.101735	1.512491	2.481023	6.37833	0.9305473	1.599665	1.094817	1.542813	2.442347	1.879089	1.59401	0.6139219	1.997314	1.786767	1.621783	1.640423008	1.389525	1.38268	1.119017	2.365984	0.7665261	1.378813	1.219869	1.019887	1.033607	0.9831701	1.69613	0.6334106	0.4139415	1.879273	2.454655874	1.108097	1.009063
LINC00623	2.627352	2.850662	6.357747	2.452909	6.097514	2.207289	4.124614	2.352562	2.041334	2.344279	2.731593	1.299353	1.207124	1.127342	3.97776	0.7287075	2.796628	2.489319	1.45633	5.623232	1.415625	1.920893	0.9694746	1.480457	1.188714	1.19643	2.578975	2.228378	1.834728	1.153772	1.7458	4.712869136	4.31121	2.568021	1.890718	0.6379512	1.186659	1.695152	1.310861	4.252721	1.725592	0.5296411	2.290262	1.503561	3.409938	3.282773	2.887925464	1.001532	1.626587
AC105020.1	0.1012115	0.6403616	1.358026	0.6836099	1.264458	0.7553289	1.003365	0.2367767	0.657403	0.3456173	0.9666107	0.5874652	1.351395	0.1604689	0.7571561	0.400018	0.2826941	0.570467	1.558721	0.4217039	0.3607946	0.3332526	0.8625546	0.6476375	0.329413	0.1732142	1.272656	0.4429307	0.5373107	0.6424016	1.803589	0.300170078	0.5183435	0.8529242	0.4112037	1.46062	0.4067969	0.3474718	0.5775704	0.4895	0.4782591	0.5642435	0.8373845	0.5459727	0.1926668	0.4198954	0.358141541	0.9487679	0.6864905
AC099791.2	0.2239926	0.08937258	1.373128	1.191987	1.350947	0.2321708	0.5454013	0.6113496	0.5731457	0.6075728	0.3291108	0.3880227	1.415931	0.5984701	0.2635891	0.5533036	0.2780598	1.253555	0.7388093	0.4566043	0.03582922	0.4693349	0.1713144	0.5444303	0.2835112	0.6911788	1.834023	0.2859081	0.2959613	0.2336141	1.014354	0.23250879	0.3603239	0.6181677	0.3675165	0.2556795	0.04118966	0.4078004	0.1472857	0.6148571	0.1723045	0.2913717	0.283554	0.0397094	0.06861508	1.393915	0.290105009	0.2595696	0.7664847
INSYN1-AS1	0.4756939	1.029771	0.5717006	0.3977367	0.305214	0.339898	0.3326948	1.243078	2.414462	0.3397344	0.5502246	0.04781693	0.5346825	0.4118702	3.71602	0.6100275	2.393477	0.03398527	0.3900568	0.4380279	0.5148261	0.9189694	1.277244	1.497097	0.9800036	0.5621588	0.5939063	0.6976158	0.6619668	2.318074	1.01251	0.672380975	1.172254	2.1368	2.645937	1.265045	0.4801799	0.4938311	0.6788235	0.8242122	1.463695	0.1053255	1.114682	1.098097	0.5301658	0.2659338	0.196626729	0.4838088	3.065087
HOTAIR	0	0.007333223	0	0	0	1.828813	0	0	0	5.078746	0	0.01157751	0	0.02266423	0	0.006053309	0.005703859	0	0	0	0	0.008557777	0.007028369	0	0	0	0	0	0	0	0	0.305245975	0	0	0	0	0	2.043348	0	0	0	0	0	0	0.01126005	0	0	0	0
AF038458.3	0.4144609	0.8014039	0.418804	0.5089786	0.9229672	0.5551667	0.6210303	0.3654648	0.1129538	0.4864379	0.5621213	0.06024934	1.209205	0.2752042	0.15007	1.417564	0.3561946	1.070536	0.5313206	0.1799723	0.4895705	0.4898814	0.6217857	0.7306255	0.2118537	0.6597098	0.8701418	0.1831241	0.3475326	0.3990128	0.5906308	0.165468756	0.3077166	0.2639576	0.1743662	0.7915199	0.4924635	0.2089569	0.817583	0.6126026	0.2452468	0.414719	0.544849	0.3052065	0.1171946	0.4849792	0.247749678	0.7758534	0.1636445
LINC00894	0.1437017	0.3047898	0.291434	0.4458261	0.8271623	0.2414532	0.2670293	0.5367076	0.940835	0.120526	0.2222526	0.3025331	0.4166281	0.102593	0.3589766	0.04982037	0.1807356	0.3809435	0.848176	0.5147082	0.1209796	0.2782096	0.1446134	0.5698738	0.504972	0.04942181	0.5573422	0.3765007	0.3997327	0.962351	0.4234582	0.24337489	0.06952319	0.4696383	0.6425323	0.2741034	0.05006859	0.1670715	0.0745979	0.274507	0.5779183	0.3312243	0.4116982	0.0965385	0.136693	0.4846096	0.254684945	0.11613	0.7602494
AL645940.1	0.08050912	0.4175986	0.6698043	0.0988692	0.6474237	0.7343475	0.3267205	0.1757888	0.6021667	0.7916218	1.261776	0.4564344	0.4362211	1.158267	1.642181	0.1325817	0.1499136	1.126406	0.8385741	0.5554702	0.1287801	0.3373839	0.1539378	0.9225069	0.2292789	0.6137651	0.549332	1.284541	0.5850717	0.1343478	0.4640197	0.250710236	0.07400591	0.527693	0.6751552	0.4824659	0.1184376	0.3517793	0.2382235	0.1964414	0.5367354	0.2792721	1.121088	0.3996343	0.4685809	0.4453436	0.182475563	0.1865929	0.5854285
DCUN1D2-AS	0.2564205	0.4092449	0.2806997	0.5248284	0.4124071	0.2657826	1.40481	0.1399712	0.5047086	0.2173539	0.9418923	0.6057239	0.2315597	0.05270091	0.1005831	0.1266813	0	0.5022622	0.5341695	0.1206249	0	0.1193959	0.245145	0.5342131	0.2434168	0.279262	0.816487	0.2045623	0.3388083	0.3209218	0.2111281	0.13308479	0.2946348	0.1769153	0.3739757	0.4024553	0.1414583	0.1244903	0.2107607	0.2346238	0.2629993	0.3891465	0.3246047	0.2727493	0.1963716	0.1182011	0.705721268	0.5571525	0.2193626
AC011462.4	0.781064	5.694566	2.565058	4.185536	3.468836	2.340426	2.895951	0.5232554	1.677116	1.047268	1.982239	1.241217	4.761028	0.9193903	0.7520214	0.6665111	0.4627621	3.695614	3.476067	0.534439	0.8859154	1.190236	1.303363	2.514807	1.011074	0.7733089	3.43987	0.4758237	1.688759	0.7553695	2.192393	1.842636477	1.468581	0.9920455	0.9708584	3.130579	0.7442577	1.00833	0.805397	1.754191	1.63862	1.200745	5.190964	0.03776373	0.4893982	4.025946	0.413835765	1.049118	1.412299
AL138781.1	0.4584171	0.6419017	1.442976	0.7647744	1.126791	0.5271523	0.284316	0.481583	0.8682468	0.6422494	0.1652102	0.2697	1.113038	1.077266	0.3257082	0.8546234	0.2335333	1.031037	1.29731	0.1953037	0.9214311	0.5436951	0.7938282	1.171278	0.5172771	0.5463514	0.8616434	0.3726075	0.5399929	0.6819807	0.822546	0.377085607	0.4889691	0.6624004	0.8325677	2.36951	0.8493383	0.3149408	0.9896034	0.7755866	0.5056635	0.5400573	1.461734	0.7176133	0.2940992	1.08847	0.336068473	0.9321547	1.276392
AC112493.1	0.05391479	0.4517497	0.6138051	0.7283104	0.06503433	0.1117665	0.5251102	0.6180352	2.334633	0.09140134	2.455716	0.06792485	0.5842511	0.1108086	2.1783	1.207495	0.5186975	0.06034588	1.14186	0.8116002	0.03449623	0.1506246	0.4329697	0.2620877	0.562987	0.5480293	0.2697734	0.498929	0.1602846	0.4948299	1.087595	0.018654877	1.090315	0.1487923	2.024771	0.6461889	0.01982862	0	0.4963213	0.5919819	0.7465235	4.558636	1.638028	0.6308288	0.01651558	0.2982346	1.448930614	0.06247813	1.475937
AP001107.8	0.1331174	0.1195055	0.2622989	0.2860808	0.4415727	0.1655731	0.4861928	0.3814873	1.021851	0.06770187	0.2444856	0.5345714	0.1352377	0.328308	0.3916233	0.1315299	0.09295266	0.1676205	1.282546	0.3444147	0.06387924	0.2324356	0.07635831	0.4159948	0.8845666	0	0.363316	1.369927	0.2638319	0.4581567	0.2466099	0.207267752	0.09177351	0.2066474	0.582434	0.1709423	0.07343626	0.04847063	0.09847234	0.2131533	0.1023995	0.1298703	0.5687359	0	0.09174939	0.1840878	0.290937774	0.0578477	1.622779
AC125616.1	0.1851926	0.1875706	0.4865462	0.1749428	0.5842435	0.07087536	0.7804503	0.3732565	0.2018835	0.2173539	0.02093094	0.01346053	1.370062	0.3162055	0.2011663	0.6756336	3.806518	0.02391725	0.1483804	0.1608332	0.2050815	4.616641	0.277831	0.07419627	1.02776	0.7602131	0.466564	0.01363748	0.02823402	2.424743	0.3870681	0.088723193	0.4321311	0.1916582	0.4207227	0.4512378	0.2829166	0.165987	0.1826593	0.1303465	0.3944989	0.09265393	0.5139575	0	0	0.2955028	0.083026032	2.240991	0.2742032
AC007344.1	0.1048737	0.0836888	0.1836859	0.1287901	0.1686709	0.6087354	0.1276789	0	0	0.2844666	0.05136342	2.411295	0.4261766	0.04310842	0	0.1381641	0.06509404	0	0.4369412	0.03288968	0.1342024	0.1953275	0.2406292	0.145659	0.03318511	0.380719	0.09541029	0	0.2771392	0	0.3022234	0.580592125	0.5784146	0.0361784	0.0382382	0.5686206	0.07714028	0.6109851	0.06895943	0.06397271	0.1613466	0.1364207	0.1991407	0.1115521	0.642514	0.09668644	0.135827674	0.1215309	0.04485869
LINC00882	0.9075008	0.9732218	0.6580897	1.371638	1.020368	0.8631705	1.099841	0.7195248	1.386948	0.4051561	0.1327352	0.8264496	1.529639	0.5114378	1.140409	0.5436875	1.556019	0.4894903	1.360123	0.8576734	1.631586	0.9923361	1.045826	0.7357242	1.496869	0.6350416	0.9862504	0.377381	1.672473	1.485249	1.288169	1.082665222	1.358872	0.7989443	1.926921	0.7593326	0.9650285	0.702743	1.125947	1.60436	1.471986	0.6463292	0.7875343	1.393338	0.2415138	2.135171	0.434774519	1.234844	1.865345
AL079343.1	0.1440163	0.2478058	0.3192464	0.110537	0.2822928	0.9628204	0.1424582	1.238164	0.2870085	0.1739567	1.46799	0.3061796	0.1706952	0.8990698	0.9427042	0.7114945	0.1173237	0.589369	0.3562638	0.1016219	0.07774799	0.3897727	0.309788	0.215651	0.04272278	0.421521	0.2579472	0.09478475	0.5441068	0.2928948	0.7559362	0.056059432	0.09928744	0.307404	0.2855234	0.4238166	0.09931103	0.2425311	0.1420463	0.1153026	0.3461982	0.7376425	0.3247422	0.2872261	0.02481533	0.1742649	0.192352235	0.1173449	0.1270532
AC079414.3	0.6288575	1.225388	1.690585	2.927435	2.734326	1.964548	1.086091	2.083581	3.143363	0.7437889	2.191757	1.036399	4.080869	4.670896	2.099604	1.705123	0.7216481	4.493305	3.016097	1.05947	2.287844	1.430012	1.45967	1.797619	1.055104	0.8282209	2.414843	1.400032	2.695624	1.299537	1.679776	0.971559666	1.27039	3.011901	3.279364	3.130022	1.048825	0.8733163	2.466597	0.7895054	2.857463	4.489619	3.082479	1.228915	0.3494333	4.287556	1.321142205	1.360031	2.758686
AC008438.2	0.6991581	0.4686573	0.2571603	0.6525367	0.1686709	0.3130639	1.259765	0.7785591	0.4954114	0.25602	0.08218148	0.1321257	0.3409413	0.1724337	0.2632808	0.1657969	0.2864138	0.6103933	1.572988	0.3683644	0.2952454	0.1953275	0.288755	0.9030857	0.955731	0.2741177	0.8014464	1.124446	0.8037037	0.9800315	0.6217166	0.23223685	0.2313659	0.4630835	0.6118111	0.5027803	0.5245539	0.1629294	0.1930864	0.8188507	0.1290773	0.8367138	0.2124168	0.6544388	0.1285028	0.1933729	0.461814093	0.8021041	0.2512086
AP000350.5	0.7021236	0.7159283	0.7856844	0.8303077	1.976174	1.00269	1.424672	1.064626	1.566243	0.3174146	0.8787921	0.7617168	2.888453	1.090298	1.193461	0.2826391	1.525303	0.6548956	1.516821	0.3180588	0.4492388	1.162406	0.4474996	0.8668255	1.65395	1.416051	1.738864	0.3236289	0.850406	1.008923	0.9313917	0.701825065	0.2509923	1.534011	1.109344	1.870047	0.745983	0.4923762	0.3334352	0.6900286	1.000191	0.879502	0.6913074	1.051101	0.1433865	1.006927	0.555719098	0.8588449	2.369241
IDI2-AS1	0.5871613	0.3140298	0.04923244	0.337519	0.391803	0.2175418	0.8821453	0.1432072	0.2508117	1.766324	0.3671116	0.3069128	0.3046027	0.07702759	0.1176097	0.2715639	1.221279	0.0838978	0.7417043	0.8697723	0.2158177	1.37862	0.1863179	0.3904026	0.7352737	0.7483097	0.1704823	0.05979759	0.4085414	0.7035884	0.4628768	0.855872874	0.5167654	0.6723058	0.4782771	0.363632	0.1791879	0.2911277	0.1601848	0.1143086	0.9802184	0.2925134	0.5456081	0.039865	0.04592263	0.2073151	0.740239536	0.4886	0.3045891
AL158063.1	0.1487015	0.3559897	0.4688104	0.7304515	0.6457326	0.6658449	0.3258671	0.3409187	1.088796	0.09075335	0.5243669	0.7025343	1.651699	0.330069	0.5949605	0.4407848	0.2492033	0.7989075	0.6814979	0.5316347	0.1712583	0.540066	0.2729525	0.3097971	0.5081779	0.7773486	0.7305295	0.05694159	0.4420784	0.4094348	0.2571154	0.493936584	0	0.8002446	0.8458061	0.5092125	0.0328134	0.411503	0.1466674	0.08163681	0.411795	0.2321188	0.3953092	0.0949025	0	0.5757894	0.173332331	0.12924	1.259391
AL109614.1	0.2663142	0.5009344	0.04997661	0.280326	0.4589137	0.4258865	0.5094968	0.3738133	0.8087384	0.3482849	0.8943855	0.251638	0.05153448	0.04691513	0.4029327	0.187956	0.4250532	0.1916234	0.9906782	0.07158804	0.1095399	0.478296	0.130939	0.9511289	0.3611553	0.2486031	0.3634244	0.3642087	0.4524182	0.2856894	0.1879493	0.355422148	0.3672036	0.3937315	0.4577632	0.1628508	0.2098805	0.4155865	0.3377202	0.1740546	0.2341258	0.4948914	0.7946618	0.04046758	0.06992515	0.3156732	0.258688506	0.06613138	0.1464599
AC242842.1	1.034191	0	0.7495373	2.058337	0.4731842	0.9314878	1.389329	1.167992	0.4211551	2.140182	2.305494	2.190272	3.333139	4.881378	2.182227	1.19804	0.09960699	1.137594	1.151492	2.348632	0.2053567	1.793342	0.9818962	1.040142	0.778625	1.359346	1.216641	2.423903	1.201557	1.517498	0.5285287	1.776845698	1.671838	1.550087	1.755364	0.2747697	0.07869344	1.142692	1.195914	1.435736	3.182173	0.603059	0.812601	2.048365	0.7865406	1.183598	2.113077511	0.8988394	2.013523
CEP83-DT	0.1348739	0.4843295	0.430278	0.2129552	0.581038	0.7029854	0.1720219	1.04124	0.4171675	0.2025192	1.104086	0.7889216	0.5654881	0.58608	0.5290543	1.795911	0.1913482	0.9165548	0.3746217	0.3262996	0.2897086	0.4485764	0.4862997	0.3478914	0.3780054	1.259042	0.5784585	0.2397879	0.3309592	0.4501353	0.5155923	0.220002777	0.132835	0.5516841	0.4355642	0.5773263	0.2763624	0.4490076	0.5131115	0.2997078	0.4841698	0.517981	0.5244092	0.2732621	0.04721779	0.3375066	0.286978374	0.47447	0.3379041
IBA57-DT	0.4725044	0.8037258	0.7513644	0.7329585	1.049917	2.010577	0.6660816	0.3665237	1.732781	0.3035494	0.6211689	1.127913	1.684317	0.6440035	0.7316207	0.6388743	1.574443	0.8350515	2.823418	2.480118	0.3818803	2.779075	0.4850123	0.828961	3.635555	1.977125	0.8823591	0.2380709	1.306143	1.587336	1.044277	0.542097327	0.4114775	1.853056	1.360111	0.3193501	0.3841369	0.4165374	0.6867972	0.659887	0.6121605	1.520421	1.227776	0.1322614	0.1142693	1.547586	1.280297673	1.361677	1.14883
AC104964.1	0	0.3902054	0.4710474	0.8807244	0.5505087	0.1216404	0.8731254	0.8541392	0.4619787	0.03315869	0	0.3388255	0.3532588	0	0.1534458	0	0.3338566	1.149348	1.1205	0.1533507	0	0.1366094	0.4861792	0.3056158	0.6808036	0.07100526	1.69046	0.3120725	0.06460914	0.04079886	1.127312	0.101514574	0.2696903	0.06747382	0.4278924	0.5302474	0.03596725	0.5934927	0.06430573	0.3877609	0.2507636	0.08480961	0.3714035	0.06934934	0.3594925	0.3606464	0.031665347	0.2833236	0.04183141
GARS1-DT	0.6087562	2.081342	1.156202	1.313598	1.970993	1.485867	1.493251	2.150662	2.575665	0.8522107	1.307496	0.9470939	1.134887	1.040008	1.526676	0.4108284	0.5952087	3.144248	3.599833	1.714302	0.4983109	0.7146103	0.5853057	2.379598	1.437793	0.5110338	1.616005	1.192786	0.9279367	2.035461	1.244787	1.338016456	0.48812	2.352659	1.382629	2.209412	0.4487942	1.162641	0.6908015	0.621793	1.39363	1.369756	1.654173	0.5795947	0.8681787	1.444676	1.16646784	0.5695045	1.093814
ILRUN-AS1	1.405934	2.351102	2.498701	2.234367	3.865648	2.931675	2.038888	2.302354	3.638157	2.523673	2.61254	3.750932	5.321219	4.767758	3.211616	2.533188	2.136706	2.186893	1.658223	6.847197	3.492396	3.090279	2.324521	1.959879	1.923445	7.948583	2.623969	1.28654	2.766	2.277116	2.681203	4.678623699	2.366174	3.166806	3.912496	1.964728	2.372439	4.230933	2.263587	2.516094	2.194816	1.210269	1.884476	1.957297	1.767038	5.260946	2.892019588	1.581321	3.687838
AC004690.2	0.4633955	0.3697877	0.01014544	0.07587636	0.04658063	1.00866	0.04701356	0.05059037	0.8573689	0.1178386	0.01134773	0.0510835	0	0.02857186	0	0.04578694	0.2157186	0	0.418312	0.07992958	0.3409678	0.3775953	0.0354415	0.3781206	0.8724596	0.2607482	0.08431607	0	0.3903313	0.5219644	0.06677028	0.168354839	0.04259643	0.487567	0.6673899	0.01322373	0.1022557	0.03937065	0.137117	0.2190693	0.2614065	0	0.04399621	0	0.07097538	0.2242901	1.650464183	0.02684985	0.2774979
LINC01358	0.0767615	0.06125536	0.2016713	0.06284463	0.06172868	0.2546052	0.09345359	0.04190149	0.03021771	0.1301332	0.3007605	0.7978444	0.1039789	0.09465862	0.03011036	0.1264102	0.1191127	0.1288767	0.1066052	0.4573936	0	0.07148422	0.08806332	0	0.3643437	0.05573286	0.2793393	0	0.1774937	0.064047	0.06320287	0.424959886	0.141122	0.05296099	0.0559763	0.04381025	0.1129245	0.5031065	0.1261858	0.07023649	0.1180964	0.03328403	0.0485865	0.05443311	0.4232548	0.1061533	0.149127013	0.0222384	0.06566793
AC092111.2	0.4960364	1.200999	0.4738942	0.3876456	0.08159187	0.1963107	0.9744773	0.775385	0.3727848	0.2408109	0.2484624	2.396765	0.1221666	0.2363341	0.6102565	0.1559476	0.598276	0.3596214	1.99621	0.3818367	0.6059041	0.4409373	0.7889369	1.526638	0.6421107	0.6016114	0.2461504	0.3561467	0.4468723	1.537921	1.22526	0.397873953	0.4663315	0.548356	0.7028905	0.1930254	0.3855923	0.467961	0.5559671	0.5776545	0.3815721	0.9532085	0.6850215	0.5755897	0.103602	0.1559018	0.197113428	0.2841451	0.4195271
AC116447.1	0.4926518	0.4212151	0.9707377	0.4753579	0.4669168	0.6565359	0.5997809	0.2305045	0.8311538	0.572701	1.395997	0.7647543	0.7626648	0.04339391	0.3312804	0.5910862	0.1965754	0.4726428	0.7330582	0.4303974	0.3039552	0.2949316	0.7266682	0.6964622	0.3674536	1.034749	0.5282318	0.2021238	0.4184619	0.3963703	0.4346069	0.255691234	0.2911226	0.145672	0.3464229	0.4217583	0.3882557	0.3075157	0.3470806	0.35418	0.4872453	0.1373242	0.4677389	0.3368725	0.2263692	0.1946535	0.58109058	0.3058394	0.4967134
AC104653.1	0.6176765	0.1990571	0.3120745	0.1750471	0.4585033	0.5318821	0.4916875	0.3501366	0.2244487	0.1208241	1.535851	1.391751	0.3539827	0.08788721	0.1677385	0.1408409	0.4644863	0.3190867	0.2474481	0.1341076	0.1140021	0.5641501	0.3543094	0.3464557	0.3157283	0.4398411	0.5835526	0.2046842	0.2354238	0.3270597	0.3814307	1.15902109	0.229297	0.1721035	0.5457063	0.6304824	0.2883276	0.138405	0.3514773	0.5434343	0.4020439	0.1236122	0.1804435	0.5559316	0.4584735	0.1642661	0.484607232	0.3510088	0.2438815
AC015712.7	0.5522799	0	0.03297669	0.123314	0.1514054	0	0.6112503	0.08221931	0	0.1021392	0.2213076	0	0.1700232	0	0.1181654	0.02480427	1.636064	0.04214709	0.1307383	0.1653289	0.04818607	1.6832	0.1727983	0	2.12092	0.2733982	0	0	0	0.6283666	0.2170297	0.104232287	0.3461379	0.05196016	0.05491848	0.3438587	0.2769761	0.01828144	0	0.04593946	0	0.3592054	0.28601	0.1068089	0.06920938	0	0.073154432	1.047271	0.03221348
BASP1-AS1	0.243909	0.1946383	0.1068014	0.2595947	0.1896042	0.03370857	0.4751167	0.665708	0.6017033	0.1047526	0.2707713	0.07682252	0.1615249	0.05347145	0.7398897	0.03213337	1.110206	0.04550051	0.7169937	0.4691561	0.3485339	1.128131	0.2798204	0.2201972	0.8026711	0.2420239	0.1331397	0.05188829	0.1611384	1.302456	0.6359506	0.061889028	0.7099887	0.5328964	0.7885311	0.05104245	0.328915	0.07104961	0.2512646	0.05455408	0.2084723	0.3454817	0.3087663	0.1441339	0.004981067	0.05246908	0.157949897	0.8479478	0.2990783
AL365181.4	0.2914224	0.6627786	0.1914095	1.037855	0.9491207	0.2537325	8.053809	0.5726793	0.6539068	0.4446416	2.312199	0.1376813	0.6710788	0.07187364	0.582996	0.2303577	1.085297	0.5382036	1.457003	1.28865	0.2517216	0.773454	0.9361222	0.9410583	0.4426298	0.1586909	0.5965323	0.02789825	0.4620676	1.349495	0.7198425	0.484003673	0.2009119	0.4222356	0.6375363	1.172585	0.6752242	0.9974583	0.1724616	0.3466455	0.7173581	0.4169935	1.549439	0.3719762	0	0.9269172	0.99077225	0.759846	1.009689
Z68871.1	2.22299	1.465182	0.3511595	0.5183434	0.4751964	0.3499979	1.507355	0.7833693	0.6147824	1.531299	1.281683	0.8641233	0.1905821	0.1214493	0.4967014	0.8758117	0.969344	1.015734	1.143066	0.4765375	0.51312	0.4520289	0.7102064	1.231095	0.8814995	0.7508195	0.5567986	0.969766	0.6413584	1.197391	0.8167004	0.890873265	0.3685926	0.5969915	0.7233195	0.3613476	0.7140753	1.79305	0.6244694	1.00414	0.3030411	0.6954688	0.7747681	0.7183441	1.008514	0.1945676	0.451000628	0.9048851	0.2527607
AC061992.2	0.2415274	0.08030743	0.1410114	0.0329564	0.03237118	0.3004149	0.08168012	0.08789438	0.07923246	0.09554056	0.8674711	1.318588	0.03635176	0.1158267	0.06316079	0.09280721	0.1499136	0.02252811	0.02795247	0.1767405	0.02575602	0.05623064	0.07696892	0.02795476	0.03821315	0.1899749	0.07324426	0.07707245	0.1196738	0	0.2817262	0.668560629	0.4070325	0.1527532	0.04403186	0.05743642	0.0148047	0.5569839	0.01323464	0.1227759	0.04128734	0.05236351	0.07643785	0.02854531	2.157938	0.09277992	0.260679375	0.01166206	0
AC005082.1	0.5723949	0.6476105	0.1751025	0.11555	0.1513309	0.1950554	0.324567	0.0256809	0.3241009	0.319028	0.2534569	0.1926319	0.1593183	0.1740452	0.01845426	0.3021533	0.3796139	0.1053159	0.6207016	0.1696739	0.4138954	0.1095294	0.3688148	0.473732	0.1935281	0.2391057	0.4280088	0.06755687	0.0932431	0.196268	0.1839971	0.683687923	0.1081149	0.4381982	0.3430717	0.08726494	0.2335837	0.1998549	0.6187014	0.4448196	0.2653925	0.06119808	0.8784525	0.07506307	0.05764611	0.2168668	0.967296148	0.2385186	0.1710499
AC091826.2	0.2708389	0.4631322	1.7789	2.233196	1.166777	0.8662449	0.4710485	0.4435253	0.4569328	0.2754907	0.1705465	0.548386	1.572302	0.8588202	0.7740263	0.611678	0.2161375	1.429114	2.861329	0.2548152	1.262545	0.6485632	1.109698	1.692755	0.9182286	0.5899296	1.267197	0.07407935	0.8818677	0.5810866	2.437069	0.642597109	1.120327	0.2002106	1.142691	0.7618412	1.408746	0.281765	0.9540504	0.8496569	0.5357333	0.5032998	3.232653	0.3703962	0.177783	5.511127	0.187916928	0.6389223	0.4964942
AC090114.2	2.673373	6.543387	3.716633	3.094323	2.308835	5.784626	3.513324	4.955217	7.435244	2.013608	6.634051	4.838567	4.349812	3.984993	5.903663	4.101794	2.082936	4.909532	5.651495	4.145946	2.225242	2.468536	5.55064	4.740959	3.086977	4.407877	3.568026	3.45056	4.084719	3.925644	5.205209	2.753903021	2.720205	6.824393	3.764668	2.930967	2.129308	5.335336	3.786923	3.548227	4.926492	8.492509	4.153781	3.418105	3.127569	3.153234	4.412185045	3.731726	4.517971
AL133215.3	0.2490751	0.5962827	0.04674151	1.223506	0	0.1327727	0.7364338	0.05826926	0.252129	0.2171598	0.05228063	0.2017277	0.1927942	0.04387822	0.1256167	0.5625253	0.2650258	0.2389589	0.5929917	0.066954	0.9220426	0.1988155	0.4490312	0.7783652	0.3715547	0.155007	0.3398992	0.1362531	0.7757424	0.5343922	0.3076202	0.14773996	0.5396815	0.2209466	0.4670522	0.2436945	0.1962945	0.2850355	0.4562405	0.4883631	0.3284555	0.3702848	0.2702624	0.2270881	0.03269937	0.196826	0.172816461	0.3401781	0.1369792
AC023302.1	0.1296	0.2714783	0.1702455	0.4376771	0.3126583	0.6447929	0.1183366	0.1061164	0.8800601	0.395478	0.6188666	0.7041335	0.9216502	0.3196332	0.9913163	0.2561091	0.5429796	0.05439715	0.8099399	0.03048312	0.2798612	0.3168117	0.5947257	0.2025015	0.1537846	0.6704368	0.2652871	0.03101696	0.3210759	0.3649507	0.6402502	0.639005357	0.0893486	0.9053423	0.4607236	0.2219007	0.2502355	0.4718991	0.2236977	0.1185836	0.1993876	0.3793162	0.8613241	0.2067794	0.05955008	0.4032532	0.125889064	0.1126384	0.4157634
COA6-AS1	1.330711	2.389279	4.005951	4.323765	4.447632	6.206833	3.678929	7.990287	5.6968	4.314493	2.647673	3.326811	9.463344	8.991142	4.926212	3.478852	2.78761	6.237036	8.431826	5.738249	4.469991	6.893192	3.18049	2.2814	3.973902	11.68456	4.691199	3.078609	4.340723	8.396618	4.622328	3.539592511	2.446442	6.484176	5.488744	4.770479	2.385848	7.005608	1.832042	2.181525	4.137207	3.85869	5.053672	2.123175	1.936258	5.214006	3.689315858	1.44569	4.87376
AC004221.1	0.6232779	0.542589	1.017237	0.9509717	1.389736	0.8222256	1.885533	0.6804524	1.048347	1.575352	0.7215222	0.5889301	1.458291	1.001505	1.133527	0.8957749	0.9847402	0.4122325	1.554144	0.7996401	0.3262836	1.345538	0.758381	0.4721837	1.147481	1.069622	0.747456	0.795563	0.5427857	1.300101	0.9563926	0.568553781	0.8854404	0.8600514	0.578466	1.115682	0.5418099	0.852773	0.6892675	0.4666066	0.6973843	0.9090405	1.255247	0.723238	0.5207104	1.14924	0.587084545	1.313225	1.381477
AP006333.1	0.08316942	0.696873	0.3641774	0.1021362	0.200645	0.172412	1.113804	0.3631948	0.2291816	0.1127972	0.3258674	0.05239073	0.3004236	0.239308	0.5872306	0.356103	0.258112	0.4189054	0.3176373	0.2608295	0.1330355	0.0387258	0.2544392	0.8952328	0.07895169	0.1509634	0.2648258	0.690033	0.2197834	0.2775741	0.3766341	0	0.07645133	0.3729836	0.2425964	0.09493491	0.3670536	0.02018907	0.328127	0.5834311	0.3412129	0.9376256	0.2632121	0.2359084	0	0.1150148	0.296222441	0.5300862	0.2490242
AL353804.1	2.26211	1.353866	0.8357507	1.866458	1.151151	2.417974	0.9466925	0.8682249	1.794905	1.545959	0.9867244	1.068724	1.244826	0.4794498	3.202714	1.012795	1.875748	2.492379	2.282558	0.8978665	0.3731482	2.073676	1.54088	1.325465	1.00659	0.7313856	0.7717444	0.9135905	1.436085	1.548276	2.488245	1.063989781	1.851953	1.646077	1.662471	0.484147	1.481914	0.9008982	1.324755	0.8732062	0.8156767	2.666708	1.543672	1.616639	0.4872279	0.7331877	0.824001147	1.4131	0.9978323
MGC16275	3.539592	4.758913	3.553689	2.965135	2.310163	2.830237	3.3397	1.159286	4.657888	3.664679	0.3250437	2.221724	2.020593	0.6859059	1.435543	2.267053	4.79022	0.4987628	7.939787	4.632516	4.525421	4.953202	4.626339	4.872241	7.260196	3.331729	4.623275	0.2359847	3.657974	6.352246	4.902407	5.071663287	3.163621	3.054822	4.74287	3.289973	3.765865	6.807808	2.917624	5.893302	3.948065	0.8304247	6.493156	0.5714721	0.8887176	2.561079	5.353829284	3.076342	4.980061
AC245140.2	0.3370671	0.5018738	0.5723726	0.3331673	0.2776676	0.644211	0.3703281	0.4577398	0.5242827	0.4013928	0.9784216	0.4583176	0.3118115	0.4967584	0.5804669	0.6417256	0.3367836	0.5797126	0.6764815	0.5723721	0.1814744	0.7579392	0.4055575	0.5480805	0.5462963	0.2954646	0.3253496	1.11757	0.325878	0.514457	0.9442782	0.537624116	0.1586986	0.5785558	0.3776885	0.3800579	0.2902607	0.2275045	0.68113	0.5039954	0.4553319	0.6523429	0.4527139	0.3585315	0.3097587	0.2842252	0.638859407	0.2500817	0.622423
MIR222HG	0.2117809	0.2809059	0.8421193	0.1335533	0.3314065	0.185103	0.4250768	0.3280654	0.155472	0.4715915	0.6475664	0.156843	0.4807047	0.04940829	0.2357474	0.06786661	0.1918463	0.1825869	0.1609701	0.1561699	0.08240078	0.3757863	0.05909887	0.5246862	0.2336422	0.1371409	0.2108961	0.02739739	1.395349	0.1074541	1.201762	0.106945695	0.2288736	0.3554187	0.3067843	0.2499072	0.08209831	0.1792369	0.05645512	0.1728297	0.2994036	0.0446735	0.2499806	0.0487064	0.7101106	0.3324486	0.133437888	0.2537094	0.1615879
NUP50-DT	2.345686	2.740318	2.461375	2.456744	4.222959	7.368462	3.267407	3.610583	4.059615	2.493451	3.901895	1.437678	5.505581	3.64831	5.562141	1.127536	4.164523	4.13928	3.338362	3.870373	1.91323	6.435191	2.286987	4.10909	5.57017	2.577651	3.499024	2.353451	3.211043	4.434455	3.993217	3.889941581	2.51558	3.601277	3.205317	3.551931	1.461132	2.621323	1.486818	1.314847	5.299412	4.82892	3.8656	1.491042	1.890235	4.325127	3.421200813	2.932531	3.308323
AC002091.2	0.5948062	1.186632	0.7813507	0.6817548	0.3348243	0.5918622	0.2896596	0.1298738	0.2341497	0.5243527	1.048734	0.6744329	0	0.04889911	0.09332714	0.5485321	0.2584331	0.7989075	0.2891203	0.0746154	0.2664018	0.443131	0.7733654	1.610945	0.03764281	0.3454883	1.136379	0.03796106	0.550142	0.04962846	0.8815385	1.152518696	0.164028	1.641527	0.08674934	0.203685	0.5687656	1.155096	0.6257811	0.9433587	0.4880533	0	1.355346	0.5061467	0.9474684	0.2741854	2.272579447	0.137856	0.05088448
AL359091.1	1.028097	7.282261	9.954948	1.926372	12.93831	9.333635	6.090556	15.9509	27.63763	0.7007639	2.180213	0.6209207	13.20845	10.2731	13.65747	1.707025	3.17749	30.41134	22.42171	45.86064	2.573582	6.86971	2.261658	12.87339	16.048	3.60144	7.43439	15.54445	3.256017	11.06305	8.979892	1.507261936	0.5699538	17.29809	9.0893	15.32553	2.537628	0.439958	2.498496	2.977283	21.00252	3.956927	5.172362	4.937959	0.1558438	8.471892	11.129380069	0.5619189	16.04891
AC103706.1	0.3051995	0.3653219	1.727027	0.2883078	1.104434	1.197235	0.5430585	0.9995882	0.6654126	0.6686432	0.9313497	0.7320428	3.847933	1.881787	0.9669461	0.4871353	0.5901604	0.9853976	1.393836	0.5080221	0.3154449	0.6886805	0.3501349	0.366829	0.4902989	2.352271	0.4485267	0.5618684	0.23265	1.175295	1.275786	0.73108434	0.7121571	1.797944	0.7960753	0.7436452	0.1813194	0.4958068	0.3010247	0.4296253	1.22804	0.671857	1.114484	0.2497189	0.3667723	0.9090519	0.843771915	0.3264689	0.9339063
AP001062.2	0	0.3004889	0.3297669	0.3082851	0.3028108	0.1561211	0.1528126	0.4110965	0.4447	0	0.184423	0.3558032	0.1700232	0.154783	0.2954135	0.1240213	0.1168617	0	0.5229533	0.1180921	0	0.1753333	0.1439986	0.392247	0.1191528	0.1366991	0.3425755	0.2403204	0.2487706	0.1570917	0.6200848	0.521161435	0	0.7794023	0.2745924	0.3223676	0	0.1828144	0	0.4593946	0	0	0	0.1335111	0	0.6943152	0.731544325	0	0.1610674
LINC01778	2.16391	1.251924	0.6000962	0.4281349	0.3480268	1.510231	0.3951692	0.314988	0.7950493	1.577438	2.596526	0.5566021	0.6676552	1.54176	0.9478406	0.5701614	0.5708247	0.1211014	0.4257376	0.2148991	1.038399	1.05795	0.730961	1.139567	0.6504881	0.7593707	0.6234048	0.2301711	0.8696654	0.6018293	0.9353881	5.827594937	0.7459193	0.8086936	0.986234	0.5351723	0.43771	3.020368	1.197585	1.418978	1.017238	0.6724328	1.278345	0.434767	1.281539	0.9309898	0.805746973	0.3552442	1.604358
LINC01088	1.755683	10.08263	7.694671	107.2104	20.10447	0.5955659	2.817565	0.3724565	12.8363	3.080571	0.5393738	13.68241	23.76035	0.2706281	0.723116	3.386698	2.648798	5.426371	44.0218	4.061954	53.02404	5.033142	34.08538	13.58752	4.6401	2.138049	7.802962	0.2024526	33.26649	14.21764	15.23271	4.601646746	28.61495	0.24777	11.62296	38.54607	37.80426	0.2673347	11.03151	42.9176	4.733048	0.4671428	17.94191	0.3310541	1.969132	54.09871	0.604645647	6.925528	13.82478
AL596087.2	0.4899066	0.04510886	0.04950401	0	0	0.04687325	0.3670392	0	0	0.3449914	0.110741	0.605342	0.2041886	0.2788289	0.1330408	0	0.8420676	0	0	0.03545554	0	0.3158487	0.04323361	0.03925561	0.4292882	0.1641682	0	0	0	0.2358232	0.04654301	0.039117909	0.0519616	0.07800165	0.08244263	0.03226216	0.1247375	0.1097751	0	0.03448174	0	0.04902116	0.07155884	0	4.640683	0.05211468	0.10981812	0.2947771	0.0483583
LHX5-AS1	0.06107588	3.326389	0.5214992	0.7500422	0.221017	0.2658844	0.8922849	15.95283	23.55007	0.03106245	0	0.3174055	0.0827316	16.8331	15.56042	5.340758	2.672597	4.152941	10.97375	0.02873122	0.762023	1.706309	4.764642	5.821337	3.333768	1.031004	0.04167346	2.192578	0.3328856	3.745523	2.11209	0	3.789613	8.691132	5.110733	0.02614348	0.06738691	0	2.710819	0.08382631	10.14814	4.965505	2.899367	0.9095126	0.02806383	17.73696	0	0.4246598	12.73574
USP30-AS1	0.2673001	0.08726088	0.06384207	0.2088913	0.08793514	0.6044934	0.1479207	0.03979364	0.08609283	0.2224564	0.03570384	0.2296088	0.03291608	0.3296217	0.1143827	0.07203068	0.2488656	0.08159573	0.07593186	0.02286234	0.09328706	0.305497	0.0836333	0.07593807	0.06920309	0.1058584	0.1658045	0.06978816	0	0.1824754	0.5702228	0.731492974	0.7036203	0.3017808	0.05316042	0.06240958	0.0536219	0.5839751	0.1438056	0.1111721	0.3738518	0.09482904	0.1384271	0.05169486	0.4689569	0.06720887	0.849751182	0.04223941	0.2806403
DOCK9-DT	0.6716077	0.2364442	0.0518964	0.4608995	0.9292576	0.3439695	0.8897971	0.1940865	0.3732467	0.6630505	0.9577655	0.3359629	0.8829829	0.09743465	0.3021856	0.01951761	0.937935	0.1989844	0.4114936	1.375253	0.549781	1.462415	0.1359689	0.3086454	1.05008	0.3442039	0.2695607	0	0.1565991	0.6674936	1.146619	0.594621303	0.3268365	0.3884134	0.2160671	0.2705704	0.7410055	0.6617113	0.2143126	0.1626667	0.3950692	0.488207	0.4501024	0.1680884	0.381209	0.1638997	1.304753571	0.7382213	0.1774336
AC010331.1	0.0821691	0.2950677	0.7555742	0.8408978	0.8590044	0.1703383	0.5668769	0.5382398	1.067433	0.6129229	0.241461	0.2329227	1.113038	0.6079621	0.3867785	0.8660184	0.07650228	1.103645	1.255268	0.1803846	0.2365837	0.8034605	0.3770684	0.599154	0.2340063	1.372158	0.5980356	0.07866157	0.2442825	0.5141918	0.3721042	0.284310577	0.3021272	0.8787248	0.4194375	0.4924137	0.09065971	0.4188712	0.2701504	0.3759221	0.4635249	0.6056893	0.5200926	0.08740162	0.1006826	0.7954204	0.34587047	0.1428302	0.4920582
IPO9-AS1	0.3128102	0.4043864	0.3944778	0.4917074	0.528255	0.7470286	0.5940978	0.4712767	0.5171877	0.7509115	0.4779943	0.626612	0.7118554	0.9257821	0.5006261	0.6057965	0.2446392	0.9243246	0.6516392	0.3531639	0.3722695	0.4369571	0.5167672	0.521354	0.1544123	0.4633177	0.3756499	0.4551751	0.5083786	0.3131969	0.726312	0.454584493	0.310546	0.8028537	0.3558493	0.3856265	0.3865491	0.4829372	0.5059912	0.4579522	0.3850028	0.5533927	0.5464646	0.3061115	0.3334617	0.9343826	0.534781487	0.1957468	0.192674
AC025171.1	1.52308	1.405034	1.241068	1.111	1.042924	0.7050686	2.446812	1.303356	1.081933	2.219024	3.794251	1.082064	0.8531696	0.8826078	1.084827	1.154147	0.8796113	1.163208	1.276295	2.531938	0.7748455	0.8238274	1.228384	1.84899	0.9349045	1.346957	1.453362	1.348436	0.7433184	1.003265	1.301198	1.539382461	0.6868674	1.285893	0.9895781	1.911742	1.004486	3.256612	1.10127	1.325503	0.7663963	1.869513	0.9676637	1.151102	1.989024	0.7284823	1.45165827	0.816143	0.933138
AC074117.1	0.5933418	1.280645	1.270405	0.631117	1.510326	1.173837	0.9612591	1.323593	1.440062	0.7270907	1.90147	2.220502	1.328991	1.215627	0.6102643	1.366416	0.4958747	1.859005	1.576677	1.1912	0.4842615	0.606935	0.8468567	1.96614	0.7805697	1.012543	1.485515	1.395436	0.833367	1.128509	0.9924628	0.683795268	0.4316072	1.610087	1.359361	1.175905	0.4381532	1.544653	0.8939665	1.12001	1.078166	1.920446	1.428304	1.098258	0.9145091	1.234027	0.957561219	0.8770743	1.80455
AL390208.1	0.2227752	0.5036922	0.8128959	1.671872	0.6867315	1.015999	1.145145	0.4458865	0.4092529	0.1258897	0.545537	0.5613292	0.5029413	0.1526199	0.4369275	0.1712034	0.3456858	1.828555	1.082854	0.2561718	0.3325886	0.6915321	0.5963418	1.134512	0.8224135	0.1887042	1.182258	0.1421771	0.4905881	0.5886059	0.611419	0.950674528	0.3754306	0.435489	0.5144344	0.5297707	0.1911737	0.3605192	0.2441421	0.4756232	0.4569816	0.06439736	1.269058	0.2896197	0.09098956	1.300763	0.312572381	0.2581588	1.079952
AC023510.2	0.5342093	0.3836671	0.3087697	0.9709326	0.5412844	0.1328913	0.4162401	0.174964	0.2775898	0.3477662	0.156982	3.149764	0.4341745	0.3425559	0.3017494	0.1266813	0.4973674	0.5381381	0.3115989	0.06031245	0.7177851	0.4178856	0.245145	0.3116243	0.3042709	0.1163592	0.4957242	0.08182491	0.5717389	0.3476653	0.3430831	1.086859119	0.3830253	0.2874873	0.6544575	0.4390422	0.2829166	0.1867354	0.273989	0.6256634	0.4931236	0.08338854	0.8520874	0.06818732	0.05891147	1.300212	0.249078095	0.1114305	0.4661455
AL022157.1	0.359567	0.4590928	0.5982914	0.235502	0.6072153	0.4770498	0.7587776	0.7851016	0.7077305	0.2682114	0.1761032	0.7248041	0.162353	0.5912012	0.7616337	0.3079086	0.2454975	0.4024571	0.6491699	0.6765878	0.1610429	0.3348471	0.2200038	0.4244919	0.364088	0.5221289	0.5233936	0.3901141	0.451341	0.5400173	0.6809277	0.398120314	0.3635749	0.6450092	0.5768505	0.2667814	0.3702733	0.3316776	0.2600756	0.263202	0.2950337	0.779547	0.5462145	0.994407	0.2863777	0.1988978	0.139708465	0.4166774	0.4306434
AC016065.1	1.021429	1.365719	2.633583	0.9808067	2.54938	2.419292	1.256771	2.037478	2.098153	1.624776	2.985591	2.900552	2.391857	3.001545	3.337447	1.417242	0.8953426	2.234844	1.907113	1.467055	1.048096	1.768333	1.813822	1.675227	1.413183	1.550281	2.127903	2.418562	1.72291	1.890347	1.402429	0.998226644	1.101235	2.344715	1.883915	3.065202	1.498635	1.922916	1.698743	1.322364	2.633018	2.226252	1.640366	1.88399	1.283188	1.389991	1.979084213	1.005799	2.377419
AP003119.2	0.3602442	0.4851113	1.774593	0.2764986	0.869084	0.6161051	0.1644678	1.769805	1.967651	0.5496474	0.7277936	2.169997	1.524926	1.554826	1.059817	0.75639	1.173899	1.05844	1.078776	0.3812973	0.5618305	0.1887062	0.7749075	0.2345357	0.6412037	0.8827518	0.9832111	0.2155416	0.4908652	0.7890084	0.3893047	0.373940691	0.1241794	1.39808	2.758335	1.040865	0.347785	1.21334	0.5773891	0.4120276	1.247018	1.288675	0	1.24535	0.5793516	0.6227262	0.524893386	0.3913708	1.791306
NPTN-IT1	0.3630845	1.019662	0.5503337	0.5059089	0.3537435	0.5297724	2.261198	0.4459398	0.6019585	0.6250042	1.0054	0.2573066	0.1229559	0.008610355	0.5587365	0.2897634	0.6565859	0.4923621	2.094562	0.4138654	0.3283639	1.004615	0.5447094	1.360122	0.8683072	0.2129225	0.7336938	1.036072	0.2975332	1.337034	1.190058	0.565333462	0.568027	0.5419629	0.85541	0.5499405	0.5546802	0.8084915	0.523403	0.7283305	0.2900422	0.999104	0.8220333	0.6535788	0.2502512	0.06759157	0.529031836	0.8071186	0.3942377
ERICH6-AS1	2.968421	0.8998317	0.6076962	0.7101367	1.069541	1.79813	1.361085	0.6628745	1.525172	1.999866	1.557672	0.9288743	1.514378	0.4278524	1.542437	0.2666384	1.094713	1.553377	0.9837782	2.194342	1.46146	1.453973	0.7076301	1.325197	1.408942	0.734737	0.6576042	0.2952425	1.547221	1.206206	1.714043	4.982070151	1.089686	0.3989685	1.307219	0.4785489	0.9144901	1.249306	0.5893655	2.239896	0.8303398	0.752211	1.573862	0.2255321	1.027401	1.439424	1.123411479	0.6198518	0.865713
AL391845.2	0.1468447	0.5468468	2.293348	0.9818106	0.1672898	0.2536769	3.813901	0.3072705	2.726537	0.107876	0.2277445	0.05395923	1.049811	0.100601	0.1728033	0.2740656	1.595037	0.1232705	0.5438286	0.1074553	0.6028807	1.230743	6.75732	0.526877	2.083223	0.1066169	0.2449222	0.04685879	0.6629215	4.461837	1.229221	0.067745652	1.394826	0.4474716	1.160062	0.1815861	1.926217	0.04158701	0.708087	0.05971659	1.794795	0.03183616	8.752408	0.008677541	0.02249128	1.308681	0.103017714	0.2623426	1.329507
AC034236.2	0.8217931	1.090345	1.885918	2.139996	2.49612	1.564023	1.663474	2.432108	4.665483	1.873239	2.545839	1.300413	2.776236	4.151261	2.691474	2.514244	1.207596	3.058674	2.84636	0.9687952	1.035776	1.355403	1.363067	1.041688	1.287665	3.234929	2.351004	2.132657	1.481576	2.527907	1.589689	1.140809433	0.6416451	3.504406	1.678681	2.297086	0.7537707	1.759334	1.259773	1.612589	1.843159	2.18951	1.898887	1.474427	0.60963	2.368758	2.308226814	0.7916871	2.515653
AC104695.2	0.2673942	0.3446899	2.242628	0.3536328	0.6202737	0.7163442	0.3004985	0.2357838	0.1943291	0.1673765	0.3324373	1.554822	0.8915797	0.634111	0.5325066	0.1422645	0.4404557	0.1036003	0.2785148	0.05805559	0	0.8619613	0.3539577	0.2142597	0.07810275	0.3584162	1.038556	0.01969077	0.428046	0.3346559	0.9907355	0.83268148	0.5104976	0.2767297	0.2474875	0.8804448	0.1815534	0.1797479	0.1825868	0.3952275	0.2848027	0.1872925	0.4686873	0.1312716	4.801196	0.6257796	0.259737566	0.5720578	0.3959141
AP002954.1	0.4125856	0	0.04927105	0.09212283	0.2262175	0.419874	0.22832	0.06142266	0.4429561	0.267064	0.2204397	0.1417631	0.05080693	0.1850112	0.2206912	0	0.1047631	0.1889181	0.5078799	0.1764435	0.5039696	0	0.1290905	0.664205	0.1780283	0.2859423	0.1023696	0.1077201	0.3345233	0	0.4632398	1.752022118	0	0.4269902	0.369246	0.06422068	0	0.02731463	0.4439365	0.06863895	0.2885257	0	0.07122209	0	0.4825658	0.9855192	0.437205314	0.09779665	0
LINC01569	0.8988648	0.832169	0.9132509	1.112474	0.8555404	0.7686386	0.341977	1.287982	1.044947	0.3357208	1.516737	1.10811	1.588556	2.493984	1.528797	0.7632502	0.4445895	1.332275	1.111794	1.261921	0.3302444	0.5002793	0.8539685	0.8631739	0.5199682	1.498993	1.130801	1.673932	0.6123922	0.9316158	0.9366832	0.984065287	0.8908095	2.071253	1.236694	0.631244	0.4803767	0.6597024	0.4432846	0.8481597	1.490928	2.338504	1.226777	1.083087	0.3420326	0.9128563	0.961803541	0.6347448	1.396745
AC004908.3	0.3315688	0.6105935	0.8711122	0.6890788	0.5845459	1.015162	1.0247	0.6682785	0.4819362	0.2853769	1.761313	0.5783936	2.867543	0.6919419	1.110518	0.02520113	0.3324483	2.055429	1.275169	0.2399631	0.3182208	1.175715	0.5559496	0.7173414	0.6779319	0.2777726	1.078976	0.1709159	0.5813272	0.8618677	0.7245071	0.503025017	0.07033522	0.7918728	1.088045	0.9170713	0.4502524	0.5200705	0.3270332	0.3733959	0.7847898	1.559343	1.549793	0.3798125	0.09375564	0.3527121	0.545049292	0.1995052	1.112783
AL354733.3	0.9809726	3.522655	1.664477	2.208586	1.42981	0.9659494	3.433581	1.204829	2.654897	1.122549	1.801671	0.6565633	0.8858645	0.1008074	2.164472	0.7269558	1.103594	1.578354	5.492015	1.345947	0.6668829	1.427393	1.641214	4.087415	2.289262	0.1335445	2.454246	1.017356	0.8506042	3.836662	2.372619	1.484976012	0.2817918	3.045665	2.548429	3.114291	1.668604	1.696659	2.217311	1.98217	1.760746	3.881345	3.570236	0.8695341	0.6385601	1.582683	1.389621592	0.8170617	3.094559
AC026304.1	0.2841498	0.4421633	0.1119797	0.3140551	0.4455798	0.4594581	0.4497211	0.6979848	1.040276	0.3757393	0.793249	0.8323215	1.347154	3.08352	1.270647	0.2526852	0.2645533	0.3816528	0.6511281	0.4544756	0.2454397	0.5159988	0.5215776	0.384789	0.7282977	0.8045997	0.5428692	0.2176163	0.478695	0.9246286	0.6316907	0.530915793	0.4309756	0.5587338	1.118927	0.3648902	0.4389158	1.034645	0.3643418	0.4679929	0.8743202	0.6653246	0.7014297	1.027631	0.1566772	0.5894254	0.386418838	0.3704418	0.9844923
AL138960.1	0.714695	1.524996	2.857337	2.900163	2.32391	2.357642	1.172755	2.340766	3.376137	0.3792888	1.278379	2.466347	4.840524	0.7280533	3.364143	0.7061721	0.925782	4.643163	5.469857	0.9062935	0.5368097	1.345589	2.281521	2.201069	2.271336	1.353667	3.689198	2.49877	2.432666	2.138958	1.880501	1.709521257	1.028293	3.891188	2.549213	2.473998	1.028537	0.7920177	0.9501077	0.9382664	1.673224	2.54652	4.720373	0.8924165	0.1427809	3.17991	0.845149974	0.7291855	3.2697
SAP30-DT	1.878396	1.368941	2.971074	3.397375	3.622199	3.083377	2.582441	0.6800805	2.572962	1.390751	1.436282	2.336322	3.617576	1.24484	1.315744	0.978501	1.165901	5.728118	3.879758	2.759095	2.127767	1.784957	1.942393	2.016574	1.764942	0.9463194	3.269571	1.675886	2.709855	1.831141	2.375148	2.692597787	1.488809	1.110844	2.299257	1.826879	2.89021	1.158545	1.651046	1.251045	1.238521	0.7479902	2.681176	1.24366	1.080351	3.896444	1.402590863	1.038395	2.771134
PKD1P6-NPIPP1	0.3614576	0.3950397	0.860179	0.7591127	0.9225628	1.407399	1.530637	0.4546649	0.5134826	0.5008782	0.9467209	0.5147824	0.7450737	0.2648554	0.8630383	0.3674993	0.4340744	0.4661387	0.7529806	0.3745727	0.2463539	1.104952	0.3786173	0.8949197	0.4376115	0.2681423	0.6934256	0.6870415	0.5606536	0.681849	0.7634399	0.467640913	0.7150825	0.6234621	0.458406	0.8655441	0.4334863	0.3814892	0.2428424	0.4457697	0.5641563	0.74276	0.9847747	0.2340284	0.4332694	0.5578137	0.488497558	0.4052096	0.7192721
AC254633.1	0.8316942	0.6636885	0.6069623	0.6809079	0.3901431	0.7471188	0.5062747	0.07566559	0.2728353	0.563986	1.154114	0.5675662	0.500706	0.05697809	0.271866	0.3195796	0.5162241	0.3103003	0.8662835	0.2173579	0.9755934	0.709973	0.5830898	0.6738312	1.228137	0.1509634	0.7566451	0.1326987	0.412094	0.6361074	0.3423947	0.959239163	0.1911283	0.1434552	0.2527046	0.3560059	0.5607763	0.9421567	1.048183	1.099218	0	0	1.491535	0.5897709	1.019083	0.9584569	0.718115009	0.2811063	0.2371659
GNG12-AS1	1.094924	0.9361552	0.9608922	1.932187	0.6437241	0.4978304	1.590662	0.1582099	0.4726782	1.174564	0.3312163	1.769227	0.5982461	0.1304823	0.2652753	0.3591071	0.5396888	0.4634355	1.03504	0.3938789	0.6225599	0.6297832	0.7916803	0.7619668	0.3799479	0.5210741	0.7659257	0.08367866	1.089601	0.4203165	0.7897805	0.635132597	1.370167	0.3666078	0.3421905	1.04764	0.4771343	1.387016	0.5853492	1.490149	0.2760354	0.4667833	0.8036894	0.3523307	0.7271812	1.087911	0.308346461	0.6637377	0.2597532
AL589765.1	0.1238923	0.6920587	0.8679875	0.4057223	0.4483325	1.130058	0.6033325	0.7439143	0.9754214	0.462074	0.6674584	0.03902159	0.1118806	0.2546301	1.214945	0.6120742	0.4998413	0.2773409	0.9893437	0.03885413	0.1585397	0.0576874	0.5211554	1.032443	0.313625	0.4047851	0.2254253	0.7116223	0.4501717	1.602254	0.663057	0.12860266	0.1138847	1.410395	0.8131065	0.3181918	0.2733884	0.7819343	0.3258601	0.2267219	0.5082835	0.8058012	0.3920905	0.7906903	0.1138548	0.3997709	0.280804363	0.2512479	1.271848
MPPED2-AS1	0.2104397	0.2728862	0.1382191	0.1722869	0.4865293	0.2835599	0.854002	0.2010258	0.2899437	3.888649	0.6441617	0.1988427	0.04750923	0.3892562	0.1238202	0.710428	0.1306178	0.08832805	0.3470534	0.9239504	0.1178147	0.2449652	0.1408303	0.1461397	0.1498258	0.2482841	0.2871755	0	0.0521351	0.1097395	0.3898553	0.782745489	0.2418015	0.5081692	0.287733	0.1201047	0.05804615	0.7917937	0.3632319	0.4653328	0.4046977	0.02281183	0.4994949	0.2051871	0.7252138	0.1455083	0.391793358	0.1676565	0.1125168
AC010501.2	0.8774755	1.896434	1.504877	3.472214	1.773881	1.576489	1.434273	0.7450863	1.861454	0.9669256	0.2626289	1.727332	1.606815	1.122137	1.328984	0.6181471	2.201254	0.4774307	2.073355	0.8790698	2.074187	2.156368	1.836238	1.261042	2.244409	1.433459	1.097656	0.1866709	1.988707	2.084547	1.525244	2.378297099	2.509412	1.12673	2.85278	2.170148	0.8695384	1.272107	1.434441	1.427354	2.199971	0.9300528	1.820483	0.4839609	0.5301232	2.707812	0.860241938	1.807726	2.543913
AL356019.2	0.3039119	0.2690981	0.311724	0.5061463	0.3766352	0.4142571	0.6082172	0.368151	0.3244951	0.1439792	0.605576	0.4956527	0.5244565	0.2823607	0.3968292	0.2097901	0.9573874	0.3984105	0.3642508	0.1449242	0.5274166	0.8083467	0.3391055	0.199487	0.8694515	0.4670047	0.3067881	0.2470988	0.2516618	0.8024024	0.4576142	0.263609143	0.3501607	0.3662248	0.4644907	0.4989724	0.4593362	0.2940835	0.1724616	0.4228314	0.4291339	0.54155	0.4664126	0.1859881	0.1415578	0.4720945	0.258813976	0.5716936	0.4540932
LINC00173	0.1621099	1.672479	1.744171	0.8721556	2.206853	0.5856999	1.466113	1.403203	2.853474	0.4161616	1.655967	1.619292	1.693975	0.9138568	0.9992557	0.3050985	0.5318483	1.386772	0.9648678	1.706759	0.4667515	0.7224753	0.7527672	1.24639	0.7914286	0.2942506	1.569626	0.4286199	0.5278395	1.468522	1.115477	0.608989125	0.5428414	1.81351	1.933649	1.077212	0.3917904	1.349197	0.5329746	0.4803065	1.53205	0.692872	1.671046	0.6897321	0.06384691	1.441166	0.892318756	0.3622975	2.961846
AC099343.2	0.4647465	0.417224	0.9462772	1.512439	2.04618	0.8381838	0.8487112	0.2283204	1.070262	0.7563661	0.4438519	0.9221837	1.57383	0.2292413	0.7656635	0.6199259	0.3894256	0.390137	0.9681497	0.8745012	0.3791317	1.395766	0.4531966	0.605143	1.41177	0.379609	0.761057	0.2002086	1.266518	0.4944036	0.8322785	1.230161303	0.7048902	0.8176529	1.27089	0.2984015	0.3076615	0.2199903	0.4125503	0.3827172	1.072508	0.3929553	1.058987	0.07415123	0.4270938	1.028315	0.609442539	0.3635298	1.610205
ALOX12-AS1	1.655029	2.443702	2.180593	3.474651	2.683739	2.02773	2.352753	3.051085	2.978628	1.854825	1.958484	2.91227	2.624446	1.62539	2.647334	4.235114	1.790015	2.587323	3.194819	2.969702	2.986578	1.8758	2.54108	2.885379	2.065007	2.342114	3.232265	2.523626	2.327556	3.063605	2.766191	3.194159069	2.145366	3.102548	2.677553	3.554895	2.684395	2.154307	2.839577	3.228186	2.713953	3.003716	2.474619	2.224245	1.552819	3.762025	2.165980633	1.899237	2.893155
AL158071.2	0.215152	0.3745972	0.4110959	0.8166717	0.6606105	0.7055142	0.7858129	0.1281209	0.3926819	0.1392665	0.4310746	0.1293697	0.2384497	0.3135543	0.2762025	0.2125863	0.2731554	0.5254164	0.9371452	0.3128354	0.09385937	0.4098282	0.2468294	0.3463646	0.2228085	0.06390473	0.5872123	0.0374487	0.4070376	0.2692725	0.2898801	0.669996188	0.1078761	0.8906544	0.2353408	0.2176805	0.0431607	0.2279012	0.135042	0.1968633	0.2407331	0.1781002	0.8170878	0.1248288	0.0718985	0.3786787	0.873963588	0.08499709	0.2760873
LINC01102	1.225735	1.938796	0.6695277	0.8409506	0.3168287	2.158532	3.030233	8.029043	4.992596	2.111905	0.450241	1.450688	0.4193216	1.41512	3.307988	0.6024692	1.455614	2.42015	7.152192	5.883756	1.134376	1.7122	1.460012	3.762048	2.573519	1.144218	0.686999	1.433838	1.769331	3.443814	2.425239	1.363218465	1.246008	8.141885	2.363418	0.8432271	0.7486451	2.069895	1.245977	0.4692168	2.111874	12.43425	3.544689	2.384737	1.436771	1.375079	1.53385626	0.9538914	2.355319
AC104561.1	0.3542401	0.2120116	0.166192	0.1242927	0.09156421	0.881217	0.1540254	0.5801029	0.2689376	0.05147491	0.669192	0.5020778	0.06854904	0.06240457	0.1191032	0.4250191	0.1413471	0.2124079	0.2899071	0.523729	0.291411	0.3534498	0.4354242	0.2372161	0.04803939	0.4409088	0.1035883	0.5329009	0.2256705	0.06333537	0.5625055	0.157589291	0.139554	0.3404215	0.1937402	0.1949556	0.5583487	0.5896491	0.4991349	0.3935845	0.07785613	0.6911983	0.04804665	0.1345707	0.1395173	0.06998257	0.270361752	0.1979218	0.454568
LINC02200	1.157806	0.8435831	0.1542962	0.3503092	0.1214431	0.4800314	0.04085726	0.08243567	0.3963291	0.8704679	0.1232722	0.6500586	0.5000472	0.02069204	0.1579685	0.2652751	0.3749417	0.056344	0.5592848	0.1578705	0.5636502	0.5156646	0.4427577	0.2447071	0.5893675	0.822353	0.06869541	0	0.4323372	0.2100067	0.5802688	7.925082506	0.5090049	0.3646783	0.4037953	0.1723818	0.1851367	0.3421517	0.4634074	0.7062587	0.4388627	0.1091366	0.4460752	0.07139332	0.231305	0.3248664	0.260789135	0.1895882	0.1507252
FAM27E3	0.2001357	0.3353856	0.5126602	0.356376	0.5431775	0.2613779	0.3654839	0.3277417	0.7326988	0.1933945	0.4116812	0.378213	1.30127	1.431427	0.6712172	0.197749	0.2049666	0.3360125	0.3335346	0.188295	0.2304946	0.4333254	0.1836818	0.1772047	0.2184842	0.4032323	0.5735398	0.09579627	0.6247376	0.3506704	0.3089719	0.238906552	0.2345611	0.6627937	0.4378309	0.2313033	0.1324895	0.5684118	0.2566174	0.4669646	0.5388348	0.5336936	0.3990315	0.3086764	0.07356846	1.120907	0.291607437	0.2000339	0.3081817
IDH1-AS1	0.5110793	0.7574156	0.5754558	1.434585	1.203615	0.7264995	1.096284	0.7572335	0.7185356	0.668388	0.5006169	1.126801	1.780182	3.421295	1.116934	0.6733127	0.8610302	0.6537624	0.7858272	1.83178	0.5839343	1.019878	0.5584066	0.4816754	0.808602	0.9011705	1.029557	0.5591577	1.42293	0.4568849	0.6312085	0.707347352	1.308718	1.360087	0.8518653	0.5417088	0.4833339	0.6557596	1.008176	0.8461978	0.9360565	1.044712	0.6007665	0.4141903	0.4025767	2.322246	1.205652059	0.5287987	1.061815
MIR9-1HG	54.48276	112.6268	113.7103	66.88528	200.1752	102.2204	52.8694	93.24021	141.7518	99.51291	52.24524	25.59154	177.6622	106.3376	112.3804	66.05474	43.19855	83.8872	158.0688	43.42194	63.54323	74.01167	98.09095	115.3904	70.77479	57.97408	135.2098	63.26215	61.75481	101.9307	96.28807	55.874259599	59.52598	104.9164	116.4334	189.6756	80.83988	80.67276	97.23105	78.72103	88.29602	50.92718	78.49786	119.3386	63.44866	125.3945	56.666149769	60.17054	138.4696
AP003352.1	0.3366083	0.7578696	2.410913	1.368063	1.972152	1.724554	1.35626	1.811181	2.224245	0.7010837	1.012704	1.173787	3.473978	1.867902	2.499281	0.9898636	0.529785	4.036712	1.385734	0.9651609	0.4461269	0.929205	0.8918643	1.110348	0.7455887	1.501285	0.9515126	2.224987	1.397818	1.484512	2.118233	1.064856748	0.5304315	1.658859	1.174714	2.140689	0.9107905	0.852123	0.640293	0.7039892	1.54127	2.064212	1.202253	1.807267	0.3977191	1.48515	0.731789522	0.7035229	1.522083
IGBP1-AS1	0.05882216	0.2816391	0.4249856	0.5056557	0.4966767	0.4755645	0.3222597	0.09632705	0.9030746	0.2094136	1.382832	0.4168543	0.3585545	0.07253668	0.3807127	0	0.0821482	0.4444107	0.5207824	0.4704074	0.05645416	0.2054182	0.2361895	0.3370044	0.195437	0.1601548	0.7224425	0.2815562	0.2331651	0.6257581	0.07264831	0.213705035	0.4055306	0.2739412	0.2895379	0.2769665	0.09735046	0.1713464	0.2900876	0.1076441	0.180994	0.3443239	0.7260186	0.1564199	0.2702826	0.5287428	0.542809488	0.2556185	0.4528907
AC022960.2	0.3111569	0.1719013	0.06288348	0.2057548	0.144358	0.2381668	0.6119386	0.274373	0.197867	0.04869249	0.1758387	0.09046447	0.2593747	0.05903135	0.1689978	0.331096	1.0028	0.1205559	0.09972233	0.2251906	0.1608011	0.768992	0.08237755	0.3490567	0.4544267	0.07820174	0.1306519	0	0.189753	0.5092506	0.4729776	0.099380634	0.1650132	0.04954159	0.23563	0.04098166	0.1320419	0.104583	0.02360773	0.08760227	0.1104715	0.1556753	0.3635963	0	0.02199597	0.09929959	0.371996514	0.8737088	0
LINC01424	0.09276899	0.2961171	0.5077643	0.2278499	0.5408594	0.1730809	0.4329442	0.3797958	0.7121238	0.3145412	0.4770671	0.2921888	0.7539729	0.7626553	0.3820891	0.1069398	0.2015327	0.4672562	0.4831358	0.1454675	0.05935627	0.215978	0.2128553	0.209376	0.322903	0.235743	0.2320941	0.07400749	0.337083	0.5224707	0.1527658	0.224690842	0.2345076	0.6880563	0.3213344	0.2779678	0.1194141	0.2589723	0.22875	0.2263554	0.3092346	0.9050609	0.5578258	0.08223043	0.09946191	0.4062519	0.25531914	0.09406564	0.5753747
AC008743.1	0.254896	0.4224586	0.3090804	0.5297346	0.1892102	0.2438792	0.6206483	0.1605451	0.4168037	0.1794974	0.7490341	0.09263428	0.1062384	0.09671557	0.230735	0.2324828	0.1642964	0.3950317	1.143679	0.1844735	0.1881805	0.3012801	0.3374136	0.4084902	0.2978088	0.2776017	0.214057	0.4129491	0.03886085	0.6380279	0.3632416	0.793761558	0.3244245	0.1420436	0.171578	0.3189311	0.1730675	0.3426928	0.2707485	0.3767544	0.06033132	0.4335931	0.8190979	0.08342393	0.1081131	0.1898051	0.361872992	0.1874536	0.1509636
AL354811.1	0.04515809	0.2702698	0	0.05545638	0.05447162	0.2246729	0.4398231	0.3327786	0.2133216	0.04593371	0.3317524	1.344089	0	0.278434	0.4516981	0.1784783	0.4414593	0.151634	0.1646266	0	0.02167008	0.06308027	0.07771027	0.09408003	0.3858121	0.09836139	0	0.2593826	0.1342516	0.3391044	0.22309	0.234375008	0.7471872	0.1168368	0.4692574	0	0.07473648	0.4932883	0.08908074	0.08263896	0.13895	0.02937103	0.08574898	0.38427	0.3112462	0	0.197392626	0.05887192	0.2028172
AC007066.2	0.6021022	0.7349842	1.198149	1.259196	1.157736	1.275359	1.2193	1.669369	1.68262	1.170313	3.16202	1.419487	1.695781	1.315887	1.206621	1.331212	0.7492875	1.701488	2.787992	0.5384363	1.075627	1.482268	1.463572	1.403425	0.8035908	2.226907	1.602636	0.3652439	1.441456	1.798094	1.575604	1.342809273	0.7480022	2.097644	1.564992	1.076849	0.7037825	1.918868	1.011336	0.5400119	1.329872	2.93126	2.014941	0.6467851	0.4273175	1.863148	1.412932906	0.6424686	1.637057
IRF1-AS1	0.5698667	1.033766	0.6325292	0.941237	0.594146	0.8654047	1.390262	0.9730006	1.26252	0.8200538	0.2239294	0.9350043	1.139935	1.952942	1.369802	0.4452189	0.6950821	1.405477	1.357382	0.5132923	0.6211209	0.7806063	0.595488	1.016969	0.6961285	0.4281862	0.6992965	1.697943	0.7420204	0.9785959	1.533114	1.387122033	0.8375271	1.264103	0.9011858	0.9851783	0.5312707	0.8267813	0.6078214	0.7174658	0.839351	0.8188646	1.02338	0.5098287	0.4770112	1.282901	0.778830653	0.5298391	1.0147
AC006064.1	0.1138629	0.5110994	0.3365389	0.4544452	0.2060195	0.3894664	0.7970813	0.1864616	0.4034064	0.2026825	0.8783145	1.72141	0.231353	0.03510257	0.4354711	0.1125051	0.2385232	0.3345425	0.6819404	0.2142528	0.02731978	0.2783417	0.2612545	0.4447801	0.4593767	0.2790126	0.3107649	0.4360099	0.1128353	0.3918876	0.5976621	0.679603818	0.274747	0.4418933	0.2802313	0.2436945	0.03140711	0.2072985	0.168458	0.1041841	0.2627644	0.2591994	1.243207	0.03027842	0.209276	0.3149216	0.414759506	0.1731816	0.2556945
AC114956.2	0.7553966	0.6028034	0.3053249	0.3805803	0.2570028	0.4818319	0.7781743	0.4440642	0.2058696	0.6501601	1.764455	0.4758453	0.209895	0.1433106	0.2735177	0.5167304	0.3967336	0.6503864	0.322795	0.4009104	0.3346092	0.270563	0.5110811	0.6456428	0.5516066	0.7172135	0.3171841	0.7416936	0.3838866	0.5817927	0.693734	0.603166788	0.1602412	0.7015884	0.4237331	0.1989827	0.5128938	0.4513717	0.401188	0.5848489	0.5065851	0.8062581	0.7723659	0.6798848	0.3203982	0.4017833	0.413919571	0.5386936	0.5219524
AP000553.2	0.2965731	0.2218726	0.5356795	0.1821033	0.9390655	1.244975	0.1805321	0.4249591	0.569147	0.2639586	2.668987	0.1050861	0.2008646	1.097159	1.396	0.7692207	0.1035449	1.30705	0.5019744	0.4534187	0.1067378	0.7767675	0.1275894	0.3475491	0.1759582	0.6056088	0.3541275	0.6388051	0.4041076	0.5567621	0.5036386	0.423292166	0.05111571	0.8056845	0.2838519	0.03173696	0.1227069	0.9988896	0.2925163	0.3392041	0.399239	2.314711	0.7743332	1.301268	0.06813637	0.8715271	0.61217217	0.193319	0.2854264
AC005104.1	0.216391	0.8633957	0.4263841	0.8415066	0.739557	0.9868833	1.88803	0.708723	1.533309	0.5135846	1.69569	0.7156313	0.8793508	0.08894769	0.9336937	0.3207158	0.2014675	1.029362	1.089387	0.5768344	0.1384532	0.3526501	0.7033775	1.239749	0.6504881	0.3535002	1.181188	0.6905134	0.5003554	1.038156	0.7572189	1.235400212	0.5470075	0.6718378	0.9073353	1.080636	0.3183346	0.393961	0.5335775	0.329995	0.6658284	1.07902	0.6848278	0.4987034	0.265146	0.8977402	0.980909359	0.5642114	0.925591
Z69733.1	0.3278963	0.513256	0.3644655	0.2168239	0.8518948	0.1568622	0.3684911	1.197839	0.2680865	0.12828	1.593566	1.048644	0.3758266	0.9020028	0.979492	0.149532	0.3287661	1.566845	0.6305228	0.355958	0.3389036	0.56373	0.3761734	0.5517526	0.8859163	0.274696	0.5507227	0.6036529	0.4249176	0.3472422	0.4672712	0.314181182	0.1391124	0.3132408	0.4690229	0.3670842	0.3617781	0.6061514	0.4477999	0.4384965	0.5820731	0.7874412	0.2873676	0.4560926	0.1622551	0.3836861	0.465510669	0.2849823	0.6473279
PFKP-DT	1.765072	1.287475	3.622872	1.490222	2.328709	1.029103	1.510941	1.58073	6.155786	0.897694	0.5673081	1.146614	6.500299	0.8162259	2.369185	1.035514	2.387983	0.7871588	3.188613	0.9860076	1.164636	3.004934	1.74019	1.694987	3.455844	1.86223	3.161415	1.161687	3.033668	3.244568	2.452446	1.030601246	2.77599	3.910271	4.193235	5.406814	0.9433002	0.42177	0.9792717	1.059866	4.285455	2.511274	3.822951	0.6160453	0.2787933	2.059522	0.562580368	2.420946	5.910171
AL356215.1	0.695933	0.3929375	0.3967253	0.3708817	0.2059063	0.4573037	0.3357093	0.02150299	0.3411564	0.1602761	0.05787905	1.203498	0.1956527	0.113346	0.1699722	0.1816391	0.2934058	0.1102282	0.2325075	0.0247079	0.1638287	0.2201055	0.1807692	0.08206816	0.1745088	0.1144039	0.5017292	0.0125703	2.068956	0.1314705	0.8270777	0.654242197	1.466524	0.1766602	0.3734366	0.1911015	0.1303887	0.1625603	0.1554143	0.540659	0.5656434	0.05124205	0.0748008	0.04190094	0.5188803	0.3450129	0.369889861	0.1141229	0.8930352
AC022034.1	2.023487	0.1678684	0.1579068	0.1148158	0.03222201	0.2574985	0.2520415	0.0984255	0.1892816	0.4755014	0.7751638	0.06310153	0.009046061	0	0.09430459	0.03959122	1.610362	0	0.6190764	0.1884922	0.1666427	0.3638149	0.1302442	0.2921723	1.077717	0.2327378	0.06379339	0.01917932	0.2183908	0.4764083	0.1319661	3.757187496	0.1381216	0.186606	0.4236798	0.01143435	0.2431519	1.916143	0.1383233	0.09165759	0.08219415	0.2779851	0.2662996	0.02131032	4.516924	0.1015876	1.239007868	0.1160832	0.04284785
NDST1-AS1	0.1732696	0.155552	0.2845136	0.4255674	0.2090053	0.8081814	0.2636847	0.283746	0.3580963	0.1321842	0.06364598	0.2865118	0.2347059	0.6944204	0.8665729	0.2140042	0.24198	0.4363598	0.3158325	0.2445276	0.04157358	0.1815272	0.1987806	0.3158584	0.5345688	0.2830563	0.1773387	0.2073416	0.04292645	0.542137	0	0.359714686	0.1791828	0.5827868	0.2842927	1.075435	0.1433803	0.1577271	0.1708995	0.75307	0.3332158	0.3944338	0.2467613	0.2764551	0.7563507	0.2396142	0.042077051	0.2635372	0.4446861
GEMIN7-AS1	1.034084	1.066406	1.128514	1.269907	1.074646	0.7123611	1.142739	0.3907879	0.8830387	0.485467	0.9349988	1.112388	0.7542446	0.5885461	0.8424591	0.5030167	0.2962364	1.308789	1.623921	0.6885169	1.175678	0.5111264	0.8943144	1.42519	0.5436793	1.126199	1.194057	0.4416667	0.6306162	0.6769679	1.10031	1.056886263	0.9432431	0.625648	0.4524472	1.443683	0.8249853	0.7067183	0.9571734	1.35377	0.5139903	0.7036151	1.298986	0.1522986	0.4093622	2.530058	0.849939639	0.7604779	0.4082946
AC008035.1	0.1423286	0.2129581	0.4206736	0.2621799	0.2575243	0.1770302	0.476516	0.1748078	1.428731	0.1085799	0.7842094	0.4034554	0.3373898	1.22859	1.256167	0.1406313	0.2650258	0.2389589	0.3706198	0.602586	0.3073475	0.2982232	0.4082102	0.3335851	0.1688885	0.1937588	0.1456711	0.2043796	0.2820881	0.3562614	0.5712947	1.255789663	0.4415576	0.4787177	0.8951835	0.1827709	0.1962945	0.2332108	0.1754771	0.2604603	0.4379407	0.231428	0.4729592	0.4163283	0.1961962	0.3936519	0.691265843	0.4020286	0.3196181
AC018358.1	0.5002821	0.08165925	0.01493595	0.09774088	0.356591	0.01414221	0.01384251	0.07447826	0.06713849	0.1503493	0	0.01074346	0.1694168	0.014021	0.04013999	0.0786412	3.038155	0	0.1065862	0.08557886	0.1200356	3.224158	0.07826455	0.01184388	2.385351	0.2476574	0	0	0.06760457	1.09572	0.4774476	0.200639718	0.2978712	0.03530103	0.09949568	0.01946775	0.2508985	0.09108123	0.04485806	0	0.1399411	0.07395132	0.5613439	0	0.01044887	0.06289446	0.055222378	1.432886	0.01459027
AC092691.1	11.99877	9.506081	4.38459	4.629006	3.505554	1.682106	17.65564	4.476426	3.771923	4.009747	1.226047	9.10809	2.767327	1.312862	4.300292	7.619476	11.81422	1.5459	10.51972	1.786729	9.1684	5.707512	8.813803	7.403368	7.129167	5.233305	7.813999	1.239559	6.102065	11.48782	11.30088	2.628384566	5.395753	3.752105	4.280469	3.818174	11.96872	9.911414	7.634332	10.5839	1.682198	5.38985	8.742062	5.631567	3.331795	1.55187	3.493762382	12.82919	3.729263
LINC02821	0.6343227	0.09903657	0	0.1693434	0.09980182	0.1029103	0.2686117	0.2709823	0.651406	0.08415881	0.162088	0.1824158	0	0.4421224	0.03245459	0.1635022	0.1027089	0	0.833061	0.1037903	0.07940698	0.96312	0.03163982	0.08618577	0.1047225	0.06007192	0.07527179	0	0.05466068	0.06903336	0.0681235	0.257650312	0.03802726	0.3139634	0.3620059	0	0.09128711	0.2410114	0.05440398	0.2271142	0.04243024	0	0.05236919	0.1466775	0.9377592	0	0.348264037	0.0719093	0.03539024
AC008972.2	0.7421833	0.2703792	0.4238907	0.3566496	0.3503165	0.4415004	0.2357149	0.3699037	0.3429771	0.3610538	1.043073	0.6403017	0.7867875	0.5173011	0.2658123	0.2231882	0.1802604	0.3250615	0.2688869	0.5768344	0.2477583	0.5859825	0.2591391	0.4033634	0.5513833	1.054299	0.6605328	0.1853483	0.2877984	0.5250169	0.318829	0.66991399	0.4004409	0.6345134	0.5294519	0.1381265	0.1424128	1.386466	0.2546194	0.3543104	0.496451	0.4197561	0.5514666	1.132683	0.4744719	0.4016206	0.407483023	0.4487296	0.3726722
AL049780.1	0.1955927	0.6243287	0.17129	0.3202634	0.4325426	0.3649212	0.6746878	0.6939881	0.6159716	0.2652695	0.2394859	0.4620348	0.4857309	0.2813949	0.03836146	0.06442008	0.1821036	0.4925779	1.561909	0.2760312	0.5005833	0.5919741	0.186992	0.6451889	0.247565	0.2485184	0.400372	0.1872435	0.3230457	0.4079886	0.4026113	0.135352765	0.08989676	0.2024215	0.6418387	0.6697862	0.07193449	0.3798353	0.2893758	0.2087944	0.2507636	0.2544288	0.4952047	0.03467467	0.2696194	0.225404	0.379984169	0.3966531	0.3346513
AL450332.1	0.03883266	0.6042719	0.3060687	0.3815075	0.2810497	0.1449017	0.02363849	0.1589807	0.6879037	0.1184989	0.1711697	0.110078	0.6312189	0.02394329	0	0.3645109	0.1084636	0	0.4247005	0.09133797	0.4099631	0.1627333	1.002377	0.2629313	0.2949069	0.2960426	0.1854748	0.01858751	0.5195094	0.09720166	0.9112452	0.040309076	0.2141755	0.1406595	0.2548592	0.7313804	0.1285358	0.01413973	0.210658	0.2131904	0.2389737	0.07577083	0.4792961	0.02065276	0.1249028	0.6444193	0.056581078	0.2362526	0.2740696
PP7080	3.382955	3.780337	3.686868	4.126127	5.491866	2.257999	5.29032	5.511607	4.845933	4.935897	6.723372	4.198503	2.825975	7.064171	6.29361	3.889275	2.409186	5.573289	4.880283	2.51046	3.06424	4.049338	3.550455	4.646553	3.309872	4.983537	4.003093	5.826075	2.335845	4.803733	2.847099	4.14569225	3.22624	8.081673	4.204708	6.986262	2.994917	3.873769	3.149098	4.476979	5.204623	7.26433	3.053203	4.383036	4.401151	6.080969	5.217432663	3.461127	5.324658
C8orf34-AS1	0.2952001	0.1367817	0.01250908	3.543344	0.1033789	0.4619283	0.4057658	0.09356498	0.0224918	0.06780298	0.06995735	0.8277986	0.01289901	0.05871398	0.06723568	0.02822708	0.4255611	1.45488	0.06943033	0.03583679	2.412758	0.3059431	0.09832159	0.01983886	0.4700629	0.04148336	0.03898485	0.03646439	2.849865	0.1787692	0.1411304	3.71662199	0.1444309	0.01971009	0.1041614	0.04076133	0.09455905	0.006934717	0.1408849	2.857906	0.01465035	0.0743224	0.09041036	0.05064491	0.3237902	1.290539	0.1387487	0.2813942	0.04887828
ADGRA1-AS1	0.4059478	2.264092	1.742762	0.3901493	0.6741856	0.5268764	0.8702618	1.517431	1.646678	0.4398498	0.8860404	0.02779541	1.721379	2.2817	1.270431	0.4883039	0.8901031	2.044666	3.033351	2.158738	0.3585501	1.549139	1.518641	4.118341	0.8544966	0.996347	1.188236	1.399592	1.437145	0.9240839	2.524995	0.186263039	0.8355471	0.8767737	0.9106039	2.100297	0.7594737	0.1092535	1.030001	0.6540587	1.307923	2.996171	3.306787	0.5882473	0	0.7037645	0.551481914	0.8718201	0.5888665
AC125618.1	0.1415702	0.5761595	0.3347456	0.3824815	0.1366144	0.3521738	0.1723552	0.5100372	0.5684472	0.0576007	0.04160164	0.2407833	0.03835337	0.1396621	0.2998735	0.4196459	0.1845295	0.380297	0.3244075	0.4795	0.3804389	0.2768585	0.6171732	0.5603861	0.3494162	0.2775259	0.3863863	0.2168433	0.673404	0.5669809	0.2797541	0.32329597	0.468485	0.3516309	0.619418	0.1454376	0.2499181	0.9278726	0.418901	0.75131	0.4791678	0.4419741	0.1075289	1.415503	0.1040804	0.03915543	0.220026357	0.2953007	0.5813303
AC114271.1	0.5666835	0.5290869	0.7220758	0.5149774	0.9364743	0.4511029	0.3449555	0.7145597	0.7227758	0.2939724	0.7160569	1.215482	0.5680334	1.600268	1.006958	0.7670982	0.6172943	0.6089078	0.7555216	0.3785412	0.5819414	0.8074185	0.6371155	0.6670384	0.661673	1.48119	0.7501223	1.155511	0.3930983	0.6737685	0.35694	0.39999557	0.2969181	0.7448146	0.4462981	0.5190962	0.794054	0.6190215	0.7433792	0.7622145	0.5318185	0.8993196	0.5918295	0.8800439	0.5728493	0.3213028	0.363301608	0.664899	0.7053642
AC009404.1	0.2553357	0.5031227	0.319934	0.4003983	0.4217188	0.3371339	3.0799	0.3924057	0.626284	0.4794854	0.7560979	0.3785998	0.4044022	0.2276737	1.423779	0.2095954	0.2925863	0.5539984	1.035178	1.023746	0.1168732	0.5212905	0.6038855	0.8797688	0.4922321	0.9540303	0.5092624	0.5753654	0.3853861	1.017689	0.388126	0.844061913	0.2004069	0.9838242	0.601559	0.3901034	0.4724224	0.6665429	0.2402195	0.2480085	0.5862233	0.2452749	0.9995313	0.6685427	0.3465586	0.4889122	0.442628183	0.2116758	0.977915
AL158196.1	0.1469199	0.3517243	1.013235	1.082549	1.196242	0.6852782	1.386228	0.4811913	0.5639014	0.1494433	0.3238026	0.5205876	0.5472867	0.1811746	0.6483441	0.2177517	0.3077718	0.5550014	2.027649	0.5529104	0.211508	0.7183011	0.5056539	0.5356492	0.1743365	0.7200326	0.6516039	0.2109725	0.4367816	0.1838769	0.2721801	0.419390855	0.3038676	0.5701849	0.8035307	0.8804448	0.2026265	0.2407338	0.07245507	0.2688623	0.5085763	1.051131	0.9764319	0.07813785	0.03375419	0.8634946	0.463817082	0.3830744	0.2827958
AC108449.2	6.728637	6.325781	2.958941	6.489903	2.124887	1.221252	7.277699	3.735989	2.967083	3.759907	3.394452	5.675662	0.5085295	0.6766148	2.106962	5.906516	6.425914	3.345425	5.594748	2.689804	7.067509	3.146471	7.056712	8.061909	4.49586	4.245844	4.177311	4.008605	3.291028	7.77063	3.994604	2.57795525	2.946562	2.630012	4.26439	2.34865	8.730267	6.014661	5.896031	8.138441	2.488011	6.235811	3.948181	9.092302	1.698472	0.7587784	4.039396925	4.593076	2.112259
HCG18	1.949364	2.262087	1.277355	1.638609	1.737996	1.463049	1.988408	3.203528	1.631248	1.732369	1.344587	2.60815	1.008436	2.389739	2.091794	1.969122	2.258527	3.672805	1.801386	1.241367	1.420205	1.785483	1.784369	2.4613	2.617022	2.305125	1.786485	2.520731	2.084996	2.958624	2.377857	1.519392655	1.242856	2.569784	2.062126	1.834555	1.915748	2.503072	2.185912	2.215428	1.548872	3.224069	1.502813	2.881214	1.311471	0.8648011	1.174843997	1.931152	1.513811
LINC01772	0.6828265	0.7408973	0.9163353	1.327193	0.7110687	0.6660045	1.058574	0.3700502	0.9862427	0.4347211	0.4835918	0.6498388	0.7386185	0.1514441	0.3699724	0.2572535	0.2515499	1.278375	1.744803	0.4113389	0.5421861	0.5009293	0.6819186	0.9978426	0.4849832	0.2782006	1.086001	0.2163254	0.6231149	0.5656268	0.7765869	0.780176259	0.3793117	0.3253715	0.4621107	0.7990477	0.5582627	0.4686416	0.9012116	0.7955879	0.3174227	0.466479	1.445841	0.1881088	0.1489761	1.093734	0.467632289	0.4226804	0.4790825
AC092171.5	0.6092028	0.546909	1.111475	0.4779727	1.877941	1.999577	1.709976	0.8867815	0.9792526	0.9122863	1.193463	1.087302	2.934073	2.650207	1.533359	1.35436	1.953651	1.931965	1.621599	0.5731603	0.4060265	3.16754	0.854208	0.6345908	1.188745	2.911894	1.385576	0.3725987	0.6037045	1.016593	1.75559	0.544536245	0.7233253	1.558667	0.9810411	0.8112803	0.9522157	0.7147618	0.8178501	0.6503213	1.041388	1.584913	1.992253	1.079995	0.6220518	0.7254562	1.052015618	1.176605	0.7817412
AC008737.1	0.5585727	0.8743336	0.5644258	1.899568	0.518288	0.4275446	2.877078	0.2814515	1.268574	0.393346	0.2525253	1.177379	0.174606	0.05298501	1.011254	0.1273642	0.360035	0.7213854	1.790164	0.5659508	0.2474244	0.7202372	1.084453	0.8503972	0.6118224	0.09358914	0.8208885	1.069458	0.3406347	1.129282	0.8490649	0.758212627	0.7109355	0.533607	0.7989825	0.919602	0.1896279	0.9074199	0.550932	0.3145181	0.06610426	1.061949	2.202894	0.1371098	0.5922905	0.1188383	0.459104862	0.4854685	0.6616354
LINC01819	0.5199973	0.3043008	0.1214365	1.426168	0.2299891	0.2227796	0.2672974	0.03784651	0.1842305	0.6288373	1.485611	0.07097149	0.3600129	0.02849937	0.0475938	0.04567078	0.3066191	0.0194008	0.2828478	0.195693	1.774449	0.3066904	0.3910769	0.20463	0.3674778	0.2013574	0.2523064	0.03318669	0.2519265	0.1229289	0.2925681	3.736391256	0.7886901	0.1853635	0.1516777	0.1731212	0.1721187	0.2777004	0.06838456	0.1057323	0.2488913	0.06012599	0.3181632	0.03687404	0.2548631	0.3355815	0.392861487	0.1707335	0.2224236
AC009102.2	2.810795	5.494969	4.816629	7.608283	3.578211	0.8589043	1.681404	2.898745	3.147177	2.710677	0.3715465	2.747796	1.264749	0.2278776	2.609516	4.680046	3.033486	1.567594	8.955296	1.372577	5.675314	2.051475	6.081061	4.082895	2.612856	4.713575	7.034399	3.15635	2.438453	2.28842	4.88889	2.604694262	2.521168	1.741331	2.468148	7.585308	3.852402	1.756536	3.204026	8.765705	2.229516	3.555096	5.983699	5.54507	1.376446	1.089448	1.71943416	6.119998	2.546025
AC009974.1	0.4904863	0.1258091	0	0.0860488	0.1267812	0.65365	0.5118381	0.1147456	0.2068751	0.2850918	0.2059052	0.5627685	0	0.04320317	0	0.06923389	0.1957113	0	0.4379016	0.1318479	0	0.0489392	0.120579	0.1824739	0.8979671	0.07631114	0.09561998	0	0.1735927	0.6577134	0.1730786	0.218200557	0	0.1450316	0.4215446	0.05998635	0	0.07654099	0.06911099	0.2564532	0.1078008	0.04557352	0	0	0.2253741	0.04844947	0.81675718	0.03044951	0.2247864
AC015727.1	0.2179407	0.223606	0.4907859	0.3823457	0.3380007	0.2710775	0.4169515	0.1529568	0.6250698	0.221684	0.2744733	0.1765117	0.2108686	0.03839344	0.4396583	0.2461048	0.1159488	0.6272672	0.4864385	0.08787712	0.119524	0.2174544	0.3571839	0.6810696	0.3546658	0.06781557	0.3398992	0.327859	0.3393873	0.4286271	0.07690505	0.193908698	0.1717168	0.1288855	0.7832855	0.3198491	0.1717577	0.2040595	0.307085	0.1994149	0.09579953	0.1214997	0.4729592	0.3642872	0	0.129167	0.151214403	0.1082385	0.2397136
AC073636.1	0.02467617	0.08861167	0.2917365	0.1212142	0.1488273	0.09207763	0.0300421	0.4849157	0.1748511	0.07529999	0.03625653	0.02331631	0.1671281	0.03042947	0.1161533	0.243819	0.06892311	0.04142941	0.359834	0.06964874	0.09473113	0.03446956	0.3114024	0.2313408	0	0.1074971	0	0.07086848	0.07336038	0.2161834	0.304763	0.025614358	0.03402439	0.5107539	0.05398333	0.1690018	0	0	0.2677249	0.09031441	0.0379639	1.765445	0.1405699	0.1837328	0	0.3412463	0	0.235913	0.3483145
LINC00092	4.299732	0.2482356	0.3269068	0.3565465	0.7004304	1.521876	6.000577	0.1584843	0.4245156	2.411798	1.767294	0.4245671	0.3277334	0.1875385	0.1220214	0.1434366	2.407068	0.08124189	0.6048207	8.597985	0.2919165	1.921596	0.2696382	0.4392509	1.752104	0.7377957	0.1415018	0.01985301	0.4384232	0.8305557	0.6573948	3.946566157	0.6386139	1.244813	0.6124744	0.3195717	0.3966067	2.38618	0.2931823	0.2150548	1.350665	0.7373582	1.903322	0.02941182	1.664407	0.3154678	2.759787448	0.8771729	0.2927292
TFAP2E-AS1	0.2011946	0.7595368	0.8132116	1.634509	1.064101	0.7122458	0.9609388	0.1013772	0.4569328	0.5037545	0.4547907	0.5995687	0.6918129	0.2290187	0.4188848	0.5352183	0.1440917	1.091323	1.160652	0.7134826	0.1633882	0.4972317	0.6214306	0.838317	0.3966748	0.252827	0.8870378	0.2518698	0.5367891	0.3873911	0.8027991	0.530142615	0.4908101	0.4484716	0.3385751	0.8877106	0.4951957	0.2930356	0.5037386	0.7080474	0.3809659	0.3019799	0.969796	0.2633928	0.3128981	0.7276828	0.49610069	0.3766279	0.2383172
AC087683.2	0.2444909	0.5267773	0.4496362	0.2401976	0.5898308	1.277224	0.3571877	0.72068	0.6929681	0	0.7184577	0.09240696	0.4636522	1.688369	0.8055907	0.1449452	0.2276295	0.9030595	0.1527954	0.3220364	0.04692969	0.2049141	0.280488	0.3056158	0.324929	0.1065079	0.2669147	0.4212979	0.7268529	0.1835949	0.1207834	0.609087444	0.1348451	0.8096859	0.481379	0.3348931	0.05395087	0.07121912	0.1446879	0.1789666	0.7522908	1.335751	0.2785527	0.05201201	0	0.2704848	0.142494063	0.08499709	0.3764827
AP000866.1	0.3678142	1.250056	0.4227729	0.725937	0.6932395	0.6780687	1.115494	0.7421588	0.8416074	0.471005	0.419796	1.036428	0.2224243	0.08099481	0.4521579	0.4575299	1.051804	0.3308208	1.012508	0.6859267	0.7501402	0.4862665	0.8853805	0.6944459	0.7575557	1.96355	0.5153807	1.392734	0.6118302	1.656388	0.6367877	0.548835386	0.6837543	0.4180416	1.239315	0.6438275	0.5906142	1.760201	0.7871093	1.105803	0.636611	0.615158	1.496632	1.910772	0.1539174	0.3496966	0.370042267	0.6479145	1.095683
AL512625.2	0.8416745	4.64051	1.809233	2.192523	2.184356	1.142057	3.167254	7.810505	2.741012	1.452828	0.449697	2.337674	0.5182307	0.314519	2.641233	9.878845	0.4986725	4.196501	3.108225	1.751731	1.591104	1.995153	3.101614	5.101094	1.331652	3.638821	2.645231	2.295156	1.668156	5.362732	6.14256	0.529500018	1.863883	2.560389	1.813408	3.38443	1.82915	0.7243839	4.226275	1.633607	1.294903	3.649527	3.002723	5.344504	0.3984615	0.7759667	0.272524646	1.086195	2.585583
AC097641.2	0.5153278	0.4934753	0.4964271	0.5062785	0.953136	0.4700457	0.8365171	0.3938198	0.4462973	0.6290146	0.8076455	0.8440101	0.5119018	1.016764	0.5255686	0.2715639	0.1279435	0.4614379	0.6441117	0.5171619	0.3626936	0.3359296	0.3153072	0.7157381	0.4891942	0.2993239	0.7032396	0.4604415	0.4766317	0.7309502	0.5515948	0.285290958	0.284221	0.9244204	0.5261048	0.3823483	0.4169565	0.4503382	0.3388524	0.2829138	0.4228393	0.9384805	1.239479	0.1461717	0.4420053	0.3800777	0.867657816	0.2090122	0.3967674
AC004687.1	0.1863848	0.4931716	1.546353	0.2650303	1.064962	1.122535	1.851148	0.3052234	0.4170602	0.1696296	0.158547	0.4356491	0.2258954	0.6532319	0.3347716	0.1453912	0.3653278	0.6258518	0.4495789	0.5445317	0.2542001	0.4521982	0.1125404	0.398523	0.1955573	0.04273424	0.6961135	0.1596467	0.2721933	0.06138659	1.45386	0.560048096	0.3787281	0.6903506	0.4828602	0.7222356	0.1082337	0.1785956	0.1064309	0.2513242	0.3471186	0.1020847	0.2794097	0.03130323	0.5499129	0.7461218	1.152988886	0.09378448	0.1636445
EXTL3-AS1	0.2431712	0.4298945	0.2850344	0.238901	0.2933235	0.688677	0.6513093	0.4533543	0.949897	0.4642527	1.253263	0.7352653	0.4408792	0.4521073	0.6779742	0.09241204	0.2890964	0.5778533	0.8183035	1.013691	0.1220767	0.3553576	0.2017196	0.5689623	0.5575658	0.09370994	0.3267371	0.7735824	0.3040011	0.8661977	0.4435622	0.33396651	0.1031671	0.8130588	0.6383742	0.1473262	0.09080865	0.9290243	0.1291472	0.2464623	0.4489381	0.7348342	0.6109288	0.2666149	0.41256	0.3518016	0.443344589	0.2048428	0.7921069
VIM-AS1	0.23207	0.1436826	0.2207551	0.4324038	0.2220156	0.5275358	0.2727919	0.0786284	0.1890124	0.2604755	0.5173472	0.4158777	0.3793941	0.1677593	0.06591932	0.07116284	0.08195575	0.4030632	0.150034	0.1279924	0.1305644	0.2235676	0.06426441	0.1167027	0.1215454	0.2178813	0.1638068	0.01532163	0.4361604	0.1001538	0.2470845	0.564853182	0.3420544	0.1407906	0.1137932	0.3973493	0.02648793	0.2097961	0.07892947	0.3514645	0.147739	0.2394211	0.1823457	0.05958404	0.3824119	0.2323969	0.466396231	0.1391017	0.07188199
LINC00390	0.2813083	0.1122414	0.1231776	0.2303071	0.2827718	0	0.11416	0.07677832	0.05536951	0.04768999	0	0	0	0.231264	0.05517281	0.04632561	2.051611	0	0.1953384	0.08822174	0.08999457	0.3274608	0.3765139	0.4395474	0.9791558	0.1021223	0.06398102	0.1346501	0.4181542	1.173567	0.3474299	0.146001843	0.1292927	0	0.05128417	0.1605517	0.1551881	0.03414329	0	0.1715974	0.07213141	0.1829643	0.5341657	0.09974067	0.3446899	0.1296736	0.09108444	1.792939	0
AC005076.1	1.310449	1.955377	2.122317	1.939974	1.58072	1.31736	1.442427	1.969606	2.671205	1.314697	4.035499	1.289119	2.796384	3.431197	1.901225	2.110737	1.370494	1.205559	2.168961	2.668509	1.998528	2.056218	1.009125	0.9910717	1.959715	5.454571	1.494331	0.6702179	1.227465	2.044491	1.485445	1.882020756	1.88115	1.597716	1.64941	1.644389	1.406246	2.536139	1.080054	1.264758	2.154195	1.868104	1.363486	0.8974414	0.7588611	2.978988	2.49353913	0.8425049	1.589452
LINC01786	1.1808	4.128647	5.143207	3.472564	2.248945	1.545995	5.409803	3.104059	5.871542	1.106259	1.963224	1.350619	1.304837	1.302832	3.29101	0.9517972	1.301881	5.060526	8.220969	3.449762	0.8946829	2.734585	2.495413	5.437936	2.300834	1.116776	3.689198	6.544398	3.048531	4.083465	4.029645	2.870705507	1.713821	3.730395	2.413255	3.165654	1.165675	1.787697	1.164648	2.246153	2.342513	3.880412	5.015396	1.057679	1.056579	4.16826	1.509196382	1.188302	2.91083
AC083880.1	1.042856	0.9986342	1.683044	1.024544	2.228348	0.630029	1.051979	1.512605	0.8797025	1.181999	2.626735	1.886311	1.654787	4.004974	2.419353	2.119722	1.331569	0.6003006	1.148298	0.9811576	0.4861389	0.9989085	1.401496	1.551881	1.301104	2.855606	0.8132167	2.167825	1.299187	0.8204002	1.214381	1.082505878	0.8627568	2.343549	1.173305	1.479476	0.9862421	1.540596	1.322474	1.090525	1.833621	2.403045	1.414457	0.7923324	0.6571657	0.659275	1.533964128	0.8027856	1.529388
AL360181.2	0.3310391	2.133663	1.505286	2.53301	1.075075	0.7601553	2.635162	1.334422	2.616342	0.8029593	1.010202	0.8902658	0.6898705	0.5652299	2.157556	0.8051481	0.6401261	2.137652	3.925491	1.293731	0.5865461	0.8536997	1.343833	2.069009	2.272279	0.4159933	2.502005	2.657153	1.261736	2.103422	2.390199	1.374500845	0.7022286	1.633923	1.671241	1.569611	0.5900122	0.6861382	0.8539513	1.537798	1.371188	1.589977	2.852866	0.7854976	0.7956499	0.7042974	1.434652688	0.9959323	1.633831
LINC01184	3.097409	3.465524	2.760063	3.095108	2.474953	4.7544	3.686887	4.200002	4.753006	3.436572	2.123318	3.089829	3.534242	5.008633	4.968284	2.551205	3.832049	2.736789	3.398327	4.419958	4.253162	3.272582	3.363894	3.665766	3.883766	2.822739	2.601406	5.104094	3.783053	4.540129	3.112751	4.310788745	3.172511	3.848701	3.970715	3.342053	3.052865	3.426583	2.913963	3.298949	4.697023	4.779791	3.380956	3.307767	3.372244	4.409584	3.233892185	3.009244	3.879721
AC008966.1	1.906508	1.732468	0.9571913	2.88677	1.294341	1.278785	1.00864	2.386522	2.428353	1.035622	0.9019636	1.669401	1.311532	1.409378	3.576732	1.21311	1.867959	1.005513	1.689488	1.507282	1.743539	1.206089	1.56311	1.502467	2.435209	2.875346	0.8990194	1.681791	1.686523	2.542239	1.448531	3.123909193	1.018473	2.200335	2.92612	1.213437	1.536333	2.358816	1.575229	1.799247	2.817958	2.103459	1.848006	1.815568	1.564001	2.194788	1.207139751	1.24925	2.849945
AC084824.4	0.9595013	1.644468	1.375006	1.419334	2.05174	2.30551	2.070809	3.463952	3.167651	1.10907	2.979781	11.88915	2.569886	3.657198	4.157207	1.206621	1.806961	3.77104	2.294091	1.333584	1.297596	1.949534	1.425999	2.476004	1.552573	0.6174835	2.440206	1.315187	1.858463	1.992335	1.642885	1.78823963	1.112518	2.888729	2.814666	3.211034	1.587971	1.064	0.5592223	1.097425	3.153652	3.432353	3.188431	1.020602	0.3406818	3.317231	1.122668685	1.099265	3.861652
SEMA3B-AS1	2.499594	2.653282	1.424925	1.795441	1.649781	4.927515	1.435444	0.9267916	7.184931	1.583082	3.534047	1.29233	1.980418	1.802901	1.720478	0.8853949	2.810214	0.8709982	9.136984	1.064925	1.855805	2.701067	0.7033775	4.568866	5.909698	1.284082	2.574384	4.379448	2.757453	5.135224	1.980419	4.161196517	0.9104041	4.392785	4.488123	1.574642	1.977347	1.785956	1.209442	1.855587	3.845586	2.147214	2.776187	0.9029777	0.9968471	3.782786	4.535358382	1.639589	6.899213
AC106820.3	1.284901	1.057388	1.002176	1.972403	3.729454	1.048804	2.444231	2.827454	2.655505	1.837927	1.120939	1.93496	4.133662	8.962208	2.315312	2.063065	1.271055	2.157251	3.136732	0.4911084	1.849763	1.570492	1.750471	1.087489	0.9529224	2.317687	3.013715	1.230053	1.870166	1.959887	1.735691	3.042624473	1.494845	3.241293	2.810941	1.512502	0.5759289	4.035272	1.267325	1.24916	1.4826	3.917371	2.287359	1.452144	1.660502	3.220608	0.741064843	1.151636	3.349147
AC073655.2	0.04285163	0.5984199	1.745017	0.6139458	1.533454	1.101521	0.434749	0.5379986	0.7084915	0.2905842	1.070347	0.4453916	0.9674259	0.9159381	0.5378854	0.2399302	0.119689	3.645194	0.8629198	0.5644294	0.08225311	0.419009	0.5899295	1.145694	0.3932257	0.420019	1.228023	0.4512468	0.4388038	0.3039076	1.376022	0.489289331	0.4135976	0.5765203	0.374981	1.235068	0.1575984	0.3640727	0.5776279	0.339812	0.4395104	0.0557418	0.9764319	0.01519347	0.1837728	1.422226	0.457870709	0.4593346	0.2932697
AC093159.1	0.1879812	0.4500247	0.09877452	0.0923401	0.1360506	1.496406	0	0.123135	0.9324016	0.07648395	0.1657197	0	0.3055606	0.09272378	0.04424235	0.1485916	0.1400136	0.06312123	1.370594	0.03537192	0.2886618	0.0525173	0.1293949	0.5091194	0.499655	0.327562	0.1026111	0	0.2607985	0.3764272	0.1392997	0	0	0.4669061	0.6579856	0.09655821	0.2488866	0	0.03708196	0.1720021	0.1156825	0	0.07139007	0	0	0.6239012	1.168630557	0.2287304	0.04824425
AC006449.2	0.3608001	0.9815353	0.6893892	1.087561	0.7517308	0.4487679	1.038245	0.4834191	1.200812	0.7339941	0.4819284	0.6818341	0.9774585	0.4853689	0.733367	0.5509507	0.3969933	0.991237	1.776535	0.7714864	0.4407142	0.4581756	0.451551	0.7516723	0.4981863	0.5001049	1.029489	2.386391	0.6175757	0.9441661	0.3645869	0.408564829	0.4070325	0.8146839	0.2870225	1.038961	0.8685424	1.265971	0.4205674	0.7202853	0.6055477	0.8533313	0.9965231	0.9071065	0.2411411	0.4535907	0.38232975	0.4276088	0.6313445
AL450311.1	0.1901488	2.579545	1.290549	1.362154	4.434402	0.9854564	0.1157487	0.2594894	3.892377	0.1289431	0.2793843	1.07802	5.494825	1.445975	3.766668	0.8454655	1.091716	1.755849	4.390261	0.3577979	5.018584	0.8853811	3.526676	1.980731	3.730454	0.9664055	4.454503	1.213546	2.072759	1.507205	1.878746	1.809300509	1.616801	1.705491	7.279701	1.248026	4.19594	0.5308161	2.125541	2.348803	4.778168	0.4122455	1.384087	0.5056436	0.1747434	7.538082	0.492544092	1.625083	3.822709
LINC02731	0.897461	2.347272	1.448987	0.4321114	0.8154937	1.445747	3.364492	4.875195	4.220826	1.077756	0.8713438	2.271304	0.7765321	2.496183	7.890587	1.039109	2.801175	1.964773	1.087151	4.043277	0.5198347	1.491116	1.56027	1.824422	1.677626	2.910687	0.8686312	7.300894	1.723872	2.182101	1.884784	1.190127459	0.714124	6.202872	2.720147	1.232011	1.836444	1.436694	1.930248	2.344143	3.491361	3.353135	1.996939	2.7587	0.5449895	0.9075864	0.433961335	1.577189	2.562018
RHPN1-AS1	0.7646268	0.5969045	0.8297472	0.3368151	0.4711881	0.6719395	0.2731983	0.1361034	0.4220554	0.4057876	0.9402881	1.138706	0.1801289	0.4919485	0.2836308	0.2299374	0.3327331	0.7535055	0.5280656	1.071264	0.5743137	0.3018513	0.4576721	0.398246	0.6232848	1.538756	0.31757	0.5330778	0.4529882	0.3640628	0.646676	0.97486806	0.126057	0.2838439	0.3090954	0.1707641	0.3759684	0.7202489	0.7541674	1.07226	0.1790123	0.08648989	0.2525079	0.256372	0.5346467	0.4597395	0.670073751	0.3972883	0.1279806
LINC01094	12.35399	12.86079	13.79456	40.79073	4.958616	8.85547	5.182267	1.839974	15.17023	12.42332	0.4444651	12.41328	10.46354	1.711949	1.862526	10.52538	8.288274	4.090238	15.61351	2.927371	23.99327	11.05444	25.50751	14.1574	13.51199	5.28295	10.61508	0.3619872	28.71391	14.50833	17.62619	24.04371481	30.98468	5.76373	11.51018	4.425645	14.13118	11.08552	16.03177	13.79989	8.584885	1.405351	14.21666	1.735238	5.018794	15.57533	15.479107724	3.225367	13.46837
AC004923.4	0.194137	0.3356612	0.2550227	0.2648999	0.6244704	0.4024503	0.4201829	0.2472698	0.4585404	0.2852365	0.4437133	0.815282	0.6428211	0.3990008	0.5584474	0.06394063	0.2409977	0.4708041	0.5167614	0.8320778	0.2070241	0.1205268	0.2227204	0.2022275	0.1842918	0.1879381	0.4121105	0.4542999	0.2992654	0.1619808	0.2664099	0.425427112	0.0892277	0.580421	0.3539232	0.3508674	0.09519883	0.2513389	0.2340328	0.2368462	0.5309809	0.1402974	0.4915192	0.5736101	0.3766401	0.2684717	0.481921735	0.2624673	1.051842
WARS2-AS1	0.6829272	1.261124	0.8242663	0.9031815	1.066684	1.343122	1.858287	0.7025596	0.7375843	1.059797	1.788147	2.341253	1.071345	0.9753142	2.455604	0.6286442	0.4700786	1.99917	1.915118	1.287792	1.277257	0.8357385	1.158474	1.079242	0.6316714	1.325421	1.318276	0.9415482	0.9457338	0.5990306	1.557137	1.28751778	0.7806798	0.7158315	0.7533947	1.011899	0.8211161	1.485627	0.9931067	1.23907	0.6690182	1.135124	1.529541	0.4470252	0.7751104	2.47809	0.944029691	0.469258	0.823915
CIRBP-AS1	0.8659995	1.286147	1.074396	0.8468535	1.48953	1.535924	2.245299	0.9454393	1.704534	1.38656	3.510902	1.30318	0.6516986	1.147014	1.811711	0.7447518	0.4329998	1.023148	2.589119	1.78041	0.5694828	1.164891	0.7727246	1.18608	1.004768	2.811958	1.028588	1.412426	0.826399	1.12398	1.703362	2.214018561	0.8844973	1.659693	1.192847	1.043424	0.3715771	1.623352	0.9174241	0.733691	1.18429	2.106973	1.553057	0.5288062	1.400086	1.108879	1.511048716	0.6550932	1.687481
ACAP2-IT1	1.201336	0.5254201	0.2427849	0.8227637	0.4180105	0.7471188	1.406319	0.6809903	0.3546858	0.07049825	0.780724	0.3929305	0.500706	0.2279124	0.4893588	0.1141356	2.043387	0.3490878	1.491933	0.2173579	0.06651773	1.549032	0.2915449	0.9144851	2.587861	0.1258028	0.6305376	0.3759795	0.7097174	2.081806	1.055717	0.671467414	0.1274189	0.6216393	1.036089	0.5933432	0.5607763	0.2860119	0.3417989	0.4016373	0.3554302	0.9316152	1.140586	0.1965903	0.2547708	0.09584569	0.33661641	1.02403	0.3261032
RAP2C-AS1	1.16761	1.381433	0.7106402	1.389593	0.4567852	0.9139885	0.7848499	0.8489911	1.08077	0.5135846	1.735433	1.955207	0.3358631	0.2279285	0.8965581	0.6993386	0.9569708	0.643351	1.385212	0.8822174	1.522985	0.9131119	1.520537	1.328974	1.129795	0.8788407	1.119668	0.4272551	1.465327	1.692645	1.185938	1.343029775	1.031855	0.578527	1.227861	0.5403182	1.044535	1.77939	1.18721	1.6376	0.797607	1.202169	1.198449	0.9734306	0.8948679	0.8416314	0.875811928	0.7875451	1.04129
AC022893.2	0.106401	0.04631322	0.006353215	0.02969676	0.1283455	0.0541403	0.05299295	0.506886	0.1599265	0.03935582	0.270032	0.01370965	0.1244739	0.01789209	0.6374334	0.305839	1.040162	0.03247985	0.08563836	0.07735462	0.07426737	0.9120419	0.0443879	0.05541759	0.2984243	0.2159564	0	0.004629959	0.02875656	0.8716299	0.1971159	0.050202899	0.1000292	0.1952053	0.3385751	0.02898309	0.1120594	0.02465444	0.004770252	0.004425297	0.4538852	0.05662122	0.1928572	0.07202148	0.004444575	0.006688261	0.169125235	0.4791917	0.06826795
FAM201A	0.136742	0.6844773	0.277606	0.22899	0.2699085	1.556504	0.1109847	1.078928	1.722543	0.1390907	1.181132	0.2544975	0.3592276	0.1226354	1.657909	0.7164996	0.6944267	0.03478477	0.9365785	1.890793	0.3897348	1.053459	0.09982951	1.307864	0.9479881	0.8258445	0.7294535	0.4482503	0.9157049	2.644873	0.4196493	0.043012414	0.1599774	0.5875063	0.8203867	0.1844654	0.2285935	0.06638726	0.4781809	0.7810424	2.065505	0.3234097	0.2753909	1.379569	0.04188784	0.6761768	1.541592908	0.5870256	3.195683
LINC02427	0.6493459	0.5181754	1.137327	1.876304	1.167224	0.8235015	0.5115315	0.1459524	0.4661299	0.1295096	0.1122447	0.4932554	0.3966755	0.2198116	0.7341685	0.3396718	0.8416473	0.4061538	1.03442	1.605185	0.4399096	1.796327	0.5112409	0.6366182	1.208659	0.4298597	0.5386261	0.03656632	0.6561027	0.5736606	0.5660998	0.330408857	1.281567	0.7642542	0.8356206	0.2398017	0.632156	0.2410756	0.5902311	0.7339489	0.7247709	0.3974943	0.5560671	0.1354306	0.4446279	0.8275494	0.210250825	0.5090321	0.9312835
AC026356.2	0.3284019	0.1912354	0.2565058	0.4359933	0.3211885	1.247491	0.7780168	0.3924415	0.5136169	0.4784931	1.147612	4.033955	0.3125928	0.6567074	0.7206871	0.2543266	0.2644355	0.3725418	0.2681009	0.3173232	0.1448131	0.1611778	0.3563884	0.2311404	0.3623015	0.3383227	0.3633666	0.4758237	0.3958029	0.3887931	0.3507829	0.42380639	0.2570016	0.5419508	0.5242635	0.3191367	0.07834291	0.6011195	0.2276122	0.1705464	0.5052412	0.8197397	0.3202218	0.3021098	0.3344221	0.1963876	0.508673128	0.2237089	0.3416853
AC015922.3	6.214604	2.737715	0.3641774	1.106475	1.727777	7.787276	9.675472	1.248482	1.364176	5.428365	14.66403	2.641366	1.408236	1.880277	0.679665	1.095701	2.538102	1.202414	5.053321	8.042242	0.9090756	2.936706	0.8746347	2.526867	1.798344	3.421836	1.134968	0.2211644	3.502799	0.3469677	1.455177	8.441304634	0.4778208	2.606103	1.389875	2.689823	1.045083	4.508893	0.843104	2.325269	1.670522	1.14198	3.202414	1.400706	7.260967	2.140554	8.30320479	2.007902	1.037601
AC010186.3	0.6737342	0.7531992	0.509311	0.522966	0.8510214	0.7905655	0.6035731	0.6765554	0.4803989	0.6077242	1.32611	7.248899	0.439091	0.4389221	1.982085	3.912556	0.3136349	1.291217	0.7149948	0.2511576	0.5551101	0.4971973	0.5104255	0.9070583	0.3258174	1.875906	0.8413453	0.3346567	0.692848	0.5011525	0.8320955	0.811509447	0.3768459	0.5788544	0.4936203	0.8923806	0.9326961	0.9766504	0.9027417	0.4885189	0.5280434	0.6200942	0.9775999	0.5002941	0.6016267	0.624067	0.913749809	0.41431	0.3017766
AC067852.2	1.943496	2.516091	2.52586	2.014316	2.676858	1.23439	2.852766	2.460359	2.905642	2.670887	1.751819	2.774126	1.904436	3.696925	3.47925	2.894099	1.726048	2.55716	1.873577	1.718283	1.818956	2.503029	2.03198	2.914691	1.916903	2.11662	3.338741	4.902048	1.645941	2.794642	2.119427	1.402156338	2.375676	2.881509	1.869555	2.165331	1.718497	3.252248	2.814189	2.730498	2.470493	2.823962	2.159295	2.580407	2.292717	2.030039	2.396627344	1.647209	2.768089
CSGALNACT2-DT	0.1582476	0.555636	0.6929252	0.6477863	0.7126374	0.6167353	0.8348562	0.570121	1.071479	0.2575449	0.6510339	1.335773	1.271855	0.4813536	1.080087	1.063251	0.2750234	1.009605	1.109848	0.6253175	0.1012513	0.5305255	0.4599186	0.6923381	0.4306377	1.355773	0.7918233	0.585771	0.5122765	0.8978449	1.081455	0.153313208	0.1600115	1.31018	0.703927	0.6683456	0.2095193	0.1536561	0.4370321	0.4440409	0.681692	1.11159	0.9415363	0.3254279	0.164817	0.4230912	0.522635406	0.421779	0.9205679
AL450306.1	0.04061927	0.1890817	0.3201503	0.2771249	0.3756414	0.2133184	0.3241859	0.5838805	0.4690418	0.03213539	0.20557	0.1876395	0.2017461	0.1001795	0.5789083	0.06689146	0.1386658	0.2879414	0.507703	0.1146483	0.06064187	0.1954381	0.2019323	0.1974562	0.2913374	0.06881398	0.505037	0.181465	0.2683511	0.2598328	0.301001	0.046848459	0.2053601	0.39702	0.3801301	0.5100198	0.05477571	0.07230798	0.1290939	0.1321475	0.256912	0.5283793	0.3685118	0.1200164	0.04562359	0.3120684	0.118368511	0.2314318	0.4806941
MAP3K5-AS1	0.2209617	0.302274	0.2487944	1.046643	0.3046096	0.1570486	0.4995912	0.310154	0.4473418	0.2568649	0.09275929	0.3280905	0.4703414	0.62281	0.5200447	0.2183267	0.235112	0.317981	0.4274237	0.2375872	0.302952	0.3086561	0.4707755	0.1644072	0.2696865	0.03437779	0.6892213	0.09065552	0.4066538	0.4740746	0.4678264	0.491491353	0.5222912	0.2940122	0.3107516	0.5945182	0.1741385	0.09195023	0.3424758	0.6065373	0.2913823	0.1231839	0.4195757	0.1007282	0.1450428	1.265922	0.398607155	0.1646082	0.3240485
AL035701.1	0.582411	0.6971424	0.396702	0.7946996	0.8326272	0.4829403	0.3939214	1.66024	0.7897085	0.570473	1.58469	0.4891692	0.4382871	0.4256009	1.218431	0.5115251	1.867732	1.231334	1.011055	0.5885428	2.15305	0.8135562	1.658029	0.404455	1.04432	0.9161984	0.4709834	0.3303999	1.026053	1.26885	1.864869	0.044781801	0.7138216	1.629643	0.9673901	0.2770006	0.9995877	0.7068907	0.5318928	0.4539552	1.626129	1.431033	0.614399	0.5047769	0.7334571	0.7457547	0.523827973	0.7686543	1.328643
AC137932.1	0.4316659	1.107217	0.6885558	1.173809	1.07858	0.5752626	2.777819	0.7068952	0.8739172	0.7527086	0.5436376	0.8157551	0.9188488	0.1520885	0.3628386	0.2741903	0.4593096	1.811836	1.31674	1.189372	0.3846963	0.3876325	0.8135779	1.316847	0.9073591	0.4029583	0.7994533	0.6493764	0.48888	1.119088	0.7996935	0.64011124	0.5526825	1.180661	0.7419837	1.161438	0.2381352	1.1227	0.4561726	0.507822	1.185913	0.4010822	2.107733	0.5247478	0.3683581	0.6822285	0.509156737	0.6431501	0.67262
LINC00886	0.9384305	0.129803	0.1260138	0.6965855	0.191178	0.3112619	0.421454	0.1229417	0.3940478	0.755154	0.1961002	0.3901547	0.1864383	0.0308594	0.07852959	0.1442373	0.4659793	0.1120393	0.2954098	0.5729104	0.7325304	0.2913047	0.3588661	0.2215755	0.4513591	0.2362012	0.17075	0.01597106	0.595175	0.2870971	0.4017896	1.788032341	0.9086346	0.2546687	0.4607793	0.08212417	0.0736284	1.181526	0.1357537	0.1831809	0.3272524	0.03255251	0.6019031	0.03105479	0.8355708	0.5998506	0.328161367	0.2247463	0.3264755
AC048344.4	0.151241	0.2896553	0.1986736	0.6314871	0.5108136	1.128694	0.552387	1.386963	0.3929449	0.4922838	0.7555394	7.60262	0.6965467	4.886385	0.498335	0.7471873	0.4224319	0.2539222	0.2835558	0.1992104	0.5225491	0.253518	0.3470174	0.09452633	0.4307137	0.3294267	0.536615	0.2316561	1.348884	0.454284	0.5603708	0.408177196	0.4170732	0.8765195	0.3639522	0.414327	0.2669903	0.7709774	0.1790066	0.27677	1.349555	0.7869431	0.2297487	0.3217441	0.6393441	0.3764717	0.176292465	0.3154731	1.164453
AP000688.1	0.135614	0.1770863	0.0323901	0.242241	0.07435608	0.230016	0.4352735	0.4845407	0.4367896	0.514152	0.5071989	0.2213336	0.1502989	0.2584505	0.3191745	0.3289011	0.2180877	0.08279474	0.3210319	0.2899786	0.05916117	0.344429	0.1555808	0.2440042	0.4330233	0.268535	0.1009445	0.8143572	0.1588246	0.4937514	0.1979428	0.268742759	0.1869894	0.6124306	0.2157663	0.2744155	0.2040369	0.1885406	0.3283173	0.1692086	0.4741818	0.7056317	0.0936408	0.4065223	0.0906377	0.1534421	0.694580497	0.1178653	0.3164047
AC139887.4	0.2882204	0.6899961	0.5824812	1.007393	0.5348674	0.579103	0.7287821	0.1452274	0.68076	0.1353096	0.553782	0.7960622	0.5706064	0.3280797	0.3391708	0.3066897	0.3302685	0.3722309	0.9699002	0.1877319	0.2127827	0.5264878	0.356091	0.5773687	0.7155798	0.4346233	0.6656161	0.7004053	0.6810918	1.137658	0.575023	0.253151086	0.2445592	0.5047868	0.703285	0.6073722	0.2935408	0.2583303	0.5466881	0.6694446	0.2728754	0.3172399	1.262979	0.3537395	0.2037457	0.5825392	0.193823635	0.3083065	0.4552003
AP001412.1	0.1116303	0.4543106	0.3812641	0.4386801	1.050295	0.3332333	0.7067046	0.5849777	1.555619	1.112767	0.2952318	0.2109571	0.8467822	0.9085372	0.6568192	0.5735552	0.1455043	0.8621263	0.604619	0.4201035	0.1285637	0.6237349	0.1280659	0.488386	0.2967139	0.1945186	0.396073	0.8335483	0.1548719	0.7264939	0.3860332	0.486672811	0.1847038	1.247699	0.6349468	0.516059	0.09853212	0.5202786	0.1101033	0.3881369	0.5495727	0.551797	1.017458	0.1187389	0.2872415	0.6174932	0.325301573	0.09702048	0.6016342
ZNF561-AS1	2.788529	1.306472	1.074202	1.302552	1.267041	1.804424	1.503756	2.028306	2.307241	1.761019	1.583568	1.212358	1.983641	2.55686	2.456072	1.883053	1.366598	1.505046	1.493234	1.535501	1.398885	1.180518	1.479825	1.176152	1.253726	1.61721	1.330706	1.130032	1.624111	1.725715	1.479007	2.422186978	1.198295	2.556576	2.181916	1.26832	1.842227	1.93354	1.629983	1.696821	2.268757	2.025082	1.110982	1.732349	3.056265	1.963613	1.572032594	1.121089	2.476269
AC118553.1	0.4867422	0.7865469	0.4795465	0.7172923	0.7339116	1.150291	0.9185085	0.5978159	0.8335013	0.6188778	1.287301	0.7588657	0.6922929	0.6902613	1.031016	1.250438	1.495474	1.266665	1.292812	2.014958	0.6773637	1.019878	0.8934506	0.456324	1.455484	1.166221	0.6974419	0.2795788	0.7958761	0.8833108	0.8716688	1.136808245	0.4026826	0.7807906	0.6921405	0.9375729	0.9666678	0.6380364	0.600105	0.8461978	0.861172	0.506527	0.8780433	0.5953985	0.4025767	0.6058033	0.898328985	0.6980142	0.7495168
AP001432.1	0.7663849	0.6971921	0.3221569	0.4517562	0.2218671	0.5338142	0.9330383	0.5020121	0.4344377	0.4677288	1.126044	0.4924225	0.3321992	0.1512111	0.5411179	0.3634779	0.6564484	0.7720211	1.085631	0.2595755	0.5001622	0.1284654	0.6330398	1.053787	0.814822	0.3338613	0.5856724	0.6162832	0.3949234	0.6522325	0.8708018	0.70006012	0	0.4758851	0.4359154	0.3936604	0.5749918	0.6027603	0.3325966	0.589041	0.3301399	0.6779061	0.6985244	0.4565054	0.3380612	0.08478657	0.803995349	0.506223	0.5900643
AC087521.1	0.04677009	0.08397526	1.628113	0.1052993	0.1786509	0.4362994	0.04745036	0.1404161	0.07364551	0.1110046	0.6871899	0.6702555	0.2534136	0.2787608	0.2109787	0.2079556	0.1088614	0.2617447	0.2273376	0.1026737	0.04488727	0.1088867	0.1788539	0.2598357	0.05919768	0.288639	0.05318715	0.246255	1.398164	0.0682907	7.653651	0.040456908	0.9350801	0.2339477	0.008526463	0.3670314	0.1118063	0.04541307	0.1460793	0.1640454	0.1559026	0.05069915	0.2072232	0.1575366	0.02865392	0.08623769	0.13629261	0.2438938	0.08002176
AC024361.3	0.1436109	0.1146009	0.2515339	0.4702967	0.288716	0.1786251	0.2913993	0.4703537	0.5653343	0.1460775	0.844026	0.1356967	0.06484368	0.4132195	0.281663	0	0.08913779	0.3214823	0.3490281	0.1801525	0.1837727	0.06686887	0.1098367	0.2991914	0.3180987	0.05213449	0.2613039	0.2749612	0.2371912	0.2396473	0.1773666	0.248451585	0.1980158	0.2477079	0.1047244	0.04098166	0.05281677	0.3486101	0.04721547	0.08760227	0.1472954	0.06227012	0.2726972	0	0.1759678	0.1985992	0.371996514	0.1664207	0.2457124
AC005775.1	0.168785	0.4489658	0.3448974	0.1612149	0.3619479	0.349895	0.5707999	0.368536	0.2436258	0.209836	1.129754	0.6202138	0.381052	0.2081376	0.2206912	0.3150142	0.1746052	0.1574318	0.2930077	0.8998617	0.1079935	0.2095749	0.1936357	0.5079215	0.4450708	1.062072	0.2303317	0.1795335	0.2601848	0.2112421	0.3705919	0.194669124	0.3103024	0.6793026	0.307705	0.8027585	1.117354	0.3277755	0.2959577	0.06863895	0.1154103	0.414719	0.3561105	0.2593257	0.1551104	0.4927596	0.910844405	0.2607911	0.4091112
AC087741.2	0.5560746	1.109363	3.043633	5.576913	4.583534	2.420785	2.482316	3.035422	2.736284	3.205211	1.634074	4.028299	9.164448	2.514324	1.963126	3.205086	0.949162	4.201231	3.764808	2.179898	1.156326	2.589225	3.402384	2.70316	2.199478	9.588806	4.553068	0.8872294	3.490021	1.971866	2.861583	0.865824884	1.405682	4.507997	2.027514	4.28449	1.636092	2.834687	3.565042	1.61122	3.279463	3.255062	2.287803	2.16878	0.5110228	4.485801	2.250632977	2.013739	5.827456
INE1	0.759086	1.15092	1.26306	1.802244	1.831284	1.951266	1.519717	1.18783	1.494098	1.183923	2.106716	0.5738032	0.8225884	0.4992366	1.945352	0.3500158	0.6596196	1.047879	2.86393	1.158552	0.356169	0.5419563	0.8127918	1.599012	1.216998	0.5878784	1.312119	2.777544	0.902682	1.097813	1.791684	1.173164722	0.558216	1.675921	1.734436	1.285263	0.5025138	0.859905	0.7320646	0.6791261	1.064034	3.05005	1.473431	1.238051	0.8371039	1.189704	1.081447007	1.070244	1.471935
AL023284.4	1.534409	2.601961	2.687512	8.008405	2.365001	6.9979	7.887417	0.5583878	11.12424	1.604118	0.1878748	2.537238	4.907488	2.83824	2.407541	0.2947994	5.992133	1.717437	8.523859	17.36364	3.067997	11.01459	2.493793	5.327848	15.4561	2.553057	2.326582	0.3264245	5.617627	6.667995	3.948067	3.229737743	6.229557	3.264181	5.314905	2.481253	1.457828	1.055338	1.135065	1.832972	7.868881	0.1663312	4.127644	0	2.310989	8.193013	11.219946984	1.259502	4.266133
AL513218.1	0.3669239	0.1952025	0.214222	0.3004005	0.4917771	0.7606413	0.6948868	0	0.3370318	0.08293912	0.4193147	0.3081808	0.3865745	0.05027478	0.1439291	0.08056629	0.2277459	0.342243	0.5095785	0.3068582	0.1173842	0.3416982	0.4677191	0.6794936	0.1161054	0.1776039	0.3894497	0.03902902	0.04040137	0	0.1007043	0.169277499	0.1686426	0.3797344	0.3121645	0.2443178	0.1799282	0.05937963	0.08042328	0.07460756	0.2508919	0.05303312	0.7741532	0.08673102	0.07493258	0.5637982	0.356417376	0.248035	0.104632
UGDH-AS1	1.281213	1.198128	0.6687039	1.116828	0.7313309	1.081364	1.148973	0.8523578	1.594133	1.402123	1.43707	2.74008	0.6972964	0.430249	0.7336578	0.8872843	0.9212664	0.6241912	1.703867	1.03321	1.119846	0.7670126	1.305804	1.602719	1.06421	1.843844	0.9054221	1.2539	1.144952	1.388742	0.7699887	1.157746945	0.686128	1.278589	1.464	0.6169748	0.9970942	1.986853	1.111368	1.240341	1.05596	0.8556277	1.118675	1.08294	1.040748	0.8226153	1.233414705	0.7655532	1.563342
AL022315.1	0.5121544	0.6896764	0.714826	0.7861888	0.07722282	0.3583262	0.1948514	0.1048379	0.9828644	0.03255943	0	1.330809	0.3468746	0	0.07533637	0.6009307	0.5364377	0.05374177	1.133591	0.2710427	0.6758629	0.5812758	0.5141153	0.6335289	1.093909	0.3486101	0.2184091	0	0.4123698	0.3605538	1.067405	0.963573075	0.3972245	0.3312721	0.4201594	0.2192272	0.2825379	0.5128349	0.6945793	0.4393306	0.147739	0.2081923	1.27642	0.1021441	0.0294163	0.2655965	0.342023903	0.1391017	0.1643017
AC008393.1	1.973415	1.417299	2.117063	2.773505	1.944008	3.259109	2.162287	2.046718	2.654233	1.17093	0.9826169	2.869509	3.549322	2.068493	2.051336	3.390627	2.500793	2.797824	3.894006	1.815402	1.778228	2.036833	1.786018	1.621683	2.164746	2.399943	3.067041	1.102019	2.053384	3.306812	2.518508	1.331488611	1.300041	3.574048	2.65027	3.529045	1.064472	1.988013	1.524696	2.076517	2.445721	3.57959	2.081801	1.411049	0.6145863	1.667741	0.82001054	1.438812	4.276816
AC022182.2	0.6680664	0.977376	0.414416	0.1823153	0.4476946	0.4154748	0.6551906	0.1823373	0.3725678	0.6606646	2.154035	0.192882	0.2010985	0.3203774	0.1965411	0.5134108	0.2418861	0.3115646	0.1739626	2.496706	0.5164997	0.129612	0.4683725	0.5992536	0.1585468	0.262736	0.2532427	0.08882622	0.3861882	0.1161271	0.435467	3.236175896	0.127938	0.2496689	0.385676	0.1429826	0.2252245	1.21628	0.2928568	0.7131579	0.3997038	0.09655856	0.2819035	0.01973913	0.2728628	0.5645858	2.072992795	0.290316	0.1190661
AC084018.1	0.9475304	4.003017	7.687835	4.654458	7.193873	12.30546	6.073231	3.331535	10.40017	4.365469	7.452366	2.238284	4.567739	1.958871	4.263353	1.569564	1.271382	5.00644	9.753262	3.356128	1.203599	2.413592	6.202511	11.32168	3.042355	1.396147	3.422761	11.97884	2.126511	5.406205	4.233542	2.979594725	2.343995	8.104467	4.572539	5.129514	2.060131	1.481532	3.985662	0.9944848	4.930661	12.72433	11.32456	1.867522	1.024428	7.74641	3.708665417	1.937696	6.365542
AC034228.1	0.2778354	0.1247127	0	0.1705978	0.08378424	0.1727876	0.3805333	0.5687283	0.4101445	0.1766296	0	0	0.2822607	1.456107	0.7356374	0.03431527	0.549683	0.1749242	0.2170427	0.1633736	0.06666265	0	0.1992137	0.1808837	0.5274913	0.2269384	0.1895734	0.1662347	0.03441598	0.4781199	0.2573555	0.288398703	0.1915447	0.9344904	1.10166	0.05946359	0.3065444	0.3034959	0.06850872	0.09533188	0.9083215	0.5872927	0.2637855	0.147764	0.06383146	0.5282998	0.067469956	0.09055245	0.5793514
AC010327.6	0.307255	0.6108927	0.5883231	0.6906955	0.5967677	0.2850065	0.6023142	0.1961472	0.4243609	0.5191214	0.5968292	0.3838164	0.6137165	0.7577844	0.3431853	0.8232974	0.3587934	0.4633976	0.569551	0.1812854	0.3648588	0.9238652	0.4899056	0.7594634	0.4745871	0.4650717	0.4121874	0.2692122	0.428339	0.2476721	0.5917242	0.513542365	0.5672659	0.4311624	0.3189972	0.7802047	0.4941413	0.4437177	0.4160545	0.514624	0.3765632	0.2845181	1.00865	0.3489783	0.6030102	0.5617353	0.500800762	0.4842973	0.3541799
AC068700.1	1.469238	0.8488371	0.3458424	1.397548	0.2304959	1.10915	2.217818	1.182149	0.7722822	0.5960614	0.5552832	0.2166665	0.1150397	0.4032027	1.099341	0.5957913	1.391632	0.2067498	0.5219085	0.6152491	0.6642913	0.782975	1.154558	1.384498	1.467287	1.442878	0.3998388	0.9390356	0.5428356	1.238279	0.6398238	1.322339549	1.411061	0.914078	1.918307	0.1308706	0.3982362	2.449149	0.5947338	0.3419149	0.6271628	0.7180803	0.9111457	0.6549301	0.6985157	0.5637381	1.076562766	0.4723972	0.8990857
AL096865.1	0.06878449	0.6998442	0.1581245	0.3378831	0.622281	0.1497213	0.3349678	0.02816033	0.162465	0.1224403	0.0505323	0.617442	0.2329336	0.1696435	0.06070794	0.03398211	0.176112	0.2887098	0.1791129	0.2265024	0.06601544	0.1201043	0.07891183	0.1791276	0.2122128	0.1498234	0.2111995	0	0.05112277	0.2582607	0.04247614	0.767546547	0.1422638	0.4093193	0.1692875	0.1472157	0.01897301	0.1377518	0.1017654	0.04720316	0.1851918	0	0.3591837	0.01829117	0.237044	0.2615853	0.501111808	0.1494555	0.06619923
AC005962.1	0.8068199	1.199882	1.927012	1.080889	2.860679	1.003533	1.84547	0.8808311	1.96341	0.9450226	1.149532	0.2772209	1.556547	1.08538	1.639953	1.062931	0.6373625	1.641926	1.98634	0.9661092	0.8447343	0.8538089	1.009757	1.146059	0.9051594	1.038452	1.935131	0.6319468	0.6057107	1.529957	0.6945045	0.558330157	0.3034015	1.568766	1.310421	2.448906	1.025067	0.8546295	0.9887006	0.9619454	1.128436	1.526573	2.64625	0.4421021	0.4493656	2.535795	0.712470317	0.7649738	1.631425
AC091180.5	0.292109	0.8991069	0.60299	0.4099707	0.7047088	1.193795	0.3556293	0.6833673	0.6406629	0.2971261	0.306567	0.4731623	0.1130521	0.4116741	0.6383869	0.37109	0.2719636	0.2101838	1.130099	0.6281757	0.2803496	0.6994974	0.5266125	1.564881	1.188409	0.1817883	0.7972504	0.3994855	0.9097711	2.036846	0.2061538	0.693062851	0.2876932	0.4318678	0.6390383	0.250074	0.3222929	0.395061	0.3704313	0.6491053	0.3210037	0.4342607	0.316957	0.5326465	0.230094	0.3462488	0.567489446	0.5440258	0.5890345
CISTR	0.06945885	0.9769163	0.7755629	0.4264946	0.1885145	0.1079923	1.416429	0.2843642	1.784129	0.4239111	0.6123326	0.04922332	0.4704346	1.113493	1.083022	0.8064088	0.8568589	0.2915403	0.9224315	0.637157	0.2666506	0.2910763	0.6972479	0.633093	0.626396	0.09455765	0.8056869	0.8976674	0.2581199	1.477825	0.8792978	0.288398703	1.364756	5.175639	1.063672	0.2675862	1.1687	0.9863616	0.8049774	0.3495502	0.5075914	2.755758	0.692437	1.292935	0.1276629	0.6483679	0.438554713	0.603683	2.116861
AC087392.5	0.03259878	0.3511849	0.4710474	0.2802305	0.3538985	0.405468	0.4365627	0.4804533	0.4234805	0.4310629	0.7184577	0.2772209	0.6623603	0.6833875	0.6137834	0.5475707	0.2428048	0.3831161	0.6111816	0.1533507	0.2190052	0.4553647	0.6357727	0.6451889	0.3094562	0.4260315	0.2669147	0.3432797	0.452264	0.2039943	0.3623502	0.372220105	0.5393805	0.4385798	0.3922347	0.6139707	0.431607	0.403575	0.4501401	0.4772442	0.7522908	0.6360721	0.6809065	0.6241441	0	0.1803232	0.506645558	0.4533178	0.501977
AL354754.1	0.05101058	0.3358264	0.636582	0.8143658	0.1845934	0.1586191	0.3726182	0.04176741	0.6325413	0.2853769	0.2248485	0	0.1036461	0	0.2100981	0.1260057	0.4511798	0.2141072	2.736301	0.3599447	0.3671779	0.4631606	0.5559496	1.195569	1.30744	0.111109	0.1392227	0	1.541781	0.4788154	0.2835028	0.58245002	0.7033522	0.1847703	0.9764506	0.2401853	0.3095485	0.2043134	0.5785972	0.4200704	0.6670713	0.06635504	0.4358792	0.05425893	0.09375564	0.9523228	0.198199742	0.1551707	2.618312
FAM131B-AS1	2.648774	1.38352	1.518323	0.6505653	1.917039	2.276255	2.345281	3.31237	1.535626	1.861495	6.651486	1.319661	2.478949	6.35452	1.926881	2.617187	3.990599	0.4851372	1.956335	3.48889	0.6470909	3.70001	1.049754	1.906329	2.560166	5.821895	1.314414	0.7376602	1.718096	2.410954	3.033451	1.349745136	0.9960615	3.090138	2.63393	0.7833565	2.284844	10.20585	1.472523	1.013513	1.778225	6.953748	0.9144831	1.9466	2.124373	1.598393	2.432587473	3.013673	0.4943942
AC060766.6	0.9075211	0.1731778	0.1727739	0.2422785	0.2379763	0.1145146	0.4483511	0.06461542	0.3572521	0.4682433	0.5604207	0.4349684	0.08907981	0.2270661	0.2321628	0.1299563	0.208172	0.1324921	0.4657823	0.3341071	0.5175431	0.03674478	0.2565123	0.4932215	0.0873984	0.05729632	0.2692271	0.08813731	0.1824729	0.1316874	0.2111716	0.73723703	0.2357565	0.2313985	0.3452795	0.4616524	0.2466961	0.5363764	0.2464788	0.2286549	0.1416442	0.1026532	0.4745201	0.3077806	0.6406055	0.2000739	0.549362426	0.08001788	0.1518977
AC104117.3	1.679224	1.358888	1.677701	0.3485359	1.255272	2.176894	0.8926159	1.665429	1.368629	1.299092	1.459514	1.229122	2.370739	2.362393	2.059567	1.682568	1.519376	2.898706	1.157829	1.357358	1.157645	1.453654	1.275263	1.650658	0.9878723	1.262134	1.71059	1.290563	1.054692	1.539219	1.869454	1.03111094	0.750051	2.300817	1.422869	1.437581	0.9916074	1.291771	1.352996	1.082031	1.855725	1.261386	2.290414	1.333329	0.4346979	0.6541397	1.033821913	1.212785	0.9104849
AC092131.1	2.007145	0.9053051	2.598419	2.143369	1.193008	5.282478	0.177073	0.04763619	0.06870669	0.3254755	0.04274037	5.909493	0.7092574	0	0.06846261	1.552077	0.2166634	1.513988	0.6665746	0.02736806	2.708048	0.5282397	3.303821	0.5151225	0.1380694	0.7603264	1.309976	0.02784735	2.565561	0.1092188	1.221499	1.932481817	1.203271	0	0.445461	1.36967	1.668933	3.876634	1.090264	2.954418	0	0.113518	0.6075972	0.03094145	2.004925	2.494087	3.786320354	0.2022558	0.223966
AL135999.1	0.4374751	0.7119354	0.4003368	0.3923671	0.8538087	0.8498323	0.4727624	0.1448916	0.3250803	0.1799955	0.7800018	0.9985822	0.4128161	0.230337	0.2602972	0.2137006	0.1418701	0.9490567	0.8908589	0.2266072	0.1132217	0.3639127	0.2255666	1.341518	0.237975	0.2997854	0.7043239	0.3858613	0.2922652	0.2645321	0.7467117	0.505131261	0.1558848	0.3357462	0.4086287	0.4755162	0.09219726	0.3973381	0.2133213	0.4182785	0.2117456	0.1854279	0.9240424	0.09934085	0.2574811	0.2922954	0.44404718	0.226423	0.1576901
LINC01909	0.7510572	1.431078	0.624179	0.2823476	0.6471124	0.4194254	0.8957168	0.3012073	0.4887424	0.6704113	1.418816	0.2896603	0.2906743	0.4347319	0.2344844	0.3634779	0.2711417	0.6176169	1.117561	0.3749424	0.4707408	0.1926981	0.3868576	0.7663904	0.334659	0.3505543	0.2928362	0.1027139	0.5316276	0.249383	1.003315	1.384209783	0.5706283	0.3807081	0.5197453	0.2624403	0.2198498	0.4464891	0.4081868	0.9957598	0.8017684	0.1595073	0.2910518	0.1467339	0.366233	0.9750456	1.444213869	0.2397899	0.09834404
AC026401.3	2.042303	1.947045	1.471987	1.020976	2.964936	12.09425	2.178359	1.805422	2.091737	12.5562	33.75171	3.7912	2.619552	5.393538	1.89289	6.768162	0.8581786	3.762655	1.769563	5.186278	1.110137	2.751859	0.9745208	2.786348	2.436283	7.617487	3.896894	2.88943	4.334307	1.628624	1.941983	4.652636212	1.39554	2.861785	1.403628	2.274482	0.837523	7.594365	3.226551	1.57103	2.391295	2.280484	1.956185	0.980444	12.30742	3.224197	17.591069828	1.445143	1.693034
AC024941.1	0.1431809	0.1142578	0.5015616	0.5861108	0.1727109	0.2374537	0.464843	0	1.240012	0.1456401	0	0.1352904	0.1292991	0.2942731	0.2808197	0.1414734	0.48879	0.1602599	0.6462544	0.1796131	0.2290281	0.3333433	0	0.04971594	0.8608256	0.1039568	0.3256519	0	0.4729621	0.4181272	0.1768356	0.247707718	0.197423	0.4445394	1.513958	0.5720255	0.1579759	0.4518363	0.3295187	0.21835	0.6608447	0.4345858	0.6343884	0.2030648	0.08772047	0.4620107	0.046360344	0.3318449	0.9799071
AL033523.1	0.2424457	1.402662	0.2388616	0.1984903	0.4143019	11.233	0.3197637	0.03308572	3.793759	1.356354	0.1781119	0.324537	0.1642049	0.07474312	0.6419346	0.4391833	1.617698	0	4.040461	1.25456	3.490284	0.7055556	0.6026403	3.472555	14.26934	1.914307	1.736975	0.05802413	0.5405795	3.944613	0.1996217	0.650130725	0.5571548	1.359097	3.270747	0.05188933	0.3789553	0.8533658	0.677533	0.813402	0.9946638	0.1314065	0.9207419	0.2363942	0.2785042	1.45287	8.203371786	0.4214304	0.777778
AC022916.1	0.5664821	0.7458831	0.7664678	0.480011	0.4509879	0.6764139	1.020705	0.9555	1.351378	0.2247226	1.131967	1.862719	0.1227744	2.060748	1.946537	0.4925595	0.6170749	1.074721	1.020772	0.9806595	0.7013436	0.5301746	0.7993608	0.8379274	0.8872947	0.2097607	0.7112033	0.7917592	0.8588952	1.141455	0.8465568	0.735024678	0.4217864	1.254596	1.102956	0.5577089	0.981277	1.699642	0.6928291	1.21289	0.9761067	0.5674016	0.9465907	0.4940956	0.4060579	0.8617256	1.205072395	0.4628022	0.995882
SNHG9	4.108157	6.89134	4.674491	7.603059	16.15751	3.166624	6.76258	6.158987	11.78737	14.74322	6.71621	6.096008	10.77688	8.847632	12.56258	4.63088	2.774353	7.625869	8.347085	18.34564	5.30331	7.274265	4.679822	5.153315	7.717253	9.609872	6.71162	3.655836	6.536663	4.85188	17.90115	12.162403997	5.465021	6.796549	7.025279	7.232111	3.511213	9.438666	3.795147	4.500149	7.121504	4.741796	5.054054	2.246428	8.614119	24.12493	13.966831896	2.288134	5.271669
AC106897.1	0.2022945	0.4842905	0.05314771	0.9440252	0.5856391	0.7045263	0.5910821	0.331277	0.6689311	0.617307	0.237784	0.1911464	0.05480443	0.2993519	1.142665	0	0.7910413	0.1358548	0.2949908	1.560674	0.1941507	0.5651608	0.5105735	0.2107249	1.036992	0.2203145	0.1656361	0.07746368	0.8018749	0.6076337	0.4497189	1.385905821	0.8367928	0.4605859	0.2655322	0	0.08927911	0.824985	0.2793382	0.1110592	0.8714353	0.2105173	1.152388	0.04303532	0.4461722	0.6154558	0.746707469	0.1758188	0.467259
RFX5-AS1	1.650828	5.958967	4.608199	1.583827	3.827028	7.411206	0.9106937	3.548202	6.031513	6.375643	5.760682	3.972752	4.472326	8.810859	9.075838	9.481009	4.130628	3.940889	3.707637	9.416029	3.243008	3.026628	4.261239	4.379669	2.399638	10.75919	3.027192	3.333571	3.527471	1.969238	4.651138	7.041793321	2.560748	6.13979	6.094352	2.539471	2.276762	4.451887	4.884738	2.973799	5.873224	6.207364	3.281633	5.185547	2.726006	4.530182	3.858560924	2.735036	3.640958
AC005899.6	0.4830547	1.092181	3.172757	1.845558	2.201241	2.136284	3.071172	0.5273663	2.155123	0.7097299	1.182915	1.318588	3.853287	0.6618667	1.136894	0.2121308	1.449164	3.874836	3.577916	1.666411	0.5151205	1.124613	0.8004768	1.565466	1.222821	0.5845382	1.757862	1.798357	1.27652	1.343478	1.988656	0.7799874	0.7400591	2.221865	1.702565	2.619101	1.00672	0.859905	0.7411398	0.7857658	1.899218	1.74545	2.14026	0.3425437	0.3452701	4.15654	0.834174	0.9329646	2.135092
TRAM2-AS1	5.077766	6.715089	4.392013	7.335271	4.214255	8.566426	5.57976	5.229129	7.3942	4.483534	3.698166	7.235363	7.370098	4.339152	7.323724	4.182042	5.89344	5.497745	5.875882	4.977633	9.75872	4.827796	6.974654	5.211113	4.873753	7.377993	4.143939	5.214651	5.757877	5.900563	6.410486	8.877860179	7.277665	7.529427	7.136275	6.759125	6.687026	3.647672	7.015336	6.03826	6.752475	5.082181	7.050176	4.748455	4.971332	7.463616	3.497055795	4.962815	8.869968
SNHG1	5.122618	16.8661	25.2219	11.09625	24.30693	17.17212	9.930946	32.04698	21.70762	12.51926	15.88262	10.09369	21.88039	30.45961	61.24564	22.72866	5.954753	44.06413	25.58642	7.11552	6.720841	9.45591	13.58927	16.57418	8.903786	9.711131	20.462	26.06366	19.70832	19.20701	19.26312	7.766810866	7.139325	24.57473	17.06987	33.25976	12.55883	9.49776	10.67021	9.914135	21.6713	33.76493	20.74372	16.6986	5.41354	11.87328	9.420061474	10.11793	22.80283
AC007953.2	0	0.09886552	0.2169969	0	0	0.1027326	0	0	0	0.08401346	0	0.07804318	0	0	0	0.08160989	0.922784	0	0.5161793	0	0.07926983	0.8076235	0	0	0.07840626	0	0	0	0.08184941	0.7235984	0.2040175	0.685880852	0	0.170957	0.1806903	0	0	0.1202976	0.08146503	0.151148	0.2541418	0	0	0	0	0	0.080229818	0.5024957	0
AC027271.1	0.1306623	0.1251216	0.4119383	0.1604598	0.5673979	0.682582	0.4454111	0.3851503	0.4320637	0.1063252	0.4991514	0.1481541	0.3539827	0.7411822	0.4920329	0.05164167	0.7785675	0.3948698	0.4899472	0.1721047	0.2006436	1.971207	0.02998003	0.1633291	0.6697951	0.2276824	0.03566155	0.02501696	0.05179323	0.5232955	0.3872989	0.271260255	0.2882591	0.2704484	0.5716924	0.3355794	0.2306621	0.03806137	0.1031	0.02391111	0.4020439	0.1019801	0.6450853	0.1111863	0.02401528	0.2891083	0.050768377	0.340685	0.3353371
AL117336.2	0.5531866	1.054052	0.9936213	1.622099	1.211994	1.067196	1.621848	1.12775	1.613245	1.573229	1.32701	2.048136	2.370331	0.1531387	1.541088	0.412731	0.7672984	2.40719	3.751134	1.051538	0.6717725	0.7727333	0.6346338	1.16424	1.211021	0.7745959	1.956587	0.7349175	0.7160084	0.932537	1.143336	1.605468804	0.7316208	1.635715	1.370726	1.52706	0.5729796	0.698825	0.7571863	0.4855039	1.25055	1.439181	1.736417	0.6484556	0.6017426	1.498777	1.304984583	0.8045829	1.332799
AL356740.3	0.2210589	0.3528082	0.1290613	0.09049045	0.5629294	0.3971587	0.6279678	0.3620057	0.2900714	0.1998718	0.3969783	0.02320853	0.4990666	0.1817329	0.2890409	0	0.137209	0.1237137	0.2046689	1.247882	0.09429324	0.2401716	0.2254276	0.2302714	0.186532	0.08025016	0.1675928	0.3997317	0.07302127	0.2151841	0.4550314	0.662894861	0.1354685	0.4829732	0.3224028	0.1261654	0.02710013	0.07154833	0.1211306	0.1573196	0.07557683	0.06390123	0.9328009	0	0.02257214	0.1019007	0.405599434	0.1067375	0.2206301
WDR5-DT	0.06546532	0.195904	0.6019769	0.9245387	0.4343189	0.2035666	0.2789535	0.3484191	0.5605168	0.1997692	0.2645164	0.4639323	1.174976	0.4843722	0.38519	0.2749097	0.2895148	0.2747782	0.9546314	0.2309707	0.3455644	0.2972026	0.3942958	0.1534354	0.2330453	0.8199139	0.4913532	0.1566771	0.3730282	0.3891809	0.4851177	0.254828679	0.2707978	0.7113847	0.4475518	0.4763803	0.1625173	0.3456394	0.1937095	0.2995026	0.2769728	0.8728685	0.5283158	0.1740854	0.06016147	0.7468879	0.302056204	0.1564679	0.6720513
LINC02094	0.1226216	0.3302489	0.1610784	0.2258781	0.4067564	0.2287775	0.5971445	0.8032194	0.253422	0.2494554	0.1801671	0.2896603	0.9550726	1.474308	0.7936396	0.1211593	0.1141649	0.669085	0.7024671	0.05768344	0.05884261	0.0856436	0.03516888	0.4470611	0.3201086	0.2337029	0.9621761	0.3521618	0.06075744	0.4603994	0.1514438	0.127283658	0.04226876	0.5393364	0.2682556	0.2361962	0.06764609	0.1562712	0.2721245	0.3365949	0.1886514	0.3588914	0.3492622	0.2608602	0.02817177	0.2543597	0.089332817	0.3463631	0.1966881
RNF32-AS1	0.0644507	0.5143139	0.2257703	0.3957433	0.3368872	0.1870508	0.104621	0.1759072	0.2029718	0.4370512	0.3472223	0.2435957	0.4947171	0.07947752	0.1264067	0.1061369	0.04000389	0.8656625	0.2909016	0.1212752	0.0206187	0.09002966	0.1478799	0.2909254	0.1223645	0.1403837	0.4690792	0.04113301	0.1490277	0.2688766	0.477599	0.1561026	0.2073562	0.1334017	0.07049845	0.3862328	0.1185174	0.2659679	0.1483278	0.1376017	0.1652606	0.1397301	0.4487376	0.09140655	0.1382011	0.4456437	0.062605208	0.2240624	0.192977
AC136475.2	1.382621	3.212625	12.12608	13.93299	6.916368	3.135964	3.119014	1.798023	38.80385	1.737278	1.374234	3.880857	20.05059	1.604689	2.201282	5.343991	4.732603	3.823343	14.95186	0.6121508	5.463956	5.964465	12.26963	3.812401	14.70777	2.612975	6.104311	0.1946473	6.004447	20.10332	8.889596	2.870376373	11.49452	4.797699	31.13682	19.46075	6.012219	1.806459	4.893305	7.627766	15.07767	1.481139	23.16535	0.5190586	2.690691	8.829051	2.01454617	4.241181	31.1008
PRKCZ-AS1	0.6802881	2.596959	6.364178	1.998253	5.134249	1.806647	4.700705	1.083929	2.55134	1.645772	1.850505	2.397465	3.237697	1.54176	1.990548	1.571438	0.9586168	3.148635	5.113271	3.122358	2.117519	2.362854	2.784304	3.485736	2.251535	1.291546	3.964314	1.161687	1.876683	1.645295	3.281282	0.982888225	2.154878	1.674471	1.629027	4.501744	3.550054	1.633522	3.255172	2.843133	1.414341	2.092729	2.583546	2.835764	0.7687936	2.695176	2.018145446	2.820442	1.675138
TMEM99	2.982996	3.320199	3.280217	3.066536	5.112399	3.273785	4.124645	3.437146	5.196576	3.04796	4.174659	5.343877	5.402808	7.065693	5.003394	5.534754	2.381417	3.342592	4.25287	2.336643	4.657086	2.818769	3.23637	3.493966	2.786874	9.569747	4.098361	3.553425	4.340479	3.674229	2.458878	4.546537781	2.428754	3.17794	3.720599	5.402136	3.700774	4.221798	3.501341	3.90889	3.665204	2.870726	2.268282	6.417691	2.846756	7.009071	3.795699185	2.97972	2.719325
AC106881.1	0.5794045	0.2808565	0.03145118	0.05880475	0.3292351	0.696847	2.256108	0.1019406	0.814326	0.5114247	0.7668872	0.1176391	0.2335074	0.04723927	0.03944466	0.05677636	1.324094	0.01607894	1.356631	1.540767	0.243572	1.264201	0.1043762	0.3890657	2.472824	0.5945117	0.1502949	0.04125657	0.5077417	1.114695	0.3370978	0.5716103	0.2707029	0.2725606	0.7751936	0.05329217	0.3962448	0.1150759	0.136966	0.08762858	0.3241472	0.1806376	0.3909834	0.02546698	0.2288269	0.07946353	1.195397778	0.8198682	0.1720504
U62631.1	0.1832276	0.6141026	0.1925535	0.1350076	0.08840682	1.185085	0.1338427	0	3.245799	0.2609246	0	0.1038782	0	0.04518952	0.1293707	0	0.5458921	0	4.198654	4.964754	0.2461921	0.6654606	0.04204096	1.526908	4.800626	0.1197296	0.2500408	0	0.7626107	2.155586	0	0.114116383	0.05052818	0.7205739	2.044293	0	0.04043215	0.05337341	0.2168655	0.2347137	0.9584358	0	0.2087544	0	0.06735319	0.3040622	1.566233597	0.2229464	0.32917
AC006504.7	1.330492	0.8714178	1.582881	1.356454	3.270356	2.560386	2.872876	2.713237	1.215513	0.7405092	3.467152	1.897617	3.570487	4.829229	4.874322	0.9177578	1.659437	3.877532	2.980834	1.582434	1.132373	1.648133	1.468785	2.327332	1.239189	0.7655149	2.398029	1.658211	2.363321	1.413825	2.108288	1.667716592	0.9345723	2.364187	1.235666	2.621923	1.218695	1.700174	0.7923276	0.9417588	0.6951878	2.481783	2.717095	0.7476624	0.6228844	3.020271	1.780091191	1.461816	2.12609
AC004158.1	2.655284	3.029429	3.428245	2.496857	2.375649	4.820021	3.75361	9.123948	6.336135	3.904715	2.505808	1.832254	2.569121	0.8943705	4.467391	2.365755	2.641681	1.477515	3.906769	3.420377	3.818216	2.628164	3.833026	3.799612	5.363896	1.275702	3.279804	3.172339	2.264438	7.459177	2.743459	1.952991214	1.778297	9.870773	5.928383	1.810753	3.760005	4.194431	4.142449	2.668367	4.570657	17.96484	1.665306	3.857285	3.346503	3.516714	2.647049435	2.170621	4.668993
LINC01771	0.1686858	0.1682632	0	0.03452575	0	0.06993786	0.06845572	0.09207982	0.2324152	0.1143887	0.1239244	0	0.1523312	0.06933841	0.3639265	0.1111161	0.5758584	0	0.1464177	0.6348231	0.10793	0.5498107	0.09676093	0.1171437	0.6405252	0.2143307	0	0.08074257	0.05572111	0.562981	0.1041677	0.437748031	0.15506	0.3200544	0.2460193	0.0240686	0.09305812	0.1023696	0.05545944	0.1028979	0.1297602	0.5851415	0.4804665	0.1794277	0.02583654	0.1166376	0.136546339	0.3665218	0.1443073
AL160286.2	0.06826897	0.06128816	0.4035584	0.2934319	0.1441107	0.55194	0.2077858	0.3074421	0.1612474	0.01736038	0.07523037	0.2741538	0.09247515	0.3998837	0.7029512	0.3035469	0.3972549	0.6877105	0.3910952	0.1124024	0.08190084	0.3337716	0.6265633	0.3911271	0.4698499	0.5576269	0.1164537	0.1960644	0.5243094	0.9184985	0.2529468	0.106296845	0.2823952	0.4769041	0.1306813	0.3068359	0.4331088	0.3231549	0.3366756	0.1249317	0.2625769	0.2220123	0.7453918	0.07261633	0.125476	0.73167	0.066314154	0.2966708	0.5475257
AL122035.1	5.361907	5.967163	4.035747	6.406724	2.167574	2.956083	3.810868	3.03763	4.449695	2.741741	2.384757	3.751891	4.789708	0.9292608	2.182837	4.982952	4.047666	2.433036	4.558489	3.981206	5.09042	3.60326	4.887834	6.732623	3.96194	2.209554	3.361912	2.55264	6.548548	4.969523	4.975617	2.767841003	5.434994	2.729561	3.519026	3.076754	4.892657	3.144907	4.974107	6.311664	2.274107	3.657068	3.632327	3.791959	3.409296	5.250601	2.111502938	2.922045	5.504406
WAC-AS1	5.459848	8.733323	9.690979	6.472153	10.81316	14.74085	12.74689	11.28274	11.71884	4.931045	13.14736	12.60568	13.09664	10.05248	14.68575	6.829054	11.54334	13.0043	10.21727	10.15135	7.771703	12.37074	8.780389	6.556288	11.36859	16.61161	8.06426	8.094257	10.16629	12.2429	8.970845	6.004778491	6.049474	12.96581	10.75939	10.3453	9.298982	4.820201	8.905819	10.21946	12.5165	14.41582	10.72748	8.757387	5.246477	10.41927	13.727041073	7.593391	12.67091
AC055855.1	0.1912897	0.9922144	0.1675216	0.783044	0.2691988	0.9517144	0.7374735	0.6265111	1.091887	0.5188671	1.592677	0.361496	0.6046025	0.07862976	0.6753152	0.1890085	0.2374631	0.6423216	1.627169	0.5999078	0.1529908	0.1781387	0.3291807	0.531364	0.3631778	0.3124941	0.7396206	1.190307	0.4107203	0.7182231	0.9843846	0.661875022	0.2637571	1.286793	0.7323379	0.7096385	0.3869356	0.3250441	0.7861375	0.3208871	0.3923949	0.7050223	1.150237	0.1017355	0.4101809	1.102225	0.402593227	0.2493814	0.7364002
AC108693.2	0.3682694	0.4408162	0.4146574	0.1938228	0.3173017	0.06543691	0.4483511	0.08615389	0.1863924	0.2675676	0.3091976	0.4971067	0.07126385	0.06487604	0.1238202	0.05198254	0.4408349	0.1766561	0.4931812	0.1979894	0.353444	0.5879164	0.6035583	0.3288144	0.2497097	0.2864816	0.1435878	0.2014567	0.2085404	0.3292185	1.039614	0.655321804	0.07254045	0.1088934	0.287733	0.04503925	0.2321846	0.4214386	0.4151221	0.4813788	0	0	0.2996969	0.6155612	0.09669517	0.07275415	0.102206963	0.182898	0.2025303
AC009570.1	0.5777205	0.71714	1.658351	0.9985125	2.864915	2.049273	1.562996	1.051193	1.591966	0.8052888	1.226104	6.752778	5.333023	1.134591	1.233797	1.522216	1.015991	1.293265	2.117259	0.7247208	1.026784	2.032455	1.521939	0.9361279	0.9140381	2.237094	2.160755	0.1843532	1.102605	1.820998	3.726127	0.310947997	2.212727	1.483654	1.568125	2.875923	0.9915373	0.638869	1.625036	1.018068	2.501847	0.8350047	2.437803	0.9103847	0.3932703	1.272368	0.644315438	1.227381	1.674885
LINC02192	0.1443696	0.05760316	0	0.04432325	0.04353619	0	0.01464694	0.1182096	0.01420802	0.1468492	0.03535354	0	0.1140759	0.08901482	0	0.03566198	0.638462	0	0.06265573	0.1018711	0.05773237	1.562915	0	0.01253217	0.3197792	0.09171736	0	0.01151724	0	0.5872264	0.1188691	0.012488208	0.3151814	0.06225415	0.05263884	0	0.1327395	0.03504518	0.02373245	0	0.09254596	0.1564977	0.1370689	0	0.01105609	0.01663737	0.023372611	1.327943	0
INHBA-AS1	0.615032	0.1761219	0.06958161	0.0939595	0.08874138	0.09150537	1.662348	0.236132	0.3683805	0.02095296	0.03458995	0.04170851	0.1514735	0.007257685	0.6267924	0.03489173	0.4931622	0.06916884	0.1624515	0.03876089	0.1468621	0.2795235	0.1552962	0.4260868	1.972213	0.02884384	0.03212634	0.01126848	0.1253956	0.6739833	0.298023	0.058037777	0.3732947	0.1796831	0.3572945	0.03275053	0.3539026	0.02357317	0.07546456	0.08347039	0.3395516	0.13015	0.4973187	0.04069169	0.02433891	0.1261547	0.017150845	0.2097233	0.4871271
AC135050.3	0.6035494	1.912354	2.238596	1.656775	2.697983	3.841831	2.161158	0.6395344	3.228449	0.6500284	1.251941	1.006392	2.308377	1.269634	1.504043	0.2806362	0.3635988	3.755221	4.104718	10.9226	0.4770314	1.041457	0.8146021	1.331369	3.168032	0.3866545	1.889506	0.9516474	1.618394	1.510739	1.22774	0.552790943	0.5384796	1.653409	2.33006	1.76285	0.4700575	0.2844006	0.4202071	0.5522455	1.802482	0.4156427	1.955038	0.1132912	0.1957593	4.075043	2.414041963	0.3702768	1.230067
AL139349.1	0.3315246	0.1984164	0.3266235	0.5089108	0.5665238	0.2405402	1.44629	0.271452	0.261014	0.2810156	0.7306603	0.2088365	0.1496911	0	0.4226409	0.02729759	0.1543304	0.3710697	0.5755205	0.3638955	0.1325743	0.270141	0.09508397	0.2590054	0.2360341	0.1805281	0.5278157	0.2380296	0.1095108	0.138306	0.4094494	0.889000247	0.07618633	0.5718319	0.1813166	0.2365146	0.03048177	0.1005955	0.1907439	0.1011146	0.6375567	0.1437501	0.2622997	0.02938633	0.2284989	0.6112862	0.644063288	0.02401131	0.3545158
AC108134.3	0.1442607	0.2302389	0.3158401	0.1328695	0.3915302	0.3738194	0.2927179	0.2953012	0.2697489	0.538041	0.2472882	0.3180583	0.179127	0.3557908	0.3253781	0.1187836	0.1790823	0.3027534	0.2128688	0.3166934	0.196142	0.2351001	0.2068757	0.2379317	0.09129658	0.03927779	0.7054317	0.1841369	0.3097438	0.1053201	0.2524063	0.748727401	0.1989118	0.3234774	0.2498459	0.2572944	0.05305576	0.3239235	0.09485822	0.1539976	0.5363618	0.1251038	0.2967587	0.1278727	0.7622949	0.3823708	0.338647279	0.0522418	0.3856629
AC069148.1	0.2490751	0.3726767	0.708913	2.599951	0.7260755	0.1290845	0.4548562	0.06798081	1.029527	0.2744659	0.2134792	0.470698	0.5623163	0	0.1465528	0.1230524	0.1352736	0.5227226	0.8431601	0.078113	0.5776995	0.2899393	0.4048084	0.3243188	0.4728877	0.4068934	0.2549244	0	0.822757	1.013118	0.6152404	0.150817876	1.345115	0.1503665	0.7946375	0.3020797	0.2519112	0.468581	0.3275573	0.4937893	0.6386636	0.05399987	1.024745	0	0.4196419	1.66482	0.201619204	0.1262782	0.7724105
DPP10-AS1	0.70492	0.9780235	0.2735905	0.7279555	1.85521	0.3985404	0.7021699	2.151336	1.078453	0.1955529	3.107203	5.237757	2.756085	2.133672	3.487809	0.6015346	3.236777	0.8069367	0.9678578	2.728224	0.738046	3.714952	0.9741249	0.6007884	1.901056	2.198451	0.4372572	3.389484	0.7303106	2.205598	2.255675	0.548790848	0.8615181	1.276679	0.9988816	3.881478	1.431786	0.1633387	0.5688633	0.8502262	0.9859168	0.5626841	1.794868	0.9713438	0.0441688	3.278982	2.785627662	3.42534	0.06167506
AC104534.1	0	0.5056814	0.1479873	0.2075205	0.2038355	0.3853378	0.3771717	0.184485	0.3326083	0.1145908	0.4965736	0.2128952	0.3433507	0	0.1325707	0.3061092	0.1573298	0.5201367	0.6453761	0.1854839	0.08109052	0.03934158	0.6462126	1.114832	0.1069428	0.1226911	0.4227721	0.4313879	0.251188	0.2819879	0.382623	0.321582387	0.1165005	0.3206199	0.2156472	0.1687778	0.2485934	0.1435707	0.4166807	0.1546195	0.04332982	0.03663595	0.3743564	0	0.3105863	0.3115832	0.383005244	0.2203016	0.03614057
AC093157.1	1.846664	2.828563	2.492179	2.881271	2.85042	3.204496	1.551209	1.222506	1.630671	1.7071	2.366913	3.145058	4.660731	0.7890663	2.18632	2.551171	1.071301	3.731798	3.636459	1.241006	3.156781	2.093443	2.401886	2.672022	1.561196	3.521061	2.765151	0.7361505	2.614282	1.503323	2.828373	4.084281609	1.780051	1.08046	1.872594	4.675503	2.632005	2.051963	2.435919	2.567919	1.701184	1.869156	3.122863	0.6686839	2.39341	6.613353	1.472104161	1.639127	1.685423
RYR3-DT	0.7672045	0	0	0.13958	0.06855074	0.1413717	0.6226908	0	0	3.410557	0.6679992	0.02684908	0.0384901	0	0	0	0.5820173	0	0.1479837	0.2406047	0	0.1190767	0.06519721	0	0.1618439	0.03094614	0	0.08160612	0	0	0.03509393	1.858205277	0.0783592	0.02940704	0.06216263	0.02432601	0.1254045	0.8897947	0.02802629	0.1039984	0.21858	0.03696248	0.05395613	0.03022445	1.462321	0.03929502	0.414020184	0.02469612	0.109388
SSBP3-AS1	0.10935	0.363587	1.061374	0.73858	1.011254	0.3324714	0.6582471	0.169123	0.3658945	0.1359456	0.3302605	0.2640501	0.864047	0.08989683	0.2073186	0.3841636	0.147057	1.060744	1.208582	0.2857793	0.06996529	0.61948	0.4808915	0.6454736	0.1845416	0.2051007	2.072556	0.2093645	0.4214121	0.3041256	0.6152404	0.050447791	0.2680458	0.1760388	0.2325768	1.601846	0.2614068	0.1459938	0.3295546	0.3001646	0.1682333	0.2291702	0.7728846	0.1615464	0.04466256	0.4116543	0.230140945	0.3748747	0.2494581
AC148477.1	0.4353581	0.9219833	0.2639521	0.6580202	0.4443557	0	4.117914	0.3838916	0.2768475	0.2043857	0.0492053	0	0.9979933	0.2064857	0.6699555	0.3308972	1.714873	0.3935794	2.930077	0.2835699	0.1928455	3.97631	0.9220748	0.9418873	0.8901416	0.145889	0.2742044	0.8335483	0.3982421	2.095656	2.688445	0.069524687	0.4617596	0.06931659	0.5128417	2.866995	1.145436	0.1463284	0.9248677	0.03064239	0.2060898	0.04356292	1.208232	0	0.03077588	0.4168079	0.227711101	1.367989	0.2578432
TYMSOS	0.8983036	1.016613	0.3432819	0.06017244	0.6107408	4.286453	0.6363015	2.701401	6.480955	3.50541	3.119696	0.2469235	0.2212392	13.41379	1.691363	1.097385	1.642291	0.08226455	2.296628	16.99534	0.4545832	1.984896	0.1124251	1.53121	4.821905	4.144532	0.378904	0.3752544	1.068235	3.556774	0.4236081	2.170082041	0.2702429	5.172325	4.37702	0.2796495	0.1802048	1.439195	1.353188	0.2988889	2.56303	2.443273	0.6202744	1.059745	1.576003	0.4517317	5.378274902	0.3122946	4.065962
AC093249.6	0.5693145	1.678733	2.882013	3.205842	3.165665	1.001732	2.180774	1.864616	3.230531	1.97739	1.734187	2.269847	4.721106	1.489719	2.402036	3.663275	0.8791098	1.328845	3.630266	1.437061	1.385979	2.851305	2.724056	2.111802	1.594966	4.582158	1.553825	1.395763	1.953976	2.015918	2.229443	1.282815266	1.761444	2.313653	2.263115	1.925781	0.7353861	1.557267	1.9448	1.410297	2.456741	2.077208	2.42577	1.211137	0.3445397	3.322038	1.551133111	0.8447881	2.72622
Z97832.2	0.08978628	0.4343726	0.6044695	0.6983261	0.5956723	0.5444271	0.4600157	0.6861578	0.8173532	0.3729243	0.681599	0.4666107	0.5929065	0.1706936	0.3521944	0.2254854	0.1741544	1.406947	1.336562	0.1055928	0.1005337	0.308325	0.3133092	0.4676402	0.4048567	0.2892785	0.8219481	0.376047	0.4522943	0.5197186	0.42046	0.524249754	0.1341173	0.8208022	0.6179134	0.4900199	0.1774896	0.4113861	0.3763719	0.2259238	0.3971375	0.6375052	0.8524587	0.1432558	0.12033	0.682909	0.486952254	0.2145972	0.6672901
AC017104.1	0.2695064	0.2389611	0.4589273	0.269677	0.9511898	0.3724618	0.5833096	0.3269208	0.3890081	0.7310276	0.7773019	0.3584024	0.8923823	7.926983	0.8222372	0.502997	0.3345597	0.9384786	0.3742866	0.3944291	0.3065563	0.5298427	0.2862839	0.1767609	0.3126922	3.435196	0.3677807	1.060675	0.4154485	0.3622847	0.4684611	0.331559185	0.178921	0.3615574	0.2729589	0.4272666	0.2643153	0.8359439	0.3150457	0.6119268	0.9981867	0.1428275	0.606525	0.2335818	0.3210558	1.076689	0.591449999	0.1474809	0.4354972
AC025165.4	0.4785923	0.6169391	0.7737718	0.3616832	0.9769668	0.824233	0.6274844	0.6631661	0.3043405	0.9736248	1.406385	0.9392218	0.5984188	0.7263719	0.5631959	0.6911397	0.5826894	1.174376	1.457144	0.2770937	0.2119965	0.8742372	0.295646	0.7286314	0.7339043	0.200471	0.5526305	0.3171896	0.2188952	0.2764523	0.3637449	1.146434796	0.2030463	0.8763026	0.2013466	0.7248928	0.1624756	4.772175	0.3268008	0.336854	0.9062238	0.6225574	1.537937	0.2349549	0.3383215	1.170955	0.929776505	0.2559727	0.5668978
AP001972.1	0.5355607	0.1885479	0.3310703	0.3095036	0.5700143	0.1567382	0.2301249	0.1031804	0.2604337	0.3524913	0.138864	0.02976746	0.5974333	0.07769739	0.2224358	0.1556394	0.7919347	0.1057842	0.1968826	0.3556766	0.4232946	1.496224	0.5782709	0.4594303	0.7177427	0.5146478	0.0859824	0	0	0.2365689	0.5058103	0.228909346	0.3040678	0.2934311	0.2067583	0.4045522	0.4171063	0.1605949	0.2175084	0.02882565	0.581613	0.2049007	0.5982093	0.06701942	0.02895122	0.08713245	0.244811935	0.4380877	0.121278
AL157392.3	0.8212555	1.701502	1.765341	1.92178	1.484765	1.199882	2.524718	1.518628	1.690328	0.7434314	0.7664346	1.252178	1.119102	0.6153928	1.201106	1.312316	1.372836	2.020408	2.094528	1.431653	1.266202	1.414779	1.583434	1.848084	1.469691	1.892601	1.650251	2.004055	1.326876	1.940107	1.78229	0.692384822	1.139149	1.639873	1.903017	2.825757	1.48924	0.7347108	1.317738	1.351883	1.252909	1.914245	1.796353	1.490056	0.4324289	1.28379	1.132675741	1.429252	1.333702
MIR99AHG	6.598792	4.115792	1.898811	6.904818	1.844928	2.655421	3.304478	2.898406	3.335452	4.714402	1.549247	3.298222	3.49615	1.928951	4.278073	1.814637	4.228854	3.404394	3.346098	1.109224	5.451843	2.662531	5.616284	3.415773	3.123826	2.265136	4.518318	1.810831	5.600549	5.086453	5.434418	4.290821629	5.004658	4.182047	4.70532	1.703692	4.257168	8.779844	3.939973	4.993568	2.718527	4.755364	3.828365	3.096619	3.466003	2.635887	1.221190263	2.938076	4.531225
NR2F1-AS1	3.146864	4.562644	3.821857	7.206642	3.347549	3.282305	5.490326	2.809967	3.670023	2.541407	2.430155	2.594936	5.168882	4.035886	5.853606	4.998606	5.984639	1.920586	3.970279	1.997102	6.601195	5.976414	4.704612	4.293242	3.467517	3.775746	2.674108	1.555685	3.893985	4.920469	4.934674	4.88904445	6.428794	2.778051	5.619469	4.414028	3.99147	2.363848	4.788107	5.494228	3.364202	2.994894	4.67764	2.394035	2.588299	6.76755	1.945573087	5.663845	4.462068
AL390195.1	0.4258287	0.7091678	0.2918495	0.4319929	0.1786619	0.2302832	0.8790716	0.2728707	0.04372969	0.7156269	0.2992322	0.367374	0.2507892	0.1826475	0.4575306	0.4756312	0.2757992	0.4040931	0.6749499	0.2787028	0.4264551	0.284484	0.4248041	0.6557192	0.3515077	0.3427797	0.4295125	0.1949638	0.4403327	0.3012292	0.7088484	1.037783136	0.3829226	0.2874103	0.2227675	0.301151	0.3472657	0.7685213	0.3286986	0.3049291	0.1139358	0.8429248	0.4570291	0.2166261	0.3743148	0.2560338	0.377667192	0.7562865	0.2138212
AC022306.2	0.6159508	0.7372892	1.197507	1.84566	2.407275	1.287094	2.159688	2.057707	2.385938	1.45355	1.339418	1.001052	2.402925	3.007862	2.928337	1.144178	2.179192	2.68875	1.847714	1.970331	1.773463	2.581221	1.356747	1.308905	1.777532	1.126975	1.781975	0.7311757	1.684681	2.251	1.764894	1.534486142	1.528731	2.524324	1.967346	3.881033	1.196092	0.9150612	1.166448	0.5635926	2.729176	3.140839	1.684232	1.493798	0.9962443	1.703594	0.861571523	1.006434	2.877057
AL355488.1	0.3188161	1.118082	1.726648	1.923266	2.246696	4.25767	1.395956	0.9983876	1.532473	0.9501185	4.429582	1.136281	2.394165	0.7311188	0.8951546	0.7681925	0.4634696	4.244581	3.157629	1.026158	0.4777607	0.9922637	0.8534314	1.975136	0.6212252	0.6944314	2.908106	0.4497786	0.8757599	0.6720216	1.215801	1.416644785	0.4395951	1.458713	1.150205	1.982391	0.4319856	0.765768	0.7447619	0.6090202	0.7572533	1.346018	2.697693	0.2201294	0.4214892	2.892858	1.309378781	0.6027934	0.7966903
AC024075.2	4.3288	6.904411	6.866338	10.55222	8.680883	7.928261	7.971048	8.364824	12.06476	8.652189	6.964504	5.317321	8.92743	9.007992	10.3154	4.597967	5.884183	7.522096	13.24469	6.943943	5.224329	7.770136	8.492102	6.380516	6.677573	9.49952	5.685754	6.464668	5.844759	7.801473	6.66949	8.660991892	6.356671	10.75184	10.1684	9.440723	4.955203	4.405481	4.493739	4.970849	10.45587	11.34635	8.425288	4.109478	9.070047	13.97798	6.633148628	5.568146	9.23486
AL022344.1	0.1646777	0.09855912	1.168152	0.1415627	0.1191848	0.4506223	1.503657	1.833796	1.43915	0.5527704	2.395403	2.147316	0.2007609	0.5279891	0.2713043	0.9274694	0.9505882	0.5253147	0.9605485	0.1394414	0.4109256	0.5520827	0.1700313	0.308773	1.266245	0.9326042	0.6741801	1.198126	0.2937447	2.102237	0.5084631	0.307689835	0.3633018	3.084732	0.2161564	0.2678626	0.05450821	0.09593981	1.185703	0.7835335	1.748144	1.1996	0.5315905	1.086019	0.09080156	0.3415988	2.19148411	0.7299388	2.345627
AC011477.1	1.903896	2.589718	3.137619	3.422098	3.069041	3.638249	5.05725	4.449975	5.171428	2.007019	3.509444	3.140031	3.657437	3.15885	4.297608	2.83889	1.949853	5.579341	4.651218	4.054751	2.093033	1.716592	2.958615	3.984509	2.185245	3.242188	4.180649	4.689118	3.121653	2.946023	3.377476	1.886451611	1.360311	3.528749	4.127234	4.015536	2.177014	1.953693	2.594851	1.583689	3.994248	4.728067	3.878163	1.859443	2.115483	3.8536	2.942195552	1.880364	4.841816
AC008760.2	2.278936	0.7030599	0.2468999	0.1298341	0.09918893	0.540614	0.5577602	0.09618508	0.05549192	1.326323	0.1035596	1.886954	0.01591227	0.304205	0.02764739	0.7428485	0.437478	0.2169472	0.04894257	0.342615	0.2593064	0.06563695	0.2156264	0.2080229	0.04460548	0.1151415	0.4007654	0.5285455	0.1978982	0.04410606	0.4787722	4.414125979	1.020431	0.109415	0.1284939	0.09050998	0.2721796	1.471407	0.3012465	0.2687137	0.1807272	0.01528073	0.4684283	0.06247573	1.500557	0.2924106	4.10786128	0.1020967	0.03014821
MHENCR	2.945367	4.66902	10.84917	6.574246	11.5947	7.747779	6.178321	9.027444	12.50342	6.275313	6.140526	6.299478	18.46588	15.53453	10.51521	9.14367	4.798918	10.55834	14.0334	11.25295	2.845896	5.532084	7.123344	5.949652	7.537866	11.2054	8.962135	5.639279	6.153113	9.215652	8.258508	5.701545137	4.500225	14.7055	8.01083	6.951227	2.678819	4.79711	4.632421	3.514426	11.81839	11.41642	9.296217	4.276023	1.993478	10.32046	5.219445465	3.407417	13.58597
ARHGEF7-AS2	0.1415245	0.1386032	0.304216	0.06319968	0.5586969	0.416071	0.156636	0.5899351	0.4710207	0.170129	0.4347858	0.1945096	0.749392	0.2855802	0.4542071	0.3305233	0.4312283	0.3240121	0.3082217	0.3510356	0.1358272	0.5751047	0.3690036	0.4824734	0.5251764	0.8126921	0.2458028	0.08621664	0.1784964	0.4186575	0.4608096	0.186970345	0.1241794	0.8787934	0.6332912	0.2863755	0.1987343	0.1967579	0.1395886	0.1765833	0.3958786	1.188259	0.4153185	0.2189626	0.023647	0.2846749	0.287441616	0.3019146	0.2311363
AC003965.1	0.8125748	0.2860727	0.627892	0.5282906	0.9801626	0.4756194	0.116385	0.6653354	1.608787	0.1701682	0.4213803	1.016199	1.359676	1.0315	0.6187295	0.7556562	0.4450208	0.5617505	1.169981	0.5171619	0.2293715	0.534149	0.3290162	0.2489524	0.4310581	1.353465	0.8153503	0.6406142	0.3315699	1.19644	0.4427517	0.322502822	0.2306721	1.28615	1.490086	0.9820853	0.501007	0.2088525	0.2592957	1.115254	1.029522	0.5285025	0.6353395	0.8134771	0.285519	0.3966029	0.742877595	0.3323424	0.7360322
AL354760.1	0.5701999	0.5638256	2.703012	1.339578	2.063399	1.110087	1.690207	0.89316	0.8490565	0.9834671	1.056345	0.9135786	1.846986	0.6725718	0.8460403	0.930835	0.5308758	1.706531	1.807564	0.8863335	0.8089714	1.073542	0.938566	1.265398	0.9413629	1.61998	1.826892	0.4034617	1.20381	0.5584938	0.8879364	0.746282102	0.6494796	0.7953621	0.7050576	2.35584	0.6017662	0.7041057	0.5134957	0.9527257	0.8772436	0.2579901	1.78886	0.4219201	0.6151347	2.845559	1.011419759	0.6464008	0.5090031
AC100830.2	0.1992601	0.7155392	0.6980066	0.6525367	0.9614242	0.6609128	1.69813	0	1.255042	0.4729258	1.073496	0.4393181	0.2699118	0.081906	0.7034533	0.1312559	0.185518	0.3345425	0.9685531	0.3749424	0.7649539	0.2783417	0.6857931	1.452948	0.2522068	0.5063562	1.268957	1.208111	0.4607439	0.6650214	0.3281282	0.344726574	0.274747	0.6186506	0.5812206	0.3411724	0.7328327	0.5320662	0.1965344	1.033159	0.4087447	0.2591994	0.5044898	0.6358468	0.4883106	0.6429648	0.387108872	0.7504534	0.5966205
AC027117.1	0.4692925	0.4348956	0.1789761	0.6320868	0.09130334	0.3201002	0.2764558	0.1487443	1.072686	0.8161194	0.3781284	0.1573463	0.1435429	0.03733607	0.1068875	0.07478969	0.3241721	0.1016653	0.9776197	0.5127417	0.2469937	0.6555436	0.08683673	0.2207709	0.5173473	0.0659479	0.1239518	0	0.3750459	0.2652507	0.4113288	0.801415625	0.04174693	0.6110129	0.5630057	0.05184005	0	0.9260515	0.1045197	0.2216262	0.4425156	0.2363071	0.3736962	0	0.3199756	0.1884146	0.470559692	0.1052575	0.5633535
RBFADN	0.1540407	0.3716526	0.3888939	0.3665162	0.3542013	0.2454847	0.5421005	0.5478701	0.4405818	0.3280622	0.4738805	0.2979263	0.296687	0.09200976	0.5268199	0.2021456	0.1501399	0.4768354	1.203353	0.5049805	0.1547695	0.2454349	0.2126169	0.6493624	0.4272626	0.2752352	0.46969	0.1751149	0.3029157	0.3584669	0.3121256	0.22735402	0.1592976	0.4533471	0.700308	0.01648424	0.0956013	0.1472342	0.3465985	0.2048131	0.2258803	0.6794053	0.6992626	0.2355344	0.07078034	0.6190969	0.273542129	0.2008205	0.3212107
AL162171.3	0.2708633	0.3962709	0.1910842	0.2525551	0.2964744	0.8921698	0.4396847	0.6982044	0.6634584	0.183677	0.2947982	0.3033321	0.387287	0.2226771	0.3364534	0.4163183	0.6771583	0.2947511	0.8254862	1.467679	0.3658684	0.7637317	0.3049888	0.6792531	1.114218	0.2676773	0.4175476	0.1008393	0.6113981	0.8412165	0.5823295	0.14578745	0.3250625	0.3114666	0.5980463	0.3134749	0.4316749	0.2666571	0.4403162	0.3855272	0.5710593	0.4371645	0.5333813	0.1227143	0.07836325	0.3329567	0.677257813	0.5754554	0.4376898
AC068620.2	0.512383	0.6814659	1.196583	2.551885	2.540907	2.195175	0.7970813	0.8856928	2.353204	1.245049	3.136838	1.694513	5.552472	0.5265386	2.143858	0.421894	0.8215798	3.775551	4.210241	0.8837928	1.28403	6.004228	1.53487	1.423296	1.026842	2.88313	2.83573	0.5177617	1.974617	2.778839	1.687517	1.831975509	0.8634904	2.180007	2.086167	2.461315	1.162063	0.7255448	0.6738322	0.7553349	1.707969	1.258968	3.297201	0.4238979	0.104638	3.621598	1.023073447	0.5442849	3.397084
AP005482.2	0.8634603	1.27207	0.668923	1.11475	1.548961	2.175505	1.132086	1.957847	1.307336	0.9683718	3.090366	1.338874	1.919373	1.50161	2.006145	0.9625433	1.216174	2.341797	1.106918	0.8332053	0.9349436	1.17522	1.168388	0.8994443	1.113913	2.483557	1.329383	0.2543391	1.20671	1.274624	0.8476645	1.103125037	0.6105488	1.397692	1.574139	1.573184	0.8061159	0.8545306	1.441252	0.6077407	1.566855	2.332794	1.723674	1.389443	1.281815	1.775808	1.612953633	0.6349991	2.130788
LINC01023	2.742111	1.881846	2.257315	4.265435	3.660468	3.547101	3.516442	1.496825	4.792764	4.239597	4.781039	3.69649	8.914519	18.12452	2.667529	5.418822	1.22544	4.849332	4.607926	4.162204	2.000109	4.545396	1.845559	1.828087	2.846003	8.560938	2.794033	1.085025	3.405761	3.980977	3.115713	4.402379736	2.8735	1.891898	3.239372	1.909313	1.492558	4.073701	2.993092	3.044279	2.531217	1.236548	3.748961	1.088912	2.318356	5.66281	5.575788339	1.016846	2.298905
TLX1NB	0	0	0.1550306	0.5383169	0.1016842	0.1467918	0	1.394272	0.4280815	0.1714923	0	0	0.171282	1.486522	2.876805	0.008329301	0.5415439	0.01415304	0.008780416	0	0	0	0.406181	0.03512454	0.168049	0	0	1.928727	0	1.00228	0.01041126	0.087503308	0	1.919311	1.447673	0.0360838	0.1581151	0	0.1080887	0.09255914	1.024564	0.4276584	0	3.165224	0	0	0	0.00732656	0.2596158
GDNF-AS1	0.03438483	1.349996	1.671241	0.3927044	2.704265	0.4234061	1.2433	3.209586	2.444571	0.07344835	1.813718	0.4321162	1.369354	2.115846	2.504674	1.022641	0.1184498	3.752418	2.671788	1.074037	0.2541046	0.5907856	0.8599534	1.6118	0.8062349	1.044793	1.041693	1.069804	0.8552698	1.970965	1.596758	0.057107422	0.3555828	2.740069	1.643616	2.293126	0.6373558	0.05258478	0.9733454	1.189263	2.211242	7.393556	0.9728514	1.561729	0.01263962	0.9795446	0.865066418	1.039986	1.791406
AC145207.8	0.1415702	0.2033504	0.4463275	0.3129394	0.4098433	0.4578259	0.4481235	0.3709361	0.4012568	0.2592032	1.164846	0.3477981	0	0.06983105	0.3665121	0.139882	0.1845295	0.4278341	0.7372899	0.1331945	0.08152262	0.3955122	0.2923452	0.265446	0.4300507	0.2466897	0.3477476	0.4878974	0.056117	0.6024172	0.7693237	0.764154111	0.3123234	0.3223283	0.2787381	0.1454376	0.09371927	0.3299103	0.1117069	0.3627014	0.2613643	0.6261299	0.7527024	0.1807025	0.1561206	0.1566217	0.467556009	0.09843357	0.254332
SLC25A25-AS1	0.5612081	1.242015	2.250965	1.507032	3.426888	2.826278	2.644918	0.8945257	2.327061	1.151843	2.158566	0.4878584	2.094762	0.7658743	2.263026	0.5027609	0.3831698	2.558666	3.224108	0.840115	0.438074	0.9964728	0.924263	2.122733	0.9897272	0.7714697	3.730541	1.432672	1.104871	1.151899	1.475576	0.787083425	0.5640244	2.516807	1.492385	2.566667	0.5338865	0.4976981	0.8585886	0.750856	1.109002	1.450316	2.093424	0.5783742	0.5982588	1.766044	1.03455164	0.7565685	1.497919
AC007038.1	0.6247072	1.031408	2.20721	1.111076	2.078755	2.27747	2.045623	2.786846	2.289604	1.007934	1.645851	1.03808	2.655349	2.656411	2.433568	0.6811117	1.223416	4.050677	3.320753	1.216029	0.9303493	1.685096	0.840251	1.862467	1.758631	0.4457499	1.851991	0.9692381	1.408916	1.887223	0.9577796	1.296917274	0.5940475	2.630658	3.204567	2.083918	0.6892588	0.9726222	0.8711254	0.7884204	2.651317	3.306543	2.208847	1.14567	1.227375	3.098147	1.360112253	0.9173942	2.128484
EMX2OS	4.061076	2.212138	0.8946572	4.002186	2.098485	1.11001	0.186946	1.452558	1.553157	1.014331	0.406111	0.4933154	1.969891	0.153713	0.2721125	0.5444205	11.36151	0.6217698	2.444276	1.78803	1.855169	5.349813	1.539874	1.593896	6.659014	4.115907	0.6532967	0.1677531	2.982513	5.258974	3.058911	3.76917723	4.550886	1.815381	2.398918	0.3850948	1.329463	0.7380429	0.5131632	1.24799	1.939962	1.992757	6.301549	0.2613332	1.494151	0.5970804	1.803934363	7.592983	2.75399
AC012464.1	0.5313602	0.530029	0.542894	0.3262684	0.1068249	0.5140433	0.3234533	0.3383933	0.4183474	0.5404866	0.6506034	0.4462914	0.03998694	0.03640267	0.4168612	0.3791837	0.5221989	0.2478093	0.5227112	0.4999232	0.679959	0.4948297	0.5418612	0.5535042	0.6165055	0.4179448	0.120853	0.9890964	0.7313396	1.108369	0.4010456	0.949913227	0.4070325	0.7026649	0.3551903	0.1769042	0.4885551	0.8814026	0.3785107	0.4321712	0.1816643	0.422399	0.5044898	0.188399	0.2712837	0.1224695	0.630844088	0.3335349	0.4166874
LINC02804	0.02711021	0.06490152	0.1780629	0.09987807	0.588627	0.4720805	0.3630598	0.3107694	0.3521802	0.1103034	0.6373257	0.1024649	0.4773951	1.30381	0.6061502	0.1607215	0.277646	0.6372238	0.3388524	0.6376571	0.07805652	0.3786962	0.2177121	0.1412	0.1286769	0.1771509	0.4439499	0.3633416	0.1611932	0.203578	0.2343773	0.05628189	0.03738054	0.2525105	0.266887	0.5802251	0.1196461	0.05922815	0.1336969	0.1488345	0.583921	0.07053044	0.1544357	0.2018561	0	0.3374159	0.105335747	0.09424847	0.1739418
AC018450.1	0.4487358	0.2813559	0.2245598	0.3411385	0.1546527	0.2126261	0.130075	0.0699856	0.1514126	0.8042093	0.5337389	0.1615264	0.2605047	0.1317523	0.05029157	0.02111355	0.2785257	0.03587587	0.4006271	0.3216664	0.2460978	0.6865264	0.4167465	0.378401	0.3651251	0	0.1749615	0.02045623	0.5717389	0.1604609	0.3958651	0.377073572	0.2946348	0.08845764	0.3272287	0.07317369	0.1414583	0.1244903	0.1053804	0.2346238	0.2958742	0.1945733	0.9332385	0.1363746	1.099681	0.2364022	0.269834602	0.1671457	0.2467829
EXOC3-AS1	3.029041	2.329196	3.3872	3.201864	4.34751	2.992588	1.773839	2.998187	3.350804	2.271799	8.436326	5.416281	2.42807	8.191585	5.797956	2.907677	3.444857	4.184296	3.554384	3.679531	3.146293	3.628652	2.958161	1.787323	4.24945	6.190587	2.799314	2.36751	3.0302	3.431078	3.243793	3.691455702	1.81072	6.864802	2.80999	2.773692	2.675743	5.039984	2.722882	4.83269	4.084989	6.334253	3.203495	2.81409	2.82768	2.783732	5.093170246	2.857548	3.751621
ZNF232-AS1	1.199931	2.254341	2.046001	2.429935	2.894817	3.143124	2.650833	2.381429	3.800788	2.683573	2.627062	1.651901	2.970914	3.214178	3.310369	2.57539	1.938414	2.027935	2.822475	4.141936	2.333758	3.152504	2.151508	1.903878	2.051852	5.08015	1.778455	1.255213	2.425452	3.172609	2.011953	3.546937433	1.906519	2.639905	3.624661	2.721215	1.508042	4.120342	1.638113	2.064985	2.750774	1.695262	2.716097	1.022765	0.8982384	4.637479	2.85603754	0.8149721	3.354875
CERNA1	0.8441934	0.2366924	0.08991497	0.980673	0.2293474	0.2837889	0.6388819	0.174363	0.2155607	0.3713267	0.1229193	0.409615	0.3811732	0.1219211	0.1789958	0.06011721	1.026722	0.08938158	0.4198472	0.2075063	0.4744466	0.9561356	0.1832272	0.2059796	1.032411	0.4721206	0.4566584	0.09464909	0.1959544	0.6282167	0.5354	0.955234706	0.7864894	0.2439971	0.3078029	0.2343932	0.3692134	0.3267721	0.2775486	0.2713957	0.1404085	0.1483966	0.7076336	0.2426896	0.195697	0.1051742	0.199464495	1.328607	0.14639
AC138207.4	0.249525	0.5514089	0.6303491	0.3653577	1.134492	0.9191502	0.7594628	0.2671756	0.5440279	0.5076214	1.001169	1.206075	0.5069987	0.4260493	0.4743334	0.8629226	0.1608344	0.5639488	0.5298011	0.198645	0.2302691	0.2010897	0.2532329	0.3199061	0.2915334	0.3135602	0.7727027	0.1745614	0.2472729	0.1561459	0.2252054	0.876655659	0.1323285	0.8541674	0.3254275	0.3122107	0.1482431	0.3634276	0.3786334	0.4478475	0.7382505	0.1498082	0.492037	0.1531238	0.564453	0.7830379	0.969520113	0.2335501	0.4187171
AL391069.2	0.06628194	0.1983477	0.2176736	0.3662888	0.2798324	0.247327	0.1613904	0.2170863	0.3913853	0.2022611	0.09738761	0.2192024	0.2244589	0.3269429	0.4679939	0.06549151	0.09256617	0.3894881	0.3106734	0.2806222	0.1590341	0.3240568	0.1140612	0.2761767	0.1573015	0.2887449	0.2261283	0.1269052	0.3612605	0.2488645	0.2046538	0.240806921	0.04569596	0.5830664	0.3262569	0.1986034	0.1828273	0.2172109	0.1634382	0.1819432	0.1529606	0.2586605	0.1258602	0.1762569	0.1218239	0.5957975	0.16096003	0.2592323	0.6804345
MIRLET7BHG	0.1196674	0.6862248	1.242959	0.3656848	1.215208	0.7649881	0.5183836	0.6334748	1.515122	0.4302756	0.8545984	0.3181813	0.6710099	0.5353633	1.120023	0.2227317	0.2150558	0.9531658	2.849424	0.468678	0.2163452	0.8202527	0.3735465	0.8001073	0.5336499	0.2424691	0.5924499	0.9963982	0.3612777	0.4911034	0.8111549	0.265766856	0.2609329	0.7344316	0.6970994	0.8648433	0.2517833	0.3060259	0.439183	0.4456199	0.9162503	1.719549	1.157297	0.5949963	0.2301744	0.8043475	0.670412013	0.1475429	1.199907
LINC00685	0.8938769	1.42662	5.822158	1.189202	2.605729	2.45526	2.448571	2.500677	6.993635	0.8334606	4.158997	1.900388	6.558605	3.490574	2.103786	1.03042	1.074964	1.063032	4.500087	3.469093	0.3217096	1.560794	2.221884	2.832183	2.227434	1.216877	1.473955	2.032336	1.623984	2.42391	0.9199856	1.121166802	0.5649003	2.621074	2.362906	3.252297	0.2054671	1.11205	1.983712	0.851973	4.584052	2.761563	6.223613	0.9507989	0.4107286	6.438233	2.713379944	1.132963	5.161684
AC254562.3	1.389452	3.326331	5.110603	3.909015	5.454673	2.105285	2.368232	3.764693	7.965838	0.8222934	0.5938947	0.5490233	4.585507	3.862952	5.053864	2.196612	2.187407	3.265898	5.183744	1.307248	2.206365	3.423029	3.709731	3.763127	3.429373	0.8804202	3.757744	3.966239	2.303198	3.857335	6.052951	1.180046593	2.682157	3.712557	2.680431	6.098929	2.843066	2.704408	4.011669	3.282378	4.81943	4.764997	4.892992	3.143965	1.11437	6.393257	0.957036197	2.810427	4.570894
NCK1-DT	2.253354	4.206109	2.593712	2.013777	2.596989	3.038626	2.240859	2.630558	2.424014	2.167242	1.14732	2.867008	2.372353	1.802047	2.520421	2.689414	1.775988	3.446092	1.487251	1.238438	1.445329	1.823148	3.455361	3.183908	0.9001082	1.239188	1.857196	2.488216	1.215999	2.443221	1.019517	4.261196785	1.215116	3.567306	2.696636	1.222395	1.969263	2.632067	2.057491	3.337683	2.351211	2.046024	1.673395	2.44431	1.117408	3.764073	2.199666928	1.376727	2.547999
FAM66C	1.436417	3.1522	1.549961	1.448993	0.6889416	1.339975	1.8029	3.035552	2.419342	1.02624	1.341686	7.952887	0.912639	1.990627	3.505444	0.5744734	1.830901	1.314915	3.808073	1.885572	1.116002	1.519205	2.122658	3.270437	1.717452	2.581211	0.9941011	2.115036	1.582744	3.171728	3.07079	1.824735902	1.419418	2.820937	2.588745	1.911912	1.094296	1.877917	1.619163	1.367514	2.178335	4.528899	1.961243	1.586093	0.5091589	1.239146	1.249113374	1.40299	2.203109
AL353764.1	0.2354127	0.1207661	0.1767105	0	0.4462306	0.3346394	0.2047173	0.05507306	0	0.03420801	0.7411937	1.30286	0.2733284	0.3732425	0.1187263	0.3655228	0.1252442	0.3387772	0.03502905	0.8226584	0.03227653	0.1409325	0.2700732	0.07006382	0.1596246	0.3662613	0	0.09658446	1.466382	0.1683598	0.6230282	0.349090202	1.020157	0.06960907	0.1471444	0.5182365	0.03710545	0.3673645	0.09951108	0.3384885	0.05173983	0	0.3192974	0.03577197	0.1236229	0.232537	0.49001123	0.08768687	0.215776
THBS4-AS1	0.2021568	0.3069021	0.2979428	0.4480765	0.3211686	0.2514453	0.2461166	0.1291909	0.1397511	0.205629	0.2100928	0.1490859	0.2604779	0.3952161	0.295916	0.1705149	0.2846178	0.1903985	0.2927358	0.5149224	0.3075905	0.2755006	0.1923247	0.267079	0.1591407	0.451069	0.1749435	0.207688	0.1710154	0.1789572	0.2679426	0.301968963	0.2923382	0.1888036	0.1779797	0.1899506	0.1196832	0.1472185	0.1604859	0.3112956	0.1365432	0.1924153	0.1966153	0.08915884	2.478558	0.334111	0.172420902	0.1414164	0.1581779
YTHDF3-AS1	1.265496	0.9301345	1.049926	2.153916	2.062108	1.601655	0.9190037	1.308867	2.595735	1.490478	2.120351	1.61532	3.518628	5.639878	2.299123	1.623332	0.8268213	1.640097	1.618752	2.297697	1.32109	2.884209	1.324466	0.809442	1.728214	3.941237	1.363384	0.6376189	1.496089	1.694971	1.562951	1.728434077	1.377561	2.412565	1.894229	1.25445	0.4409244	1.067097	0.8321233	0.9344648	2.186044	1.675049	1.517685	1.015466	1.203774	2.88605	2.307557064	0.5402879	2.36464
AL139022.2	0.5397564	1.895183	4.632369	2.73977	1.171939	0.626599	0.8761714	0.5892693	1.487352	0.8052396	0.6344484	1.598035	2.388385	0.5768549	0.5928275	0.8177569	1.708608	0.181242	1.761574	0.4062581	2.037575	1.507946	2.022806	2.024101	1.60547	0.9405392	1.669572	0.1722387	0.9271339	1.666306	1.822112	0.336166772	1.637318	1.191682	1.377611	1.879143	1.270464	0.6289147	1.84556	1.51455	0.7750463	1.357432	1.229907	1.454458	0.4960266	1.791427	0.664114543	1.626265	1.985529
AC139887.1	0.05573708	0.9340372	0.5857398	0.8213749	0.874022	0.9705712	1.153575	0.3650997	1.711421	0.2267776	1.310306	0.6319861	0.5284987	0.1374646	0.7214906	0.3855069	0.1037863	0.6550482	1.393323	0.5243949	0.2674664	0.4671469	0.4476039	1.393437	0.3174631	0.6677225	1.369104	1.067157	0.6075744	0.3487874	0.826057	0.636418291	0.4611138	0.8652456	0.6706391	1.479209	0.553468	0.2029496	0.3298479	0.917986	0.3430025	0.5800266	0.9525332	0.4150049	0.4097712	0.770787	0.595552111	0.4844239	0.5721835
AC139887.2	0.6173899	1.478024	0.7977218	0.9819124	0.5615938	0.541319	1.651152	0.8287184	1.326759	0.8544836	1.769641	2.132635	0.6169413	0.3869084	0.8575431	1.660075	0.6784659	0.9685802	1.939742	0.7998771	0.9810837	0.6362096	1.195965	2.203474	1.316279	2.061249	1.615978	1.346786	1.01301	1.608718	1.250012	0.777440503	0.5442606	1.256941	1.140299	1.135075	0.6141836	1.872136	0.8984429	1.092776	0.8875599	0.8426037	1.345306	1.410301	0.362745	0.5878536	1.002796316	0.8092802	1.039013
AC015712.2	0.6430773	0.2275566	0.1233227	0.1095247	0.2717807	0.06422297	1.242952	0.04612125	0.04711952	0.2793151	0.8827975	0.08870633	0.1684962	0.2083828	0.676663	0.1229075	2.287837	0.1536768	0.1075627	0.203149	0.1193833	1.258931	0.1938638	0.2102533	1.976214	0.3322883	0.03843383	0.01123406	0.01860652	1.092703	0.2492847	0.229005639	0.2491816	0.2234623	0.05647903	0.1948982	0.3754796	0.0752037	0.1064851	0.1546195	0.1949842	0.6716592	0.2272878	0.2496454	0.200587	0.0616675	0.633782488	1.480917	0.1234803
ZDHHC20-IT1	0.07245821	0.6938562	0.3331395	0.4894025	0.3933099	0.4506223	0.3087509	0	0.1711421	0.1842568	0.6920054	0.1711629	0.04907488	0	0.08526707	0.2147824	0.1349222	0.2433036	0.3773584	0.06817134	0.1043119	0.1518227	0.374069	0.8679952	0.7222286	0.355107	0.2966393	0.2080956	0.287217	0.2720542	0.2237238	0.188032677	0.199816	0.4499277	0.3170294	0.06203134	0.07994538	0.1846841	0.3216017	0.03314949	0.2229516	0.1885086	0.2063822	0.07707234	0.4328208	0.2505058	0.633450881	0.283388	0.09297982
AL050341.2	7.892819	7.664612	8.560886	10.60743	12.72748	11.87584	8.664602	6.081481	8.185058	7.218179	19.69796	11.66085	18.21598	6.28885	5.283128	14.66727	6.568373	14.03298	16.48525	7.893012	11.10945	11.16979	11.22665	7.812275	8.121026	13.47404	13.04366	1.851839	10.45612	9.787595	12.22656	6.614455124	4.150622	6.862298	7.400096	13.38122	10.56877	7.465437	6.989023	10.11823	6.62055	6.418591	12.27668	3.884126	3.004013	14.86323	8.611351156	8.118518	8.774254
HDAC4-AS1	0.2600458	0.5291644	0.888165	1.94803	1.568392	0.5175173	0.8231437	0.5110205	2.303299	0.5290244	0.1910418	0.4177156	1.866927	1.250637	0.5814296	0.822223	0.3389563	0.742215	1.002185	1.712624	0.2495771	1.489332	0.6563327	0.8397372	1.086176	1.132841	0.9936367	0.3236289	1.056565	1.497112	0.7386899	1.268683771	1.111537	2.475948	1.592905	0.7346615	0.6312164	0.5491889	0.7181681	1.499028	1.440275	0.811848	1.530752	0.2489449	0.3106707	1.582314	1.262997951	0.2712142	2.068915
AC018809.1	0.2594344	0.5520737	0.5679981	0.6725966	0.5215683	0.7529386	0.7369821	0.6136712	0.8510684	0.4104962	0.4235393	0.2179	0.3904692	0.3554691	0.5427488	0.08544688	0.3488947	0.8711414	1.080896	0.6508945	0.2213248	0.1207993	0.2314913	0.6906291	0.51992	0.3453321	0.1966867	0.4691245	0.514186	0.3607711	0.4984226	0.299220173	0.1192392	0.5668167	0.693681	0.345491	0.09541402	0.2519071	0.2558856	0.2110058	0.2217421	0.4124692	0.4926302	0.09198507	0.1059625	0.7972698	0.616014118	0.1002136	0.5178623
LINC02716	1.375478	2.263853	1.645532	0.8144141	2.192462	1.83304	0.777484	0.5228971	4.873199	0.7495192	0.1804447	0.3249194	9.34918	0.9995309	1.705341	0.8008835	3.613171	0.2061895	1.100096	1.710061	2.027305	2.847749	3.09963	1.049014	4.266919	1.364253	1.072594	0.07054089	0.9249361	3.596649	1.971803	3.416458128	3.75925	3.024938	5.02411	2.607419	1.544707	0.4829512	2.083446	0.8989693	5.592685	0.5431605	1.492481	0.2351359	1.286612	3.770324	2.218867494	3.394252	6.02005
CH17-340M24.3	8.290285	5.807275	5.777814	4.779449	8.392365	12.13515	2.012117	7.595662	9.790588	5.612745	5.835847	4.710128	9.821541	28.07267	9.630331	4.214236	6.527256	5.012543	8.801663	19.26125	6.140098	7.633451	5.168296	5.914535	9.211031	7.054633	5.056426	9.67169	4.094523	6.639093	3.85194	12.147288246	4.484164	14.31793	11.80908	5.682402	4.323468	5.357869	5.284737	5.195268	13.24661	10.95746	7.28895	5.18885	5.585359	8.294339	15.536142019	5.096982	9.680475
LINC01126	0.1549532	0.5796186	0.3180468	0.6779087	0.2686848	0.2168244	0.8253364	0.4599236	0.8806645	0.5220982	0.626097	0.6588627	0.1967765	0.05971276	0.6268114	0.2200889	0.09918339	0.3414529	1.129782	0.1548972	0.2695463	0.2029222	0.3110929	0.7868771	0.2941902	0.2214924	0.3171841	0.5284567	0.3838866	0.6181547	0.8133433	0.382005633	0.3338359	0.7015884	0.4131398	0.4062563	0.4487821	0.4513717	0.200594	0.3367312	0.4916856	1.347963	1.250497	0.2575321	0.08009956	0.3214266	0.206959786	0.2609297	0.4970975
AC109322.1	1.62687	2.415322	5.367582	1.796541	3.574916	2.24313	2.10347	2.251111	2.591503	3.745777	1.074731	1.990039	2.067046	7.262678	6.247971	6.08097	1.491189	1.842101	2.101743	4.651184	1.21037	3.399997	1.982145	2.062504	1.735917	16.24827	1.411227	2.994118	1.462216	2.004534	3.909502	2.866903282	2.312743	5.181525	2.6486	0.636999	1.307967	3.067493	3.01021	2.05401	3.783475	2.674019	2.610256	1.234133	2.619261	3.749659	4.483602758	1.183773	2.265648
AC022762.2	0.530182	0.9025772	1.795316	1.345586	2.302302	0.3517052	1.577821	0.8103433	1.572281	0.8628611	0.4154629	0.1669882	1.771483	0.7990829	0.9427903	0.3725223	1.283406	1.740709	1.840772	0.7205101	0.7010664	1.333078	0.7839566	1.178191	0.9730373	0.2822892	1.607801	0.6203392	0.3619401	1.312348	0.4510853	0.440271634	0.9909572	1.633884	2.165079	2.572031	0.9099474	0.4118392	0.8250667	0.6468194	1.450092	1.655198	1.543672	0.7017969	0.2490276	1.629306	0.755334384	0.9830262	1.118782
AC006213.3	0.9558317	0.9595884	0.3645296	0.8330256	1.413312	0.6136134	2.515053	1.817731	0.7646775	0.3136286	1.766822	0.8448892	1.921229	1.672974	0.9070965	0.9444332	0.7176713	1.397702	1.156162	0.8992815	1.154089	0.9906164	0.7782049	0.8671922	0.5561233	3.760944	1.262295	0.6198593	1.191645	1.466391	2.322919	0.896155736	0.3401123	0.9892028	1.045522	1.319816	0.7484248	2.716934	1.246872	1.354192	0.7115478	1.163138	1.112415	1.213479	0.3400229	2.345161	1.587371003	1.527481	0.3560929
AC008764.6	0.4160481	0.6455646	1.052576	0.6433905	1.226757	0.9391414	0.7503991	0.6434684	1.419429	0.8542248	0.9282654	0.9682409	1.95161	0.8360825	0.9247912	0.4415375	0.5164736	1.008963	1.749454	0.3479407	0.3623271	0.7856527	0.5126599	0.8507217	0.6143655	1.493581	1.103974	0.9367152	0.526819	1.051049	0.5804491	0.895722602	0.3187012	1.211985	0.9438865	1.035555	0.3740316	0.7069591	0.5547418	0.5569243	1.031246	0.9921987	1.038727	0.4753229	0.3398585	0.8949921	0.815753834	0.3482046	1.670851
AC092171.1	0.1481881	0.7855411	0.4449444	0.4159597	0.6639317	0.3949678	0.2319585	0.3813425	0.9250311	0.3876	0.4665681	0.3000465	0.8889527	0.1827385	0.4982405	0.6275183	0.236517	0.6042202	0.8379059	0.3784279	0.1828575	0.3844294	0.4128723	0.529247	0.3014424	0.3227769	0.4333376	0.1418624	0.31468	0.2384539	0.5229135	0.329619035	0.4378438	0.7229914	0.6252173	0.8880449	0.1167861	0.4779153	0.6472846	0.3680342	0.553678	0.6058312	0.8441662	0.607981	0.1556369	0.4684092	0.452398151	0.4047803	0.3531505
IRF2-DT	1.624013	1.151114	1.238174	1.845769	1.367427	1.576368	1.232818	0.3858855	1.361342	1.211398	1.160325	2.292748	1.259517	0.7146732	1.124176	0.2768802	0.8716308	0.7912471	2.427878	1.408094	2.017058	1.690289	1.198243	0.8624316	1.892307	0.6519831	0.6865881	0.3962934	1.931227	1.745581	1.533799	1.831196377	1.826524	0.7579685	1.365392	0.3598462	0.8923987	2.397805	0.9862053	1.888051	0.9112246	0.3976531	1.910733	0.8196826	1.662168	1.329892	2.159025111	0.4594189	0.8090693
LINC02846	0.4899348	0.3432872	1.036022	0.4255674	0.4900813	0.4756194	0.2618662	0.3326677	0.4657016	0.2552523	0.7725305	0.3161509	0.4694119	1.635664	1.068715	0.4014424	0.3448911	0.2608127	0.4480777	0.224853	0.3211201	0.3338431	0.6991594	0.4730096	0.3970272	0.4164506	0.2446051	0.1601535	0.4026205	0.3290211	0.531302	1.00472033	0.4778208	0.6430751	0.2875604	0.9411651	0.131844	0.1827459	0.3064404	0.328016	0.3309177	0.4974141	0.6126488	0.3050539	0.5600564	0.6279545	0.568765659	0.3842709	0.5060221
AC103563.2	0.08010455	0.2237309	0.1052271	0.03279079	0.03220851	0.6974456	0.2275551	0.04372635	1.040613	0	0.1961618	0	0	0	0	0	0.2237403	0	1.001232	1.029992	0.0256266	0.1491949	0	0.1668857	1.039244	0.1163202	0.1821905	0	0.3175263	0.5681087	0.06595542	0.083150128	0.03681701	0.5250413	0.4965201	0	0.08838183	0.01944509	0.1316813	0	0.2053993	0.03473359	0	0	0	0.07385095	1.270910199	0.09282764	0.2741114
AC002128.1	0.2824158	0.5821973	0.3091565	0.7514448	0.5677702	0.7806056	0.9550786	0.1027741	0.5188166	0.2074702	1.68286	0.6967812	0.7013457	0.2708702	0.2584868	0.1550267	0.1752926	0.7902579	0.9478529	0.2214227	0.1204652	0.2191667	0.4679953	0.5556833	0.2829879	0.2733982	0.5780962	0.07510012	0.2021261	0.2749104	0.5038189	0.684024383	0.173069	0.4871265	0.4633747	0.3223676	0.1211771	0.4570361	0.1702266	0.4881067	0.5069078	0.714329	0.8639885	0.03337778	0.2162793	0.4990391	0.655341791	0.2727269	0.5234691
ST3GAL5-AS1	1.058649	0.5848596	0.1604613	0.800045	0.4665915	2.456266	0.9170706	1.566945	1.081933	0.5798324	0.448692	0.4809174	1.020356	0.6276322	0.9343441	1.468457	0.8150473	0.4443476	2.481023	3.14128	0.4298591	0.7394006	1.19116	1.399666	2.18386	2.217214	0.5556461	1.617636	1.170143	1.630704	1.584067	0.507183925	0.2245697	1.685553	0.4676487	0.5228695	1.033266	0.5040822	0.7028049	0.540214	1.660036	3.389785	1.08243	0.5630316	0.9915886	0.4504625	1.14698925	0.566213	1.384604
AL731563.3	0.1538381	0.2920892	0.4599178	0.7752266	0.3967274	0.303514	0.8395792	0.6515299	0.6139474	0.2859813	0.2572102	0.7117642	0.8191667	0.340162	0.4931586	0.6342216	0.1580453	1.050942	0.9669415	0.2445548	0.2138307	0.2815836	0.4016625	0.5857382	0.4280382	0.1848736	0.7094334	0.2132894	0.5467159	0.1527004	0.4782701	0.126648299	0.2706326	0.3458679	0.3539546	0.6267126	0.2984982	0.2201986	0.4081113	0.2621071	0.3672581	0.4761333	0.7353296	0.2990561	0.1462494	0.7115865	0.247337449	0.2028616	0.5377668
AC025287.3	0.4772696	0.9902339	0.8777329	1.484814	1.151406	0.8310879	2.246741	0.4689454	0.7515223	1.132756	1.729748	1.082323	0.8619939	0.7062553	0.9360656	0.4715781	0.65172	1.923119	2.485594	0.748388	0.4885933	0.6222409	0.6570473	2.08807	0.966541	1.212829	1.215767	1.005172	0.6306162	0.9158977	1.532575	0.69358161	0.2632306	1.152509	1.218127	1.116812	0.3159518	0.8109882	0.7531857	0.8733998	0.538466	0.4138912	1.027105	0.473818	0.4970827	1.100025	0.958113775	0.857266	1.061566
AC090907.1	0.681786	0.2331696	0.5970729	0.7176575	0.7440757	0.4038164	0.4743103	0	0.5367797	0.5283779	0.7632333	0.6442139	1.099437	0.7206394	0.4584624	0.6736556	0.9068091	0.2725397	0.3719785	0.2749068	0.3115902	0.9070197	0.595937	0.202914	0.8321283	2.156839	0.2215229	0.3729616	0.4504218	0.60949	0.7217484	0.13480143	0.3581223	0.9071862	0.461662	0.9449988	0.3582074	0.5201462	0.3842627	0.2970627	0.6992781	0.4645529	0.5548361	0.2762674	1.730469	0.4489717	0.883018201	0.7900747	0.3749492
AC009065.2	0.253761	0.6627281	1.272776	0.9632235	0.6400219	1.004281	3.482623	0.4911146	1.907083	0.5397044	1.118548	0.3051703	1.437447	0.2275825	0.7601232	0.1139704	0.3866078	0.7358967	2.450918	0.520904	0.1328429	0.7411703	0.3969859	1.033315	0.9416694	0.05024829	1.0074	1.214644	0.3429147	1.299246	0.6268151	0.502871761	0.1590431	1.575724	0.6560811	0.612234	0.05090589	0.3695974	0.1592753	0.2321904	0.6388484	1.560448	1.708403	0.1717676	0.2756022	0.7018512	0.739484386	0.4210492	1.065702
LRIG2-DT	0.3500624	1.140673	0.9026682	1.233955	0.7428654	0.6128024	0.6471696	0.7218848	0.4746601	0.2307893	0.1904979	0.9800624	1.25571	0.1918579	0.3966878	0.832693	0.4466314	1.055734	1.586777	1.140532	0.8896983	0.6610474	1.04863	0.9318858	0.7569281	0.8330918	0.8404176	0.4344141	1.194888	0.5111388	1.120893	0.679639866	0.813403	0.5165904	0.6523663	0.7048213	1.451956	0.5712301	1.061398	1.067686	0.6582468	0.5481239	0.9724611	0.4137271	0.2680843	0.9771661	0.377820778	1.166282	0.3992952
HLA-F-AS1	0.1678381	0.1917693	0.1202596	0.2810639	0.09202433	0.3653287	0.3436546	0.3498108	0.1396493	0.201761	0.1008832	0.1657974	0.1240083	1.025442	0.314217	0.06784225	0.1775717	0.2177448	0.1152212	0.24404	0.2233175	0.1332097	0.1487882	0.3655591	0.2100215	0.07477725	0.223834	0.1058985	0.1436429	0.1670908	0.3768881	0.388033933	0.3260935	0.122378	0.1043109	0.4539168	0.0505039	0.1194484	0.5681109	0.3594963	0.08802829	0.5458135	0.3838903	0.1014352	0.1822839	0.05802575	0.174148045	0.2817982	0.06852784
AC125807.2	0.3175459	0.6516009	1.370588	0.1671266	0.3283179	0.2256959	0.4418258	0.1708613	0.09107449	0.6044714	1.566336	21.03755	0.1659105	0.1062867	0.1975168	0.3451351	0.3716696	0.4417408	0.2126265	0.09816363	0.03918375	0.3928784	0.2237837	0.09923381	0.03875688	0.3557133	0.4828619	0.1346246	0.2877074	0.1192269	0.7899729	0.094176867	0.4816281	0.1737057	0.1339751	0.5903039	0.2302354	1.747584	0.3445224	0.9629768	0.258228	0.2655429	0.585748	0.2991652	0.3043256	0.03136669	0.246762628	0.4376358	0.1106021
LINC01616	0.5942844	0.1255332	0.03673719	0.1974782	0.4385444	0.06087354	0.2553578	0.09159519	0.09908228	0.2062383	0.08218148	0.05945658	0.2935883	0.03448674	0.1234129	0.03454103	1.295371	0.02347667	0.1674941	0.07893524	0.1006518	0.9864039	0.04812583	0.0291318	1.539789	0.1827451	0.02862309	0.02677254	0.04849936	0.4900157	0.3885729	0.014514803	0.5976951	0.1230066	0.4588583	0.03591288	0.4011295	0.09164777	0.02068783	0.006397271	0.09680795	0.05456829	0.2256928	0.02974722	0.01285028	0.009668644	0.095079372	0.7170324	0.03588695
AC006064.2	0.2322886	0.251981	0.2288546	0.2852619	0.2626842	0.2798947	0.2474506	0.202085	0.2400354	0.2067435	0.5012846	5.88501	0.1081614	0.1790295	0.1708448	0.5451065	0.04055039	0.2681215	0.4612158	0.259523	0.04876755	0.09125957	0.2831447	0.4083227	0.1515997	1.454638	0.2377437	0.1737289	0.1079026	0.2180398	0.8875599	0.391820368	0.09008097	0.1352242	0.2143846	0.4350103	0.0640728	0.3436096	0.09307639	0.1328395	0.1675183	0.1605242	0.2894614	0.2084744	0.1134055	0.3011545	0.204483739	0.1829605	0.2701326
AL391840.1	2.522279	2.817876	0.5301316	0.5781971	0.8518948	2.551625	0.3684911	1.542046	2.819873	0.5473282	0.2964775	1.175752	0.4099927	0.6635423	2.809856	0.8971923	3.694705	0.846943	1.331104	27.08445	1.67838	2.113987	0.3858189	1.6465	5.39531	1.391793	1.28502	1.609741	2.299554	2.567488	2.201366	2.269086311	1.205641	2.436317	2.942889	0.2015364	1.521324	0.4653283	1.061452	0.9846938	2.586992	0.4374673	0.7663136	1.252019	0.2472459	1.767281	3.495413443	1.344532	1.941984
AL031056.1	15.18504	22.58828	2.550702	13.39342	2.454402	2.371766	0.9767298	0.4760144	5.355213	0.9224935	0.05125103	12.64533	4.016194	0.2437465	0.09577774	4.802185	7.978222	0.7808432	2.192036	0.3500556	29.59384	20.59444	2.467721	7.957379	9.591585	1.608184	5.315418	0.02226163	6.556131	1.688019	10.29619	5.298379556	32.4005	0.770117	1.88229	2.797066	2.475916	2.463995	11.04377	17.86252	2.647449	1.70909	4.592292	0.07420531	0.4915162	16.78663	20.148861491	2.91036	1.551698
LINC02110	0	0.1048409	0.6136322	0.107561	1.303029	0.2178833	0.7464306	0.7649708	0.2758334	0.02969707	0	0.02758669	0.2768326	0.2160158	0.5153504	0.7211863	0.1087285	0.2450861	0.4561475	0.1648098	0.1120812	0.1631307	0.2344592	0.6386587	0.05543007	0.413352	0.2788916	0.3912909	0.08679635	0.5480945	0.3966385	0.030305633	0.1207679	0.6345134	0.3512872	0.4249033	0.4187615	0	0.4895362	0.3205665	0.9881739	1.10136	0.05543844	1.086918	0	0.5652438	0.113438497	0.431368	0.5994304
RGMB-AS1	0.4760479	1.652497	0.857619	0.8518611	0.8531409	1.006595	1.010102	1.236183	0.6987329	0.5464818	0.5195945	0.719702	0.3039963	0.5115631	1.320475	0.6585194	0.3925637	1.016187	0.8996069	1.042928	0.4699375	0.5319841	1.380949	2.153566	0.3808925	2.088627	0.4640262	0.826819	1.26699	2.085285	3.166493	0.254132901	0.3938352	1.696187	1.331551	0.7102906	0.8178713	0.4853474	1.898267	0.7778252	1.454322	1.512734	0.9556036	2.177359	0.581223	0.4232094	0.40296316	0.8215781	0.7592295
CHROMR	2.035929	2.40838	1.015346	1.340628	1.432164	3.964485	2.177913	4.051731	2.051481	2.573424	3.424571	2.247492	1.673035	3.503063	3.774256	1.925043	1.417003	1.571957	1.850857	1.83301	0.9674248	1.502669	1.170128	2.755762	1.395616	1.297394	2.327048	3.177173	1.460851	2.493207	2.711302	2.71300934	0.9339062	1.319458	3.181387	2.039701	1.353936	2.817312	1.528655	1.042622	2.721559	4.301634	2.526862	1.500223	1.16433	1.355398	1.900229504	1.232745	2.392702
AC104083.1	4.767002	3.90377	0.8648342	1.377439	2.757431	2.138173	1.432348	3.593754	4.880986	1.971794	11.81386	2.32703	1.849644	1.112543	2.611161	1.005877	13.60986	0.8494693	3.060427	2.56366	1.597189	6.403455	2.105022	5.835606	14.32805	4.527746	1.222857	0.6360909	1.335037	7.545386	2.83834	2.853782363	2.630847	7.362297	9.375099	0.7306177	2.959355	1.282952	1.95407	1.316345	9.050217	5.542803	5.868673	3.092914	1.097999	1.905185	7.147080818	4.943125	14.81561
AC020907.4	0.1212229	0.5441363	0.6369642	0.4466031	0.9504573	1.357007	0.7379162	0.4962857	0.7873839	0.6473509	1.781119	0.5440767	0.8210246	0.1494862	0.4992825	0.05988863	0.2257254	0.8140958	0.8207185	0.31364	0.0872571	0.254	0.5910511	0.5682362	0.2876884	0.2640424	0.827131	0.3191327	0.4805151	0.2655028	0.4117198	0.37749526	0.2925063	0.3136378	0.2983452	0.700506	0.2006234	0.2427678	0.3586939	0.360485	0.3729989	0.2759537	1.438659	0.09670674	0.4734571	1.089653	0.706510489	0.0790182	0.6611113
LINC02712	4.97556	8.611128	1.873378	2.023772	5.73414	1.931495	3.472461	0.830366	1.571922	1.676261	0.1396922	2.066205	3.906477	1.563216	0.2237625	2.661651	0.7376462	8.406794	2.211635	2.474769	5.626897	3.807139	4.435613	5.61207	1.74489	0.8283476	0.9081997	0.2730479	2.229786	1.110572	6.458189	2.96067356	6.205021	1.738289	2.253241	1.193764	4.510636	1.061632	4.782467	3.160735	0.6338387	0.3297964	2.286753	1.314673	0.2038673	7.2313	2.555072475	3.580692	0.325337
LINC02298	0.5417436	0.2593855	0.01779116	0.166322	0.2123792	0.1179199	0.09893218	0.3992212	0.5758052	0.1515383	0.3979902	0.0511889	0.3485692	0.05010393	0.4940709	0.09367456	0.5674298	0.1819093	0.197496	0.7772807	0.06499183	0.8702612	0.2019895	0.2257281	0.9642571	0.3835008	0.1108932	0.1166891	0.1476349	0.3898596	0.3178132	0.098409625	0.2987902	0.5466411	0.2074024	0.06956785	0.1046014	0.1183557	0.1870166	0.074354	0.2292026	0.5109113	0.2314567	0.316933	0.02489264	0.1498352	0.078934689	0.8475155	0.469244
AC015936.1	0.03101324	1.169364	0.7536842	0.6474586	0.3366855	0.115724	2.945061	5.738956	1.996103	0.2523673	0.911351	0.1172166	0.2520577	0.6119048	0.6569214	0.2757906	0.1154976	0.6248264	1.518243	0.6127463	0.07441186	0.2382691	1.476545	1.066088	0.2649643	0.219543	0.4867038	1.944655	1.951567	0.6404389	2.930172	0.160961825	0.256573	2.487441	0.271387	1.04874	0.08554467	0.2823132	0.4894241	0.510786	1.455258	0.9278733	0.5888986	0.3463757	0	0.04288815	0.22593903	0.3369291	1.054616
AC005306.1	0.1534409	0.2448904	0.7838577	0.5862362	0.4113045	0.4453209	0.4151272	0.2233551	0.8859121	0.19076	0.6763492	0.144985	0.5542575	0.588672	0.4012568	0.1010741	0.079366	0.4007354	0.6392894	0.2085241	0.0654506	0.428676	0.2151508	0.5683037	0.1942127	0.09283842	0.4187848	0.2611396	0.4392731	0.2987262	0.2105636	0.194669124	0.07052328	0.6351921	0.3356782	0.2773166	0.1128641	0.1117417	0.2522366	0.2339964	0.2885257	0.5544372	0.6798472	0.054404	0.3133544	0.7780415	0.414020184	0.1037237	0.7000834
AC093788.1	0.1891573	0.6175096	0.6776763	0.1900592	1.244562	0.7272179	0.4187097	0.591367	0.5077031	0.2798636	1.061178	0.1624847	0.9317345	0.2756707	1.112979	0.1189374	0.09606111	3.089195	0.6448065	0.4853623	0.1650386	0.4563963	0.4931989	0.5015572	0.3428054	0.3932864	1.079464	0.5761727	0.3237775	0.4304345	0.5521899	0.285598715	0.1896851	0.8364352	0.4514335	0.7066353	0.3225412	0.3255951	0.2883352	0.2674846	0.767223	1.230288	0.9469388	0.2377852	0.1264235	1.236585	0.60133417	0.2241833	0.5737266
VLDLR-AS1	0.2108212	0.3744574	0.08040178	0.05428526	0.1230492	0.3891039	0.3187615	0.4399031	0.3895235	0.1003036	0.494614	0.2538235	0.1243621	0.3731895	1.328478	0.08735461	0.3988954	0.04567133	0.3541759	1.557994	0.1109575	0.3704889	0.1638414	0.3400367	0.397032	0.170349	0.1531286	0.1757804	0.2965295	0.5872842	0.4241589	0.412965964	0.164098	0.2885629	0.4835239	0.1339072	0.1575715	0.2971515	0.1207378	0.155565	0.3191138	0.2211599	0.3099255	0.3399863	0.128119	0.3620792	0.432689951	0.3575933	0.4145218
CCND2-AS1	0.2898328	0.6553086	0.6345515	1.423716	1.281899	0.3604979	1.058574	1.898519	1.901579	0.4585947	1.088282	12.14115	0.392599	0.317696	1.477963	1.400063	0.6296369	1.243552	3.723269	0.484774	0.1854434	0.8097213	1.182243	0.9728255	0.9476862	0.7715905	1.27445	0.7398955	1.116955	1.088217	4.454589	0.802272754	0.9768781	2.832878	1.09199	6.561537	0.6395631	0.3283273	0.6352626	0.5893243	1.189075	1.340506	2.446011	0.9591224	0.1775675	0.7570841	0.81331965	0.6997235	1.363704
LINC01547	3.006906	1.702638	1.529517	1.393028	0.8687568	1.709515	0.8183757	1.031998	2.112213	1.282028	2.275152	1.831752	0.8698966	2.605203	2.267154	1.51221	2.402794	1.289802	1.619117	2.162695	1.399727	2.054027	1.921047	1.431692	1.908643	3.117882	0.7698921	1.717938	1.284691	1.554888	1.956909	1.968679472	1.630276	1.51557	0.9716187	0.7142012	1.443592	2.954628	1.953504	2.383369	1.523559	1.936188	1.98301	1.110817	1.560903	0.9959868	2.081293182	2.096957	1.186053
TMEM147-AS1	1.079342	1.767127	2.60298	2.409242	3.640709	2.558504	2.504283	1.891095	2.189027	2.088977	2.414958	1.977726	2.061973	0.6432461	1.219956	1.144268	0.8277487	4.125496	3.857924	3.031022	1.042189	1.434385	1.539353	2.696325	1.507324	1.100457	3.451736	1.114925	1.326435	1.868191	2.277111	2.196487906	1.121832	2.339303	1.550241	3.055736	0.5936261	2.305497	1.346093	1.449872	1.640362	1.928926	2.678707	0.450157	0.958733	2.209441	1.800506381	0.9523382	1.907053
AC138696.2	1.215218	0.9412175	2.817067	1.141208	1.724528	0.2667361	0.9573056	2.1071	1.941657	0.8725344	0.2100603	1.350882	0.8714642	9.343895	5.804278	3.743442	0.2662142	2.28029	1.786953	2.622915	0.6174516	0.6989746	1.066106	0.8190869	0.9500166	3.970404	1.755892	2.874146	0.4958679	1.520901	1.324284	0.371006178	1.084203	5.104561	1.563822	0.734362	0.5520892	1.613768	2.256179	2.420062	2.309499	2.696603	2.171795	1.216568	0.8539962	2.570212	1.735914224	0.4348954	2.293224
AC011444.1	0.2494649	0.3881903	0.3932432	0.643346	0.7522881	0.4344028	0.607424	0.8170463	0.2946108	0.3552494	0.2199223	0.6835801	0.912378	0.5537307	0.4109899	0.5915759	0.3483907	0.5025991	1.143295	0.1173529	0.1436533	0.3484716	0.3720526	0.4417639	0.6630789	0.3531928	0.3744742	0.2865793	0.148328	0.9366498	0.6162032	0.59558394	0.2407798	0.9552456	0.4365976	0.5125594	0.2477181	0.3996741	0.3690787	0.4793448	0.2302787	0.259605	0.3789595	0.1857455	0.1834031	0.6209721	0.096928669	0.4119499	0.6402367
AC131953.1	0.1336755	0.4800263	0.2633987	0.2052002	0.4434241	0.2909679	0.6916611	0.1094534	0.592001	0.4079144	1.080247	0.2210405	0.09053646	0	0.3146122	0.09906106	0.2800272	0.3366465	0.7309835	0.1572085	0.1603677	0.3734563	0.2300354	0.6266085	0.2220689	0.2183747	0.6384689	0.3839081	0.3974072	0.5437282	0.7842058	0.1040684	0.1382375	0.4150277	0.2558833	0.3433181	0.3318488	0.1703585	0.1977704	0.1834689	0.3084865	0.217358	0.6980362	0.5687518	0.1535568	0	0.357081559	0.3194964	0.1286513
AP001469.2	0.3269909	0.7338864	0.1073856	0.401561	0.3451266	0.3050367	0.6966686	0.2677398	0.4827085	0.2078795	0.9008354	0.4248351	0.1660996	0.1512111	0.5771925	0.7269558	0.1141649	0.6176169	0.894049	0.307645	0.3530556	0.4567658	0.6564857	0.8089676	0.4268115	0.4006335	0.6135616	1.095615	0.2835347	0.8184878	0.7572189	0.21213943	0.1127167	0.423009	0.491802	0.4548965	0.225487	0.3869572	0.4031475	0.523592	0.3773028	1.010213	0.4656829	0.5217204	0.1502494	0.2826219	0.436738215	0.3907686	0.4720514
AC104564.1	0.11808	0.07067054	0	1.740098	0	0.1468695	0.2156355	0	0.06972457	0.1801622	0.1734942	0.1115728	0.07997388	0.1456107	0.2084306	0.1166719	0.1099366	0.2973711	0.1844863	0.111094	0.5099693	0	0.4063959	0.2460019	0.05604596	0	0.1611374	0.1695594	0.2925358	0.2955651	0.3645869	0.551562519	0.08140651	0.1222026	0.06458006	0.05054405	0.06514068	0.2149762	0.2329296	0.1620642	0.09083215	0.07679982	0.1121088	0.2511987	0.1627702	0.489878	0.114698925	0.1539392	0.227284
AP000345.2	0.1769562	0.3177232	0.7554743	0.6700423	0.5336304	0.3301507	0.4847311	0.5554177	0.2612252	0.3599911	1.083336	0.2786741	1.158548	0.8001178	0.3817693	0.1602755	0.5491745	0.346612	0.4607891	0.4023433	0.02830542	0.3089824	0.3891025	0.5837139	0.4199558	0.09635959	0.6439533	0.09881815	0.1899724	0.5352161	0.5099495	0.198991103	0.304992	0.320485	0.596813	1.161438	0.5206434	0.3006883	0.1163571	0.2563643	0.3176184	0.3452795	0.9520437	0.1254832	0.04065491	2.426731	0.959714872	0.2563279	0.3406106
COX10-AS1	0.8814851	0.818688	0.8887259	0.6185757	0.8607546	0.9213468	2.197438	1.722517	0.7902333	1.059876	1.483811	2.057772	0.7023728	0.8830015	1.368552	1.202773	0.6505775	1.421909	0.9387198	1.809666	0.6374616	0.6691238	0.8526383	1.149704	0.5508234	1.479001	1.50617	1.590801	0.8906574	1.12176	0.9514498	0.899621023	0.4596139	0.9863657	0.9155844	1.386673	1.007985	2.583911	1.088611	0.6890741	0.9116982	1.278332	0.942402	0.9875192	0.8350293	1.05169	0.760306768	0.5107461	0.782609
AL513165.1	7.556714	10.89402	17.60716	9.686444	12.7081	15.91679	9.804328	12.46519	14.78692	20.19812	11.34616	7.765702	14.49492	29.92828	15.5782	14.00669	5.546283	22.04045	8.56042	7.939956	8.41714	7.936109	10.31458	14.99632	7.749468	6.187408	15.28017	7.075731	13.22788	8.076903	10.01416	8.187554343	11.10396	12.38728	9.050147	13.03302	11.3196	11.48821	13.05696	13.07168	14.93545	11.48011	11.7307	9.387357	7.654142	14.26409	7.447492485	6.855353	16.63341
C1orf229	0.4165224	0.2535126	0.1205592	0.7542608	0.2725029	1.650818	1.272039	0.6358524	1.025488	0.7180956	0.6638575	0.827161	1.290987	0.5919867	0.7809225	0.3138981	0.5192533	0.6044878	0.6838576	0.5645722	0.06775499	0.5818303	0.267271	0.5000658	0.4356096	1.137908	0.7610851	0.3581923	0.7625624	0.9807445	0.3662015	0.681514361	0.4380377	0.9205784	0.7876594	0.417022	0.2025189	0.616938	0.3829722	0.4069548	0.6408132	0.7805827	0.8981617	0.6983614	0.3308748	0.449091	0.432025845	0.2024798	1.241104
LINC01877	0.1418106	0.4243662	0.1100779	0.1583186	0.2177103	0.753649	0.1726479	0.05277928	0.7993091	0.05900986	0.01894195	0.006090714	0.1047777	0.06359059	0.08343967	0.1146433	0.2580599	0.02164448	0.8392523	0.1698081	0.2536442	0.3691713	0.05915994	0.698315	1.517524	0.1895436	0.1495391	0.04319548	0.5621231	0.4033692	0.1751432	0.100365197	0.05332735	0.4002592	0.5429112	0.08277534	0.02844801	0.09388368	0.0699354	0.1002662	0.416513	0	0.1101595	0.01371283	0.01777111	0.3654771	0.757625128	0.06722778	0.09925869
MIR9-3HG	2.780041	19.07579	27.23811	12.0259	15.32191	6.468121	14.14201	27.49879	33.79026	2.421588	11.7157	5.724309	21.35814	15.09821	31.35152	13.22496	4.729241	23.43317	29.83193	5.36325	4.976149	8.168265	12.04504	16.10229	8.327511	5.849856	18.83111	34.17981	8.186574	16.85026	26.34872	3.407312573	6.652923	34.00066	15.13734	30.72007	7.260339	4.707403	23.68692	18.9585	16.36216	23.66153	19.19075	25.38836	0.1109033	5.288861	3.853504972	10.93869	19.96001
AL121772.3	0.520323	2.094952	0.9320563	0.6680272	0.4849914	0.8236895	1.382115	1.161927	1.061386	0.9622907	1.251012	0.4916489	0.6087032	1.924913	1.502927	0.7244391	0.4844388	0.4367914	2.291024	0.5117908	0.3858818	0.8589773	0.5426652	1.182561	1.975745	0.6954617	1.291012	0.8603755	0.6796901	2.279228	1.022358	0.957460159	0.4565528	1.713375	1.47461	0.8099047	0.2609493	0.5339321	0.9564284	0.735781	0.4002544	0.6768411	1.931133	1.433957	0.5216375	0.5233118	0.574345507	0.5138919	0.9408344
USP2-AS1	0.6058979	0.1202082	0.1231259	0.1808796	0.1130612	0.12491	0.06928231	0.1534922	0.07115947	0.1804649	0.1180431	0.1961077	0.05894757	0.1486073	0.2915052	0.1389185	0.3521804	0.2585293	0.05230082	0.1259781	0.1188715	0.3226472	0.07680729	0.1429673	0.184309	0.390089	0.01827261	0.09293364	0.1393262	0.1256865	0.1901793	0.750551264	0.3323273	0.1524325	0.1391414	0.08597371	0.1551229	0.4997453	0.1518787	0.5635832	0.1390522	0.06096247	0.2351884	0.03204604	0.1168992	0.1805409	0.094297835	0.1600166	0.08591164
SILC1	2.377513	3.916268	1.292163	0.8546639	0.8582469	8.146153	1.765582	3.037051	8.721778	1.34858	1.076828	0.6373939	0.6846544	2.390057	13.84488	2.39526	7.422531	1.778787	3.808742	27.38177	2.660547	3.049539	4.279795	6.939727	9.079445	3.313369	3.663615	7.946546	3.608251	9.330574	5.445328	2.296383462	1.243733	4.321501	4.641968	2.453112	2.095544	6.345155	1.817703	1.631117	4.863065	1.50715	2.613503	6.751349	0.3054919	1.239332	7.379616935	1.496965	7.481247
AC011498.1	0.2094968	0.2051725	0.4253087	0.1637189	0.229731	0.3790181	0.2318661	0.3430716	0.5398031	0.1549782	0.6995735	0.2519387	0.05159605	0.6106254	0.2465308	0.1881805	0.3014391	0.1598769	0.3967447	0.591307	0.1279493	0.5586787	0.3277386	0.3174217	0.4158248	0.4355753	0.2339091	0.4922692	0.1509862	0.5482255	0.1881739	0.276769723	0.1050407	0.5518827	0.4999747	0.1467408	0.1050656	0.1525638	0.319339	0.2962464	0.4102097	0.5945792	0.2893132	0.3038694	0.2450304	0.1316876	0.203498093	0.3144994	0.3177088
AC063919.1	1.3807	1.502445	5.358712	3.005779	7.343161	1.170908	2.215782	0.2055483	1.185867	1.532088	0.368846	0.5930053	7.140974	0.2321745	0.812387	1.364235	2.337235	3.793238	7.321346	1.358059	1.505815	4.821667	4.96795	2.876478	2.859668	1.161942	5.395565	0.0600801	2.176743	2.749104	2.55785	1.498339126	4.586327	0.324751	0.8924253	6.447352	4.431618	1.64533	1.547515	1.263335	0.8689847	0.3265504	7.626933	0.7343112	0.4037214	4.33947	0.304810135	1.799997	2.013343
AC008764.8	0.2112142	0.5056442	0.524083	0.5259681	0.6157078	0.5910997	0.5142871	0.5476496	1.018538	0.2983916	0.7154961	0.4878489	0.6914193	0.2025794	0.5178162	0.2202896	0.1966477	0.9357832	1.527767	0.3367167	0.1238792	0.4015824	0.2625045	0.4522559	0.2784764	0.6197998	0.7125747	0.3706966	0.2325644	0.756318	0.4782435	0.43239903	0.2184223	0.9897195	0.7251887	0.3867541	0.2330392	0.3503551	0.2314722	0.2791536	0.2617651	0.8395122	0.5793185	0.2371457	0.2372359	0.592289	0.564207263	0.1580752	0.7453443
AC116914.2	0.2191176	1.508124	1.007432	0.5381746	1.651932	1.839654	1.467211	0.8073597	2.717102	1.281566	3.219481	0.8799302	2.077672	1.215924	1.611577	0.378883	0.5100152	1.563498	2.054074	0.7215386	0.1577224	0.6886805	1.19405	2.054242	1.092029	0.1193181	1.719352	1.52079	0.75999	1.165501	0.6088977	1.194104422	0.5287227	0.8503788	1.438072	1.500689	0.4230787	0.79785	0.8104511	0.6014754	1.264159	1.353894	1.352241	0.5826775	0.6040956	1.666595	0.904584306	0.5237106	1.827645
GAS6-DT	1.037132	0.2248279	0.1072756	0.230661	0.5910394	0.3961414	0.2286709	0.4279448	0.4243483	0.681146	0.2999708	0.1697599	0.2101772	0.2719011	0.3363506	0.1694492	0.8667646	0.08226455	0.1956387	0.6453926	0.1489152	0.946818	0.234219	0.2296815	0.5426581	0.284603	0.3231828	0.078178	0.2670588	0.6132369	0.3227491	0.584904925	0.2364625	0.397221	1.134452	0.06991237	0.2883276	0.3865608	0.1933125	0.2615278	0.5276827	0.4142941	0.3721646	0.5124995	0.4127626	0.2597457	0.245909324	0.5678084	0.3877335
AL117379.1	0.5180173	0.47914	0.8660643	0.8963946	1.505332	1.552218	0.6306622	0.5012706	1.585024	0.5508652	1.453046	1.045686	1.467172	0.6387942	0.6650076	0.2326545	0.3507579	2.055682	1.373428	0.5538292	0.3615735	0.4604766	0.3511693	0.5886603	0.9164383	0.3333681	1.992201	0.6086105	0.5133421	0.5009762	0.4652926	0.586595293	0.3246641	0.9991009	0.9272056	0.766	0.1558758	0.4458296	0.3715864	0.4093497	0.7245105	1.562088	0.7600881	0.300548	0.3029401	1.041986	0.960624675	0.3888271	1.631611
AC010326.3	2.371165	3.934236	3.546573	2.652432	5.635446	3.06609	4.573124	2.229851	3.105259	2.674573	4.622254	3.438383	5.533391	2.981909	2.099654	2.48207	2.098348	4.848156	6.773555	1.612418	2.005328	2.885899	2.666412	3.374827	1.961196	3.221589	5.510471	3.281311	2.69874	3.143915	2.493581	2.753751014	1.456685	2.575433	2.388226	5.788373	2.486666	2.598711	2.107173	3.308114	3.214575	2.717967	5.215786	1.723061	2.891029	4.70759	3.625938771	1.856792	2.078695
AL359399.1	0	0.5369125	1.087803	0.1271175	0.08324019	0.08583283	0.04200692	0.4520282	1.466932	0.1052896	0	0.03260246	0.3739038	1.999783	1.258704	1.602345	0.03212433	1.04273	0.2156333	0.06492509	0.09934466	0.09639539	0.6729283	0.9344876	0.09826239	0.9770139	0.0470856	5.284968	0.3077325	0.5181985	0.2556843	0.071631496	0.2378762	0.6784624	0.2264496	1.152011	0.5710384	0.05025419	0.3403193	0.2209966	0.7962559	0.8976602	0.1965545	0.6239189	0	0	0.03351592	0.1199526	0.2656566
AC120114.1	0.9227935	0.6280934	0.7011758	1.111016	0.2837347	0.8889689	0.550715	0.9037358	0.619686	0.2760715	1.063415	0.8035525	0.4044082	0.1673448	0.9581657	1.20678	0.6064607	0.5316226	0.9705948	0.5617752	0.4688707	0.4802263	0.9548689	0.91413	0.601174	1.142935	0.6543348	0.8747417	0.627574	1.053013	0.4692867	0.638585436	0.3243324	0.7115769	0.5343799	0.604119	0.529037	0.8037818	0.8209382	0.8277967	0.4453971	0.8120208	0.6356228	0.721733	0.1247104	0.3127768	0.246062393	0.4796402	1.021617
AC016705.2	1.587265	2.818342	2.119722	4.65442	0.8008553	0.6726708	3.179665	2.044881	2.98053	2.133323	1.598918	2.864565	1.890983	1.03289	3.044967	3.825265	2.323133	1.985755	4.582008	1.420965	4.089038	1.560034	4.121127	2.509891	2.084854	1.316843	2.811071	2.765425	5.01075	4.641668	2.313324	2.398395561	3.298024	2.188726	2.488884	2.006287	3.830013	4.047281	3.341437	3.914484	2.066554	2.399319	4.520997	3.44216	0.905102	2.225428	0.717520789	1.715813	3.692778
HM13-IT1	0.3582203	1.554355	1.352878	0.4399124	0.9722267	1.113898	0.5996606	1.026587	1.322025	0.5921061	2.368489	0.592339	0.4852348	0.4417402	0.9484764	0.3539485	0.3335156	1.278028	1.026076	0.8425671	0.3437995	0.5629382	1.284257	1.632526	0.4250676	0.7314938	0.8554765	2.014708	0.4437341	1.00874	1.050748	0.697199813	0.4939271	1.112181	0.7346889	1.610027	1.185707	0.6195664	0.3974853	0.573598	1.171122	1.689164	1.105343	0.5239187	0.4526475	0.8049961	0.956898335	0.3502548	0.6895133
AL139287.1	3.675471	9.243926	9.656361	9.737335	11.20831	8.321337	14.47998	6.1542	9.900527	10.41767	12.37832	8.506707	12.53062	6.518529	9.379377	8.773063	3.191295	11.0243	17.89422	11.92822	4.042761	7.383987	6.159109	11.83008	6.860548	13.17801	11.21491	4.190665	6.916275	7.080927	7.701662	7.287484055	4.213736	7.564847	6.324162	9.687173	3.326225	7.548673	5.743285	5.781409	6.353544	8.058012	12.93899	2.240289	4.098773	13.47799	9.627578163	3.625148	5.935292
LBX2-AS1	0.275369	0.4211747	0.6229809	0.1502964	0.7842712	0.7420997	0.3631865	0.3131553	0.3974702	1.384932	3.113156	1.011865	0.5180649	0.8394972	0.6390939	0.6273075	0.2919861	0.6806431	0.2390178	0.3022568	0.176189	0.1175339	0.4299918	0.53385	0.1307022	0.5664748	0.8455073	0.2636144	0.2122429	0.1627452	0.2456238	1.468892504	0.2742196	0.9499433	0.2593739	0.458389	0.2785045	0.9469683	0.6337385	0.4969243	0.8943741	0.3880528	0.5083631	0.6102176	1.398855	0.507743	3.298970041	0.2459776	0.3828056
AC096540.1	0.2652782	0.461871	0.665271	0.4442383	0.7272497	0.6899089	0.6459279	0.3554337	0.4556885	0.3188953	1.063013	1.048211	0.9800127	1.011124	0.3689316	0.3336005	0.2694362	0.8502744	0.8540516	0.5218563	0.1851628	0.4716228	0.3043358	0.577788	0.5494369	1.181899	0.4278307	0.3463013	0.4301737	0.4829202	0.4765553	0.876158313	0.598541	0.4742052	0.3956872	0.3303333	0.4257303	0.5971201	0.3567946	0.3309934	0.5194335	0.219594	0.5953132	0.2308672	0.4210848	0.5669541	0.67934386	0.1467196	0.6189277
AC006213.4	1.835456	2.317414	2.906526	1.111577	2.790253	2.15787	4.193669	1.688154	2.316087	1.253179	5.504474	0.950305	4.904392	2.387418	1.331457	1.341543	1.287507	6.078753	3.430747	2.247289	1.616779	2.142441	1.326876	2.48815	1.479825	1.670359	3.534093	0.6739585	2.616212	1.79367	2.111614	2.114032998	0.5546942	1.561263	2.69525	4.261964	2.35801	2.984575	1.289563	1.909495	2.127535	2.551111	3.628507	0.8825634	1.109097	6.502087	2.173671268	1.333006	2.419822
LY6E-DT	0.5461164	0.1782812	0.3586953	0.1117763	0.2395451	0.0771894	0.1108119	0.1761537	0.156351	0.1767488	0.02431531	0.03909249	0.2858137	0.4591668	0.3894888	0.1635163	1.263429	0.06251508	0.1335886	0.1829462	0.103238	1.167402	0.1281524	0.1163609	0.911165	0.7164196	0.08468808	0.1940714	0.1393968	0.7352689	0.4445443	0.429454336	0.3308658	0.4153239	0.330359	0.04604454	0.4975578	0.1355807	0.08977433	0.05299789	0.3182544	0.6781027	0.2042575	0.07041127	0.2699459	0.09154221	0.084394356	0.6831974	0.2176688
AC011477.2	4.667531	5.871091	2.909804	4.080378	2.624235	5.264342	8.475599	4.663854	5.278651	4.264882	3.138394	4.223434	4.822246	3.414444	4.1893	9.301907	3.056674	10.29362	7.210073	2.381768	4.897223	2.873204	6.897638	10.34215	3.604742	8.141907	3.88649	6.5131	4.076628	6.237669	3.663963	1.929784495	2.017993	4.912362	4.067102	5.079489	7.462891	3.370273	7.685811	3.25737	3.894738	7.76955	5.783481	5.090982	2.653599	5.360699	2.228517576	5.363042	5.025063
AP001160.4	0.08345971	0.2997023	0.9318936	0.5637097	1.057063	1.193795	0.3048251	0.4100204	1.232044	0.08489318	1.348895	0.7097435	1.017469	0.771889	1.571414	0.1236967	0.3108155	1.541348	0.6954458	0.5889147	0.5206492	0.2914573	0.4787386	0.3042824	0.3565227	0.3635767	0.9680897	0.2396913	0.5789453	0.5222681	0.3607692	0.433164282	0.2876932	1.46835	1.232431	0.5358728	0.2302092	0.2431145	0.6173855	0.2672786	1.091412	0.5971085	0.7923924	0.08877442	0.153396	1.442703	0.405349604	0.3264155	1.12452
AL359091.4	0.5846261	0.1399588	0.1535956	0.5743599	0.1880536	0.824121	0.664305	0.3191275	0.7364551	0.6739564	0.2290633	0.07365445	0.6863284	0.5286842	0.642109	0.1155309	0.2177229	0.3926171	0.4059601	0.5500377	0.1870303	0.4355469	0.08942697	0.121798	0.2959884	0.3395753	0.6382458	0.1119341	0.3476098	0.3414535	0.4332255	0.52593981	0.4299219	0.1613433	0.5542201	0.1000995	0.1720096	0.2838317	0.1153258	0.2139723	0.3597753	0.2027966	0.2220249	0.041457	0.3581741	0.3772899	0.681463051	0.1354966	0.0500136
Z97653.1	0.6076092	1.925218	2.53536	1.711812	0.9484902	0.9335763	2.871917	2.282692	3.419005	0.545334	2.100603	1.621058	2.130246	3.173398	3.028319	3.884704	1.564008	0.8401067	3.424992	0.6725424	1.097692	2.046997	1.722171	2.233873	1.798246	1.907351	1.707117	4.140139	1.204251	3.489126	2.427854	1.37272286	1.527741	2.404322	1.290153	2.233684	0.8281338	1.015112	1.727387	2.256544	3.409261	4.277371	2.986218	1.900887	0.3613061	2.174795	1.562322802	2.454053	3.852617
AC004846.2	0.04103167	0.02455733	0.3503508	0.5290838	0.2722179	0.1020715	0.1248854	0.06719338	0.314972	0.1460775	0.1205751	0.2326229	0.3334818	0.2276924	0.1448553	0.02027118	0.1146057	0.1033336	0.4487505	0.1544164	0.09844966	0.08597427	0.423656	0.2778206	0.1752789	0.08937341	0.2519716	0.1964008	0.1219841	0.4878535	0.2280428	0.212958501	0.1414399	0.2547853	0.426378	0.3863985	0.04527152	0.1344639	0.0404704	0.1501753	0.09468989	0.02668719	0.6622646	0.04364457	0.01885369	0.368827	0.079713539	0.05349237	0.5002003
AL031710.1	0.8856003	0.2446288	0.04474401	0.5856099	0.2054325	0.2541972	1.368456	0.5020121	2.091737	1.039397	0	0.1287379	0.04613877	0	0.08016562	0	0.919662	0	0.2483469	0.3525099	0.3269034	0.8088562	0.5861479	0.2838483	1.810715	0.482244	0.04648194	0	0.1350165	0.8952211	0.1262032	0.141426287	0.09393058	0.6697642	0.7824123	0.02916003	0.225487	0.07441485	0.03359562	0.09349857	0.4192253	0.1772303	0.8408164	0	0.09390589	0.3768292	0.297776055	0.8289032	0.7867524
LINC00519	0.4440987	3.021632	0.7983067	2.095389	0.3101368	0.3488689	0.0569126	0.459319	1.711421	0.4041762	0	0.949678	3.736023	0.1729394	0.5776156	1.408788	0.4569946	0.3139402	0.9007909	0.1099538	2.848948	0.8489013	1.394379	0.706083	0.4437656	1.730987	1.754318	0.4922692	2.547893	0.8190879	2.915626	0.55803246	3.255067	0.5563622	0.8437073	5.342699	0.6962985	0.4595826	2.835628	3.50743	2.589116	0.3952601	1.287115	0.07458613	0.3866389	3.652536	0.272451992	1.239188	1.349707
AC009005.1	1.219111	1.039176	3.663928	1.882754	3.030213	0.5054489	0.5397135	0.0302487	0.8071245	1.070953	5.319417	1.326463	2.376976	1.571684	0.608627	0.8578022	0.4987275	2.636024	1.712324	0.7820351	0.7268391	0.4644404	1.144313	1.423846	0.613713	1.327708	2.117379	0.2652435	0.5491403	0.4392377	2.73757	1.246288426	1.324389	0.5734884	0.6061396	5.091889	1.711924	0.8878045	2.204464	0.05070374	0.3125973	0.0480555	1.999253	1.473573	4.379518	2.069067	2.924623227	1.8462	1.232548
AC026471.2	0.5354164	1.136123	1.598488	2.271425	1.702675	2.118957	1.155543	1.394904	2.759177	0.5693676	0.8582005	1.885666	3.890027	2.280863	2.033392	1.779469	1.450156	2.165588	2.889816	2.404211	1.237941	1.903772	1.312256	1.166161	2.079262	4.055267	2.025903	0.6057542	1.664105	2.528096	2.043913	0.985233812	1.442946	2.468306	2.342629	1.416777	0.7518527	1.240626	0.960168	1.670127	2.246536	2.500977	2.125789	1.190797	0.1565576	2.221279	1.276572769	0.7403181	3.060527
AL691432.2	10.17615	18.38821	21.13542	24.30203	24.7102	10.84766	16.67419	7.928737	15.70342	13.09579	20.29576	21.14492	33.62905	8.439774	11.45959	18.26248	11.75372	19.22552	25.95663	18.41228	18.96245	24.62737	22.8822	16.82511	14.17457	30.2323	15.46658	8.685967	22.0289	15.01682	24.06381	10.985241724	16.05881	14.11746	12.20905	14.78525	17.67428	20.49468	21.51656	20.91964	15.4272	10.71391	25.62056	10.20849	5.55639	24.96503	15.788267634	11.87628	13.02812
AC124854.1	0.2723134	3.259574	1.128184	2.52097	0.58115	0.208435	3.08577	1.029092	2.350112	0.3409114	0.5847736	0.1583425	0.8512331	0.07749319	1.355758	1.283238	1.83324	0.1758436	2.138199	0.07883151	3.256834	1.40451	4.109352	2.378395	2.008375	0.7300199	1.000492	0.2406362	2.574008	2.700284	1.785086	1.76123117	4.072465	1.127283	3.139049	0.6276495	1.710264	0.4576367	2.685884	1.954992	1.514665	0.3814761	2.187669	0.8912438	0.3272515	2.230522	0.467989701	1.674923	2.365426
SLC25A21-AS1	0.2568425	1.636368	1.643436	2.614895	2.348593	2.133196	0.8977341	3.826146	3.962776	0.092703	2.325129	1.503102	4.848312	2.635977	4.202195	2.930745	1.997886	3.81142	2.588945	3.063459	1.892505	1.678152	1.663393	1.32047	1.926944	2.72503	2.792685	1.879783	3.029662	4.209959	2.773059	0.077402225	0.9938871	3.266887	3.779142	1.908012	2.650995	0.1086055	1.75696	2.600271	3.887748	4.569669	2.249752	2.555725	0.02284197	3.632073	1.102576205	1.353769	4.848096
AC097658.2	0.1021847	0.764465	0.8053922	0.6274391	0.4005934	0.8896903	0.4354179	0.3346747	1.629141	0.5716685	0.4128829	0.6517356	4.602343	0.3465254	0.6613664	0.4543474	0.3329811	0.1715603	1.037735	0.4326258	1.152334	1.605817	1.904981	1.330539	1.552042	0.5007919	0.9063977	0.07336704	0.759468	0.8952211	1.419786	0.715970577	0.6692554	0.5023231	0.279433	0.3717904	0.5073457	0.2046408	0.9322785	0.9349857	0.8646522	0.1661534	0.7761382	0.3532482	0.1643353	2.225648	0.496293426	0.1110138	1.966881
AC009120.3	0.5593265	1.599386	1.102116	1.335601	1.274402	0.8502971	1.92937	1.323042	2.05504	0.6953629	1.826255	1.61487	0.7155557	0.2682302	1.097003	0.6140627	0.6364751	1.930304	3.01004	0.5262349	0.3280504	0.5642794	0.8912191	1.391853	0.7669447	0.7445171	1.526565	2.17155	0.4003122	2.216738	1.688613	1.419225194	0.1713821	1.768722	1.801444	0.9310746	0.6856914	1.086196	0.7355673	0.8814017	1.147353	2.54652	1.298102	0.7271542	0.7424606	0.6445763	0.996069612	0.9722474	0.9968597
AC023762.1	0.0818877	0.1633651	0.07171301	0.03352072	0.06585097	0.033951	0.066463	0.5363965	0.7091848	0.2221178	0	0.2579167	0.07394845	0.10098	0.9957558	0.1078816	0.2287209	0	0.51176	0.02568098	0	0.266903	0.375777	0.199034	0.1295583	0.2080916	0.03724922	0.1045229	0.05409909	0.4099447	0.0674236	0.028333691	0	0.5367288	0.5075728	0.1635758	0.1505821	0	0.2153801	0.02497565	0.5879204	0.4970947	0.4664803	0.2613069	0	0	0.079542919	0.1660645	0.6304796
AC015909.3	0.3643105	0	0.01167235	0.04364794	0.03215465	0.2210411	1.168326	0.02910215	0.05246832	1.07555	1.605837	0	0.07221721	0.01095732	1.317505	0.01755932	0.5460062	0	0.05553099	0.6353539	0	0.2482423	0	0.01851185	0.1265252	0.05806283	0.01212572	0.1531138	0.01761085	0.1000868	0.02194838	0.507289942	0	0	0.03887763	0	0	2.94424	0	0.008130311	0.02734078	0.6588345	0.06749028	0	0.00816573	0	1.053005181	0.0154454	0.01140221
EPCAM-DT	0.08975679	0.7252087	0.778183	0.3913016	0.7037452	0.3516681	0.355143	0.5658943	0.2438004	0.2008565	0.07253348	1.577474	0.9726553	0.06087608	0.4700251	1.090843	0.1295284	0.5500361	0.5469146	0.1055581	0.6073114	0.2758341	0.4015906	1.304288	0.1789305	1.148588	0.9125221	0.3093313	0.6537583	0.4100216	0.4212457	0.125778615	0.3960317	0.39014	0.4418062	1.452288	0.4109805	0.2320436	0.7347907	0.8623348	0.3176057	1.056646	0.6476558	0.9213095	0.07423641	1.464669	0.122061356	0.690386	0.2130788
AL020997.3	0.1332101	0.2126022	0.2916462	0.3817067	0.2678062	1.10459	0.6487085	0.2181445	0.3146345	0.2709961	0.5219325	0.6713018	0.4210324	0.1095122	0.261264	0.3509907	0.3307285	0.7454986	0.6937507	0.4177631	0.2130791	0.31013	0.305646	0.6475536	0.4215155	0.1450762	0.727138	0.04250793	0.3960234	0.1111456	0.2193615	0.507007329	0.1836748	0.3216753	0.3399897	0.2280818	0.1469748	0.2263538	0.5693475	0.1218867	0	0.1155206	0.5902109	0.1416929	0.2040295	0.5526479	0.345055262	0.3473279	0.1709378
AC087289.5	0.311285	0.3726062	0.9431333	0.1541425	0.5874529	0.3871804	0.4034252	0.6577545	1.24516	0.5924074	0.05901536	0.7258385	0.5168705	0.3776705	0.4135788	0.1934733	0.158932	0.1095824	0.2928539	0.0850263	0.05300468	0.1613067	0.07487925	0.4968463	0.295499	0.1968467	0.4727542	0.1730307	0.1791149	0.6660686	1.02314	0.218887803	0.8376537	0.675482	0.7084484	0.5329811	0.07755331	0.3180971	0.3020749	0.3950793	0.8110524	0.9600582	0.486217	0.08544713	0.3183632	0.1944083	0.287740768	0.1439998	0.9148629
AC010463.3	0.1594081	0.2289725	0.209402	0.9005006	0.4614836	0.1586191	0.8539166	0.1044185	0.6777228	0.1297168	0.843182	0.180748	0.1727436	0	0.4126926	0.03150142	0.267146	0.2141072	0.6973582	0.1799723	0.09179447	0.267208	0.2194538	0.3653128	0.332913	0.1736079	0.5220851	0.3052069	0.1263755	0.4389141	0.3150031	0.264750009	0.04395951	0.4289311	0.453352	0.4912882	0.1758798	0.2786092	0.0314455	0.3500587	0.6376417	0.2903033	0.544849	0.03391183	0.2929864	0.3527121	0.309687098	0.1662543	0.4091112
AL136295.2	0.1066988	0.5364149	0.4765507	0.3668881	0.6692645	1.008622	0.3117622	0.3844055	0.7812512	0.1736503	1.097403	0.2218014	0.6359368	0.8157706	0.5775788	0.1265117	0.2582848	0.7523847	0.9557724	0.3212358	0.1433648	0.3577082	0.2448168	0.4890398	0.3038636	0.1162034	0.3494546	0.4290057	0.5709736	0.427323	0.4480466	0.265813262	0.3825125	0.3533569	0.490186	0.6211438	0.1177241	0.2331068	0.3157179	0.2538355	0.7222797	0.916046	0.9319892	0.1134934	0.1764978	0.9443431	0.456031871	0.2967502	0.4929051
ITGA9-AS1	0.6902649	0.5479597	0.3589209	0.8888863	0.3353637	0.5127514	0.7265662	0.1491469	0.2858802	0.8508337	0.7888236	0.6409022	0.7596977	0.1359558	0.3440938	0.3646984	0.897047	0.23339	1.150855	0.2570647	0.5198604	1.034522	0.4949341	0.6191657	0.6802872	0.6290707	0.6410607	0.02753332	0.6389078	0.6659213	0.5861018	0.781193644	0.8592297	0.3819864	0.2778953	0.5827271	0.436328	0.5375861	0.5602604	0.5043946	0.2581157	0.3398314	0.746381	0.3263204	0.8105472	0.7722704	0.654202935	0.7707374	0.3106317
AC138956.2	0.3321001	0.6143519	0.4759136	0.704443	0.4734286	0.7510372	0.9556574	0.6921682	0.7844014	0.4299325	0.7097491	0.3993801	0.2044787	0.03723	0.6039751	0.1789853	0.3373055	0.9123886	1.163522	0.3976662	0.2318042	0.3795568	1.073716	1.41521	0.5731973	0.1644014	0.9475976	0.9248694	0.3889397	0.8312767	0.7457459	0.59543681	0.24977	0.6561446	1.18886	0.6720061	0.233174	0.3078069	0.4168911	0.6906145	0.3715861	0.9425432	1.77718	0.2890213	0.3051941	0.4175096	0.498549305	0.6035115	0.6586071
AC092803.1	0.5959964	1.014842	0.8049681	0.9174687	1.245447	2.672886	1.502295	0.3574094	2.002516	0.9990037	0.4933485	1.173894	1.114328	0.6521426	1.175509	1.0036	0.7190167	1.338875	1.197849	1.492662	0.4672704	1.14913	0.8378304	1.093018	2.008092	1.115332	0.6987711	0.7714551	2.404062	1.407786	1.233721	1.115323892	0.9953971	1.190172	1.69867	0.3736906	0.4353003	0.7091159	0.7534335	1.313411	1.22688	0.349421	1.864939	0.2678659	0.2622838	0.9751125	1.435095555	0.7806394	0.8294251
PARD3-AS1	0.1583524	0.5054582	3.05089	1.426074	1.782773	0.3939215	0.1285245	0.2593175	1.870096	0.2147629	1.395997	0.5985034	1.644496	2.408362	2.670949	0.156464	1.179452	4.608267	2.419092	1.142209	0.3039552	1.253459	1.453336	1.099677	1.102361	0.5748604	1.944853	0.5053094	2.720002	2.180037	1.173439	1.479356424	0.8733678	1.966571	1.327954	0.8585794	1.164767	0.1537578	0.6247451	0.3380809	0.6496604	0.823945	2.405514	0.05614541	0.2425384	1.824877	0.563999681	0.3670073	3.52215
PDXDC2P-NPIPB14P	0.3024425	0.7864612	0.8014404	0.717214	0.5503737	0.8172228	1.120501	0.8581993	0.7112727	0.3155933	0.8695994	0.9534059	0.8864622	0.3311607	0.4970426	0.2163984	0.2670197	0.6434772	2.37895	0.4317295	0.3102855	0.6227861	0.5294314	0.6518204	0.4182821	0.4032109	1.206158	0.4892096	0.5451674	0.7766196	0.8694271	0.422197021	0.3810687	0.9201171	0.7015714	0.7142633	0.2157505	0.4537918	0.3651669	0.4031724	0.6137187	0.6240456	0.826789	0.1774908	0.2611671	1.366514	0.379890944	0.3852256	0.6591013
AC095057.3	0.3719981	1.632691	3.945517	2.098044	3.190898	5.175341	3.774087	1.173242	3.107775	1.429463	1.639723	1.66636	3.135363	2.123751	3.388574	0.7623506	1.29558	5.088978	4.563525	2.190675	0.8066065	1.597397	2.212873	2.698153	1.386374	1.785595	2.933062	1.305769	1.938777	2.000237	1.888793	0.843790543	1.481781	3.821339	2.305793	3.632881	1.33772	1.113714	1.861726	0.9076715	1.907711	2.813781	2.956302	0.8353389	0.2785523	3.37241	0.80299161	1.017835	2.828773
AC233976.1	1.131055	1.396174	1.346487	0.6944958	0.5968931	0.3956684	1.204881	2.257385	1.085291	0.8628611	0.9867244	0.8349409	0.718169	0.4794498	1.330998	1.047719	0.6910649	1.483559	1.141279	1.46319	0.8480642	1.333078	1.905826	1.362283	0.9394843	1.000843	0.1447021	3.552852	1.050794	2.256059	2.095364	0.880543267	1.462068	1.682656	0.6572561	0.7262205	1.20893	1.441437	1.394479	1.390662	1.033191	1.241398	1.409439	3.759626	1.364238	0.5376709	0.824001147	0.921587	1.224612
AL138955.1	0.6284356	0.2385131	0.2013481	0.3764635	0.4437342	1.086693	0.2799115	0.5522133	0.4163361	0.1715006	0.3603342	0.3475923	0.3321992	0.5670416	0.4689689	0.1211593	1.027484	0.4374786	0.4470245	0.5768344	0.2500811	1.134778	0.3516888	0.3352958	1.062179	0.2503959	0.1882518	0.1027139	0.8202255	0.5563159	0.7572189	0.286388231	0.5494939	0.6821019	0.4694474	0.3018063	0.3720535	0.1785956	0.1360623	0.3506196	0.4008842	0.6180908	0.6985244	0.1467339	0.04225765	0.4027362	0.401997675	0.6394396	0.2950321
DNAH10OS	0.825506	0.969196	2.368237	1.064256	1.41543	3.269158	1.239904	0.3625643	1.460481	2.136209	2.658179	0.9055332	1.349559	0.4134303	2.03592	0.6750304	2.158488	1.465615	1.044324	0.803448	0.5919286	2.032336	1.592927	1.726406	2.269861	1.036825	1.83006	1.132415	0.8650703	2.157361	2.097677	1.306677872	1.552538	0.923066	1.674469	1.938725	1.291181	0.792341	0.9265192	0.839261	1.075388	1.283654	1.717668	1.419721	0.3894859	0.8091734	0.801868378	1.511903	1.355587
DNAJC3-DT	1.922429	1.977836	1.453987	3.590036	2.548892	2.246225	1.824663	5.82801	4.722044	2.106282	2.521142	4.453647	3.249703	1.084098	2.679822	2.019858	3.624073	3.200938	4.594996	1.624335	3.75107	2.078778	2.539637	2.857626	2.5891	2.826174	3.259418	2.083722	4.235258	4.374559	2.83215	2.341850162	1.679516	3.770823	3.301951	2.838191	2.898219	2.56086	1.807333	1.637871	4.6768	3.623625	3.358796	4.557254	0.8127695	2.922179	1.399250673	2.365856	4.458089
AC005740.4	0.1165994	0.3987679	0.5689082	0.2863797	0.4219416	0.310774	0.5069801	0.436441	0.5114592	0.7963282	0.1957929	0.3777388	0.4512633	0.9859531	0.7056585	0.09875053	0.310166	0.6152506	0.451095	0.2977599	0.2717704	0.1396071	0.2866429	0.8328589	0.142311	0.108845	0.2500408	0.2391904	0.2310941	0.2501648	0.2880122	0.293936138	0.1148368	0.8446919	0.5283823	0.3279818	0.1654042	0.1576942	0.1807213	0.2286172	0.4356526	0.5633592	0.3162946	0.3543556	0.5204565	0.8292605	0.177981091	0.1302933	0.4488681
FENDRR	0.1032223	0.140405	0.08320609	0.1008335	0.2858097	0.9103964	0.1685099	0.2842888	0.1883949	0.6251986	0.03791596	0.0953172	0.2637549	1.776257	0.1325122	0.1321252	0.2162329	0.04726428	0.1686034	0.09490815	0.09006079	0.1212497	0.07535818	0.09774908	0.1202575	0.2657133	0.1408618	0.0449164	0.1301881	0.1056988	0.1941244	0.104711648	0.2037858	0.2330751	0.2617417	0.1687033	0.0362372	0.2186778	0.1342045	0.08586182	0.46559	0.2746483	0.142549	0.07985125	0.03880614	0.0519076	0.136727195	0.2283601	0.1354673
TP53TG1	12.35685	13.80252	6.284106	9.855026	11.50326	15.11765	7.152017	9.900876	12.14557	6.942321	20.88036	11.95564	15.45067	20.599	10.85551	9.345729	8.762689	7.194462	10.79326	17.05017	11.75472	11.57988	9.957296	9.349513	9.481792	10.67442	12.48224	8.577418	8.740044	7.742331	9.661018	16.433651584	13.40701	10.6757	12.20393	13.72693	8.183656	9.078176	11.4962	9.923461	12.41817	8.614642	10.53363	10.6741	31.30343	17.3253	14.137231141	8.261251	10.31776
AL136368.1	0.1192579	0.7137548	0.5221995	0.1952728	1.054929	0.7911175	0.580764	0.6509883	1.126721	0.5660957	1.401799	0.4131812	0.646173	0.7843368	0.9355988	1.767536	0.6291883	1.401575	1.490613	0.3366066	0.1907616	0.1665885	0.5016608	0.5797301	0.6415235	0.7792871	0.5967307	0.6088916	0.7484832	0.9950444	0.7364474	0.412640288	0.3288742	1.892464	0.8696567	0.5445145	0.3070222	0.5210895	0.6273417	0.2546146	0.5504292	4.602243	0.8303324	0.8456815	0.2557238	0.5497384	0.733672675	0.4491492	0.7141592
AC092687.3	0.527304	0.4855228	0.7459613	0.3984957	1.369968	0.9585758	0.3950574	0.06642399	0.9580475	2.599287	1.609126	1.073143	1.923036	1.300492	1.909288	2.36461	0.4909383	1.838707	0.7604779	0.2289724	0.5450053	1.359837	0.6049405	1.014053	0.5005631	1.457776	1.383813	1.514385	0.3617619	0.2538249	0.551055	0.4631441	0.6711376	0.8395598	0.8429917	0.7986732	0.626544	0.3249259	0.600105	0.6309369	0.9360565	0.6331588	1.309363	3.192717	1.19282	0.560929	0.709207094	0.4935454	0.6766471
AL353622.1	0.1229368	0.353171	0.5598408	0.1711022	1.4236	1.814537	0.4090977	0.02684281	1.645428	0.2500966	0.9994873	0.2787887	1.132381	0.5861859	0.06751223	0.2024513	0.1831335	1.073288	0.5378084	1.71953	0.2202438	0.366352	0.1880495	0.3927176	0.49015	0.124962	1.096066	0.5178318	0.53604	0.5744143	0.5567214	0.782679975	0.02260129	1.297735	1.290937	0.4280003	0.08138399	0.340204	0.1859246	0.194977	0.6052363	1.162066	0.4046294	0.22666	0.1205085	0.7933756	0.740383035	0.2635565	0.136721
LINC01952	0.1321061	0.2108403	0.1156917	0.5948539	0.1593521	0.1095436	0.3216662	0.2163367	0.3120271	0.1343751	0.2588035	0.08321732	0.3578941	0.4344186	0.1036395	0.08702049	0.04099846	0.1478641	0.4128008	0.4557311	0.1690506	0.4305838	0	0	0.2090112	0.4795797	0.06009267	0.1686226	0.1745518	0.2204491	0.2719295	0.411386409	0	0.3190095	0.5780094	0.2261916	0.04858559	0.8658435	0.04343301	0.0402922	0.1354955	0.4009714	0	0.04683954	0.04046773	0.3044822	0.085548922	0.03827217	0.2825354
AC004067.1	0.8881306	0.2180691	0.5982914	0.195761	0.1922848	1.614515	0.4990422	0.111877	0.4303002	1.297168	0.334596	0.6455286	0.1233883	0.5335591	0.08039466	0.1350061	0.8268803	0.1529337	0.355795	0.8355859	0.1529908	0.4771572	0.1306273	0.2846593	1.016033	0.1488067	0.3107649	0.06540148	0.4964751	0.2565082	0.1406264	2.080178642	0.3453962	0.8248675	0.3736418	0.2729379	0.3517597	1.62522	0.1347664	0.2917155	0.5955994	0.5035874	0.3891779	0.02422273	2.113687	0.2204451	0.906940786	0.2770905	0.1461112
AC093227.1	2.016043	2.006316	3.418179	2.144735	3.053936	5.000583	5.779349	2.399323	2.062514	2.24143	4.546569	1.982469	3.715257	2.24037	3.089677	2.524746	2.291693	7.438651	3.784682	2.117322	1.709897	2.865282	1.882569	2.258785	1.435353	1.953088	4.126776	1.784114	2.694771	1.907047	2.547819	2.628033177	1.357573	2.365429	3.346292	6.231413	2.780453	2.08274	1.838175	1.726699	3.281979	3.827003	5.208115	0.9849391	2.186626	6.532307	1.844459919	1.436388	3.429315
AC084018.2	0.09783387	0.2488514	0.4096471	0.5781971	0.590057	0.9126528	1.235748	0.2202922	0.5776949	0.2487855	0.5120975	0.2137731	0.2401977	0.03770127	0.3166035	0.1933344	0.1707876	0.2977133	0.9617065	0.4084528	0.05281615	0.2647823	0.5331316	0.7770714	0.3772944	0.09323015	0.2419842	0.6848717	0.09695089	0.6810921	0.5890449	0.291966351	0.151759	0.6581221	0.260847	0.6072266	0.1484218	0.1157755	0.3799514	0.1846301	0.4139187	0.7397174	0.7082596	0.1430879	0.07866915	0.4566181	0.302916033	0.1806881	0.3609343
SNHG7	4.703363	8.168181	9.118263	6.951881	11.15208	9.669557	8.164869	16.63607	9.908912	7.564325	6.139779	8.971535	16.68297	24.24945	15.08472	12.41569	4.15697	17.86896	9.087171	2.82005	3.447134	5.160692	10.17299	8.285365	3.468787	6.792482	10.44871	6.606377	9.619952	6.400735	8.808487	6.173184185	5.711196	15.89745	5.505878	17.51639	9.520584	4.81715	6.082841	5.941732	15.08734	12.28408	9.355993	7.09846	3.819949	6.169418	6.222251696	7.454978	9.109669
AL022313.4	2.984032	3.058936	5.158289	5.214553	2.819426	1.240423	2.361873	22.54491	11.70391	0.7766523	0	0.1030658	3.989313	7.503647	22.85708	9.199461	15.99481	0.2354551	17.2611	3.086036	1.383348	11.86285	8.22326	7.077062	10.84267	2.655878	0.3508636	3.020743	2.818124	15.00686	5.725404	0.913879247	6.177107	16.51348	9.621672	0.3335018	6.369842	0.3858225	4.933532	0.1283206	13.54491	22.29672	9.290898	9.215531	0.05727984	4.72998	0.582744538	8.484711	10.51772
LINC02649	0.433904	0.927465	0.3664195	0.5518862	0.2180807	0.4433213	0.5659908	0.6090516	0.9211505	0.2784749	0.2276901	0.7028439	0.8186568	0.312124	0.3768771	0.4083139	0.2597012	0.5897314	0.6456423	0.228416	0.4164363	0.4762295	1.013356	0.8232612	0.6178495	0.2925343	0.6344197	0.09890049	0.7575977	0.6141643	0.8484974	0.739944533	0.8333219	0.6521959	0.8870865	0.6633293	0.3077612	0.4213144	0.3973994	0.652248	0.5324542	0.3561262	0.7552634	0.2912066	0.2848215	0.728626	0.561972698	0.3097739	0.4573667
SP2-AS1	1.568258	1.816883	1.282391	1.515968	1.192759	1.198574	1.096495	2.712571	2.127274	0.8392384	1.054949	3.29098	1.552713	1.778567	2.060424	2.638602	1.501149	2.199442	1.180829	1.048831	1.867805	0.8973798	1.575166	1.312139	1.339257	3.772593	1.830701	1.380727	1.348138	1.718388	1.345702	1.242159762	1.181054	1.909808	1.970317	1.585218	1.945727	3.403267	2.192861	2.512603	1.656942	3.146031	1.231824	2.009788	0.8624056	1.384859	1.003332359	1.751659	1.899272
AC005332.3	5.611449	6.71687	6.948765	7.154494	7.803488	8.090995	9.83414	3.394772	7.808839	7.307476	6.511869	3.410977	8.230495	7.140147	11.52444	5.509217	6.122927	12.18155	8.488025	7.566102	4.733795	5.841431	5.166513	7.371782	7.192983	5.877755	12.04737	5.166619	7.012989	7.425575	9.26999	8.533142105	7.096603	4.993592	11.33771	8.445163	5.481457	7.079756	6.557022	6.638818	7.863294	8.22929	7.058333	4.21997	5.123977	11.26939	6.214572922	6.1196	6.23757
RTCA-AS1	2.713329	3.428273	1.633632	1.619772	2.227413	1.59369	4.863269	1.60454	1.602181	2.031616	1.827226	4.308611	1.480368	1.440616	2.039959	1.228779	2.596375	2.151195	2.629911	3.155543	2.02541	2.368865	2.723717	2.747893	2.110667	3.734826	2.982756	1.190523	3.323705	2.688384	3.258011	7.901817644	2.805926	1.248026	2.143508	1.419535	1.912641	5.269205	1.709803	3.275766	1.101581	0.4902116	2.862354	0.8818679	1.350646	1.56344	2.086544274	2.030687	0.9188077
AC087752.3	0.6070547	0.7535533	0.5611619	0.4693847	0.189844	1.034715	1.313886	1.509577	0.9824378	0.5946115	0.4294533	0.9560015	0.365466	0.02772559	0.4497868	0.688677	0.5651889	0.2642367	0.5854643	1.607651	0.3236758	0.5339135	0.283732	0.7494556	0.5335828	1.469178	0.2761381	0.1937138	0.3119282	0.8160347	0.4720603	2.123787978	0.3100107	0.7213228	1.106696	0.1732328	0.198454	0.7695482	0.3991672	0.4731634	0.8647631	1.667065	0.6403961	0.9326949	0.6198583	0.2487392	0.655191321	0.2344913	0.807836
AC090517.2	0.2344236	0.1964225	0.2155609	0.2303071	0.2827718	0.8164216	0.22832	0.1151675	0.3875866	0.166915	2.066622	1.129675	0.571578	0.317988	0.6069009	0.5559074	0.1746052	0.7871588	0.4639288	0.1764435	0.1124932	0.392953	0.2151508	0.3907088	0.2670425	0.944631	0.4798576	0.1122084	0.4646157	0.1466959	0.5211448	0.146001843	0.1616159	0.04852162	0.2820629	0.1605517	0.1810528	0.2048597	0.2312169	0.2359464	0.2524599	0.1524702	0.3115967	0.0748055	0.1292587	0.06483679	0.364337762	0.203743	0.4211439
AL158212.2	0.06930785	0.622208	0.3186552	0.5106809	0.836021	0	0.4218956	0.9647363	1.47331	0.2467439	1.120169	0.8513493	2.018471	0.4700692	0.815598	0.4108881	0.290376	0.581813	0.9384738	0.6520737	0.09977659	0.3388507	0.5168296	0.7941582	0.5592412	0.7170759	1.276839	0.4312706	0.5494586	0.7806773	0.5563913	0.287771749	0.09556416	1.075914	0.5685853	0.4153403	0.2676432	0.05047268	0.1025397	0.4122067	0.5864597	0.7212504	0.5922272	0.3317461	0.03184635	0.7667655	0.740556103	0.3313039	1.156184
HAS2-AS1	1.065087	1.816737	2.751607	1.100883	0.9528591	0.4305501	1.966654	0.6395344	0.7651844	0.9660145	1.512761	5.753208	1.526895	2.736281	1.577156	1.903064	0.3966532	1.147429	0.8875065	1.895588	0.8262865	1.053855	1.08953	1.109474	0.6571981	6.167139	0.7146209	1.784339	0.9939052	0.6442857	3.748993	1.483322364	2.080489	0.3490531	0.8349382	2.37073	1.850851	2.721197	1.777126	1.648615	0.6964135	0.09236504	1.028081	0.5286922	1.354002	1.166051	0.741455746	0.8794075	1.093393
AL391684.1	0.1754658	0.4900736	0.7403806	0.8749825	1.039031	0.3968122	1.268783	1.654396	1.739393	0.3948184	0.5859336	0.6430883	1.634956	0.5245481	1.176333	0.2889556	0.6336573	1.553313	1.628255	0.6253208	0.1888145	0.7278849	0.6405006	0.8197327	0.8176952	0.1968868	1.770469	0.5548291	0.700798	1.783446	0.4202843	0.314600369	0.3079219	1.617819	1.39586	1.042408	0.2522626	0.3484938	0.241243	0.2821798	1.42338	1.971229	1.009653	0.4241806	0.1514773	0.5367742	0.495829909	0.4436406	2.081036
AC022079.2	0.2816397	0.4719693	0.3329713	1.17595	0.407671	0.8057064	0.3771717	0.7840613	0.4323909	0.7161925	1.44834	11.4165	0.1526003	0	0.03314268	1.753171	0.2884379	0.9929883	1.026735	0.5564516	0.5676336	0.9835395	0.09693189	0.6160912	0.454507	1.10422	0.230603	0.08088522	0.4744663	0.4582303	0.6261104	0.409286675	0.6213359	0.2040308	0.7085551	0.9403337	0.3728901	0.5742828	0.5833529	0.4380887	0.3899684	0	0.6952333	0.6890212	0.1294109	0.7010621	0.601865384	0.3182135	0.3252651
AL121827.1	0.08881974	0.08952983	0.2517736	0.06314871	0.1184159	0.09884619	0.02276504	0.2985573	0.4140535	0.02853008	0.5838259	0.01325132	0.1519738	0.1556454	0.7151432	0.1062365	0.2480828	0.1334246	0.4138769	0.2111113	0.03589226	0.3852706	0.1179859	0.3652154	0.3550125	0.09673165	0.09569008	0.07160279	0.148241	0.4621996	0.3002229	0.06308193	0.09668515	0.7353657	0.2352154	0.08804448	0.1083131	0.05106474	0.06455088	0.1112112	0.3811754	0.802682	0.1952864	0.2734825	0	0.1292933	0.108980797	0.3819136	0.2459466
AC019131.2	1.704017	1.337866	1.732982	1.507585	2.806917	3.213403	1.338427	1.350239	2.012395	1.919659	1.372997	1.108034	2.258573	1.468659	2.997088	0.6698577	2.234746	3.383878	1.431359	1.08604	1.7761	3.224924	1.240208	1.20244	1.982867	1.25716	1.850302	1.017356	1.071286	2.361972	2.353471	2.054094897	1.313733	1.554923	2.244714	3.058787	2.2642	1.481112	1.409626	0.8214978	2.339711	2.9078	2.191921	1.286311	1.246034	2.55919	0.711924362	1.369528	1.927995
AC069294.1	0.1821806	0.2180691	0.7179497	0.2796586	0.2197541	0.169949	0.6099405	0.07458466	0.5378752	0.324292	0.0669192	0.04303524	1.110494	0.05616412	0.3215787	0.04500203	0.1696165	0.6882017	0.569272	0.04285056	0	0.1272419	0.1045018	0.5693186	0.1729418	0	0.4972239	0.1744039	0.4062069	0.5130165	0.2812528	0.094553575	0.0627993	0.2828117	0.5978269	0.4678935	0.1005028	0.09950329	0.04492214	0.0833473	0.2802821	0.05924557	0.3459359	0.04844547	0	0.1889529	0.088482028	0	0.5260001
AC079807.1	1.191836	1.671821	2.152731	1.921019	1.594886	1.667724	3.332778	1.768772	2.6611	1.98894	3.940103	1.390099	2.850471	0.8956077	2.147614	2.649652	1.283022	1.907205	3.122905	1.839671	1.340457	1.638834	1.410042	2.21143	1.343532	4.07654	1.880564	2.798918	2.048434	2.773512	2.437962	1.121166802	1.720378	2.890891	2.098098	1.21164	1.232803	3.200534	2.461272	1.720985	1.518467	2.931133	1.591265	1.861981	1.129504	2.214752	2.170703955	1.003482	2.246288
AC074029.3	0.2554616	0.4281004	0.4026961	0.3764635	0.4314083	0.7625916	0.7464306	0.6693495	1.025756	0.1039397	0.3753481	0.3862137	0.7612898	0.3150231	0.4809937	0.05048304	0.09513745	0.6004609	0.7450408	0.3364868	0.09807101	0.3568483	0.2344592	0.6386587	0.3880105	0.1112871	0.697229	0.3423795	0.1012624	0.4476105	0.4417111	0.106069715	0.1408959	0.4758851	0.3912062	0.3061803	0.3946022	0.4092817	0.352754	0.3739943	0.4716285	0.3987683	1.358242	0.2173835	0.1878118	0.3532774	0.297776055	0.2664332	0.7211897
U47924.3	0.138315	0.6208583	0.317964	0.6369664	0.667366	0.5161141	0.7577647	0.2265044	1.020913	0.2813813	0.2032253	2.05841	0.3747149	0.5543313	0.5289888	0.06833279	0.1287761	0.5224959	0.6843201	0.1626648	0.1659336	0.386418	0.3570289	0.2521386	0.4595525	0.2259538	0.707816	0.1655135	0.6168001	0.346215	0.8114233	0.323040955	0.2383922	0.5367901	0.5295285	0.5624533	0.1144554	0.1762712	0.1023172	0.06327886	1.010779	0.08996074	0.7222631	0.07356145	0.3495499	0.9085589	0.43665209	0.150266	0.576838
AL844908.2	1.351503	0.9540523	1.547754	1.063919	1.504838	0.9913691	0.4640851	0.7944887	1.718862	0.9164773	1.42567	0.6876283	1.032706	3.418685	1.508856	0.4793694	1.968104	2.67634	1.479901	1.793203	0.9312482	0.9197377	0.9541469	0.7941582	1.546137	1.924783	1.51329	1.194288	0.4464351	0.9541611	1.797572	1.510801682	0.8122954	1.183506	1.629945	0.9493491	1.376451	1.413235	1.401376	1.204912	0.7464033	0.8564849	1.908288	0.4791889	1.178315	2.108605	1.27914236	0.8433189	1.200653
AC005288.1	12.12243	11.22675	12.24758	10.01568	12.11842	9.452589	13.63017	12.9309	12.56502	12.06668	17.21224	15.09736	7.381775	8.685846	12.7385	15.05475	8.404398	17.02277	11.29442	8.824225	11.63441	8.000705	14.86417	13.95989	8.780316	19.35929	14.11451	12.4567	12.74776	12.36476	10.85112	11.236482939	9.200828	13.0636	10.58362	12.20286	15.25655	22.09706	14.29673	13.17808	11.03611	16.85399	12.7413	14.47168	12.19641	10.76592	11.001093989	10.0687	11.41706
AC233992.3	0.06573528	0.2753965	0.4749323	0.2018155	0.2775245	0.0408812	0.1600594	0.1614719	0.3105259	0.200593	0.1448766	0.2484509	0.3561723	1.296986	0.3094228	0.6819895	0.06120182	0.1655468	0.06846914	0.2473847	0.06308898	0.3672962	0.03770684	0.2396616	0.1248034	1.25284	0.269116	0.3775756	0.032571	0.4936241	0.5277113	0.068234538	0.1812763	0.8163637	0.2157107	0.08441378	0.07252777	0.047871	0.1620902	0.2105164	0.5562299	0.3847908	0.2496444	0.1398426	0.09061434	0	0.255412039	0.05713206	0.2108821
AC021683.1	2.111007	0.3131581	0.08295494	0.03323616	0.3373418	0.1009884	0.08786507	0.2068279	0.1811181	0.2477613	0.4639277	0.04262121	0.4277041	0.1112475	0.7643635	0.08022432	4.359201	0.1060237	0.1409488	0.7384264	0.1038987	2.180107	0.2483914	0.09397354	2.192358	0.3045752	0.07386603	2.832707	0.0715198	1.8178	0.7019381	0.589956514	0.3731707	0.1960636	0.621679	0.0231696	0.7166581	0.3022077	0.2491438	0.1733454	0.4996539	0.2933779	1.096345	0.3646433	0.04974302	0.03742701	0.45567994	1.842566	0.06945861
AC020928.1	0.5676482	0.09307827	0.09193258	0.181437	0.3470507	0.3772039	0.5964163	0.73857	0.2938635	1.43163	3.393293	1.469496	0.4002595	1.294514	1.207881	0.4456298	0.506781	0.3916595	0.1376898	1.66072	0.09701854	0.9015555	0.07136709	0.1215009	0.6495863	0.8468676	0.1803953	0.9379529	0.2080572	0.3698168	0.3169238	0.637660083	0.04288733	0.4426118	0.586891	0.5325617	0.4547137	0.724837	0.1917409	0.1209552	0.6579792	0.5664455	0.5167944	0.4383724	0.6788709	0.1182876	1.941209368	0.3784651	0.5687644
AC016394.1	0.2324701	0.4770261	0.2617525	0.4078354	0.2804154	0.3511099	0.6266907	0.7341927	0.7647913	0.2533531	1.585846	0.2510389	0.2924045	1.269543	1.56323	0.09844193	0.2164377	1.059385	0.4323898	0.468678	0.2549846	0.3479271	0.5333946	0.5880982	0.3940731	0.05425245	0.4758588	1.080941	0.3784682	0.7897129	0.5127003	0.430908218	0.06868674	1.460703	0.7446889	0.2985258	0.09160408	0.3385876	0.1310229	0.3038704	0.8430359	1.079997	0.6621429	0.4592227	0.3357136	0.3903715	0.580663308	0.2742041	0.5753127
AC003035.1	0	0.03507545	0.2694511	0.1799274	0.3181183	0.1093422	0.1427	0.04798645	0.2422416	0.08941874	0.8610927	0.1661287	0.3572362	0.036135	0.275864	0.02895351	0.05456413	0.2459871	0.6104326	0.2205543	0.1406165	0.204663	0.1344692	0.2136689	0.1669016	0.159566	0.2399288	0	0.02903848	0.03667397	0	0.365004608	0.08080793	0.3335861	0.2243682	0.1505172	0.03233085	0.2987537	0.08670634	0.294933	0.1803285	0.07623511	0.3894958	0.03116896	0.1885023	0.9320289	0.455422202	0.1528073	0.07520427
AC025171.3	0.576521	0.1380184	0.1135996	0.1415993	0.1390849	0.03585422	0.8773597	0.04720548	0.06808547	0.7330288	0.592955	0.2723749	0.1952346	0	0.0678436	0.02848229	0.1073522	0	0.2101743	0.2983267	0.1106624	0	0.1322808	0.2101915	0.02736421	0.03139383	0.1966867	0.02759556	0.1713953	0.1082313	0.1068048	0.748050432	0.07949279	0.1193298	0.1576548	0.5429144	0	0.8396902	0	0.1582544	0.04434843	0	0.2736834	0.03066169	0.2913969	0.159454	0.028000642	0.125267	0.1849508
AC010809.2	0.4795471	0.6927766	0.8471657	0.385836	0.3590381	1.398612	1.107257	0.3520334	0.6444459	0.7064451	2.08949	0.45312	0.8287749	0.3466561	0.8367494	0.1143724	0.3387051	1.304855	1.670711	0.3578288	0.1428337	0.6005713	0.3035322	1.11964	0.4866231	0.1260638	0.5190161	0.3324349	0.9340512	0.6415663	0.9803	1.115712564	0.2052052	0.8214448	0.5064578	0.7361395	0.3284063	0.5419007	0.3261981	0.31774	0.8140973	1.419681	1.130392	0.1231239	0.5318736	1.166255	0.578253917	0.3161821	0.4456087
TOLLIP-AS1	1.018582	0.9753889	2.051649	2.376651	1.986329	1.351387	1.653435	2.029433	3.468407	1.277828	1.870744	1.299307	4.346184	3.077363	2.137579	1.459331	1.865059	2.337166	3.235878	2.427742	1.417486	2.537385	1.49964	1.343972	2.417318	5.065873	1.737504	1.153871	1.312205	2.974536	1.803133	1.304013622	0.9597125	4.146299	2.748263	2.180015	1.348599	1.409365	1.222322	2.314463	3.395323	2.362883	1.998618	1.498766	0.5148323	0.9625398	1.912870251	1.00331	1.524909
LINC02352	0.4947436	0.9635878	1.431997	0.3604227	0.6271257	0.8865479	1.184237	0.810191	1.485452	0.6482427	0.9610175	0.8557244	1.147232	0.7031594	0.7499555	1.110255	0.7026459	1.562723	1.790517	2.777059	0.5231142	0.9956462	0.6349268	0.9783135	1.743292	0.7671257	0.972673	0.9873869	0.6814038	1.206904	0.9838668	0.853021465	0.3584284	1.076103	0.8438552	1.299362	0.527362	1.178581	0.6782039	0.8670136	0.9804712	5.486682	0.7483752	0.321101	0.1926528	0.7653538	0.871554956	0.5320254	1.323532
SNHG19	6.01276	20.81061	45.43166	37.26328	50.15148	16.05902	44.09179	90.90823	65.3943	56.51404	21.77809	26.55727	121.413	120.1863	34.9944	46.74552	9.547127	62.83921	94.23366	29.86383	18.38573	39.58637	42.19031	33.11314	25.97288	84.87495	22.07158	42.34523	29.74628	59.32691	49.91003	17.175850363	14.33183	81.32904	37.52442	38.82581	24.53061	21.11293	22.89453	18.42414	59.01699	148.1832	39.03158	35.5975	7.281825	39.64144	31.376192781	11.22135	56.76119
GAS8-AS1	0.3465393	0.4148053	0.1820887	0.4255674	0.3344084	0.4310301	0.379706	0	0.1637012	0.3172421	0.4073343	0.1964652	0.04694119	0.04273357	0.2854593	0.06848134	0.06452801	0.0581813	0.2887612	0.2282258	0.1995532	0.1452217	0	0.1443924	0.1315862	0.03774084	0.09458063	0.199048	0.06868233	0.2602258	0.3423947	0.359714686	0.09556416	0.179319	0.5685853	0.3263388	0.03823475	0.2775998	0.1367196	0.09512463	0.3198871	0.2253908	0.2632121	0.03686068	0.1592317	0.1916914	0.302954769	0.06023706	0.3112803
AC099792.1	0.4148418	2.824711	3.216071	4.12568	1.378151	4.432401	1.076338	0.4677451	1.333215	0.747089	3.367372	1.747848	1.335741	0.05870396	1.096395	1.350637	0.4685438	4.395866	4.250111	0.1023733	1.612147	1.272962	1.490176	3.138255	1.355719	0.7998997	0.2227326	1.972647	2.648548	1.668228	2.67934	1.030650099	1.172129	0.1618767	1.27204	1.379827	1.425647	1.555093	1.468977	2.980626	0.993961	0.3096238	2.543972	0.1880775	0.2999861	3.178773	1.18907162	1.501301	2.242781
COLCA1	0.2884057	0.7122891	0.4819627	3.790586	0.255411	0.1952542	0.1688935	0.0508163	1.09509	0.1541065	0.3432933	0.04484378	0.160717	0.009003751	0.01718425	0.1587155	0.3398933	0.3861432	2.488759	0.0875853	4.658221	0.7139418	3.346379	0.8575417	0.9547643	0.2206627	0.5255924	0.001747434	1.602666	1.372992	2.475333	1.597276548	1.510117	0.1756846	0.3454179	0.6938304	0.1651454	0.6726223	0.1368292	2.490255	0.3313767	0.07598195	5.642799	0.007766364	0.05032401	0.3003889	0.30142452	0.2474872	0.7799956
AP000240.1	0.2116036	0.5910058	0.5559345	0.4330996	1.276227	1.403709	1.84626	0.6930433	0.6663941	0.7174601	1.036359	0.4332087	0.8121241	1.087248	1.037542	0.4181604	0.4925257	1.12501	0.661212	0.5972533	0.1692376	0.5911682	0.4450575	0.440844	0.301309	0.3072705	0.9625463	0.202571	0.7339284	0.2206929	0.4791253	0.658946372	0.1458833	0.6934727	0.8101083	0.9359595	0.2723803	0.436611	0.2087091	0.3226942	0.9223884	0.8257679	0.7366444	0.1500523	0.35651	1.999613	0.787920713	0.306516	0.9956247
AC104596.1	0.5962112	1.258297	0.5977025	0.6165701	0.5488445	0.5659391	0.935977	1.23329	0.8338125	0.1755517	0.3227402	1.215661	0.7438515	0.1741309	0.4800469	0.46508	0.5258779	0.6058644	0.6863762	0.5314144	0.7980818	0.3945	0.7379926	0.5229961	0.6702346	0.2563108	0.6423291	0.6909211	0.6996674	1.001459	0.4069307	1.449480241	0.8653448	0.5520767	0.1887823	0.4566874	0.6058853	0.4798879	0.835658	1.004926	0.6517386	0.3877786	0.6554395	1.568756	0.6200007	0.368855	0.381012669	0.7499989	0.8053371
AC007406.4	4.138575	6.043334	6.427386	6.860899	5.33181	3.790345	6.507839	5.29504	5.78428	3.268495	5.401034	40.82985	5.462947	4.049309	5.982682	17.17672	4.583524	9.194114	8.113324	3.931572	7.157266	3.975808	8.220864	7.181586	4.850008	12.87546	7.486788	4.33259	5.501519	5.947431	12.13557	4.076690793	4.063135	5.865146	7.695214	20.31967	8.094911	5.716469	6.274221	6.073573	5.345916	6.750631	10.25531	5.140263	3.918808	6.82893	3.536489884	4.278732	7.775694
AC245884.9	5.874665	10.27137	18.94589	8.268167	26.15551	7.594339	5.826177	3.675186	19.3713	6.982684	11.29868	2.588351	38.89413	7.773439	6.252918	7.598168	7.528268	6.095184	25.06034	9.812157	10.04101	8.298386	9.049251	17.36147	12.50068	17.14512	15.67336	2.969922	10.85835	9.582917	12.02457	11.305318706	5.597329	7.446009	14.25976	18.59142	8.37523	4.157988	7.845099	8.455523	11.06911	3.091073	17.54747	2.703117	7.885762	37.60802	17.119348872	7.859503	19.86265
AC112187.3	0.1562824	0.3273709	0.153972	0.1919226	0.3299004	0.2915792	0.2853999	0.7038013	0.8766839	0.119225	0.2296247	0.2953399	0.476315	0.19272	0.6896601	0.07720936	0.3273848	0.7871588	0.162782	0.6984221	0.2624842	0.7640752	0.4482308	0.244193	0.07417847	0.08510189	0.3199051	0.4488337	0.4646157	0.2933918	0.2895249	0.243336405	0.2154878	0.6469549	0.5983153	0.4348275	0.1724312	0.3414329	0.50097	0.4647429	0.7213141	0.1016468	0.4451381	0.6649378	0.179526	0.4322453	0.03795185	0.1358287	1.153132
CYTOR	1.554413	0.2208454	0.2544816	0.07363695	0.4284124	0.8146668	0.4436251	0.2039424	0.1579697	3.246673	8.118988	0.4140399	0.3998694	1.791694	0.2931055	0.3144673	0.3435519	0.4956185	0.1249126	0.2864143	0.07082906	0.5734354	0.08466581	0.1057039	0.4904021	0.40187	0.1573607	0.3753268	0.5622173	0.2135919	0.4272503	1.345391213	0.4324721	0.372336	0.2472206	0.05923131	0.218832	2.321072	0.245668	0.109731	0.2270804	0.2159995	0.2452381	1.726991	5.913137	0.1084365	1.653277474	0.2846271	0.08286396
AP001554.1	0.169583	0.3552322	0.05569202	0.2082564	0.1534187	0.3691268	0	0.4165632	0.300409	0	0.06229181	0.1201782	0.1148561	0.1568413	0.5487934	0.2094509	0.1184158	0.3558963	0.2649537	0.4387624	0.08137807	0.2368865	0.243189	0.04416257	0.1207373	0.2308615	0.1157104	0.5682043	0.2940919	0.1061204	0.3141653	0.220038239	0.2338272	0.3071315	0.2782439	0.2540645	0.2806593	0.06174849	0.250895	0.07758392	0.1956756	0.3308928	0	0.09019103	0	0.6449191	0.123545385	0.03684714	0.2176124
NFE2L1-DT	0.07608976	0.2016749	0.3998129	0.5139311	0.4785814	0.2906844	0.25144	0.4272152	0.7638085	0.1437366	0.5110774	0.3646184	0.7067586	0.3686189	0.4668903	0.2362875	0.2428876	0.7482437	0.6283731	0.2198776	0.1929989	0.409968	0.1683502	0.2491052	0.4746613	0.6215078	0.4524263	0.4370505	0.3500855	0.5713787	0.2147992	0.32157242	0.06744555	0.7312156	0.5885527	0.2977843	0.1559112	0.3403852	0.2948351	0.3232443	0.3929969	0.6787082	0.3715302	0.1618703	0.06992515	0.3307052	0.200615576	0.1039207	0.9973219
AC008667.2	0.03398892	0.4882144	1.205512	0.5008811	0.819978	0.7186898	0.8689789	0.5566019	0.8027988	0.3802997	0.2996382	0.09634756	0.5064444	0.2514811	0.9999336	0.1007508	0.1582243	0.7418426	1.062075	0.9593408	0.1957238	0.3323483	0.2729525	1.062162	0.3226526	0.0740332	0.6493596	1.17137	0.2357752	0.5955415	0.7975824	0.38809303	0.1405955	0.9849164	0.7063875	0.7274464	0.2250062	0.1980165	0.4022879	0.2798976	0.6274972	1.237967	0.9681041	0.2530733	0.06247044	0.8460579	0.33015682	0.1772434	0.3925374
AC116552.1	0.3044629	1.301572	0.5427882	0.5341365	0.5771168	0.2704964	0.6354334	0.2849073	0.5136598	0.2212087	0.415392	1.047993	0.1767499	0.1072712	0.3838763	0.2793441	0.1822278	1.789095	2.197224	0.2250677	0.1252312	0.2430268	0.5738332	1.857599	0.4128897	0.1657919	0.8309676	0.6245707	0.5818789	0.4354847	1.101222	0.474057826	0.2998603	0.6977051	0.7850046	0.8378039	0.1439671	0.3325826	0.2573984	0.8357471	0.1003739	0.9335421	0.991085	0.1619255	0.01998543	0.5714129	0.232370946	0.7749461	0.2511597
AC019171.1	0.3471956	0.1806917	0.03965947	0.05561392	0.1820879	0.05632779	0.07351211	0.07416088	0.05348191	0.1996115	2.151427	0.0570543	0.2044787	0.22338	0.01776397	0.07457722	0.6324478	0	0.1257861	0.156226	0.02897553	1.033238	0.03463602	0.07862275	1.103405	0.1972817	0.1235997	0.04335325	0.04487766	0.5101016	0.2237238	0.141024508	0.4370974	0.06248996	0.2311673	0.03876959	0.1998635	0.1539034	0.1637787	0.05524916	0.185793	0.1767268	0.3153061	0.06422695	0.06936231	0.1670039	0.93844575	0.3673548	0
BX470102.1	0.4202849	0.07186835	0.2366124	0.1474659	0.07242367	0.8961529	0.4385807	0.04916126	0.1418127	0.2748237	0.3969783	0.4538557	0.2439881	0.333177	0.07065444	0.0593247	0.1397499	0.7056264	0.03126887	0.1412212	0.05762364	0.04193472	0.03444033	0.06254284	0.05699589	0.09808353	0.2048356	0.229911	1.130477	0.1127155	0.2224598	0.373940691	0.5795039	0.1553423	0.1970239	0.2056029	0.03312238	0.4591018	0.1776582	0.1922795	0.04618584	0.03905075	0.114009	0.09579613	0.3310581	0.2906056	0.32076818	0.1565483	0.1540909
AC007389.3	0.1285549	0.1025863	0.1125817	0.07893589	0.02584474	0.3197965	0.02608494	0.526303	0.1012131	0.1743505	0.5036929	0.1619606	0.05804556	0.2906342	0.4538408	0.02117031	0.09974087	0	0.06695068	0.100791	0.02056328	0.1197169	0	0.02231872	0.1627141	0.2100095	0	0.3486907	0.1486271	0.1877076	0.1323098	0.556010604	0.02954268	0.3769556	0.1640542	0	0	0.2028405	0.06339819	0.03920908	0.1977797	0.3344508	0.08136933	0.113951	0.5710084	0.05925943	0.249747659	0.2048384	0.1374702
AC003102.1	1.085433	1.375125	1.946231	1.17729	2.943525	1.586585	2.9323	1.440166	2.030399	1.515082	2.712356	0.928295	2.704484	2.335054	2.508005	1.401281	1.593316	1.157264	2.756291	2.743117	0.9352816	1.162063	1.199797	1.287475	1.586947	1.75161	2.508361	1.069438	1.216961	2.04266	1.692828	1.792852322	0.7865519	2.435245	2.036583	2.475704	1.014019	0.709678	1.414422	0.9206728	2.974166	2.483779	2.572597	0.9607228	0.3786106	1.44626	1.45454427	1.260128	2.938199
LINC01389	0.1650187	0.1975264	0.0867089	0.2837116	0.3981052	0.8620601	0.5223469	0	0.4677176	0.4028472	1.260797	0.2494797	0.4470589	0.1220959	0.349542	0.1304407	0.1843657	0.8311615	0.5843976	0.2173579	0.03167511	0.2766129	0.2271778	0.240654	0.2193103	0.2516056	0.225192	0.1895695	0.09811761	0.2065284	0.4076127	0.034258542	0.182027	0.239092	0.1444026	0.2825444	0.1092421	0.07210383	0.1302091	0.09059489	0.05077574	0.1287947	0.1253391	0.03510541	0.3032985	0.3194856	0.416763175	0.2007902	0.3388085
AC116407.2	0.4263239	0.8874905	1.168755	1.09262	1.363881	0.968314	2.053552	1.305231	1.882563	1.338647	1.198321	2.276865	3.91686	1.988602	1.352375	1.776533	0.7593296	1.804973	2.007897	0.9068374	0.6404265	1.734781	0.5103577	0.9074894	0.6686413	1.332339	2.074175	0.7097835	1.102112	2.505429	2.037447	1.558484791	0.8689671	2.186858	1.905863	1.4599	0.7566923	1.660316	0.6764439	0.7462491	1.996195	1.302025	1.724651	0.4929045	0.562125	2.614581	0.918258254	0.5155172	3.425117
AC004918.1	1.428462	5.451727	3.372188	4.983008	4.994411	3.707978	2.722048	1.966323	5.280957	3.306093	3.163453	1.72141	7.880023	3.727255	4.092819	1.575071	1.522693	5.978318	7.1159	4.830426	2.245189	4.048606	3.990069	5.218754	4.225283	1.826264	5.81978	1.109843	3.015779	3.44602	5.190392	8.10152219	3.368326	3.38517	4.189317	3.526925	1.644591	2.472506	1.858143	2.329936	4.331632	2.908419	5.464214	1.101033	2.454237	8.18796	4.464320498	1.565381	3.18788
AP001267.3	0.5898401	1.267242	0.9536333	0.9100844	0.4925703	0.9405779	0.4971483	0.8420848	0.8037509	0.6615064	0.4666567	1.228995	1.311147	0.7460129	0.8008956	0.9265123	0.5069183	0.9902966	1.197236	0.6260897	1.233797	0.6337951	1.162508	1.260351	0.6460705	2.042445	0.8874786	0.4922692	0.8542935	0.7760686	0.8031981	1.868195628	1.209512	1.001737	1.00914	0.9581311	0.6007281	1.244578	1.059123	0.9686949	1.116873	1.141067	1.206181	0.6756626	0.8339271	1.526802	0.705169862	0.5257884	0.6404493
EP300-AS1	0.2092885	0.4175284	0	0.2141805	0.2103773	0.4338596	0.7643972	0.4569738	0.3707455	0.1774026	0.6662634	0.3625507	0	0.3441127	0.1231428	0.1033963	0.1299032	0.234253	0.2906568	0.1969063	0.1004316	0.1949001	0.1600684	0.3996857	0.2648999	0.1519544	0.3808061	0.2337471	0.3802326	0.392901	0.5600438	0.289660841	0.0961915	0.4331908	0.3433907	0.2986191	0.153943	0.3302261	0.1376171	0.1276654	0.107329	1.088978	0.13247	0.1855133	0.4167202	0.1447123	0.271060917	0.121265	0.2238026
LANCL1-AS1	0.5928794	0.709673	0.3014786	0.5049624	0.4844609	0.8325836	1.024495	0.4541297	0.9260359	0.3501653	0.3653058	0.2801034	0.4922207	0.8844079	0.7426982	0.3590444	1.175207	0.4013707	1.264954	0.4588377	0.4313477	1.17548	0.4607608	0.7670034	0.9531511	0.4165755	0.5219807	0.2288594	0.3127168	0.9215353	0.4960306	0.258079643	0.4351122	0.5542001	0.6798921	0.4666304	0.5697367	0.3273004	0.32068	0.4462355	0.6767458	1.094639	0.6536881	0.4984042	0.1406053	0.5157384	0.938164273	0.78955	0.4540227
AC009054.2	0.2557348	0.4591696	0.3919288	0.1570275	0.05141306	0.4241151	0.3113454	0.3489924	0.1006718	0.3468363	0.7514991	0.6846516	0.2309406	0.42048	0.2507855	1.179197	0.119049	0.644039	0.3995559	0.761915	0.1636265	0.2381533	0.09779581	0.08879746	0.121383	0.1392576	0.2326582	0.652849	0.1689512	0.2667198	0.4211271	0.044242983	0.0587694	0.3087739	0.3263538	0.1094671	0.3762136	0.0620787	0.1261183	0.194997	0.131148	0.2772186	0.2428026	0.1813467	0.1566772	0.4715403	0.579628257	0.03704418	0.2187761
RNU6ATAC35P	0.2154163	0.08595066	0.1414878	0.3086322	0.3897666	0.1339688	0.874198	0.2351768	1.568803	0.6573486	0.2110065	0.1696209	2.723435	0.7083762	1.056236	1.206135	0.3676934	0.5425013	0.8601051	1.68893	0.6202329	0.7522748	0.370699	0.7105797	0.374902	0.4301095	0.6859226	0.5499224	0.2490508	0.4493388	0.4434165	0.372677378	1.237599	0.9289048	2.081398	0.03073625	0.3565132	0.2353118	0.0708232	0.2956576	1.878016	0.7472415	0.681743	0.7637799	0.1649698	1.688093	0.313872058	0.3120388	1.013564
AC010542.5	1.293626	1.29871	1.918605	2.767302	3.57388	2.179974	2.489405	1.093388	2.907624	1.528077	3.372237	1.616638	2.317568	2.7788	1.718734	0.7009478	1.282114	4.343798	2.912179	1.923788	1.601998	1.632161	1.723459	1.825694	1.663773	0.6817062	4.384877	1.518045	0.9511244	1.462351	1.133846	2.555669262	0.8630795	2.936701	1.460659	2.036317	0.5064603	1.124405	1.358248	1.107297	1.669219	3.14839	2.456416	0.9765186	0.8053291	3.520196	2.188887862	1.015515	2.463235
EPB41L4A-AS1	4.995803	8.439254	11.11509	7.862053	7.291183	4.381709	10.01699	21.93601	14.32752	5.576192	3.929302	3.409745	10.5511	21.04475	17.58072	8.958687	5.649867	18.62393	8.316779	7.705156	6.533219	9.109364	8.99078	12.07645	8.679413	8.592135	7.084214	16.88039	8.654302	11.15064	10.77995	4.636489952	7.355068	18.78152	9.505668	12.72459	8.662503	5.932804	8.171693	8.15652	15.07124	28.2887	10.13807	11.17549	2.943882	6.064877	5.209300012	6.935549	12.54004
USP46-DT	1.627544	2.348717	1.198866	1.699833	0.7706072	1.02164	3.666627	0.9465419	1.814302	1.144924	2.368991	2.730767	0.8859701	0.3563849	2.147949	1.427784	1.529462	1.353493	1.552642	2.03213	1.883188	2.230983	2.408128	1.394323	2.079262	2.037573	1.079374	2.388069	1.311387	2.646125	1.521663	2.399928516	1.384221	3.101124	1.880093	0.9766384	1.543983	1.838785	1.605281	2.950558	1.193472	1.424607	1.646331	1.795903	0.9225716	0.6941496	1.241112414	2.009435	1.424863
LINC01605	0.9007288	0.0501473	0.05503337	0.07717254	0.4927141	0.07816314	0.2040178	0.03430306	0.04947604	0.5859415	0.09233267	0.1286533	0.1560594	0.1679019	0.02465014	0.01034869	0.4095536	0.05275309	0.1963652	0.1478091	0.07036369	0.3657578	0.08410953	0.05455035	0.2286763	0.09125249	0.1000492	0	0.09341158	0.1572981	0.4009977	0.293538528	0.1155309	0.1300711	0.148933	0.02689927	0.2888959	0.1296637	0.0929729	0.07666637	0.09668074	0.01362415	0.3380944	0.01114055	0.2406261	0.1448391	0.071215824	0.4187307	0.04031977
AC078785.1	0.4060845	0.5432665	0.3660874	0.3324613	0.2785345	0.2971136	0.3198988	0.5737281	0.5736082	0.8747136	0.292479	0.3536112	0.2804279	0.2651103	0.2904702	0.904761	0.3484255	0.7753632	0.6054321	0.337111	0.4814395	0.3114313	0.6394341	0.6303644	0.468636	0.4422578	0.4455022	0.5183334	0.4892158	0.5082331	0.6392108	0.53723622	0.6148184	0.6015517	0.3396744	0.4567142	0.4041195	1.472834	0.5811606	0.8524156	0.3552526	0.3832319	0.4082285	0.7199064	0.1243948	0.2312361	0.185626632	0.6851139	0.5926187
KIAA0087	0.04466254	0.6459845	0.1955657	0.1919674	0.1616216	0.2222074	0.7793691	0.01218988	0.3955888	0.04542965	0.1039021	0.1758386	0.06554011	0	0.1094954	0.1029698	0.01732599	0.2811938	1.54679	0	0.02857638	0.2131592	0.3245095	1.023524	0.1519247	0.1580833	0.3809283	0.007126008	0.02581801	0.2841441	0.4872509	0.03477046	0.1693514	0.1733319	0.264623	0.2517172	0.1888973	0.1734667	0.1321548	0.01702752	0.02863026	0.3873164	0.593656	0.2019033	0.08208818	0.231614	0.112074481	0.0452868	0.1098477
AC026691.1	1.438387	1.551458	2.533172	3.998688	0.8770553	2.290422	1.231592	1.941346	5.478754	0.7637019	0.441262	1.291911	2.687075	2.524183	1.329946	1.811683	1.81747	1.379967	4.774509	1.494565	2.283105	2.958674	2.429913	2.42038	6.549624	1.36855	1.197146	0.7414546	4.432853	4.263127	2.479263	1.927870975	1.503821	2.633687	6.552779	1.062252	0.6627103	1.433104	2.034525	2.79856	4.912231	1.881348	2.266077	1.193723	0.6609261	1.978213	2.287723229	1.339431	4.107339
AC018653.3	0.527304	0.2103932	0.1420879	0.1494359	0.2935646	0.2186225	0.6419683	0.265696	0.2554793	0.1375284	0.317852	2.184613	0.1282024	0.3001136	0.2545717	0.01335938	0.5916436	0.2270008	0.2112439	0.2416931	0.0778579	0.4721657	0.2016468	0.2253452	0.256699	0.4417503	0.2214101	0.3753605	0.227776	0.20306	0.4508632	0.519282778	0.1864271	0.3218312	0.3697332	0.3819741	0.1790126	0.4233883	0.080014	0.1113418	0.1248075	0.1582897	0.4364543	0.07190803	0.6461108	0.2430692	0.210135435	0.1880173	0.2949487
AL390755.1	38.97174	1.662961	2.076714	8.971767	3.524981	15.14985	8.529835	2.706566	6.463797	46.37789	0.2463592	2.172779	7.933096	3.928534	2.649621	1.727726	4.003064	4.765534	3.80477	3.357861	0.4942602	7.5284	2.679282	0.6861622	1.864549	5.38693	2.892846	10.37612	5.19839	4.931451	1.819374	21.855302206	2.873387	5.081828	2.593877	2.840112	1.070343	21.47307	0.9686443	2.388955	1.658318	1.059387	2.137733	2.891805	76.29533	4.306215	11.645258628	0.7494559	7.054172
PDE9A-AS1	0.4453247	0.424265	0.09550832	0.3571467	0.2411782	0.237386	0.5310977	0.3125412	0.2468584	0.6655935	0.09347323	0.03434968	0.2092817	0.1008649	0.1818123	0.1885775	0.3130749	0.03051699	0.1987908	0.1624608	0.1831703	0.3554649	0.1876743	0.1514721	0.2070569	0.2375478	0.099218	0.02610093	0.1621122	0.06824621	0.1795913	0.490557314	0.112781	0.4326557	0.4572887	0.1011457	0.04010943	0.1919343	0.1075673	0.449049	0.6012322	0.2364419	0.3796617	0.106337	0.1503351	0.3393396	0.273668758	0.2053692	0.08163565
AL117336.1	0.190338	0.5695835	1.93775	0.3506167	0.4591877	2.071518	1.969686	0.9350912	0.7867429	0.1452054	1.468227	1.124055	1.418044	0.4694314	0.391974	0.4701704	0.5316337	1.757596	1.338214	0.5820001	0.2740133	0.6646966	0.4913145	0.6939455	0.4065423	0.5182324	1.363655	0.2277663	3.630937	1.012421	3.408615	1.23484146	1.115391	0.8864247	0.8848433	1.262847	0.3675101	0.7623635	0.1408008	0.3047774	0.292832	0.2475934	0.9035639	0.2530733	0.1311879	0.9870676	0.693329323	0.7444222	0.7327365
AC105053.1	0.0931666	0.4126234	0.34268	0.3775636	0.2472394	0.2433519	0.9981492	0.3509097	0.4401083	0.08529011	0.1232002	0.07922911	0.07572044	0.2182884	0.548181	0.1749056	0.2081792	0.1251357	0.7084015	0.1314818	0.0983576	0.2602845	1.165033	0.640525	1.264719	0.6595272	0.3687042	0.2854068	0.3231401	1.958917	0.2301308	0.570581916	0.8349995	0.3760354	0.4585902	0.319039	0.1850285	0.08820182	0.5881099	0.1108212	0.2580037	0.7150328	0.9553168	0.4063077	0.008561846	0.1803759	0.072399088	0.1781412	0.5738556
AP006333.2	0.391987	1.590087	1.201487	0.4546362	1.339689	0.5146452	3.340583	1.997076	1.954574	0.3987196	0.5119502	0.3909622	1.828911	6.31079	2.870192	0.774625	0.5879806	3.98526	1.497061	3.708446	0.6270114	0.5171376	1.523985	1.996245	0.5788353	0.6403568	0.5943592	4.982544	1.337992	1.662553	1.452371	0.158235149	0.9008097	1.915676	0.9528206	2.069406	2.210512	0.3488959	1.482063	1.255333	1.574672	3.512647	1.116494	0.9033889	0.02001273	1.927389	0.930753572	0.6056623	1.564906
AC083862.1	0.2088315	0.5999281	0.2926141	0.1709703	0.386249	1.142888	0.2372932	0.1823904	0.4768064	0.6797386	0.4295687	0.2630975	0.2074432	0.240353	0.425963	0.1513169	0.1555435	0.2103673	0.6670509	0.1178858	0.1202548	0.2917118	0.2076346	0.3770596	0.4096984	0.2880829	0.5319644	0.1732616	0.3725042	0.365907	0.3954733	0.751473825	0.2687481	0.8356736	0.3654837	0.1787803	0.1075248	0.2838813	0.3432915	0.2675121	0.5354734	0.3622	0.2114892	0.2517472	0.3454425	0.4620683	1.703955209	0.2299004	0.2679768
AC009878.1	0.7970403	0.05612072	0.2463553	0.1151535	0.7917611	0.2915792	0.2853999	1.612345	0.8305426	0.09537999	4.064357	0.1772039	0.4445607	1.73448	1.37932	0.602233	0.7420721	0.3935794	0.4883461	0.4852195	0.1799891	0.8513981	0.2151508	0.1953544	0.6676062	0.5106113	0.127962	0.1795335	0.8827699	0.7628186	1.100195	0.048667281	0.1292927	1.649735	0.4102733	0.4816551	0.6724817	0.239003	0.1849735	0.3431948	1.226234	1.524702	0.6231933	0.299222	0	0.2593472	1.138555506	0.3259888	0.5414707
LINC00174	0.8470412	1.637843	1.786262	1.527263	1.411296	1.645528	1.714124	1.12268	2.502501	0.8212476	2.851231	1.006476	0.9401585	0.911781	1.476831	0.8649314	0.5116829	1.683711	3.059909	2.478738	0.5981512	1.001179	0.8872532	1.755829	1.368828	2.175112	1.816984	1.987886	0.9516903	1.602575	1.116114	1.711441546	0.664041	2.462729	1.440915	1.353291	0.5657411	1.528711	0.8019245	1.106829	1.569022	2.03048	1.694483	1.042606	0.8435009	1.856957	2.68300089	0.4087171	2.024835
LINC00271	0.5751193	0.4739083	0.3011009	0.7369826	0.2061092	0.5909338	0.4211235	0.313938	0.4675647	0.152608	0.1347132	0.7324429	0.3612937	0.1233408	0.2108827	0.2100095	0.636339	0.03498484	0.4427671	0.4313063	0.5399674	0.3958637	0.5259241	0.373344	0.3125386	0.3812565	0.2218009	0.08378229	0.2932242	0.2190659	0.4838283	0.765698555	0.5631415	0.263095	0.5105624	0.328239	0.2850863	0.6252015	0.4603786	0.6825762	0.4744644	0.1572137	0.4985546	0.2792739	0.4634164	0.2017145	0.165976092	0.405675	0.5187423
LINC01480	1.444115	3.279901	2.188871	3.035319	2.333771	1.91135	1.48766	0.7882931	0.8745938	0.8474529	0.8160878	1.04964	1.116012	0.3538796	0.4248499	0.4939247	0.5429796	1.616373	1.523458	1.010298	0.9417551	0.5431057	2.835567	4.638249	0.8787693	0.3528615	1.806479	0.1861018	4.485889	0.5213582	0.9032101	3.584195461	1.710388	2.625014	0.8606925	2.187307	0.4494026	1.011212	1.168706	1.32136	1.324504	0.4214624	1.406243	0.2363194	0.7996725	2.752363	3.93852929	1.118339	0.273216
AC005253.1	0.3903546	0.8105392	0.6592866	0.7337369	1.008991	0.792699	1.00867	0.6131522	1.063117	0.4699883	1.182206	0.6925211	0.561136	0.2357714	0.5812308	0.3778281	0.4005187	0.8292508	1.286149	0.7195296	0.2064343	0.5897895	0.4204096	0.8298413	0.6881805	0.7461407	1.424145	0.8846577	0.7815575	0.8474785	0.9543759	0.545774007	0.2526409	1.038814	0.8016835	0.7979443	0.3691631	0.3944991	0.3771574	0.5758503	0.3799426	0.8601119	0.8471193	0.2033693	0.4539019	0.3745694	0.650017896	0.34619	0.8995949
AL121906.2	0.94807	0.3166979	0.2027405	0.379067	0.4787174	0.3016614	0.2415834	0.5054838	0.3645351	0.4709634	0.6155086	0.08333242	0.4778522	1.386624	0.5448601	0.3267782	0.5747723	0.1850858	0.4133718	0.207437	0.1481238	0.9547543	0.1770605	0.2067028	1.506962	0.5042552	0.3008789	0.1688558	0.2403406	0.441508	0.4629195	0.43484182	0.39521	0.2738149	0.2170533	0.2642552	0.3892223	0.3853516	0.1522258	0.2622616	0.3731279	0.4588869	0.4186637	0.140713	0.3241896	0.2439226	0.385502611	0.8431523	0.1980483
AC135803.1	0.6207039	0.3714894	1.482492	1.385919	0.9869487	1.193152	1.511357	1.016463	0.7663532	0.3730792	0.1243631	0.399885	1.566922	1.356885	0.3652147	0.2787736	0.2889484	1.942123	0.9110032	0.7963378	0.5957163	1.576448	0.2265747	0.587792	0.4017453	0.3379976	1.347565	0.02700946	0.9785712	0.2118652	0.2787638	0.966454679	0.3112178	0.379585	1.141867	0.7487676	0.8093586	0.3903816	0.3061066	0.2323398	0.9115368	0.7340159	0.9643345	0.2100733	0.051856	1.911825	0.137029689	0.343298	0.2534317
AC003005.2	0.3120941	0.4310477	0.2522915	0.4717133	0.4054198	0.4479077	0.9352866	0.5503988	0.4536297	0.3418741	0.5643788	0.2948951	0.5528315	0.4144641	0.5085205	0.3795352	0.3576251	1.53164	0.8751986	0.1355213	0.9907535	0.6036326	0.2203351	0.2000617	0.296267	0.9673932	0.2293296	0.206842	0.4044396	0.8713382	1.186006	0.249199933	0.8606531	0.3478357	0.3413796	0.9865225	0.3973189	0.4545582	0.5209345	0.5711298	0.1108043	0	0.5926236	0.4085762	0.4412445	0.2987961	0.256517927	0.4590355	0.6161314
AC015917.2	0.4526801	1.315934	0.1699002	0.7147461	0.8190632	1.005445	0.5904826	0.05295057	0.4964163	1.644483	0.3800685	1.191544	1.007379	3.389214	1.75031	0.319487	0.4816695	0.7600154	0.5051856	0.6084258	0.2792935	0.7226721	0.8531841	1.010454	0.6138908	0.7747206	0.3529987	1.021484	0.480637	0.4046783	0.9983617	0.872654695	0.713339	0.1338527	0.5305259	0.3044946	0.8918856	1.224449	1.084328	0.2071003	0.6466954	0.2523645	0.9209753	0.41272	0.3862904	0.9390156	0.816619121	0.08430745	0.3319361
LNCTAM34A	1.553622	0.1743446	0.1062954	0.1192453	0.195213	0.684397	1.083651	0.1325108	0.4013587	1.168768	0.8560223	0.2905425	0.1534524	0.3193087	0.2475775	0.1918868	0.1958769	0.1630258	0.2865625	0.5481391	0.1242565	0.1356386	0.241362	0.2191539	0.0614514	0.1410013	0.06625445	0.04647821	0.0160375	0.1417812	0.1399125	1.545494976	0.06694342	0.2512287	0.2832344	0.04156414	0.05356746	0.424278	0.2075084	0.148079	0.1742871	0.1473621	0.1843821	0.2065695	1.635965	0.1566615	0.440164403	0.1969171	0.2492048
LINC01998	0.332269	1.086465	0.6706825	0.1194272	0.7331654	0.1915202	0.1874615	0.1990694	0.1722732	0.09067645	0	0.2680131	1.383178	0.03997446	0.2574918	0.2722542	0.5432556	0.204093	0.6330872	0.06099723	3.118927	1.030161	2.156977	0.2701393	0.6462238	0.2118245	0.4313108	0.007758183	0.4497348	0.4462777	1.070962	0.294428391	0.2011366	0.1509671	0.6737076	0.05550338	1.493235	0.3482025	0.8792591	0.4300839	0.7231477	0.0632515	0.8155961	0.00862019	0.2010837	1.333654	0.055104466	0.2676522	0.4263742
AL358472.3	0.9218779	0.5977195	0.9082496	0.3301993	1.112009	3.296601	1.40293	1.132249	1.2248	0.9377117	1.749574	1.524381	1.196718	2.984142	1.853275	0.6452098	0.8583003	1.289802	1.240281	1.734673	0.4055177	1.019468	0.8372735	1.160358	0.5469545	1.798828	0.6290182	0.7354383	0.7232332	0.8172552	0.5692827	1.036671722	0.794449	0.9143109	0.756287	1.118059	0.5085682	1.09094	0.530406	0.7380755	0.8864342	1.548951	1.094074	0.4494339	0.7059913	0.5843123	1.343221146	0.500766	1.133682
AP002812.2	0.05449848	0.1630859	0.1789761	0.5688782	0.2300844	0.2033578	0.2653976	0.3569864	0.6114308	0.110869	0.08007426	0.1802331	0.5905763	0	0.4168612	0.05384858	0.3298098	0.5032434	0.7095627	0.1281854	0.1830659	0.1141915	0.2188286	0.5960814	0.1810715	0.05935311	0.2231133	0.05217212	0.4860595	0.2387256	0.3028876	0.113141029	0.1127167	0.1692036	0.3874804	0.2099522	0.06012986	0.01984396	0.1343825	0.09973181	0.08384506	0.1772303	0.4139404	0.02898447	0.05008314	0.489878	0.29115881	0.07104885	0.2447674
AP002748.4	0.9996908	1.947992	1.547355	1.789162	1.346087	1.175956	0.8302544	2.132026	1.921917	1.450406	1.764884	2.548222	2.613828	4.080567	1.72358	2.044453	1.861493	1.626361	2.050246	0.6561947	1.361075	1.970177	1.618076	1.275454	1.493378	2.135284	1.364223	0.7641301	1.482163	1.406341	1.971641	2.783285826	1.613487	2.37395	1.491903	1.552442	1.051688	2.195329	1.620429	1.630884	3.624454	5.211709	1.618684	1.318885	0.4059364	1.221718	1.505527942	1.326855	2.237482
LINC02321	1.369913	0.1987609	0.4907859	0.05097943	0	0.4647043	0.05053957	0.2719232	0.7844014	0.1689021	0.7319288	0.3530235	0.05623163	1.535738	0.1954037	2.666136	0.1159488	0	0.08647796	1.913768	0	0.1159757	0.09524904	0.3026976	0.3546658	2.170098	0.1699496	1.62936	0.1234136	0.1039096	0.4101603	0.47399904	0.1144779	0.2148092	0.2270393	0.03553879	0.04580204	0.8162379	0.2047233	0.1139514	0.3831981	0.1619996	0.07882653	0.08831205	0.6866868	0.1722227	0.96777218	0.144318	0.692506
GRASLND	1.289532	0.09031476	0.02252603	0.1095049	0.2854487	0.2516815	0.3632586	0.08424472	0.1134074	0.2302417	1.72841	0.05184969	0.2415734	0.02960458	0.02421526	0.02372095	1.740229	0	0.07858926	0.2323223	0.08887158	1.681548	0.03934556	0.07859569	2.145494	0.2203714	0.05616234	0.01313283	0.1325474	1.356369	0.398159	0.227839939	0.1938834	0.1206777	0.1200456	0.01761647	0.3405591	0.1873179	0.02029615	0.01882846	0.2479905	0.05353516	0.3581791	0.01094401	0.02836572	0.02845677	0.939455266	1.117781	0.07921689
AP005899.1	0.2051207	0.1403018	0.3464371	0.1439419	0.1767324	0.3644739	0.3210749	0.2399323	0.4152713	0.05961249	0.2152732	0.4430098	0.1984646	0.108405	0.172415	0.05790702	0.1909744	0.4427768	0.7325192	0.05513859	0.08436991	0.0409326	0.3025558	0.732579	0.2781693	0.1276528	0.2399288	0.1122084	0.2903848	0.2200438	0.651431	0.091251152	0.1616159	0.3032601	0.2243682	0.4264654	0.1293234	0.2774142	0.1734127	0.1608725	0.1352464	0.7242336	0.5007803	0.4675344	0.2423601	0.283661	0.085391663	0.3565503	0.4512256
AC013468.1	0.4265098	0.3509891	0.2801364	0.6874551	0.7074024	0.4641862	1.557768	0.3055726	0.6296198	0.7592119	0.5091678	0.4281935	0.8304979	1.019031	0.5019065	0.05267796	0.2730031	0.8503421	1.66593	0.3511166	0.4093399	0.6330179	0.3669796	0.9718719	0.2530503	0.3774084	0.2546402	0.07655692	0.8981535	1.134317	0.8889092	0.60874793	0.4778208	0.2482879	1.049696	0.6161641	0.2647021	0.407664	0.23663	0.2195184	1.107302	0.7628611	1.31606	0.3402525	0.1959775	1.474549	0.2589357	0.3243534	0.3762729
AC024075.1	5.255211	7.408758	3.068161	5.700733	2.218671	2.324089	6.291344	4.685446	3.827189	6.503657	5.190528	4.220764	1.581901	0.2520185	2.576752	4.557897	4.947147	3.137102	8.788441	2.609489	3.670658	4.730789	6.363892	5.413392	4.46212	6.581836	1.792875	4.388048	3.066804	7.965641	4.074559	5.54593082	2.415358	4.199875	5.524789	3.349238	4.864076	5.931927	3.570735	5.23592	3.278941	6.911983	4.601391	5.155095	3.461103	1.251611	2.921041305	5.277914	3.896297
SLC25A5-AS1	0.9257629	1.083231	0.8745009	1.839451	1.260987	1.371421	0.9371175	1.711919	1.990051	1.021017	1.574184	1.125375	2.564383	1.782959	2.184951	1.02264	1.985315	1.545554	1.641416	1.624546	1.672167	1.881644	2.392631	1.224391	1.55027	1.285774	1.100098	1.09038	1.752352	1.933227	1.862783	1.592603031	1.133051	2.185293	2.639671	0.765829	1.469013	1.799067	1.400428	0.9660401	2.120405	1.657523	2.518334	1.654101	0.4636163	1.711776	1.232686	0.9040473	2.355893
AC090692.1	1.038088	0.9687948	2.288167	0.5617866	1.570538	8.644389	3.234533	0.5474481	0.2493461	6.854515	3.309029	0.4322524	3.551158	1.019757	0.4969207	4.450531	0.4586759	0.6794241	0.9896285	1.936788	0.6079104	2.261142	1.332225	1.081349	0.06680975	2.625196	1.224537	2.088612	1.290257	1.16709	5.150092	1.059292254	0.1455613	1.438511	0.3464229	0.6477003	0.8929881	6.214379	1.596571	1.191333	1.813635	1.899651	0.6681984	4.73493	1.24503	0.6082922	0.974181267	1.208066	0.4515576
HHIP-AS1	0.6040511	0.4534353	0.4976155	0.3017511	0.6421844	1.821012	0.3614699	0.1341278	1.25746	0.426974	1.624628	0.2418487	0.6102053	0.126252	0.4819205	0.2023212	0.5909887	0.5672397	1.364985	0.6550053	0.4028659	1.015402	0.2231654	0.6398892	1.496719	0.6690091	0.6566581	0.323437	0.4565588	0.8585054	0.2528926	0.340077083	0.268218	0.3814416	0.7615221	0.2629459	0.2824018	1.260034	0.2322564	0.07494298	0.7088058	0.2130862	0.6221069	0.1306814	0.2728518	0.5804912	2.287348505	0.2224554	0.53865
AL118516.1	1.284781	5.069293	12.31409	7.509042	5.94074	10.83108	6.198716	6.467714	10.48054	1.524656	17.58377	3.327202	17.33881	9.007215	6.915541	7.757812	6.091637	11.94367	18.1898	6.760155	2.67163	11.86483	5.622821	5.997672	7.769475	24.17554	7.207891	8.359025	11.7416	13.31035	8.521539	5.606180227	5.052063	6.475825	6.974647	9.6343	4.751381	4.14102	3.965888	3.940337	11.45705	3.497257	3.74979	7.642815	2.514435	6.28433	8.343062853	4.094322	10.31937
AC080013.2	0.08273775	0.3631341	0.5434307	0.541899	1.363958	0.2058206	0.6043764	0.316146	0.3582733	0.1402647	0.3646981	0.130297	0.8965929	0.8502353	0.7140011	0.1362518	0.4878675	0.3241242	0.4308936	0.2594757	0.07940698	0.770496	0.1581991	0.2011001	0.4712515	0.2102517	0.6774461	0.1584119	0.2186427	0.5522669	0.2043705	0.286278124	0.2281636	0.4852162	0.2715044	0.8972006	0.2130033	0.14059	0.1904139	0.2271142	0.6364536	0.5740055	0.4713227	0.3226904	0.1520691	1.678129	0.321474496	0.407486	0.8847561
AC010761.3	0.127782	0.8412485	0.3357146	0.3923066	0.3853403	0.6357477	1.127873	0.1569417	0.2263603	0.2599535	1.689743	1.297957	0.1730898	0	0.3383343	0.06312909	0.2081966	1.126315	1.264415	0.240444	0.1532974	0.3123674	0.2198936	0.166384	0.2122783	0.4174938	0.3487542	0.2446548	0.1899431	0.3598312	0.8285402	0.331600713	0.04404761	0.2975474	0.4542606	0.3281818	0.3172181	0.3722234	0.4411193	0.5261403	0.1965906	0.4571051	0.6672611	0.1019394	0.4403603	0.04417737	0.899892368	0.2498812	0.1229793
AC027307.3	0.927465	1.405059	2.113056	2.099982	0.5593741	0.6669211	1.358504	1.400157	1.471822	1.0908	0.2980946	0.7394237	0.9226077	1.125835	1.125525	1.761216	1.295253	0.7055805	1.660377	0.2590511	2.962458	2.024303	1.363274	1.615226	1.196836	0.9469519	0.4548469	0.998859	1.306837	1.704873	1.646607	1.022897762	1.838307	1.214805	1.18886	1.910565	1.998635	1.371939	1.314994	1.352499	1.560661	2.488314	2.641692	1.541447	0.8390064	1.182387	0.309687098	1.990014	0.9483942
AL357140.2	0.6521239	0.2601961	0.3331395	0.2224557	0.2185055	0.2253112	0.2205363	0.1186574	0.2567132	0.4790677	1.224317	1.06121	0.2453744	0.268056	0.2131677	0.1431883	0.1011917	0.669085	0.3773584	0.102257	0.5215595	0.2530379	0.3325057	0.3773892	0.3783102	0.473476	0.09887975	0.2774608	0.3949234	0.1360271	0.6264266	0.789737243	0.09990798	0.2624578	0.2774007	0.3411724	0.3597542	0.3429848	0.4645358	0.4309434	0.1114758	0.3770173	0.06879407	0.231217	0.1664695	0.1002023	0.598259166	0.2519005	0.09297982
AC005899.7	0.1626613	0.4218599	1.032765	0.965488	0.7521345	0.4383605	0.7261196	0.2663738	0.8644423	0.1930309	0.4779943	0.3073946	1.138404	0.2340171	0.7018582	0.08036076	0.3533677	1.36548	0.6777048	0.5866445	0.1821319	0.492305	0.3732207	0.11296	0.6948555	0.02952515	0.8139082	0.3373886	0.349252	0.5089449	0.7366143	0.112563779	0.2616638	0.8697582	0.3855034	0.5338071	0.2392923	0.1776844	0.1871756	0.1984459	0.3336691	0.8463653	0.3088713	0.1441829	0.02491381	1.16221	0.42134299	0.3298696	0.5566139
AL161421.1	1.158278	0.5892421	0.5135198	0.426727	0.4016849	1.94492	0.740329	0.7350077	0.7010454	0.7069035	1.914582	2.161534	0.6079758	0.8570001	1.635641	0.6008445	0.795318	0.364624	0.4222575	1.076129	0.4724511	0.5056161	0.3322037	0.316719	0.6459793	1.277224	0.8298355	1.053393	1.391737	0.5617347	0.5185677	1.187287166	0.7785745	0.8540862	0.7601795	0.656935	0.2555929	1.887339	0.5140954	0.5829012	0.6459725	0.4143423	0.4673748	0.2464075	2.035736	0.540601	0.745386747	0.4781762	0.6131095
AC010531.6	0.1987632	0.8089221	1.044399	2.099183	1.774199	1.186676	0.725955	0.9764824	2.582069	1.010885	1.109757	1.051734	2.476996	3.333431	1.075939	1.37475	0.5921772	1.668541	2.567166	0.9350184	0.6867416	1.388238	0.7296884	0.7867765	0.7169969	2.294568	1.627447	0.6088916	0.6696955	1.243806	0.6873509	0.784016548	0.8221854	1.357637	1.478416	1.157093	0.1315809	1.360623	0.9018036	1.018458	1.712447	2.275266	1.58518	0.7611134	0.3653197	1.924084	0.695058324	0.2072996	2.499557
AL031709.1	0.1465821	0.7895605	0.6739374	0.9900557	0.8840682	1.093925	0.6245994	0.7801384	1.168488	0.6336739	1.507605	0.7963993	0.5956675	0.09037904	0.9055951	0.2896682	0.3411826	0.5537255	2.442853	0.5861168	0.2813623	0.7678391	0.7146963	1.145181	0.9044658	0.1197296	0.9001467	0.7717876	0.5447219	1.467633	0.6336269	0.760775888	0.3536972	0.9860485	0.8417677	0.8470486	0.3234572	0.5337341	0.3252983	0.2682442	0.4510286	2.097429	1.87879	0.2728538	0.2357362	1.165572	0.854309235	0.2866453	1.551801
AL354872.1	0.3078696	0.2456787	0.5392326	1.176246	1.237885	0.7658646	0.6663415	0.2800926	0.4847802	0.4871338	1.156008	0.4525165	1.760798	0.4218335	0.7245871	0.6421963	0.4458802	1.091212	1.959672	0.4827584	0.4596289	0.4778398	0.5101751	0.9620995	0.3572028	1.341177	1.447124	0.2619802	0.9491721	0.2996877	0.9717101	0.071016633	0.4245017	0.5664326	0.7483527	0.7321295	0.7925915	0.5231396	0.4048777	0.4068994	0.6315368	0.355982	0.2598231	0.1091582	0.5658535	1.750315	0.697792816	0.7432685	0.5267527
AC138956.1	0.3162858	0.4543106	0.5401242	0.3107318	0.305214	0.4720805	0.7701268	0.3107694	0.8964587	0.09651546	0.55766	0.2091991	0.1713726	0.1560114	0.446637	0.2500113	0.05889461	0.4779178	0.7906556	0.3868453	0.1214213	0.04418122	0.3991388	0.6259869	0.4803939	0	0.647427	0.4238985	0.2194019	0.2770922	0.4687546	0.525297637	0.2180531	0.5564582	0.4843505	0.324926	0.06979359	0.2994312	0.3743512	0.1447002	0.4379407	0.4937131	1.261225	0.1682134	0.1162644	0.2186955	0.215060484	0.1374457	0.6087965
AL121820.1	0.5878388	1.697013	0.7267748	1.316397	0.333683	0.3010666	0.3367843	0.566261	1.470114	0.1758633	0.2032253	1.078215	0.1405181	0.2558452	0.366223	1.093325	0.8692385	0.2322204	2.124994	0.845857	4.04878	0.5313247	1.348776	1.116614	1.280182	1.431041	0.9437547	0.1324108	0.3426667	1.081922	2.904041	0.502508152	1.430353	0.9304362	1.248174	0.8288786	0.6485808	0.9065375	1.023172	2.720991	0.9043808	0.8096467	1.313206	1.213764	0.1271091	1.147653	0.571006579	0.601064	0.3993494
PPP3CB-AS1	0.3896205	0.8488666	0.8726617	0.9190819	0.6119844	0.4636965	0.8667888	0.7206659	0.9699157	0.387759	0.7742718	1.329575	0.5505499	0.4044172	0.6630051	0.2132591	0.4175542	1.01651	1.068574	0.6355626	0.6375737	0.5325053	0.7364005	0.7503987	0.585393	0.2655861	1.174317	0.5983923	1.047203	0.9612231	0.8273885	1.158019426	0.9005246	1.128445	0.7665121	0.5231269	0.3803978	1.471758	0.5004076	1.090022	0.7676091	1.042814	1.059189	0.4531913	0.3245673	0.9109301	0.950244391	0.4433838	0.9963409
AC091932.1	0.0373321	0.04468629	0.04904028	0.04584567	0.09006315	0.9751172	0.1363503	0.1222699	0.7054101	0.2658131	0.6582217	0.1763739	0.2022758	3.498748	2.020849	0.03688691	0	0	0.2333082	0.3863575	0	0.2607416	0.04282861	0.1166636	0.5315834	0.6098637	0.05094507	0.5718162	0.07399033	0.09344562	0.09221402	0	0.2058994	0.6954386	0.2858462	0	0.04118966	0	0	0	0.4020439	0.09712389	0.2126655	0.0794188	0.1029226	0.5678913	0.688999397	0.06489239	0.1916212
AC097639.1	0.2781843	0.2623518	0.199325	0.3416242	0.6304421	0.1048513	0.3078878	0.3727261	0.2090631	0.3515592	1.028029	0.03982637	0.2512136	0.1143479	0.2777605	0.1832446	0.7377555	0.04245912	0.2195104	0.2855193	0.1456284	0.8125046	0.1450646	0.193185	0.2560746	0.3029645	0.5981938	0.03227995	0.08353747	0.4642137	0.5413855	0.262509924	0.3138305	0.558345	0.175196	0.2309363	0.251124	0.263974	0.1164032	0.08484588	0.3112598	0.2083464	0.1760779	0.05379983	0.07746864	0.08160315	0.53224911	0.432267	0.1514425
LINC00863	1.081472	2.287171	1.528947	0.6134282	1.105623	0.9771938	1.71813	1.683657	1.78119	0.9619247	2.109166	1.562597	0.8080111	1.273816	1.809104	2.649876	0.7991893	2.344953	1.656841	1.396196	0.898303	1.192288	0.09458256	2.682483	1.606696	1.933084	1.336847	2.358459	1.336035	1.663059	2.299992	0.156055109	1.016405	2.378991	1.198867	1.025489	1.482164	0.9924093	1.870275	2.098896	1.305695	2.10703	0.6169909	2.285205	0.4946986	0.6572443	3.372923058	1.036877	1.300643
AL136531.1	0.3985201	0.7950436	1.308762	0.8156709	1.682492	1.032676	0.5256116	0.9789236	1.647243	0.6756082	1.268677	1.255195	1.034662	0.737154	1.289664	0.6562795	0.4637951	3.178154	2.490565	0.3749424	0.4780962	1.391708	0.9524904	0.6918802	0.9773013	0.2531781	1.858115	0.413301	0.5265645	1.122224	0.8203205	0.965234408	0.5952851	1.477888	1.235094	0.8529309	0.5129829	0.8706538	1.015428	1.002772	0.9707686	1.252797	0.9459184	0.5651971	0.09155824	1.607412	1.419399197	0.5484083	1.70463
AC115618.2	9.847875	12.8055	17.3571	8.961504	9.998811	14.93663	12.80875	25.9306	18.28178	13.80042	15.094	7.932829	13.57956	9.566621	8.462283	12.14555	11.47738	11.12168	18.07966	6.865612	11.45731	12.46971	16.29648	17.74903	6.187473	21.06442	13.14881	19.77063	17.48194	12.90141	14.43764	11.39895872	13.67629	16.46069	10.65571	16.04268	13.36687	11.50553	11.32038	11.79827	12.91633	25.71258	20.04506	13.60241	15.13763	14.64735	13.144496808	7.82011	16.36445
AC087500.2	0.2880868	0.7279917	1.808089	1.100664	1.196954	0.6370243	1.247049	1.887082	1.512099	0.7814264	0.7525051	0.9376152	1.083983	0	0.03766818	0.8539541	0.655646	1.558511	1.000227	0.1204634	0.2764894	0.5812758	0.4773928	1.233714	0.6381136	0.7320813	1.135727	1.624093	0.7612981	1.602461	1.106939	0.531626524	0.6179048	0.8613074	2.310877	1.068733	0.5650758	1.072291	0.6945793	0.6150629	0.6894488	0.9993229	0.8509467	0.2723842	0.3824119	0.6639912	0.404210067	0.6676879	1.560866
LINC02828	0.7727141	0.6851363	0.7894868	1.792426	0.4487797	0.5339511	0.4181084	0.1405994	0.5069739	0.640433	0.1681991	2.352645	0.4651981	0.2470414	0	0.3110553	0.4796157	0.2882951	0.7452319	0.1346292	0.9613424	0.6796135	1.21481	0.626046	0.4890186	0.4363573	0.3124387	0.02739739	1.474759	0.2149082	0.7422649	4.069877831	1.696821	0.266564	0.3443497	0.3675106	0.347339	0.7502941	0.6774614	1.571179	0.4402995	0.07445584	0.8694977	0.0304415	0.6312094	2.216324	0.639389878	0.1243674	0.2937962
AC107294.1	0.3754794	1.552633	3.093948	1.131809	3.046912	1.018966	0.8727005	1.56516	3.305571	1.527714	1.253839	0.9353484	3.745243	0.4209302	1.727252	1.618917	0.5402666	1.375421	1.493272	0.7386445	1.310413	0.9059515	1.213966	1.528952	0.7776826	0.7806777	3.400447	0.9149672	1.217751	0.9398589	1.222576	0.992103888	1.176647	1.377723	4.181801	3.156027	0.7155711	1.590916	1.717046	1.124385	3.728592	0.8436468	2.074134	1.7791	0.8155938	3.729157	0.663141537	1.394353	2.102499
DIO3OS	0.06541276	0.1123416	0.2689909	0.7159859	0.4596997	0.1167357	0.2389111	0.08849027	0.07725059	0.04917898	0.0877531	0.2848541	0.8899145	0.0140285	0.1439119	0.1742273	0.3521698	0.01909966	0.1244172	0.1498432	0.1473952	0.7826342	0.1337735	0.3318062	0.1916862	0.2137189	0.2755579	0.02994894	0.05918566	0.3523842	0.1826512	0.059043267	0.1411724	0.2590128	0.292425	0.1266081	0.1474818	0.02692477	0.01683078	0.07286383	0.5513131	0.1183854	0.5724452	0.01815084	0.01306808	0.6371473	0.466878854	0.1408935	0.2700645
MZF1-AS1	1.600526	1.414363	1.453397	1.121273	1.023619	0.3072977	1.20968	0.2990423	0.6533154	0.5736296	0.5366162	1.192604	1.171316	1.106062	0.4045015	0.7376511	0.5000486	1.37965	1.437725	0.2981348	0.7010359	0.7202372	0.8256629	1.135728	0.7290884	1.064576	0.9674758	0.8329434	0.9207782	0.7662982	1.233797	1.310146818	0.5035793	0.6781255	0.7402337	0.8828179	0.5155507	1.447178	0.5721217	1.371102	0.4379407	0.6567316	1.448199	0.188526	0.903243	1.166101	0.626052084	0.6161716	0.7236637
AC021739.4	0.6453767	2.047157	4.578019	2.575803	3.542089	0.4816368	0.667859	1.532458	6.402239	0.919046	1.659434	0.5793206	6.731404	0.7958478	2.772043	1.562317	0.4806945	1.950369	4.940797	0.6375538	0.8052146	1.667796	5.478941	4.84036	3.247035	1.897738	7.442003	0.4633708	4.476864	5.33094	4.463606	1.942750572	1.29031	4.074244	3.353196	6.049939	1.78016	1.762457	3.46919	2.539224	2.482255	2.980268	6.249955	1.510243	0.3558539	3.569961	0.814966046	2.327785	6.625283
AL359881.1	0.7164407	2.286867	2.03912	1.319737	1.008235	2.599095	1.599095	2.444254	3.031843	1.396763	2.719376	2.08729	2.021811	2.135078	1.194378	0.5899142	0.8337889	0.9021371	4.850539	2.190675	0.6302991	2.918939	0.8219243	2.176702	1.133514	1.105368	1.792427	0.7430131	3.964025	2.839417	1.843417	2.354986035	2.304993	2.718664	5.485677	1.686695	0.1317452	1.347829	1.354394	0.9833108	3.674109	1.475592	1.927264	0.0635053	0	0.6605096	1.449845962	0.7783441	5.286269
ODC1-DT	0.6183541	0.7401661	0.6331035	0.9715464	1.184641	1.266781	0.5424715	0.6850045	1.342387	0.3329866	1.095597	1.340402	1.428854	1.199855	2.397011	0.8805302	0.7789006	1.374048	1.288142	1.24054	0.5934611	0.9653836	0.6468024	0.4262582	1.087669	1.079478	0.9306993	0.7486536	0.8020121	1.001515	1.111855	0.755134082	0.7397636	0.9787361	0.994673	1.549191	0.5718854	0.4900428	0.7803076	0.8902899	1.14719	1.372145	0.6561533	0.812491	0.3426253	0.7167924	0.856806859	0.6401691	0.94518
AC116913.1	1.110268	1.179364	0.9562175	1.300258	1.339253	1.079166	1.297991	0.4575535	1.536964	1.413542	1.750147	0.9935027	1.683214	1.378197	1.3498	0.8064247	1.232223	1.036958	1.317273	1.086088	1.185537	1.201697	1.206254	0.804215	0.8585268	1.097061	1.113765	0.5068011	1.362559	1.509181	1.189616	1.251700919	1.135486	0.9055279	1.158152	1.34077	1.176318	1.145879	1.037063	0.968797	0.9049698	0.7173415	1.54977	0.8446673	0.8581474	1.026981	1.164183508	0.869103	1.415283
AC024560.3	0.6851349	0.6560818	1.440014	1.682759	1.76307	2.613351	1.056552	3.440725	2.373432	0.4646017	0.8724423	0.4315855	2.474836	1.408126	3.171251	2.572465	1.573448	0.5368017	2.997242	0.6875734	0.6575535	1.595081	1.310015	1.427375	1.387499	1.044632	1.18429	0.9182443	0.5431611	1.88645	1.466705	0.948245018	1.070647	1.843543	2.348198	1.329497	0.9071166	0.7317816	1.03617	0.6686889	2.108139	3.327259	2.42849	1.991956	0.4617264	1.32646	0.976091138	1.508516	1.641134
AC092675.1	1.83511	0.4262089	0.4137668	0.8240799	0.2312704	0.5621165	0.1167099	0.1794133	0.3719841	1.615888	0.04024351	2.083364	0.463766	0.303981	0.2900838	0.6765768	0.2167565	0.1609483	0.2424949	0.06442309	1.222349	0.8034605	2.403811	0.5706229	0.1820049	2.147726	0.6354129	0.1573231	1.95426	0.4970521	0.4059318	2.885752353	1.510636	0.2976326	0.6291563	0.5744827	0.2568692	1.545834	1.269707	2.71917	0.4424556	1.051049	1.482264	0.2913387	0.8935581	0.7007275	0.305962339	0.3332704	0.5799257
AC107398.3	8.644471	4.312316	2.844875	15.31131	4.669775	2.115865	9.991934	2.957282	7.385027	1.85773	0.05353536	0.6885639	4.367945	0.4352719	5.12918	1.185803	13.10923	0.2752807	6.904795	1.75473	6.908626	7.395936	2.931276	2.156294	11.93298	5.024707	2.284122	0.2681461	4.086893	11.26071	2.556588	2.838971078	7.444858	3.63413	5.906031	0.6823447	7.640723	1.897196	3.535373	1.979498	4.747277	2.082482	4.916614	0.1647146	0.9375564	4.172711	2.139053024	8.253338	13.05357
AC012645.3	0.7272624	0.823473	0.464764	0.1931058	0.7824167	0.1955845	0.6461089	0.0643764	0.3946187	0.5398202	0.1155202	0.2971607	0.3195011	0.04847704	0.1850432	0.1553707	0.5124049	0.2640039	0.4708837	0.4623211	0.2641024	0.686416	0.2931462	0.9008946	1.231491	0.1498465	0.3218774	0.1693503	0.2921751	0.3198007	0.5097923	0.795719047	0.6775511	0.3254718	0.5160035	0.2187542	0.1734943	0.2433393	0.2326424	0.1978342	0.1814403	0	0.6718237	0.06272225	0.3070757	0.462092	0.820995388	0.3074987	0.1008906
AC096733.2	0.3773648	0.4380154	0.4055849	0.2668192	0.3862249	0.6969453	0.821395	0.4119812	0.5401903	0.3024244	0.352838	0.5726713	0.6195967	0.3243337	0.7132095	0.5423487	0.436513	0.2687859	0.3811482	0.129105	0.1097495	0.4472635	0.3410927	0.4407386	0.477637	0.3611641	0.1716564	0.5583053	0.249306	0.7012779	0.7485278	0.320491851	0.3784176	0.3787053	0.1501	0.1566358	0.3658906	0.5496236	0.6767324	0.4080669	0.2814884	0.6396312	0.5862794	0.5716843	0.2206856	0.2213939	0.377667192	0.2385284	0.3081541
AL136295.6	1.502021	1.159942	1.5912	1.785055	2.308587	2.04903	0.7963439	1.507562	2.203	0.6653406	3.239174	1.762614	3.642579	2.121092	2.594296	1.65167	0.8345492	2.725149	2.851407	1.367571	0.7440281	1.285956	1.695375	1.816974	1.33386	3.03418	2.909289	0.7421444	1.752548	1.819207	1.705469	0.779564046	0.8016933	2.356764	1.35147	2.011776	1.229555	1.09383	1.075264	1.108342	1.639948	2.111411	2.39211	0.9276792	0.333951	1.976635	1.976726155	1.052775	2.113949
AC008738.4	3.279251	0.1090345	0.08974371	0	0.2746926	0	0.2772457	0.03729233	0.05378752	1.274004	0.9703284	0	0.0925412	0.05616412	0.02679822	0.02250101	1.526548	0	0.04743934	0.2999539	0.06556748	0.795262	0.1567527	0.02372161	0.3675013	0.07440337	0	0	0.1128353	0.1140037	0.1687517	3.214821538	0.6907924	0.09427057	0.1245473	0	0.1507541	0.3980132	0	0.02083682	0.2452468	0.05924557	0.5621458	0	4.373868	0.03149216	0.685735716	0.7323106	0
WNT5A-AS1	2.327358	1.335673	0.7538471	0.3132176	1.65365	0.3568929	0.7374735	0.6265111	0.3765127	1.426885	0.6558082	3.494462	0.4750448	1.022187	0.4877276	1.512068	0.1780973	2.087545	0.3984904	0.2399631	0.6119631	0.5789507	0.9875421	1.162359	0.1815889	0.5555451	1.131184	2.472176	0.97941	0.1995064	1.102511	1.423031298	0.3956356	0.5939046	0.3836056	0.3275255	0.6683434	1.741308	1.88673	4.638277	0.04904936	0.1244157	0.7870041	1.017355	1.377036	0.2645341	1.765216456	1.911924	0.1227334
FLJ31104	0.1392818	0.3834548	0.7684476	0.444717	0.5040232	0.3897913	0.4154446	0.8895418	0.3289757	0.2125111	0.2148782	0.6185493	1.188603	0.3520992	0.6474188	0.4610299	0.4279315	0.455995	0.3771935	0.1375935	0.1938284	0.3696631	0.5193133	0.253901	0.2313824	0.5536642	0.7032601	0.1000023	0.4209756	0.9674623	0.6450751	0.375901061	0.2016491	0.7855881	0.4570542	0.5365751	0.4533382	0.2941484	0.2541467	0.3759549	0.4071376	1.793673	0.6347447	1.059282	0.06399877	0.3563333	0.175881707	0.3873699	0.8936462
LINC01232	0.6145915	0.6402416	0.4087375	1.073701	0.542827	0.4158025	0.1941033	0.3705771	0.4950118	0.6748453	0.3664957	0.4665217	0.7419419	0.2663696	0.3207659	0.4014538	0.4405268	0.2590424	0.6589009	0.5588752	1.00694	0.3592085	0.7847329	0.6027026	0.4638099	0.3528729	0.536908	0.1575516	0.7390081	0.344365	0.593902	1.32930215	0.4573945	0.3991938	0.8072768	0.5349565	0.4766545	0.6198557	0.4945856	0.3294094	0.4628791	0.2609137	0.4834118	0.4048194	0.4017397	0.7254525	0.599491075	0.5229809	0.35968
TTC23L-AS1	0.9269095	0.6461952	0.1338032	0.8005562	0.3317374	0.5067702	0.3224199	0.183483	0.757837	0.6112852	1.25714	1.029821	0.3587327	0.2888953	0.5513755	0.4528958	0.6638345	0.2052146	0.4668152	1.657892	0.7038553	0.7967864	0.1402261	0.2970885	0.8412265	0.2107699	0.2502005	0.03900408	0.9589194	0.7138887	0.4025598	2.410663021	0.6460504	0.5270719	1.091878	0.3226422	0.6405847	0.6453408	0.1707903	0.671039	0.3760973	0.1457479	0.7156341	0.01083445	0.4773899	0.8592428	1.137827994	0.4514893	0.6143204
AC129510.1	0.4308326	1.168929	1.697854	0.9876231	1.420483	1.21465	1.993172	0.376283	0.9158416	0.8472493	1.477045	0.8955983	0.5057807	0.5312822	1.013987	0.3121762	0.2941547	1.880671	2.243752	0.5674804	0.3583568	0.8425478	0.6590204	1.166847	0.5725776	0.1251228	1.724605	0.8248835	1.223907	0.718942	1.135146	0.685726375	0.237619	0.653949	0.6283466	1.352395	0.3169006	1.10858	0.708232	1.024947	0.574452	0.8593277	1.90888	0.2749608	0.6334841	1.390194	0.530095032	0.4493359	1.105706
AC012368.1	1.026762	2.263589	2.817067	1.117266	1.873464	2.869434	1.740556	2.554061	4.11355	1.242701	2.282018	1.234215	2.015811	2.620458	1.200621	1.033781	0.8107433	2.334842	4.656907	7.098379	0.9230589	1.388872	1.349407	3.303425	2.473745	3.347595	2.137222	2.643965	2.46002	2.130888	2.303452	2.435149644	0.8870754	3.846916	2.175134	2.620337	0.9679486	1.244636	1.852375	1.391387	1.529668	3.305241	2.665384	1.748816	1.331756	2.309596	2.853211743	0.8471988	2.309902
LINC02642	0.8299522	0.7879067	0.3383515	0.175728	0.8285163	0.4271609	0.4181084	0.1405994	0.3717809	0.5531012	0.1261493	0.4056284	0.1162995	0.1058749	0.1010346	0.5655551	0.07993595	0.9129346	0.3577113	0.2154068	0.5493385	0.2798408	0.2298289	1.90795	0.2445093	0.03116838	0.3124387	0	0.9075439	0.2149082	2.650946	1.930963934	1.696821	0.3554187	0.8765265	0.2940085	0.347339	0.250098	0.5363236	0.9427073	0.1761198	0.03722792	0.8694977	0.3348565	0.2367035	0.7519671	1.389977996	0.7462042	0.03672453
AC013553.3	1.34784	4.095444	2.349388	9.3265	1.688355	1.902139	0.9782489	0.5093586	5.203833	1.476451	0.3046728	1.934836	5.055909	1.182643	0.1830122	1.254935	3.161348	0.1305532	1.511888	1.414417	1.019939	4.236225	3.568354	6.183047	4.010703	1.721964	7.64027	0.1240678	1.643909	5.06065	2.689051	3.551524511	0.7505283	4.184694	3.57238	0.931983	0.3431802	0.9249222	0.5624399	1.80247	3.190202	1.449831	6.693719	0.1654236	0.1667402	1.075342	3.373826917	0.7434135	9.412884
BCRP3	0.08112369	0.346802	0.9210338	0.2419438	0.8667146	0.1945981	0.4303304	0.3795657	0.7390652	0.1355637	0.3320418	0.1040292	0.8634039	0.4430248	0.4023143	0.1087835	0.1672427	0.3405013	1.33989	0.534269	0.100103	0.3642421	0.4919296	0.567387	0.1375173	0.0694179	0.7274904	0.3883039	0.2526591	0.7324663	0.4723329	0.252624054	0.08788707	1.637142	0.5514306	0.7441055	0.377205	0.1181549	0.1828891	0.2332876	0.5616339	1.251242	0.9572653	0.2342147	0.1065018	1.105831	0.146344321	0.1561215	1.055867
AC104532.2	0.3247702	0.7451003	0.3910733	0.8641403	0.8161495	0.6732558	0.6919374	0.6648038	1.438291	0.3854064	0.9543655	0.9717635	0.3299432	0.4338654	0.5095757	0.5883117	0.4535585	0.9087742	2.790786	0.6620375	0.5714426	0.5670798	0.4967828	1.212259	0.6679841	0.3537002	0.6647943	0.3368158	0.6704981	1.117778	0.7353637	1.151819861	0.3358537	1.008327	0.9473205	0.8341056	0.4777721	0.6109851	0.5071855	0.5447998	0.95767	0.5632856	0.8222584	0.3166639	0.6466592	0.9356752	0.998990637	0.1411327	0.9724206
LINC02043	0.1305197	0.1770621	0.1143024	0.1923416	0.6192579	0.1623421	0.3283969	0.2707358	0.267176	0.150463	0.115063	0.1479924	0.5068213	0.1502206	0.3583823	0.07737794	0.4455673	0.1460884	0.3987804	0.2210359	0.04175512	0.7171249	0.1197892	0.2809819	0.2973617	0.208481	0.403723	0.08329883	0.1465873	0.5553945	0.2686639	0.307092669	0.2039606	0.2881633	0.3807122	0.2011278	0.08640385	0.1710892	0.1115697	0.119425	0.4283787	0.2603313	0.5452455	0.05553247	0.07196718	0.2045615	0.219756128	0.3781257	0.3796338
AP004609.3	0.5245913	0.8304914	2.111803	2.005407	1.775879	1.662806	1.194923	1.773563	3.027689	2.082767	0.8578019	1.598974	1.925486	3.860538	2.967149	1.128634	1.480993	1.13645	1.965308	1.13836	1.388611	1.453759	1.465743	1.189858	1.501996	2.718382	1.027636	0.8504969	1.970425	2.086134	2.257188	1.334992083	0.9449895	2.688262	2.026868	1.441471	0.9148739	0.7578939	1.468792	1.114836	1.47096	1.882085	3.77564	1.097994	0.2021668	1.251997	0.797230586	1.26485	2.388654
AC127024.5	1.173133	2.725864	3.354058	2.288116	2.913407	4.720805	4.536747	5.650353	5.4195	4.211584	5.728689	2.347377	5.748772	4.680343	6.171712	2.079639	1.284973	6.430167	3.809522	2.532078	0.8278722	2.458082	2.295873	3.594183	4.290791	2.630422	4.70856	2.047925	3.658598	4.231954	3.281282	2.614549602	2.236036	4.749237	3.660935	4.253577	0.9898	1.859405	1.395309	1.294409	3.078856	6.777334	3.079353	1.908458	1.585424	4.103523	3.116980528	2.638957	6.287207
AL162385.2	0.3915286	0.2678042	0.2938975	0.5495046	0.9445571	0.06956976	1.702386	0.09159519	0.1981646	0.3982533	0	0.6870539	0.2272942	0	0.1316404	0.05526565	0.1562257	0.56344	1.572988	0.210494	0.1073619	0.468786	0.1925033	0.7574268	0.4778655	0.1827451	0.6106259	0	0.1108557	0.280009	0.6907962	0.290296062	0.5398537	0.1157709	0.06118111	0.4788384	0.1851367	0.4887881	0.2758377	0.2558908	0	0	0.6372503	0.1784833	0.2570056	0.2320475	0.162993209	0.4375113	0.0717739
DNAH17-AS1	0.1536673	0.2949962	0.08379126	0.01068176	0.05945511	0.9015725	0.04235838	0.004748023	0.5033408	0.03833936	0.004260044	0.08218807	0.01570967	0.07865836	0.04094308	0.1690236	0.253746	0	0.4922543	0.1636707	0.3339195	0.3321065	0.0199576	0.513436	1.249566	0.1515674	0.1978314	0.005551235	0.2873215	0.1923216	0.1647206	0.039125024	0.0439755	1.209246	0.4154596	0.004964312	0.07037753	0.02744877	0.04861527	0.1273404	0.2988639	0.003771544	0.01651658	0	0.1278951	0.3007163	1.236382647	0.03023905	0.2120711
MINCR	2.73433	4.359442	11.86363	6.033062	7.267135	2.808291	3.080288	5.443884	8.360993	5.527966	1.88374	5.681877	4.887229	9.681814	7.690422	10.90779	4.76405	5.085998	7.326929	5.753564	5.183175	4.928926	4.061067	3.78195	5.245183	25.02177	6.595737	1.281652	5.115734	5.892894	6.81012	5.346819576	4.411595	10.7086	8.054352	4.157203	5.04481	9.229137	4.666468	4.775415	6.109351	5.091746	5.730717	3.499797	2.085312	10.82613	3.273205266	2.139809	7.949279
AL109659.2	0.1047484	0.3305558	0.8881446	0.1988015	0.09189239	0.05922157	2.643274	0	0.2586556	0.8523803	0.9654114	0.09897591	0.2063842	0.1761419	0.2241189	0.009409026	0.02659757	0.1758646	0.4066634	0.2866943	0.01827847	0.3990562	0.05462311	0.1884692	0.1446347	0.1037084	0.246904	0.6198945	0.2830992	0.09534356	0.1058478	0.405269951	0.1181707	0.1478257	0.1354098	0.4809837	0.168105	0.2427151	0.2442004	0.1045575	0.02930069	0.02477413	0.3254773	0.1823217	0.2537815	0.500413	0.397746272	0.06621039	0.06109785
AC021851.1	0.1031291	0.4408744	0.4451244	0.5246829	0.7997059	0.4397941	0.8250749	0.8202934	0.4001752	0.1798292	0.6061074	0.4593873	0.7583475	0.5631984	0.7281587	0.4803821	0.2194668	1.855134	0.659854	0.3603882	0.2120944	0.4321756	0.2873317	0.5217877	0.2517406	0.3369468	0.4825186	0.1974536	0.6131897	0.221264	0.3275217	0.214100053	0.08125603	0.2134592	0.4351097	0.6810834	0.2600811	0.2253078	0.3487486	0.2022058	0.4306552	0.4982761	0.8112868	0.1880508	0.04061734	0.9168234	0.429325921	0.2048728	0.3024852
AL354892.2	1.344882	5.350268	4.468628	4.42041	6.059596	4.919946	5.634347	12.43695	10.69744	3.782065	4.475118	8.110488	10.1803	9.755554	15.12803	11.17792	2.467436	6.109759	3.95524	5.284548	4.327779	3.64676	6.126191	6.592605	3.454545	17.7485	5.451881	12.30673	2.587091	8.267387	4.494461	2.750969386	3.599662	10.31596	6.14392	10.39602	5.193474	4.752949	9.402439	5.899458	11.50165	17.28853	5.33282	10.60271	1.962936	8.423956	3.957539833	3.678497	9.237995
AC010226.1	0.6805598	0.8616236	0.2578842	0.5464593	0.2525909	0.6185883	1.577432	0.08572949	0.3400361	0.9851234	0.4422821	0.3833599	0.088641	0.1129738	0.2156179	0.2844956	0.7189204	0.1318394	0.6679677	0.6895492	1.06767	1.023786	0.1501463	0.5998567	0.5590791	1.368338	0.2321807	0.08770313	0.4928436	0.3275967	0.4849185	2.852909579	0.4150529	0.4334279	0.4294733	0.1008391	0.1732806	1.315273	0.2065386	0.4311067	0.3221633	0.3404918	0.7704032	0.05568445	0.8178602	0.5429682	0.826340778	0.30712	0.2015326
TUBA3FP	0.3976916	0.6743821	0.6007791	0.5779223	0.5996409	0.7419811	1.145872	1.465333	1.041085	0.2764235	1.314733	0.5511374	0.5476797	1.749144	1.692578	0.3929491	0.4258044	0.7678481	0.7456162	0.3118024	0.349875	0.4073858	0.3954122	0.4211695	0.3901078	0.3464938	0.6874301	1.034277	0.3678288	0.7714801	0.597589	0.571056412	0.3655677	1.269027	0.9932709	0.9532965	0.2852105	0.5792291	0.5556897	0.7641613	1.019737	1.439877	0.6544733	0.6204243	0.1705534	0.6691265	0.791923347	0.529986	0.7654888
AC011444.3	0.2942918	0.4696873	1.804079	1.44562	2.129924	2.074249	1.194289	1.124507	3.185876	0.9978214	0.2162005	0.787876	2.790473	1.209689	2.30877	1.260057	0.5936577	2.882212	1.73701	0.5537611	0.9885558	1.301783	1.575566	1.175132	0.7915413	0.4273424	2.945095	0.3756393	1.409573	0.9207988	1.45386	0.458221169	0.8115602	1.319788	1.44858	2.603407	1.082337	0.1428765	1.015932	0.718069	2.037435	4.274796	2.235278	0.5738925	0.1802993	2.916658	0.571730026	0.9378448	1.069983
TPRG1-AS1	0.7089885	0.2737596	0.03004333	0.3089485	0.1931125	0.08534024	0.1670634	0.1872642	0.2160761	0.2558975	0.2688289	0.5402559	0.09293951	0.1128117	0.02691357	0.06779358	0.1064666	0.19199	0.3335047	0.25821	0.3950981	0.4153161	0.4722822	0.1429423	0.2171077	0.1494472	0.03121025	0.1094716	0.4759478	0.2289887	0.2259706	1.115786444	0.2838132	0.04733816	0.1501	0.1370563	0.1766369	1.2658	0.2255775	0.3557507	0	0.05950058	0.3039967	0.02432699	0.3993358	0.2213939	0.799765819	0.0596321	0.2054361
AC016590.3	3.027271	1.013601	1.056743	2.963713	3.67716	1.237566	1.62371	0.3813425	1.875063	1.119733	2.0529	6.400992	6.595455	1.148642	0.7971848	1.15045	1.399392	4.016287	2.734219	1.533629	3.758738	1.656004	1.36005	1.521585	2.431635	1.475551	4.015595	0.2229267	2.999949	1.430723	2.143945	2.571028474	1.050825	0.5258119	2.246151	6.651275	4.040798	2.297077	2.213296	4.067747	1.563326	1.046436	2.612895	0.6980522	0.8560027	6.557729	1.480575765	1.361534	2.499219
AP003355.2	1.446953	0.08005015	0.03993173	0.4106352	1.254032	0.07561931	0.01480335	0.228988	0.06461888	0.2906507	0	0.3102083	0.4200001	0.06747405	0.1001612	0.04204995	5.388655	0	0.1266496	0.09723906	0.1108629	3.949012	0.02789903	0.037998	3.255026	0.5495596	0.02488964	0	0.06024766	2.320727	0.8409693	0.214566655	0.8131336	0.08179464	0.1330024	0.04684289	0.851897	0.3187748	0.05996472	0.02781422	0.2431891	0.2056196	1.212161	0	0.02234831	0	0.082677715	1.891655	0.03900755
AC062028.1	0.4066231	0.0775939	0.007741293	0.07237006	0.1279529	0.007329901	0.1937132	0.1254566	0.02087871	0.07792598	0.07792809	0	0.07184345	0.02180123	0.2357847	0.005822813	1.492374	0	0.03682906	0.3659327	0.08483777	1.251251	0.02028224	0	1.023745	0.1411968	0	1.246779	0.0116798	1.054692	0.2183478	0.079522877	0.1868889	0.03659301	0.2513967	0	0.2145669	0.06866524	0.01743743	0.02156862	0.04533213	0.01533157	0.2573737	0	0.08123467	0	0.057243456	1.213871	0.01512426
AF131215.7	0.202924	0.107955	0.4146574	0.1661338	0.2991702	0.2523995	0.3843009	0.2953848	0.1065099	0.435753	0.1987699	1.278274	0.9162495	0.8341205	0.3979934	0.2673388	0.2728978	0.2649842	0.2818178	0.4242629	0.08655772	0.661406	0.1552007	0.1644072	0.1070184	0.4174446	0.1846128	0.08633859	0.2681234	0.08465618	0.3620085	0.210639151	0.2487101	0.0933372	0.1973026	0.250933	0.2238923	0.8702433	0.1779095	0.2888273	0.1387535	0.1466475	0.2996969	0.04796581	0.2072039	0.4365249	0.284719397	0.1175773	0.0289329
AC090198.1	0.8867285	0.9641802	1.97398	1.138822	1.03695	1.347083	1.425667	0.8646119	1.247048	0.7917957	0.9846074	0.8442582	1.879641	0.4507439	0.9877221	0.9564125	0.9201064	1.431927	1.13512	0.5858972	0.506721	0.8415256	0.7920838	1.135212	1.310833	1.319567	1.320916	1.179356	0.7378611	1.177554	0.8276355	0.695601138	0.7559916	1.464096	1.162441	0.8054855	1.180001	0.7443381	0.8145119	0.9104498	0.9789044	1.223905	1.246765	0.6335968	0.6158312	1.010958	0.907363471	0.688314	0.9815195
DCST1-AS1	0.5429958	0.2089166	0.2802216	0.1905217	1.076047	1.278408	0.4721946	1.079754	0.3893379	0.6312252	0.5983651	0.6230163	0.4728382	1.578335	0.2053878	0.6898121	0.8485983	0.2930299	0.4443831	0.6568334	0.2419562	0.379249	0.2002316	0.1212053	0.3681851	1.013768	0.6086759	0.1485192	0.2882652	0.3640628	0.2155587	0.925980871	0.5615266	1.204186	0.5515232	0.4316536	0.2353623	0.5931461	0.439931	0.2129311	0.5072014	0.227036	0.515537	0.3300421	0.3920742	0.4022721	0.734659173	0.3708024	0.2986213
LINC01637	0.6758529	0.3905477	0.1224573	0.1144801	0.4779009	0.2318992	1.248416	0.228988	0.2201828	0.7822832	0.1027268	0.2642515	0.347255	0.08621684	0.1097003	0.5987112	0.8028265	0.1173833	0.1213726	0.8112788	0.2460378	1.106856	0.1069463	0.3155945	0.5088383	0.05076253	0.1272137	0.02231045	0.0692848	0.5250169	0.4029645	0.895079526	0.5141464	0.2653083	0.2294292	0.099758	0.2571343	0.2885207	0.2758377	0.2132424	0.5019671	0.06063143	0.4425349	0.0495787	0.7924339	0.2578305	1.086621395	0.3645928	0.1196232
AC027575.2	0.7888795	1.562953	2.144048	1.737128	2.690675	3.552688	1.920849	1.470056	2.313047	1.411168	2.478066	1.362293	3.574259	1.140534	1.600576	1.263282	0.9624143	1.324469	1.643376	1.586787	0.9920904	1.861944	1.123484	1.218465	1.755979	3.347728	2.078837	0.572914	0.7008879	1.021364	1.108693	1.750693319	1.612849	1.520234	1.993606	3.027468	0.9904496	0.8518342	1.529346	1.120068	1.925146	2.052364	1.70459	0.6944402	3.549835	4.025192	2.800924261	1.418552	1.919891
AC005229.3	2.792179	2.109506	1.714848	2.066267	1.390959	1.975522	2.419277	1.888369	1.99562	1.497527	3.516455	2.247701	2.220203	2.396813	1.732496	2.909367	1.377459	0.9862763	1.752536	2.633808	1.767955	1.580393	1.872047	2.039756	1.376925	5.908038	1.17774	1.048368	1.264905	1.851652	1.495835	2.476761629	1.869979	1.786337	2.054633	1.452854	1.752397	3.480502	1.938519	1.619167	1.997233	2.716994	2.148328	2.25256	2.572628	1.725048	2.254319182	1.424533	1.833369
AC016586.1	0.3029685	0.7810954	0.4592149	0.3148203	0.1686709	0.3768362	1.163297	0.343482	0.6055028	0.687461	0.5821188	0.4404191	0.09470591	0.02873895	0.1371254	0.2993556	0.3254702	0.1956389	0.9709806	0.2192645	0.2460378	0.4232096	0.2406292	0.8496775	0.3760979	0.1522876	0.1908206	0.6246925	0.1616645	0.3500112	0.5756635	0.508018109	0.1606707	0.3859029	0.382382	0.299274	0.179994	0.3903516	0.2988242	0.5970786	0.4302576	0.3334729	0.6638024	0.1983148	0.2355885	0.09668644	0.31693124	0.2025515	0.2990579
AL160191.1	0.1581144	0.06882253	0.03776411	0.1588683	0.05201573	0.03575723	0.3499945	0.3060056	0.1188273	0.1315883	0.5913509	0.4617848	0.05841194	0.01772537	0.2875553	0.2130393	0.2275063	0.07239874	0.2694931	0.08114172	0.09656767	0.1807088	0.2308651	0.254542	0.2592568	0.1252356	0	0.2339277	0.1566874	0.3238156	0.1597739	0.134284833	0.07927775	0.2975176	0.1729511	0.04922234	0.1585932	0.2198224	0.1559515	0.06576094	0.1326854	0.5048428	0.1364715	0.1987618	0.03962846	0.119267	0.251324065	0.1998849	0.3873461
AC105206.2	1.423839	3.001097	3.53747	2.05264	2.949612	1.231993	4.220594	3.446825	3.143698	3.274404	0.9550605	2.398275	1.090129	2.328357	4.553096	2.110289	2.161375	3.585776	2.224582	1.747304	1.723003	1.945689	1.846537	2.676166	1.586699	1.786644	3.717111	4.326234	1.687051	2.59552	2.140798	0.996025519	1.579128	2.594729	2.065308	2.835374	2.971174	2.389367	1.404362	2.633936	3.285831	4.026398	1.70449	2.798549	1.251592	2.439878	1.262801757	2.205963	4.488308
WASHC5-AS1	0.0543128	0.5200966	0.6777918	0.3001447	0.1310288	0.06755497	0.2644933	0.5336551	0.2244965	0.08286847	0.4788086	0.3079183	0.3310673	0.1339519	0.2876129	0.2683255	0.1011342	0.4103417	0.9617174	0.4343455	0.1042527	0.2655389	0.1246188	0.3111693	0.5929223	0.3549053	0.1852943	0.1819803	0.4305809	0.4078496	0.4360136	0.366455506	0.07488844	0.7869264	0.5940926	0.1394913	0.3595499	0.5735141	0.1607095	0.24848	0.2088985	0.5298795	0.3609638	0.08665714	0.07486875	0.3755453	0.42206078	0.04720451	0.2787811
AC008127.1	1.309766	0.4206243	0.2098216	0.353076	0.3082723	0.2384054	0.7778435	0.1046278	0.5659008	0.9098372	0.1877493	0	0.1730898	0	0	0.1578227	0.5353626	0	0.4325631	0.240444	0.4292326	0.2677435	0.1465957	0.2994912	0.5761839	0.1391646	0.2179714	0.06116371	0.1582859	0.31985	0.2761801	0.497401069	0.5726189	0.4959123	0.6988624	0	0.458204	0.1628477	0.1260341	0.1169201	0.1965906	0.3739951	0.4852808	0.1698989	0.6752191	0	0.155153857	0.2221166	0.2459587
AC092279.1	0.7421096	2.264296	0.8697207	0.8309345	0.2457314	0.7873037	0.6466113	0.6076386	0.6530114	0.7474552	1.966954	2.296129	0.2069612	0.9151341	1.078778	0.7835816	0.4809413	0.8428455	0.6971915	0.349102	0.5725807	0.2744035	0.634356	1.7507	0.5387165	0.8002918	0.4964296	1.135297	0.5263242	1.083581	0.9884282	2.182586507	0.2909233	0.956259	0.5411638	0.3737169	0.8910389	1.388172	0.5525567	0.6590561	0.4477349	1.741403	0.6907665	0.650067	0.3610512	0.7546044	0.911675846	0.4616067	0.3921194
LINC00884	0.8183165	0.1697834	0.1791598	0.180888	0.2303206	0.196781	1.368201	0.2412132	0.1868389	0.5660127	0.4408606	0.1340249	0.1108467	0.04709175	0.08987768	0.2749097	0.7669602	0.1099113	0.2954811	0.8109637	0.08377318	0.4496142	0.1752426	0.2386774	1.020221	0.1247695	0.1637844	0.04700312	0.2486855	0.5325633	0.3099363	0.713520301	0.3986746	0.2314823	0.1849881	0.05604474	0.2407664	1.295155	0.1399013	0.1797016	0.1258967	0.2270878	0.3729288	0.1276626	0.2907805	0.08298754	0.593513945	0.6922521	0.1610123
RAD51-AS1	1.409859	3.071418	3.185478	4.45541	2.641649	3.6358	4.920457	2.108688	4.240207	2.820346	4.584912	1.847267	4.137799	0.9272378	1.836057	1.151585	1.583904	3.234963	8.282304	3.192316	1.551557	1.982528	2.63103	3.299485	2.873016	2.02679	3.450297	2.204472	3.045753	5.293507	3.749484	2.292756932	0.9590224	4.065974	2.960935	3.942794	1.659244	2.991161	1.956073	2.081225	2.559474	4.597121	5.033	1.089737	0.6737305	3.587432	2.766367646	1.674633	4.595265
AC002553.1	0.2782684	0.4996284	0.8616291	1.049591	1.222759	1.310288	0.919543	0.390593	1.244088	0.3841364	1.284982	0.4131812	0.6730968	0.3186368	0.748479	0.09819644	0.3145942	0.9010122	1.180068	0.4301085	0.24799	0.4442361	0.4332525	0.9938229	0.3773668	0.324703	1.84444	0.551808	0.6499986	0.5472744	0.9328333	0.577696404	0.5481236	1.213645	0.782691	1.020965	0.3947428	0.5355642	0.5685284	0.3455483	0.3363734	1.008357	0.9813019	0.3171306	0.5114475	0.9895291	0.386143513	0.4145992	1.198767
AC008014.1	0.3936885	0.873941	1.156553	0.4483077	0.5871293	0.4807717	0.4270106	1.019804	1.580778	0.2402702	0.6099954	0.5004997	1.153822	0.8032452	1.507776	0.7214065	1.17292	0.3244777	0.6337316	0.8956863	0.7968985	0.559933	0.6733727	0.5368518	0.5775728	0.45994	0.4981728	0.3494736	0.5603762	0.9227283	0.9989714	1.077367291	0.690877	0.9333929	1.691203	0.7169675	0.4580615	0.2762739	0.6565855	0.6353033	0.9580814	0.5493584	0.6931921	0.951724	0.3354806	1.02947	0.500616772	1.294001	1.45127
AC098851.1	1.510182	0.6360349	0.1836859	0.4464725	0.2361393	0.2087093	0.8852405	0.1831904	0.1651371	0.3129133	0.3287259	0.3699521	0	0	0.06582019	0.02763282	0.07811285	0.2347667	0.4078118	0.2894292	0.2147239	0.3515895	0.1283356	0.582636	0.1858366	0.1218301	0.4579694	0.4283606	0.2771392	0.280009	0.1036194	1.683717162	0.07712195	0.1157709	0.1835433	0.311245	0.2159928	1.22197	0.1379189	0.2814799	0.04302576	0.2182732	0.265521	0.1189889	0.7710168	0.3867458	0.407483023	0.1944495	0.1076608
C9orf147	0.3247545	0.3776226	0.6947563	0.729261	0.4029251	0.6347532	0.4744483	0.7597389	0.5478938	0.9154924	1.390579	0.8592019	0.4776088	0.3203774	0.6005422	0.6142593	0.164137	1.028163	0.8698132	0.4801358	0.7747496	0.2981075	0.5748208	0.6379152	0.3523261	0.8690498	0.4431747	0.4263659	0.5057226	0.6503119	0.8594744	0.674203312	0.6013088	0.6337748	0.4567216	0.4845521	0.4709239	0.729768	0.5491065	0.3905389	0.4853546	0.736259	0.581426	0.5033479	0.3837132	0.6415748	0.37854651	0.2822517	0.4167315
LINC02082	0.1571629	0.1074988	0.9437836	0.1102879	0.2979061	0.9774062	1.011361	0.8088759	0.6893894	0.1141873	0.09896502	0.3394329	0.2128882	0.2214923	0.9247274	0.08873639	0.08361376	1.243933	0.4209406	1.056176	0	0.3763493	0.1287874	0.84195	0.255759	0.1467109	1.133635	2.55772	0.1779936	1.12398	0.6377703	0.745774673	0.06191481	0.9061924	0.3929379	0.3267566	0	0.7357638	0.8193546	0.1027167	0.7253779	0.2336445	0.1705318	0.5253945	0.3301255	0.9004095	0.109044753	0.05854025	1.843882
KC877982.1	0	0.04059797	0.08910723	0	0.04091167	0.5906029	0	0	0	0	1.345503	0.03204752	1.010734	0.1672974	0	0.06702429	0	0.284717	0.03532716	0	0.1953074	0	0	0	0	0.07387568	0.2777048	0	0	0	0.293221	0	0	0.1755037	0	0	0	0	0	0.1241343	0	0	0	0	0	0	0.065890872	0	0
AC087623.2	0.1742165	0.417072	0.2860683	0.5705239	0.3677579	0.3792122	0.4418761	0.6656918	0.6515246	0.3987196	0.3626314	0.7133346	0.4523113	0.8951476	1.212998	0.4303472	0.3108863	0.2437468	0.5443858	0.7375916	0.1950702	0.3853182	0.3830781	0.1361076	0.5099263	0.8538091	0.3566155	0.3057628	0.2445791	0.4724195	0.4124016	0.376750354	0.1601439	0.8413949	0.46053	0.2858639	0.2723094	0.3171781	0.3150278	0.4250864	0.5360586	0.3210484	0.3859485	0.1853105	0.1334182	0.602309	0.352558171	0.1387976	0.3167072
LINC02714	0.7572315	0.2745102	0.005684093	0.07970725	0.09395024	0.1829889	0.05267969	0.02125784	0.005110107	0.2112651	0.0508615	0.01635433	0.1289481	0	0.005091953	0.01282631	0.6324936	0.0217943	0.1126749	0.01628414	0.0373756	0.4835469	0.1389953	0.06761044	0.08215205	0.09424965	0	0.01656932	0.1972473	0.3574219	0.2725495	0.071864823	0.03579765	0.008956216	0.03786453	0.003704369	0.02387077	0.1701603	0.02987493	0.03563301	0.05991371	0.7654965	0.7805624	0	0.003976471	0.0119677	0.050437638	0.3196619	0
AC073957.1	0.0297959	0.3566551	0.2348433	0.1463634	0.3594109	0.1111816	0.03627513	0.2439685	0.351881	0.03030766	0.1751157	0.534924	0.1210819	0.1102286	0.2454417	0.05888115	0.1664461	0.05002505	0.2793157	0.05606615	0.1143856	0.08324237	0.3760112	0.1551881	0.2828487	0.0973502	0.1626433	0.08557203	0.05905396	0.4102001	0.1103983	0.030928739	0.08216731	0.4933787	0.3911017	0.5356725	0.1314989	0.282081	0.08816496	0.2453682	0.3667242	1.240281	0.2263132	0.1901598	0.1642914	0.1648188	0	0.2071705	0.3058776
DCXR-DT	0.9443072	0.9957668	2.244647	2.954362	2.684936	0.6432014	2.189811	1.141387	3.106628	1.120614	0.8258717	0.8710236	3.319649	2.550754	1.455193	1.866092	1.528103	1.849657	4.683714	1.734571	2.654142	1.790181	2.011918	1.007081	1.622092	2.473116	2.086377	1.03314	1.693325	2.701356	1.91601	0.560119906	1.45705	1.465914	1.869087	3.002702	5.159803	1.784697	1.552317	1.748647	1.625755	0.6141819	2.732357	1.769729	0.2686053	3.140332	0.720710453	1.016129	3.80837
AC002428.2	0.1155131	1.7514	2.68075	0.709279	2.6474	0	0.2343864	0.06305466	2.000792	0	0	0	1.043138	0.1424452	3.534258	0.1141356	0.2509423	0.06464589	4.371523	0.2535842	0.07390859	1.021931	0.9718163	1.564251	1.49862	0	1.20853	0.03686074	3.51043	3.855196	2.948398	2.717844295	2.389104	0.119546	2.569163	0.5603797	0.2548983	0	0.5696649	0.916015	4.442877	0.1502605	3.875067	0	0	1.597428	0.074803647	0.2007902	6.423244
LINC02019	0.2708389	0.5372333	0.5997435	0.750734	1.409466	1.328242	0.8667292	0.06336075	0.4843488	0.5667238	1.091498	0.3729025	1.467482	0.1813065	0.8833006	0.5963861	0.2665696	1.533049	0.9672098	0.3713022	0.4753111	0.6269444	0.7013289	0.9028029	0.2938332	0.1685513	1.129917	0.118527	0.5521259	0.3292824	0.7645706	0.682759428	0.8642526	0.3123285	0.4655407	0.9473329	0.7598692	0.1972355	0.5190034	0.4319089	0.4404918	0.1409239	0.8522449	0.2798549	0.4906811	1.31625	0.368317179	0.4640593	0.3674057
AC000123.1	1.143042	0.8874905	0.5681449	2.010724	1.006142	1.421731	2.181429	0.6070844	1.459351	0.7227437	2.042592	1.284385	0.7532423	1.028587	0.9088544	0.9767881	0.4601998	1.659746	1.512359	1.395134	0.8301825	0.4315375	1.41766	1.769926	1.026423	0.7401885	1.602005	0.8576551	1.683782	1.430569	1.602487	1.475109062	1.022314	0.9271766	1.216508	1.322373	0.988472	1.349851	1.493052	0.8762773	0.8079837	1.607438	1.290555	1.347272	1.561458	0.6835507	1.200337587	1.288793	0.5153533
AC010655.2	0.2648774	0.3747033	0.6326344	0.4731384	0.2614144	1.018325	0.175896	0.1971649	0.1990626	0.2449335	0.6368444	0.2502805	0.1630887	0.2078581	0.08500946	0.1903409	0.0224191	0.4851372	0.225731	0.181241	0.09244156	0.1681823	0.3315012	0.2006662	0.1600104	0.209798	0.3943241	0.02305188	0.3579366	0.09041076	0.4758355	0.124976402	0.4648287	0.09968187	0.1580358	0.08245857	0	0.3857882	0.07125114	0.08813158	0	0.5638174	0.594414	0.05122633	0.02212888	0.4994979	0.187122113	0.04185657	0.1853978
AL162426.1	0.1287279	0.3338541	0.1972832	0.421558	0.4140723	0.3202269	0.9142017	0.5270114	0.7854571	0.1309389	0.6619867	0.2229955	0.174371	0	0.4544517	0.0847952	0.5593006	0.2161244	1.67602	0.1614826	0.1235457	0.7492374	0.3938157	0.8492527	0.3665994	0.1869264	0.6733938	0.6161647	0.2763932	0.5907323	0.3709659	0.155892502	0.1774947	0.7105184	0.5632285	0.6061205	0.1893726	0.1093688	0.3809011	0.1177855	0.2970688	2.232673	0.7333096	0.3651341	0.03943289	0.2373568	0.416806322	0.3729347	0.6607449
ADAMTSL4-AS2	0.3835382	1.606825	0.7872255	0.5887549	0.9252804	0.6857591	0.6128588	0.2747856	0.6511121	0.3657428	0.6339714	0.9513053	0.3571766	0.2364805	0.4795471	0.1894822	0.1339077	0.3622114	1.123563	0.2480822	0.1610429	0.8036331	0.3025052	0.7740735	0.682665	0.1044258	0.6215299	0.2294789	0.3800766	0.4800154	4.470438	1.36853858	0.1983136	0.6698172	0.603071	0.6566926	0.05289619	0.5411582	0.1182162	0.3290025	0.4794298	0.249455	1.046911	0.2039809	0.440581	0.6298431	0.954674511	0.2291726	0.5229241
AC009065.8	0.3641301	0.9927955	1.434988	0.9937107	1.854524	2.74262	1.157536	0.9938311	2.365149	1.008268	2.110333	1.108649	2.274384	2.469653	1.713998	0.5196934	0.6215325	1.528367	2.697059	0.8755	0.2523959	1.073805	0.6962367	1.875452	0.9601782	0.4406291	1.242271	2.459472	1.323094	1.822901	1.124297	0.902938641	0.4462895	1.507372	1.504683	1.541337	0.4463955	1.149086	0.6384873	0.7774145	1.711748	2.210431	1.651756	0.6455297	1.059659	2.377898	1.041460417	0.5098746	1.817118
AL596325.2	0.09469785	0.453411	0.08293148	0.5039392	0.2284572	0.3926214	0.3074407	0	0.2982278	0.288973	0.9739726	0.5368753	0.08551662	0.07785125	0.03714605	0.09356857	0.176334	0.1589905	0.6575749	0.2078888	0.06059041	0.1763749	0.217281	0.03288144	0.179791	0.03437779	0.1723053	0.09065552	0.2189674	0.355556	0.5847829	0.262128722	0.1740971	0.1306721	0.4488634	0.2972591	0.06965538	0.206888	0.1245366	0.4043582	0	0.08212258	0.1198788	0.1678803	0.580171	0.2182625	0.214634622	0.05486941	0.2025303
AC012150.1	1.290318	1.447971	0.7415585	0.3961437	0.421535	0.1337429	1.014541	0.1320639	0.1269857	0.24609	0.078994	0.1016009	0.03641306	0.06629828	0.03163365	0.1062442	0.07508318	0.2707933	0.643991	0.2529122	0.2579946	0.1126509	0.4317528	1.372093	0.2296656	0	0.2934711	0	0.6393363	0.1345743	0.9960047	2.232293499	0.8525032	0.2225612	0.1764245	0.02301331	0.355912	0.4894063	0.1325696	0.4919318	0.04135697	0	1.225068	0	0.07411123	0.4460946	1.175035362	0.1401807	0.2069703
WDFY3-AS2	4.124616	4.958673	3.595246	8.713464	5.021787	3.011026	4.799394	1.569729	5.927206	1.725235	0.494639	3.710341	5.980442	0.8366217	1.983837	1.642868	4.306722	2.467945	7.500203	2.118004	9.039355	3.309767	7.582825	4.615063	5.0913	2.138262	5.702284	1.207936	4.466843	5.480557	4.484719	3.37713114	5.598584	1.744682	8.913673	6.619943	8.721689	2.313135	5.066867	5.91614	5.578643	1.56113	6.124147	4.286131	1.844449	7.480846	1.11333585	5.505627	7.881475
AC034198.2	0.3750778	1.197242	0.9854211	0.7676902	0.829464	0.3887722	0.8752265	1.228453	2.067128	1.462493	0.8725739	0.5906798	1.312512	0.9636	1.103456	0.4323724	0.6402191	1.311931	1.237143	0.7057739	0.5099693	1.135197	0.8247446	1.334922	0.5637564	0.4084891	0.6398102	0.4488337	0.7743596	0.5476647	0.7720664	0.519117665	1.120537	1.099823	1.162441	1.766069	1.138046	0.4552438	0.801552	0.5719913	1.154103	0.9758094	1.661849	1.097147	0.4595865	0.9941641	0.425060722	0.8964693	0.8021789
AL160006.1	2.181652	3.109269	4.147312	4.754727	3.370458	2.412582	4.184331	1.659402	2.469301	2.684485	4.26102	4.422953	3.708087	3.03534	1.935498	3.90779	1.548917	2.736012	4.17851	2.354951	3.407456	2.609123	3.604643	4.293071	1.905908	4.710801	4.50963	1.187237	2.263128	1.944904	3.226802	2.390191465	2.883018	1.921299	2.398776	3.211034	3.2456	3.568524	4.042567	3.618767	1.739298	2.29689	4.099578	2.642323	2.435762	5.772566	3.305483726	2.343045	1.863125
AC074135.1	0.1153936	0.848485	0.4764057	0.1012208	0.1391927	0.9226807	0.2609034	1.808697	1.070744	0.6371817	4.52933	0.8099704	0.04465966	0.5895199	1.222132	2.019739	0.6139169	1.549897	0.4464301	0.3877377	0.1107482	0.2532996	0.6051811	0.8414179	0.3755717	2.854566	0.49491	1.12046	0.1633602	1.155363	0.8551014	0.924024075	0	1.569551	0.5409499	0.2822522	0.4728931	2.388971	0.6828909	0.3167542	0.7354868	4.71759	0.7825592	0.9117968	0.3332834	0.09118721	0.928741037	0.6733844	0.4230726
PLBD1-AS1	1.069853	0.2561214	0.1405382	0.164229	0.1290502	0.2661394	0.2279369	0.04379971	0.06317326	1.387491	1.178946	0.202179	0.1086893	0	0.03147442	0.2114189	0.3735262	0.1347151	0.1114347	0.1006557	0.4620527	0.2615291	0.3068426	0.4179142	0.2031196	0.1456442	0.07299848	0.05120921	0.1855345	0.1004227	0.3303304	2.443162835	0.3319091	0.2214409	0.05851214	0.06869242	0.1475502	0.7401531	0.05276091	0.09789112	0.1234464	0.243543	0.1015751	0.08534856	2.212145	0.1479497	1.71471044	0.3254419	0
MANEA-DT	0.281143	0.530029	0.9048234	0.8890381	0.5341245	1.075295	0.5989875	0.7136186	0.4067266	0.1930309	1.580037	1.01611	0.7902181	0.2773537	0.6368713	0.9861555	0.3795431	1.581259	1.749692	0.2711224	0.3035531	1.070167	0.7418338	0.9810788	0.533771	1.094617	1.71688	0.2556848	0.5154203	1.266707	0.9027866	0.620143044	0.116295	0.7128484	0.8149389	1.335807	0.4885551	0.6602842	0.5823241	0.3665738	0.5514809	1.042283	1.708325	0.3663315	0.1098053	0.6220673	0.484739505	0.2260218	0.6674213
AC025171.4	0.1827026	0.4738369	0.5000047	0.7291957	1.083553	0.3408719	0.9638722	1.246639	1.564308	0.5420353	0.5592579	0.3308822	1.216795	1.239151	0.8241669	0.2256549	0.1701025	0.9457935	1.363824	0.9454134	0.2776337	0.4466228	0.3668043	0.6819679	0.520312	0.3316291	1.558277	0.3498073	0.7543904	0.8193673	0.4700977	0.505730676	0.1889377	1.749003	1.365619	0.9906055	0.4535583	0.332628	0.3754238	0.8637232	1.194612	1.346747	1.185334	0.4696481	0.2238673	1.642284	0.295785193	0.1720237	1.23085
MAILR	0.99657	1.337481	2.340542	1.245029	0.9523173	0.9766126	0.8613749	1.137441	1.20749	0.517814	0.291583	1.080249	1.998589	0.9416419	1.517961	1.445058	0.843492	0.9560944	1.348073	0.9903755	0.9523106	0.6809767	1.271981	1.231341	0.9665083	1.677348	1.13036	0.8549097	0.9319978	0.9718851	1.406644	1.200152273	1.189703	1.334968	1.118397	1.495803	1.032907	1.06819	1.395687	1.057913	1.214619	1.442257	0.9011185	0.8764762	0.9951229	1.604864	0.553162339	0.8473945	1.306499
C2CD4D-AS1	8.820999	0.4902245	0.08276758	0.3481915	0.874022	1.959228	5.446288	0.4127214	1.041735	3.428779	0.8331837	0.386977	0.3413905	0.3107896	0.2965811	0.3735346	4.48763	0.3702447	1.575061	3.912442	0.2418826	2.640395	0.2891354	0.9188607	4.156926	1.475324	0.1289736	0.2714291	0.5619463	2.720542	1.634156	9.777699195	0.9556416	0.5868622	1.688526	0.05394029	1.981255	1.812428	0.1242905	0.3747334	0.4362097	0.3278411	0.8973139	0	1.476512	0.1306987	2.356314873	3.559463	0.2829821
AC092134.1	0.119556	0.07155392	0.0523505	0.3181116	0.4566765	0.2230581	0.145554	0.2284155	1.082474	0.04053649	0.3220487	0.1694513	0.296903	0.8354412	0.6800049	0.07875354	0.1298626	0.3345425	0.5811319	0.2624597	0.1147431	0.02783417	0.3428966	0.1452948	0.4728877	0.08680393	0.2447274	0.3052069	0.118477	0.5735809	0.2214865	0.434355483	0.1098988	0.5155422	0.8718309	0.2388206	0.06595494	0.08706538	0.2948016	0.1458578	0.7970521	0.2332794	0.4162041	0.2119489	0.1098699	0.8266691	0.116132662	0.1385452	1.227334
PINK1-AS	1.162463	1.150961	0.8295014	0.7754656	1.103593	1.454811	1.301676	0.4759115	0.5381173	1.839333	3.342195	2.288336	0.9768585	0.3097053	0.4433197	0.8259994	0.5812314	1.409551	1.023955	0.5941018	1.064014	0.8369671	0.9960953	1.181008	0.9945224	1.492645	1.033085	0.4808572	0.7537588	0.3816801	0.8906654	1.035343553	0.6678522	0.3527455	0.4905643	1.127259	0.8392196	1.745357	0.7891455	1.549513	0.612703	0.3733685	1.178619	0.4541422	1.407891	0.9675173	1.414955679	0.7016133	0.3867358
AC055822.1	0.1791102	0.4716663	0.6587928	0.04399124	0.9506216	1.20301	0.3925051	0.3519725	0.9307054	0.364373	1.263194	0.4061753	0.9704695	1.413569	1.011708	0.247764	0.1667578	0.7818521	0.447742	0.7414591	0.1031398	0.5504285	0.3698659	1.044817	0.2040325	0.312104	0.6843812	0.2400504	0.6034784	0.1793316	0.5751461	0.48339187	0.2963563	0.5560904	0.5877511	0.6746779	0.2766649	0.130435	0.4239843	0.06555406	0.6613397	0.9785505	0.3401055	0.2667222	0.1975189	0.5944587	0.55674085	0.09340129	0.5056431
AL358472.2	1.101692	1.762776	1.845927	1.145851	2.413731	3.467695	2.668832	2.043451	2.217123	1.337876	3.914632	1.444624	1.82733	2.13487	2.71195	1.943846	1.486238	2.680115	2.095962	3.469142	1.089709	1.633147	1.018856	1.756536	1.590077	3.34238	1.948308	1.883329	1.392537	2.405895	2.124271	1.096901483	0.697524	2.478093	1.451002	2.242402	1.500808	1.358989	1.308381	1.717789	1.556574	2.12039	1.686376	1.351212	1.38435	1.75672	1.681657723	1.074752	2.293677
FBXL19-AS1	0.657644	1.062473	0.2490988	0.1040491	0.2676706	0.8581327	2.357746	0.5880314	0.9148371	1.571802	0.9484878	1.155122	0.09837333	0.1890617	0.8451173	0.6059498	0.7174678	0.5486802	0.8068649	1.116002	0.1974824	0.5579514	0.3841784	1.214599	0.8809045	0.7953182	0.3193383	1.9312	0.5917354	1.14624	0.5780239	0.791536189	0.1390772	1.20254	0.6266767	0.2245123	0.3961859	1.295734	0.4775323	0.5463668	0.5027839	1.149373	0.7048301	0.725272	0.4226835	0.117169	0.846525096	0.4418299	0.8904977
AC004597.1	0.1420749	0.1700628	0	0.03489501	0.1028261	0.1060288	1.003224	0.04653232	0.9396038	0.05780605	0.04174995	0.1073963	0.3079208	0.03504	1.070018	0.1123045	0.05291067	0.4770659	0.05919347	0.3208063	0.02727108	0.07938444	0.0325986	0.3255907	0.1348699	0.03094614	0.03877637	0.9520714	0.4223779	0.4623143	0.4211271	0.029495322	0.1567184	0.9998394	0.590545	0.3892162	0	0.0413858	0.08407888	0.1559976	0.3934441	0.6283621	0.1079123	0.1511222	0.1044515	1.375326	0.027601346	0.09878449	0.2917014
Z95115.1	2.471139	3.643428	4.276664	4.826588	5.478982	4.381149	2.836583	4.791844	6.012714	1.891171	8.114612	4.558728	7.172854	6.955561	5.188199	3.340825	5.959949	8.284537	5.262218	1.904235	4.55509	4.229917	4.031959	3.007227	4.587384	4.528158	4.999462	1.471962	3.98033	6.421122	5.416053	3.273545264	2.963806	4.026912	5.989547	7.132383	3.713211	4.49038	3.644397	3.62491	4.598378	5.388082	4.945589	3.487978	0.9011638	5.825739	3.010000087	4.43863	7.1071
SREBF2-AS1	0.9119698	1.391659	1.211995	1.296778	1.27375	2.089537	1.415446	1.37117	1.769824	0.6943689	2.397807	0.8717912	2.073327	1.295589	2.008298	1.001216	0.9930707	1.369957	1.822026	1.24939	0.9520336	1.527201	1.364397	1.711067	1.128982	1.045481	1.601131	1.996251	1.252551	1.308239	1.508358	1.31754981	0.9927291	1.62269	1.26589	1.378843	1.23569	1.452546	1.225628	0.8002902	1.698431	2.476659	1.539293	1.111863	1.725179	1.895429	1.310652989	1.172698	1.697216
AC004130.2	0.7828074	1.895327	1.402245	1.747866	1.287622	0.9072798	0.9963516	1.077981	2.311183	0.9953157	1.228595	2.050898	2.409927	1.908702	0.6699555	1.652418	1.391385	0.9558357	2.520215	1.171695	1.587962	1.068633	1.530788	1.278743	1.519996	1.898836	1.480989	0.6642338	1.533854	2.605162	1.450209	3.250279128	1.471859	1.104733	2.062814	2.193251	0.7851779	4.003453	0.9475765	1.123235	0.8485101	3.887991	1.621574	1.059745	0.4577912	0.9595266	0.276506337	0.6030429	3.150522
AC078846.1	0.4726202	1.198795	0.697711	1.044722	0.7221201	0.5346647	1.249426	1.470528	0.9860666	0.6661652	0.9424242	1.012237	0.9359078	1.53474	0.9931573	1.034036	0.4546933	1.337603	1.591693	0.658518	0.3736751	0.5438725	1.13605	1.256579	0.6323864	1.924074	0.92137	0.6420419	0.7003018	1.188645	1.234129	0.607396251	0.4654756	1.411463	0.8763851	0.7687577	0.608366	1.624204	1.052179	1.167604	0.8206056	2.432807	0.9615435	0.8641938	0.3102355	0.6784841	0.561835268	0.7569817	0.866394
MALINC1	0.5145186	0.9432329	0.7976638	0.6603163	0.4528954	0.3862852	0.4345316	0.6983501	0.6459508	0.5375005	0.4767434	0.8978711	0.9418267	0.2686536	0.4418317	0.8473048	0.6343972	1.548682	1.506361	0.4448284	0.903086	0.6863441	0.7870302	0.9946658	0.7128381	1.337775	0.7464142	0.5413673	0.9370674	1.061636	1.041919	0.500399842	0.575219	0.7243675	0.98363	0.8095279	0.7671409	0.3814437	0.6080622	0.954289	0.6204266	0.6692906	1.065018	0.6508231	0.1916893	0.7692181	0.310677664	0.7211282	0.7078255
MAP4K3-DT	1.127988	1.04449	0.9878331	1.135478	1.140987	1.111816	1.065222	0.6389651	0.7568234	0.5436136	0.3474517	1.430039	1.105113	1.008971	1.163204	0.7476972	1.886829	0.7305245	1.31037	0.4583185	0.9940656	1.565749	0.9061164	0.918812	1.759948	1.148629	1.348907	0.704045	1.068596	1.654415	1.101062	1.008866022	1.079261	0.7733515	0.8742882	1.433319	0.9079689	1.286413	1.133549	1.343683	0.8586003	0.4767946	1.221373	0.7168722	1.725495	0.9614427	0.590339594	1.329755	1.049937
LINC01007	0.1267538	0.01444986	0.00792889	0.02964953	0.1674574	0.007507529	0.007348427	0.01976875	0	0.0184187	0	0	0.05723235	0	0.007102899	0.01192784	3.506649	0	0.01257385	0.05110915	0.06951493	1.180396	0.02077374	0	2.498194	0.08545635	0	0.005778245	0.02990711	3.535365	0.09691026	0	0.03329005	0	0.01320456	0.005167321	0.1731494	0	0	0	0	0.03140621	0.103152	0	0	0.01669406	0.046904521	5.261677	0
AL133415.1	0.5870552	0.02702698	0.2372827	0.4991074	0.435773	0.9548598	0.5497789	0.0369754	0.1066608	0.4593371	0.962082	1.109407	0.2752642	0.2227472	0.02657047	0.1561685	0.08408749	0.1895425	0.07055425	0.106216	0.1733607	0.03154013	0.07771027	0.02352001	0.08573602	0.1721324	0.09243716	0.04323044	0.514631	0	0.780815	0.234375008	0.5603904	0.07010205	0.09879103	0.3286079	0	0.2630871	0.1336211	0.2479169	0	0	0.08574898	0.04803375	1.037487	0.3434697	0.307055196	0.3532315	0.02897388
DLX6-AS1	0.3651444	0.1628996	0.1913612	0.02471581	0.1861231	0.4660919	0	0.05179179	0.02829561	0.2027678	0.1760185	0.5723198	0.1726605	0.7930104	0.2740562	0.04924168	1.138561	0.01930865	0.5749877	0.05680604	0.02759408	0.4565118	0.1759184	0.01297821	0.9598203	0.03444393	0.01307855	0.01284464	0.02659257	0.6549059	0.3041987	0.091523631	0.188968	0.02380427	0.3249775	0.269935	0.2093682	0.05025116	0.06238812	0.4507359	0.05308053	0.3191489	0.8589642	0.1641257	0.01497255	0.49568	0.063304042	0.7338325	0.02705599
LINC02051	0.300334	1.410338	0.9407915	0.2553404	0.05573473	0.7471188	0.1687582	1.967305	0.2182682	0.281993	0	0.1091474	0.06258825	0.4273357	1.033091	0.9815659	0.129056	0.03878754	0.4572052	0.02173579	0.1108629	0.0968145	2.835937	0.7941582	0.1315862	0.2012845	0.252215	2.012596	0.7783997	1.850494	0.08559866	0.983220142	0.1592736	0.7650945	0.5306797	0.5735651	1.733309	1.396411	0.4557319	0.1268328	0.6042313	0.7513026	1.052848	1.916756	0.7855432	0.09584569	0.067323282	0.04015804	0.7707893
LINC00461	18.04249	21.95835	15.9714	19.07195	33.29636	13.54903	14.79901	49.41445	35.10215	45.67611	6.684333	12.63977	24.15654	24.71348	28.44804	31.87388	15.43039	33.64715	32.08878	12.63411	35.27411	15.77901	23.57807	21.75556	14.84319	35.04213	19.98127	10.67532	17.98967	29.71915	26.56914	13.655058468	11.13228	23.39396	47.46635	42.86813	27.67814	39.74679	17.8619	32.5664	29.08483	33.74714	23.2536	62.23485	8.893043	28.23582	6.147093263	13.07136	38.4428
AC004069.1	0.08710823	0.278048	0.5721366	0.4278929	0.560393	0.4333854	0.3181508	0.2377471	0.2743262	0.08860436	0.5119502	0.7407705	0.7866283	0.0716118	0.2733516	0.2295185	0.2433023	0.3412455	0.6351168	0.3824549	0.3901404	0.7706364	0.1332446	0.3931997	0.1929451	0.790564	0.5151113	0.08338986	0.4891583	0.2180398	0.6096371	0.241120227	0.2001799	0.2403985	0.5716924	0.4474391	0.1281456	0.3594685	0.08591667	0.265679	0.3573724	0.1133112	0.441084	0.3088509	0.1867855	0.2810775	0.056409307	0.1009437	0.2608177
LINC00928	0.5896061	2.874347	2.013751	1.55345	0.6853461	1.133374	1.644456	1.299087	1.873701	1.035902	1.260079	1.337073	1.379509	0.03965859	1.211056	2.965836	0.3692894	2.699738	2.210858	0.2723186	0.6790445	0.4342654	2.361305	3.8079	1.119411	0.572077	2.633247	1.765151	1.412907	2.052756	2.820093	0.667661421	0.162594	2.185594	2.474194	2.523804	1.052677	1.647236	2.537633	1.069166	1.253447	2.008054	3.01269	2.816483	0.06896115	0.1778979	0.572723281	1.434833	1.430651
AC009113.1	3.627952	3.77247	5.254335	4.086701	4.155808	4.406987	4.194433	3.365926	7.058649	2.369468	8.340932	8.360428	6.381542	3.186388	6.073752	5.983077	3.122596	6.025325	7.741175	5.076993	3.049796	4.165441	4.289365	3.602422	4.16869	4.427249	5.458421	3.429361	4.24183	7.725463	4.263115	3.014064521	1.385543	6.449025	5.303073	4.022007	3.311696	5.150982	3.57189	4.531562	5.049494	7.426916	4.373759	3.387018	1.900874	5.134394	4.779043626	2.983005	7.318117
AC098484.2	0.6100475	0.7619719	1.463375	0.9771764	1.439737	1.286635	0.6781217	0.6949652	0.7204485	0.890319	0.7404537	0.8521121	1.329349	1.308316	1.061227	0.7862251	1.037172	1.692195	1.51948	0.5989096	0.7636811	1.370868	1.521449	0.9946498	1.032327	1.242119	1.013476	0.2539159	0.6571105	1.095459	1.212054	0.991160599	0.6217236	0.3842977	0.9284056	1.43054	0.7608778	0.6953641	0.5232197	0.4125761	0.5304839	0.8625603	1.108031	0.2821284	0.2193742	1.723947	0.850222481	0.7837834	0.5105381
AC022167.2	0.3378823	0.6355534	0.7529594	0.5483087	0.6550202	0.5253281	0.5068496	0.6916442	0.5415398	0.5155285	1.258851	1.738839	0.5230691	0.7663574	0.8591254	0.6796294	0.3763727	1.124427	0.842129	0.4427783	0.2200473	0.6321159	0.4083956	0.8484829	0.4582107	0.768816	0.4940245	0.6411424	0.3288537	0.6645179	0.5812415	0.582460041	0.4242875	0.7867775	0.6071797	0.6611667	0.279597	0.7293895	0.452282	0.5244697	0.4270005	1.295016	0.5957639	0.3786521	0.410314	0.9678891	0.61538882	0.4090284	0.5884264
AQP4-AS1	1.182246	1.46735	1.185124	1.792972	0.8307236	0.4425755	0.5338097	0.09774199	0.9814054	0.406299	0.2529708	1.338344	0.783615	0.3566874	0.5618982	0.3016769	0.6091318	0.4894804	0.4973479	0.3412494	1.255829	1.003698	1.487992	1.31521	1.575566	0.5925268	0.7330544	0.01977867	1.337644	0.5430114	1.686949	5.111326048	0.7881566	0.2304497	2.802313	0.4500488	1.040994	1.048195	0.9351233	1.289699	1.292631	0.1731977	1.434134	0.0293017	0.3945021	2.015879	0.541863225	0.7501874	1.970733
UBL7-AS1	0.689836	1.060058	0.9306755	0.7899128	0.7758862	1.959548	1.33921	1.038079	1.332106	1.099938	3.72556	0.9336886	0.8839218	1.287505	1.459014	2.026407	0.8245246	1.158182	0.9904002	1.192799	0.9304702	0.7422445	0.9090435	1.272089	1.159266	1.766536	1.068595	1.41002	1.311792	1.131703	1.439159	1.267626139	0.6426829	0.9937	0.968701	0.9018123	0.8845419	1.602139	1.498718	1.160038	0.8605151	1.151997	1.132889	1.130394	0.7967173	0.4769864	1.829146015	0.6400628	0.9928723
PDCD4-AS1	1.106431	2.89404	2.422388	1.560049	2.347951	3.007238	1.371974	3.657332	3.000486	1.813201	2.709454	3.271895	2.997478	5.078593	4.002511	8.239767	1.793182	2.408018	3.137216	3.200022	0.8259142	0.8872588	2.139063	2.283738	1.030871	3.994319	1.761534	3.138374	1.664973	2.077123	3.087273	1.871626027	1.299574	6.933976	2.622216	2.12246	1.22076	2.506767	4.00142	1.556066	2.994659	10.60785	3.229254	2.876839	0.7531784	1.501747	3.721817946	1.567093	2.497787
AL031432.3	0.4930146	0.5507931	0.518108	0.3632679	1.149744	0.9402676	0.8403116	0.4305918	0.4269731	0.9361005	0.7243831	0.5900708	1.513732	0.5269005	0.6188455	0.3572326	0.2448073	0.5518227	1.335148	0.6493847	0.2839004	1.055977	0.452482	0.4450858	0.2496067	0.8590904	0.5382321	0.251717	0.358281	0.5758948	0.7306772	0.545876307	0.4985099	0.7483334	0.4673732	0.393931	0.326375	0.6462585	0.5186887	0.3007377	0.1516991	0.1282636	0.6865222	0.3496065	0.4228669	0.4090734	0.734309613	0.3999244	0.4639406
AP001486.2	2.618869	3.317631	5.336413	4.755235	3.723098	3.365963	3.803249	2.726359	3.943331	2.150107	0.5084708	1.313867	3.737484	1.853097	3.08549	2.187171	5.21613	4.150866	3.981267	2.795385	3.174716	5.5701	3.644687	4.079022	4.788624	2.740104	5.471359	1.259508	3.806342	4.748666	4.455048	2.401287242	4.608312	3.604056	6.165735	3.699315	4.028071	1.407668	3.911469	2.270737	5.42488	3.203873	4.588065	2.407587	1.140315	3.940677	1.277996824	3.975081	5.332928
AC012557.2	0	0.319539	0.4508655	0.1873311	0.3220081	0.3320375	0.1857148	0.1249025	0.5854862	0.1939545	0.336197	0.1441372	0.3616044	0.04702737	0.3141418	0.03768112	0.03550584	0.5762454	0.9136044	0.3587965	0.07320133	0.1065423	0	0.1986259	0.1810097	0	0.2602099	0	0.3023337	0.2863728	0.04709974	0.158343307	0	0.3552061	0.417144	0.4244249	0.04207652	0.02777205	0.1128427	0.174471	0.5867148	0.2480377	0.362074	0	0.1752311	1.107499	0.074087822	0	0.0978735
AL358216.1	2.549374	1.047903	0.1895612	0.4134964	0.3017143	4.774367	1.241498	0.06301661	3.226602	1.379758	0.2261603	0.4545062	0.0521254	0.1542225	1.347189	0.3612112	2.051111	0	6.393002	7.793009	0.8863678	4.972187	0.08829362	2.164579	10.26483	1.728744	0.4201047	0.2578694	3.327176	3.87695	0.4752611	0.768925418	0.4244733	1.692546	2.893826	0.05765133	1.921198	0.7356157	0.2372171	0.1848529	0.9324411	0.0250283	0.5480276	0.0102329	0.3094304	0.6385856	7.53191915	0.1254181	0.8518007
AL354793.1	0.1565016	0.3211396	0.411168	0.1098238	0.02696842	0.4449343	1.333734	0.8420848	0.3432444	0.6822412	0.2299468	0.04225059	0	0.08271013	0.2104769	0.3755428	0.1248929	0.4128996	0.02328719	0.2524156	0.08582933	0	0.02564911	0.6753838	0.06367072	0.8278635	0.2135692	0.3852542	0.02215559	0.1119251	0.1656748	0.116036996	0.1233086	0.5784484	0.2200976	0.3828021	0.2960109	1.61187	0.2866701	0.2659398	0.1031894	0.6107363	0.04245356	1.474427	0.06163809	0.1236719	0.282323441	0.252607	0.200826
AP000238.1	0	0.04479119	0.4915539	0.321673	0.4513728	0.605061	0.227784	0.06127847	0.353533	0.3425619	0.2749028	0.2475031	1.368567	0.04614423	0.3963117	0.2588145	0.06967813	0.06282488	0.1559039	0.246441	0.7182666	0.4704367	0.5151497	0.1169375	0.1065663	0.08150603	0.153194	0.2149344	0.3708201	0.1404975	0.3235067	0.85453348	0.2579784	0.6196188	0.2865172	0.3523846	0.08257269	0.1362525	0.3321708	0.2396724	0.345418	0.04867594	0.2842196	0.07960523	0.1375523	0.8797104	0.327134258	0.03252236	0.3361242
AC079385.3	0.650243	0.6368211	0.4400289	0.7985307	0.4040596	0.5391872	0.1679238	1.000301	0.744648	0.2204704	1.100155	0.7447384	0.4804364	0.5345657	0.4405641	0.7398355	0.3302175	0.7608878	1.334048	0.4263869	0.3782219	0.4679168	0.542531	0.8620708	0.7856133	0.3218934	0.5108991	0.2452219	0.8786923	0.5671999	1.022105	1.186302574	0.2716904	0.7545141	0.9267918	0.6747537	0.54351	0.9470647	0.4470003	0.3425584	0.4547221	0.7945791	1.085058	0.2724683	0.2172952	0.4632344	0.287101759	0.7706472	0.3287049
AC012442.1	0.4520077	0.6853306	0.5937674	0.7031114	0.5815798	0.4872514	0.4035523	0.2960828	0.6049825	0.4291198	0.8412338	0.2847322	0.8980053	1.00331	0.6737549	0.6848134	0.1963896	0.7082941	0.75329	0.6237227	0.2602868	0.3367461	0.2765643	0.4394551	0.5149024	0.557908	0.6579522	0.6346457	1.015304	0.5279943	0.4093849	0.469193069	0.6647942	0.2183014	0.560345	0.5159506	0.6649521	0.4388929	0.5647113	0.4687301	0.4636045	0.5879759	0.11444	0.5128443	0.2492323	0.6667526	0.468335875	0.4976105	0.6186937
AC084824.3	0.297959	0.5126917	0.5137198	0.6403398	0.8536009	0.5790708	0.9295503	0.3049606	0.7697396	0.2462497	0.5745983	4.346258	0.4540573	0.1377858	0.6793474	0.2576051	0.2080576	1.375689	1.280197	0.5256202	0.2502186	0.3121589	0.7050209	0.7177449	0.5833755	0.3245007	0.9148688	0.2495851	0.2768155	0.6059774	0.574991	0.328617856	0.2310956	0.6938138	0.3870277	0.6217627	0.2465605	0.4204091	0.4408248	0.3067103	0.5730066	0.9205212	1.025482	0.2773164	0.1197958	0.6438233	0.452229991	0.4693706	0.3823469
AC067838.1	0.8564384	1.620401	2.213782	2.98561	3.865692	2.405402	2.657138	1.628712	3.621569	1.376976	1.380136	2.088365	5.014653	3.202425	3.056019	1.364879	1.749078	2.968557	2.935155	2.183373	3.393903	2.161128	2.091847	1.410141	2.124307	1.173433	4.599537	1.322387	2.162839	1.763402	1.364831	1.519903648	1.980845	2.859159	3.988966	7.402908	2.347097	1.046193	1.771194	2.04757	2.932761	1.437501	2.150858	2.174589	1.294827	5.425165	1.690666131	1.080509	3.935125
AL359715.1	0.4603227	0.5305959	0.8734414	2.198386	1.686348	0.8906418	0.9547925	0.642146	1.10739	0.4162036	1.001999	0.9826764	0.762104	0.336384	0.381194	0.3537592	0.4285764	1.144958	2.681464	0.3368466	0.4581542	0.500122	0.5672157	1.083329	1.019617	0.2228122	1.442481	0.8323825	0.9799168	1.32293	0.8211979	1.344986677	0.9168027	0.6704805	0.9883858	1.809855	0.3385922	0.5835398	0.4876575	1.076384	0.9442658	0.3548398	1.294947	0.4715014	0.4386962	1.650391	0.298094532	0.5334363	1.312656
SLC25A30-AS1	0.1591807	0.217758	0.3883346	0.4188895	0.5486015	0.1414221	0.3599052	0.1861956	0.5102525	0.09252267	0.2004712	0.27933	0.6468643	0.08412599	0.10704	0.2022202	0.08468726	0.3054311	0.6395174	0.1925524	0.1091232	0.1905906	0.2608818	0.307941	0.2806295	0	0.7758041	0.1306164	0.2028137	0.02846026	0.3370218	0.023604673	0.3135486	0.2824083	0.3979827	0.4282905	0.1756289	0.1159216	0.1794322	0.3745278	0.06997056	0.1479026	0.2590818	0.2176936	0.1044887	0.7861808	0.154622659	0.09881972	0.2918054
AL021368.1	0.02952001	0.07067054	0.6980066	0.07250408	0.6409494	0.4038911	0.287514	0.6284448	0.1394491	0.03002703	0.1734942	0.1115728	0.7597518	0.2548187	0.5905534	0.02916798	0.1099366	1.784227	0.6457021	0.05554702	0.02833163	0.1237074	0.06773265	0.1845014	0.05604596	0.0321496	0.8459712	0.1978193	0.4095502	0.2216738	0.1093761	0.122569449	0.04070325	0.3971584	0.6458006	0.6823447	0.09771102	0.0859905	0.0291162	0	0.7266572	0.9215978	0.5044898	0.1255994	0	0.5307011	0	0.05131306	0.7954941
LINC00323	0.4967205	1.275199	0.1802969	0.0882891	0.1970939	1.853482	0.1591406	0.04281202	0.4168037	0.1130169	0.3553111	0.3520103	0.1150916	0.2014908	0.1076763	0.4714234	0.1703815	0.02194621	1.286639	0.7809378	0.8656305	1.269028	0.2024481	0.6672006	1.414592	0.6192654	0.4370331	0.01877041	3.076484	0.2781147	0.0242161	0.169607171	0.09912969	1.467784	0.6005231	0.07273867	0.1442229	0.1285098	0.05801753	0.8790936	0.6033132	0.05101095	0.1489269	0.01390399	0.09610049	1.419019	2.164889304	0.1647319	0.3187008
LINC01497	0.02214001	0.4240232	0.08725083	0.08156709	0.02670623	0.3579944	0.4043166	0.03625643	0.1568803	4.526575	0.195181	0	0.0299902	0.27302	0.2344844	0.4375197	0.1236787	0	0.1614255	0.3749424	0.08499488	0.09278056	0.1523985	0.06918802	0.0630517	0.120561	0.03021326	0	0	0.2770922	0.05468803	1.99941413	0.5189665	0.2291299	0.1937402	0.0947701	0	0.3063411	0.1310229	0.02025802	0.3065585	0	0.1681633	0.188399	0.5696957	0.09185212	0.086024194	0.3656055	0
LINC01871	0.3936001	1.020797	0.3446946	0.1611202	0	0.7343475	0.399325	0.4297058	0.1549435	1.534715	0.5783141	0.1239698	0	0.8089482	0.6175722	1.166719	0.3053795	0.3304123	0.06832826	0.06171891	0.1259183	0.09163512	0.301034	0	0.2490931	0.5715485	0	0	0.2600319	0	0.1620386	1.634259315	0.3618067	0.203671	0.3587781	0.05616006	0.07237853	0.5254975	0.06470268	0.1800713	0	0	0.2491308	0	0.9042789	0.09071814	0.63721625	0.05701451	0.4208963
[truncated: 1,801 more rows]
[truncated: 480 more columns]
