# Supplementary material for: Establishment and Validation of a Ferroptosis-Related lncRNA Signature for Prognosis Prediction in Lower-Grade Glioma
Source: Front Neurol. 2022 Jun 27;13:861438. doi: 10.3389/fneur.2022.861438 (PMC9271629; doi:10.3389/fneur.2022.861438)
Supplement: Supplementary file 4 [file Data_Sheet_2.ZIP › FRlncRNAs_and_prognostic_FRlncRNAs/TCGA_FRlncRNAs_and_prognostic_FRlncRNAs/Prognostic_FRlncRNAs.txt]

gene	HR	HR.95L	HR.95H	pvalue
AL135999.2	0.0655184725780969	0.0141243430719394	0.30391999310007	0.000499093314360729
AC027307.2	1.29002737846472	1.17927107389895	1.41118583676136	2.69309191737271e-08
AC063948.1	0.688193162833086	0.478175816395798	0.990451238082244	0.0442606870005412
PAXBP1-AS1	0.477658135405843	0.332440324382323	0.686310527290289	6.45350734176115e-05
AC012213.1	0.666061172792816	0.511591440532039	0.86717143946109	0.00253930664205106
CLCA4-AS1	3.23815394338401	1.45184218843087	7.22230077387829	0.00409282399863023
AC087623.1	2.06474305891098	1.48877593047194	2.86353628646431	1.39379817311785e-05
SLC2A9-AS1	0.0728398708699592	0.0179998093542255	0.294761276852458	0.000239978502138276
AC008663.3	0.160532916030698	0.0339529475886938	0.759015607172227	0.0210082835626077
LINC02609	1.4956514450343	1.20479107900634	1.85673124910432	0.000263785999588382
AL161785.1	1.17439030159528	1.03643629960713	1.33070655765707	0.0116926104315586
AC018647.2	1.10859295543348	1.03703944937774	1.18508350051116	0.0024590077244891
AC107027.3	0.162786272286337	0.0577940434838364	0.458513868341684	0.000590795859721466
ARHGEF26-AS1	0.837254083913082	0.741012984913318	0.945994760282283	0.00435709049082248
AC124312.2	0.949882702775922	0.902394175278074	0.99987031582385	0.0494234676477876
ZFHX4-AS1	1.21392074041226	1.06011819539387	1.39003704530848	0.00503831703182944
AC005332.7	0.369550277963282	0.182154558590846	0.749733682204987	0.00581594744176424
AP001025.1	1.29180894827155	1.06998759958405	1.55961654086753	0.00772810594080122
AC021092.1	3.65207430239379	2.15858581001625	6.17888186252121	1.37954697428138e-06
AL353801.3	0.0625556675481626	0.0145134755956476	0.26962608071424	0.000200530025509074
AC025917.1	0.394011373861783	0.19676101866379	0.789002637751743	0.0085668487788404
AP001527.2	1.73971404562354	1.0503199088759	2.88160296207185	0.0315040060609592
AF001548.2	1.17301860616349	1.07521218215183	1.27972196859973	0.000327517939667193
AC015967.1	0.282984775917376	0.150008588858793	0.533838655574512	9.69136899615039e-05
AL135744.1	0.206203281426734	0.0582308038072194	0.730194166852307	0.0143902736631827
HOXB-AS1	1.18171915445828	1.02777038314161	1.35872776927566	0.0190475094972645
AL132780.2	4.16306304276032	2.08310424175276	8.31983995357528	5.40675881339042e-05
AC004943.2	2.35917317471426	1.75156321600037	3.17756048851062	1.61470758758887e-08
AC040970.1	2.28304306894217	1.414450707659	3.68502460101386	0.000726332519735277
AC022150.2	1.46531505212888	1.04877463708447	2.04729226477522	0.0251529310028576
AC087752.4	0.372155618901714	0.221353556179084	0.625694960907092	0.000192376513925658
LINC00844	0.986934579759962	0.980949559547692	0.992956116087248	2.25855356429809e-05
AC010973.1	2.03783364833034	1.07005450204801	3.8808920202842	0.0303130216227011
AC004233.2	0.681394398303226	0.54474051597921	0.85232934290633	0.000782012139965989
POLR2J4	2.15645068401435	1.50818087216701	3.08336993155487	2.52741611724596e-05
GAS5	0.97668091969165	0.959722932801177	0.993938548603324	0.00828321447459991
DANCR	0.94517505821374	0.915313488970839	0.976010843753454	0.000576604665550558
AL158055.1	0.454228380930136	0.26203929777457	0.787375877567461	0.00492849808733468
AL118505.1	0.901770340570289	0.863910636804172	0.941289194146807	2.30288290260691e-06
AL391834.1	0.665718119016696	0.571070597844339	0.77605223532788	1.98942738508371e-07
AL158151.1	0.11509346426157	0.0423030171768847	0.313133823536527	2.29865667127706e-05
AL162586.1	0.601929776100992	0.407417375729948	0.889307812922416	0.0108012692848389
AL606760.1	1.87438172485759	1.30767512150541	2.6866817244604	0.000625520369801078
AC114296.1	1.85557130801257	1.3258600454974	2.59691427523766	0.000312575193613903
AL596202.1	0.299183206602881	0.142773497729247	0.626941221843062	0.00138892956398339
ZNF775-AS1	0.267792647302347	0.126616559105266	0.56637854050021	0.000565837604138368
LINC01918	0.681982342685016	0.497813405590786	0.934285638977882	0.0171629882538797
SNHG16	1.30453844253316	1.01838589146291	1.67109595911839	0.0353641043038775
SNHG18	1.48882969815235	1.33912949039031	1.65526477163485	1.82574025153273e-13
LCMT1-AS1	0.421008422263121	0.198033435782973	0.895041238443845	0.0245685893763696
LINC00339	1.18258957651001	1.08338072431358	1.2908833202254	0.000175844357774306
AC110285.2	0.943070397742901	0.894610911255974	0.994154848670827	0.0294229014540726
TRAPPC12-AS1	0.688924069922912	0.542150564343573	0.875432777043785	0.00230152629616379
MAPT-IT1	0.192490718744549	0.0505738589601665	0.73264483993553	0.0156859441586062
TTLL1-AS1	0.0973058255564578	0.0382289686221678	0.247676671081661	1.01962842470955e-06
TPT1-AS1	0.526029579025357	0.339116210711219	0.815965469268673	0.0041312678166031
BX537318.1	2.8910495992261	1.84618611854232	4.527261743136	3.49512082756393e-06
AC002456.1	1.28525539240345	1.1703370594222	1.41145784490297	1.51019802310177e-07
AC008429.1	0.190695746715338	0.0730892912826693	0.49754029868317	0.000707459264186178
AC025287.2	0.160362823378586	0.0523436749967119	0.491295942128005	0.00135477470000961
AC011450.1	1.49334992117335	1.05661847237333	2.11059530509562	0.0230875308139742
LINC01063	0.782342273948214	0.629102588118951	0.972908783345736	0.0273214455956518
SLCO4A1-AS1	1.11849062248543	1.02340159292028	1.22241481862271	0.0135019207362532
VPS13B-DT	0.925622645566633	0.878079504723944	0.975739984108993	0.00406811563534098
AL358154.1	2.3632413727912	1.22686143248202	4.55219280532227	0.0101337081833146
LINC02449	0.600556243712191	0.4458363965661	0.808968950582804	0.000794469602837846
AC135050.6	1.10064812929087	1.0001492165548	1.21124556662101	0.0496440640396208
INSYN1-AS1	0.570577147211347	0.418788520167385	0.77738110106198	0.000376815724673983
HOTAIR	1.18168370985562	1.05731764766396	1.32067822117912	0.00325801593446833
AL138781.1	0.404335938226899	0.213134673210743	0.76706219818196	0.0055768298790278
AC125616.1	0.587420062578316	0.381128748917678	0.905369460843386	0.0159366203013265
LINC00882	0.244107965397852	0.141207609882593	0.421993537177094	4.43643923802913e-07
AC079414.3	0.590338963275994	0.429505445723027	0.81139853995358	0.00116285320838325
AP000350.5	0.359380077789286	0.207647696377228	0.621986386389774	0.000255592171978984
IBA57-DT	0.595768257890515	0.398844171896876	0.889921032120964	0.0114199195130091
LINC01358	1.49677181764583	1.12783242526446	1.98639959617536	0.00522109474456533
AC092111.2	0.221278711120722	0.0895524737410725	0.546766224870803	0.00108289365785163
BASP1-AS1	0.158268198661897	0.0675069941754432	0.37105522196089	2.23064747775084e-05
AL365181.4	0.534832219999473	0.297439052760491	0.961694508151551	0.0365787296075466
Z68871.1	1.89425616472117	1.27272508220521	2.81930989477082	0.00164074964884973
AC061992.2	1.83602917964868	1.36568105829561	2.46836779938097	5.72395356580109e-05
AC091826.2	0.6675074742199	0.471985862288344	0.944024522215936	0.0222719059830351
AC090114.2	0.714527493141479	0.61614611337631	0.828617640152554	8.69592436355049e-06
AL133215.3	0.287704717883218	0.0874647381795892	0.946370004816163	0.0402964008060108
AP006333.1	0.0287264709377476	0.00654983599005328	0.125989434512626	2.52209715313855e-06
AC002091.2	1.81770238115766	1.18790342431035	2.78140619754878	0.00589918240457127
AL359091.1	0.895116937661738	0.842787199350212	0.950695896552153	0.000312131841300897
AP001062.2	1.65776681757437	1.17980492593571	2.32936035529013	0.0035821230182085
LINC01778	1.31714819081024	1.0955174528072	1.58361635600524	0.00338490041953186
AL596087.2	1.76961399467377	1.46609256927437	2.13597269079346	2.75950213888083e-09
LHX5-AS1	0.879832600453936	0.808389446920469	0.957589696117957	0.00304750909060464
USP30-AS1	1.88233983680648	1.3304553033195	2.66315091712463	0.000353315683646013
AC025171.1	1.77974832176907	1.49129914502005	2.12398974371922	1.66150220626526e-10
AC023510.2	1.66935208594318	1.17570996800514	2.37025836531027	0.00417042378235668
AL022157.1	0.325355660199791	0.107438085173539	0.98527729206136	0.047011031767818
AC016065.1	0.660025435237556	0.448499004365039	0.971314475440747	0.0350650807240363
ERICH6-AS1	1.16967742184056	1.09122784551125	1.25376682494992	9.65843989428939e-06
AL391845.2	0.492430179200709	0.293811134587392	0.825317535117159	0.0071748675948745
AP002954.1	1.78400461206415	1.26127704606621	2.52337300975434	0.00106761085903983
AL138960.1	0.673153457412954	0.539763933341862	0.839506957090476	0.000443815039267677
GNG12-AS1	1.94848406724366	1.17659015044242	3.22677370609876	0.00954682832848109
AL589765.1	0.523001565565163	0.319247545766307	0.856797933800998	0.010063649243922
MPPED2-AS1	2.98061819043781	2.13224427909073	4.16654174396815	1.65335107559503e-10
AC010501.2	0.602556674461487	0.417307772424015	0.870040219546106	0.00687741593896437
AL356019.2	0.127718547739504	0.0301073827435077	0.541794933676374	0.00525114541414564
ALOX12-AS1	0.623049633613924	0.419195025211308	0.92603877097722	0.0192840557590872
LINC01102	0.822983945986796	0.710520612317291	0.953248313434628	0.00936003010836955
LINC02200	1.46444621662071	1.20585171856169	1.77849621836816	0.000118961957535805
MIR9-1HG	0.990320895494052	0.983943462392533	0.996739663951227	0.00317079687114843
AP003352.1	0.573249675484785	0.389508542478895	0.843666196258627	0.00476984955940628
AC114956.2	6.11789458970798	2.25408906401718	16.6047716606521	0.000377470008450347
PFKP-DT	0.412754251559225	0.309491528665727	0.550470873676882	1.70386086694012e-09
AL356215.1	1.74234456808109	1.11480020662419	2.723146780816	0.0148118834851318
AC022034.1	1.3174950682498	1.21108692446907	1.43325241136056	1.38726649032937e-10
AC008035.1	0.196895628074891	0.0703709773478624	0.550907345841823	0.00196376201244504
LINC02821	2.09845770185575	1.53239302954945	2.87362617916138	3.81794092676967e-06
AC008972.2	1.83460533038618	1.34295470044649	2.50624739402032	0.000137520171393004
AL450332.1	0.178561100689123	0.0442752188535302	0.720133463027906	0.0154603142391974
C8orf34-AS1	1.13836062337894	1.0397055172777	1.24637687049377	0.00508143764474729
ADGRA1-AS1	0.350440035025656	0.226406536544933	0.542423465430336	2.54616353971482e-06
AC009404.1	0.568529071485803	0.32972138613421	0.980298272168926	0.042199277993644
AL158196.1	0.381492029904677	0.15791454517316	0.921613450624225	0.032245669353324
LINC01819	2.76541564973507	1.73454679223987	4.40894633111867	1.91862948918579e-05
AC009102.2	0.819156593325154	0.720106391528074	0.931831090908894	0.00241564510809682
AC009974.1	2.82953289721097	1.35619974681128	5.90344927819341	0.00557170348817078
AC073636.1	0.284206226899087	0.0853388225611849	0.946499810801863	0.0404092285063647
LINC00092	1.13562315772606	1.05665215074327	1.22049622049844	0.000543291042089173
AL512625.2	0.899904741701668	0.814027332341457	0.99484195672861	0.0393008166303637
VIM-AS1	3.14129066177715	1.73151878234449	5.69887379934012	0.000165571695279064
AL360181.2	0.69737004338969	0.506385003139097	0.960385821860035	0.0272778641049931
AC084824.4	0.727646275151402	0.560551480027358	0.944550359078293	0.0169162165410414
AL450311.1	0.626662822080629	0.502617133502389	0.781322932311442	3.28703208768965e-05
LINC02731	0.756341117379999	0.626722831772504	0.912766947107612	0.00359589753604535
RHPN1-AS1	1.88457443266694	1.3507839330167	2.62930340334305	0.000191753658349787
LINC02427	0.392371228388727	0.191099609702332	0.805627918900976	0.010809564347695
AC026356.2	1.64113067889521	1.19047857529044	2.26237578828663	0.00249090040589061
AC015922.3	1.20746964151338	1.12761059527043	1.29298442325012	6.66127543838756e-08
CSGALNACT2-DT	0.223386153510154	0.0961717172308636	0.518877847010595	0.00049070501166192
AL450306.1	0.0241455739202866	0.00343754243886923	0.169600448665822	0.000181156900974316
AL035701.1	0.541196554693086	0.34760238416383	0.842611340299729	0.00656587379514021
LINC00886	1.64857235534996	1.36044826133962	1.99771714078118	3.38550188827048e-07
AC139887.4	0.293423998388533	0.111255172115179	0.773875418045105	0.0132106469994041
UGDH-AS1	2.20129402955265	1.26501895258113	3.83053186251246	0.00524274959038277
AC008393.1	0.643332592454069	0.479425954343041	0.86327580049522	0.00328376364002519
AC022182.2	2.27802501998553	1.57774478136991	3.28912385130774	1.11723719520656e-05
AC034228.1	0.191274248880393	0.0704672750983911	0.519189059512733	0.00116813685872958
AC087392.5	0.26284300499375	0.075480458187023	0.915289161374249	0.0358159262397863
FAM131B-AS1	1.15463235014239	1.01115461705382	1.31846884888861	0.0336853858671916
AC060766.6	2.42848430547007	1.45224193418316	4.06098727980309	0.000718954963335017
AC026401.3	1.11579104147473	1.07950266433007	1.15329928250606	8.31094226766355e-11
AC024941.1	0.116535188777558	0.0393884014488663	0.344782974781323	0.000102750226647829
AC022916.1	0.46271428981084	0.264430093086297	0.809682859829712	0.00694517878929291
SNHG9	1.03524539952962	1.00343494749231	1.06806429248414	0.0296068721236938
AC106897.1	1.57483766784301	1.02145981705475	2.42800905003615	0.0397736859312236
AC005899.6	0.516538248653269	0.355652003031996	0.750204582139756	0.000521645394294477
TRAM2-AS1	0.816624969786711	0.706922086226039	0.943351968021428	0.00591846508582765
SNHG1	0.953998478356314	0.925468057410873	0.983408437944722	0.00236601281125586
AC027271.1	0.259926507480202	0.087222398667308	0.774592195618881	0.0155878454165078
WDR5-DT	0.225925676993056	0.07208532343274	0.708083269854458	0.0107038907297294
AC136475.2	0.857813028402032	0.793565016376631	0.927262639494972	0.000112826299793181
LINC01771	0.233138500384153	0.0655330213078353	0.829407209932393	0.0245230171805769
AL160286.2	0.27844973203579	0.123049449650385	0.630106461191803	0.00215176566205969
AL122035.1	0.751238927025822	0.629825187515934	0.896058043827645	0.00147169839602149
WAC-AS1	0.7700114880564	0.703360251277088	0.842978673677213	1.53321437762378e-08
AC009570.1	0.711077753835203	0.518573255924129	0.975043672659616	0.0342711788066012
LINC02192	0.309641832541425	0.0983465562431605	0.974900068921117	0.0451338752899565
INHBA-AS1	0.232746035295334	0.0897571446053208	0.603525403842733	0.00271164086258738
RYR3-DT	1.77168069921943	1.51852399974939	2.06704174613288	3.59496909055199e-13
AC148477.1	0.698070397930026	0.502940308862165	0.968906790487009	0.03165037423543
AP001972.1	0.243213909673738	0.0789840516628302	0.748923416986755	0.0137472831596773
AL157392.3	0.243833318081023	0.135501779491814	0.438774215581377	2.49973882445106e-06
NR2F1-AS1	0.732282315543922	0.607297636773668	0.882989422628393	0.0011015114810552
AL390195.1	1.84466067693046	1.17391795148659	2.89864637362813	0.00792285831925255
AC022306.2	0.583264375263592	0.403319349123726	0.843493703415816	0.00418035219415273
AC024075.2	0.90905083118079	0.829939991977472	0.995702607005974	0.0401043547491195
AL022344.1	0.526155744741201	0.354530154788142	0.780864092899517	0.00143295813265561
AC011477.1	0.803152747182353	0.652543535267742	0.988523064659419	0.0385545507256188
AC008760.2	1.12111194779249	1.03759176537473	1.2113550255761	0.00380123158841842
ARHGEF7-AS2	0.104534492301564	0.0262569894164391	0.416173381777887	0.00135713993302103
AC003965.1	0.415079100013815	0.220641737929079	0.78086159438999	0.00638825906947962
AC027117.1	1.73296112992566	1.10802659545129	2.71036299143168	0.0159745099764741
AL162171.3	0.0942965050902783	0.028929952769612	0.307357255058531	8.96929067403132e-05
LINC01023	1.14632042672312	1.07080048902894	1.2271665302603	8.5910356430447e-05
GDNF-AS1	0.4844068635887	0.345455329040492	0.67924848675395	2.64204158885974e-05
SLC25A25-AS1	0.671983471549701	0.479230755258982	0.942263786454936	0.0211799734256965
AC012464.1	3.38760787003369	1.40217476843254	8.1843485844085	0.00670743973432324
AC018450.1	2.07185594577045	1.23214724218145	3.48382637486131	0.00600912985986931
AC138207.4	2.10027534610819	1.20507444749698	3.66048466020678	0.00884199904559958
AC254562.3	0.654095180240098	0.550474246666516	0.777221654608153	1.40702911295583e-06
FAM66C	0.592578482302164	0.426429900441562	0.823463029501274	0.00182718408861592
THBS4-AS1	1.35801836847106	1.10079657729666	1.67534486129473	0.00428613049119362
AL139022.2	0.669190204602144	0.468970619863587	0.954890372590331	0.0267992870017494
LINC02716	0.627461424645289	0.505024655281199	0.779581423007314	2.57456641535693e-05
AC022762.2	0.443977085552954	0.263524433633511	0.747997632622666	0.0022812053230535
IRF2-DT	1.84555962391136	1.35037946334583	2.52232088673253	0.000120764125327556
AL391840.1	0.682256218564503	0.532584274550657	0.873990408677869	0.00247942753006552
LINC02110	0.182046515474454	0.0716711785990774	0.462402522801782	0.000341338951289344
RGMB-AS1	0.441081890146743	0.279151571294287	0.6969447920833	0.00045351728865572
AC104083.1	0.910156415434771	0.839172705589009	0.987144475791351	0.0230698409354164
LINC02712	0.879416411120981	0.775797261814037	0.996875423793759	0.0445488664643373
LINC02298	0.27123404081098	0.0975620269813945	0.754062898966646	0.0123825493042802
AC015936.1	0.623082856001736	0.433697095700468	0.895169115246765	0.0104972953342613
VLDLR-AS1	0.250491479753065	0.066930000240068	0.937486645806357	0.0397989581915463
AP001469.2	0.398632873551876	0.168358931292212	0.943865387220928	0.0364984385554764
COX10-AS1	2.06470493859828	1.1753236480159	3.62709155956205	0.0116722767336057
MIR9-3HG	0.90921565058838	0.879259907635304	0.940191963827988	2.57778328983356e-08
USP2-AS1	3.65812865862885	2.2023718747419	6.07613338898544	5.45302247546883e-07
SILC1	0.892660553465154	0.827812196285935	0.962588938998282	0.00316922530589198
AL359399.1	0.528785429469869	0.297207872404459	0.940802907263231	0.030193036089978
AC016705.2	0.789813638683433	0.625400178910002	0.997450280454963	0.0475462124805376
LBX2-AS1	1.90405715668684	1.49160382613683	2.430560710829	2.34026370110547e-07
AP001160.4	0.432682213545744	0.214450758841281	0.872992471233948	0.019323313586645
AL359091.4	2.45248108341637	1.16779447772681	5.150446914446	0.0178021165110342
Z97653.1	0.795864012171006	0.650969301889272	0.97300982401267	0.0259600294613125
AC004846.2	0.0140844615586478	0.00161273311112739	0.123003648916438	0.00011564811823603
LINC00519	0.61735025971144	0.463142775496907	0.822902489965166	0.00100463376227352
AC026471.2	0.474861661438874	0.331345212808623	0.680539777813925	4.98940884557359e-05
AC124854.1	0.64804103263588	0.504234676646206	0.832860569552694	0.000702568663139081
SLC25A21-AS1	0.540529121532403	0.439292970725694	0.665095393495452	6.08843711543099e-09
AC097658.2	0.509498504719068	0.316710034559865	0.819641621623132	0.00543816743529281
AC023762.1	0.0669473206927431	0.0180065256613749	0.248906637083856	5.44610111801906e-05
AC015909.3	1.71874147534556	1.40351000917381	2.10477462915422	1.61467026366359e-07
PARD3-AS1	0.586442738288865	0.427455521938351	0.804563440266759	0.000940471136263787
AC095057.3	0.659836365472325	0.512698037429855	0.849201669236534	0.00123898846700321
AC233976.1	0.54943738375697	0.360617211790936	0.83712432130033	0.00531200984147158
AL138955.1	0.211361984764081	0.0728503681361236	0.613228041894541	0.00423927147516717
DNAJC3-DT	0.710486669542702	0.578242290594559	0.87297542190981	0.00114297252820996
TP53TG1	1.0670998306559	1.01592044347264	1.12085750011438	0.00960226438913983
AC092687.3	1.56927286635061	1.20200704433317	2.04875448997924	0.000924582551236359
LINC01952	2.00191879002494	1.06185311791359	3.77423089337393	0.0319151839012761
AC004067.1	1.88671917448769	1.53584004165838	2.31776040917373	1.47479017768097e-09
SNHG7	0.929440276533008	0.869860831901416	0.993100500632334	0.0304037100748853
AL022313.4	0.919211533094054	0.885397416524487	0.954317040916904	1.05686701991238e-05
LINC02649	0.22800795805147	0.0886669620554503	0.586324688808996	0.00215606450646134
SP2-AS1	0.570947965898391	0.370799097884561	0.879132612844155	0.0109308162097188
RTCA-AS1	1.2413427553502	1.10500798407428	1.39449837328672	0.000270369996413427
AC087752.3	1.60296019851195	1.04202765833294	2.46584759767721	0.0317682588198952
AL158212.2	0.253185440113779	0.108221789550233	0.59232865536615	0.00153700867973972
AL391684.1	0.298129662927125	0.151242276872926	0.587674939539025	0.000473708602206271
AL121827.1	0.130018358688037	0.0318391721746098	0.530942623232265	0.0044846460875166
AC019131.2	0.61480152859316	0.425189213016314	0.888971093314128	0.00972429733957082
AC069294.1	0.236291132252502	0.0623834596154526	0.895004854256901	0.0337358817933889
AC074029.3	0.258610499894594	0.0909248260817467	0.735545983839475	0.0112168703137392
AC020928.1	2.37617917880061	1.64530173329183	3.43172767372515	3.93089851644728e-06
AC016394.1	0.476543487480563	0.231411114855268	0.981343076810158	0.0443187634761327
AC025171.3	2.61376303107575	1.9902596723339	3.43259589569383	4.85128688755238e-12
TOLLIP-AS1	0.710043335689499	0.549659108035003	0.917225842685326	0.00875714802414397
SNHG19	0.990804117568288	0.982084687252111	0.999600963270353	0.0405148362387289
AC112187.3	0.158472307893545	0.0572457521477034	0.438695823304227	0.000391174940801709
CYTOR	1.47050680749758	1.33776720910346	1.61641745752304	1.36323338746512e-15
AP001554.1	0.200799905817471	0.0564022756261174	0.71487545012518	0.0132105369677251
NFE2L1-DT	0.187550203129837	0.0489348405543059	0.718814617470904	0.0146229346130489
BX470102.1	4.93172085947284	2.83855174506881	8.56840840686167	1.49877836840208e-08
AC007389.3	2.61282899620449	1.23600775869591	5.52332727313128	0.0119113738056921
AC003102.1	0.614475639754488	0.43311130395346	0.87178586290664	0.0063559595274097
LANCL1-AS1	0.362647968121257	0.149244877646394	0.881193049010847	0.0251447119631105
RNU6ATAC35P	0.295168294335429	0.159140106688458	0.547469294785922	0.000108234973792668
EPB41L4A-AS1	0.878549946517701	0.827814900608861	0.932394437402076	1.98622103199397e-05
AC026691.1	0.601982180545009	0.468056963112991	0.774227442923957	7.71631901425406e-05
AC018653.3	2.7172544867918	1.59107565112403	4.640553666178	0.000251575458321386
AL390755.1	1.06433296344143	1.04731579359729	1.08162663448156	3.41014624225806e-14
PDE9A-AS1	2.47618107105408	1.26156316024839	4.86021856839834	0.00840713668321303
AC105053.1	0.295416102530026	0.134712713541916	0.647828043393068	0.00233801024688805
AP006333.2	0.546477764344995	0.390439426699803	0.764876512210221	0.000427528728446753
AC083862.1	3.44251441531787	2.0389411668742	5.81228418563905	3.72985265860613e-06
AC009878.1	0.423889770589139	0.240414001714442	0.74738799041969	0.00301440693180873
LINC00271	4.17748274095871	1.70334552859951	10.2453446808038	0.00178686464832652
AC015917.2	1.58636633939534	1.02695020596206	2.4505162452439	0.0375415205573782
LNCTAM34A	1.77378802105937	1.42479946307773	2.20825739003109	2.94153545301171e-07
SLC25A5-AS1	0.633942779488562	0.413539290369047	0.971814424953524	0.0365161498796315
AC090692.1	1.09595958993479	1.04741947014024	1.14674918407732	7.35703758304508e-05
HHIP-AS1	1.37992076417773	1.15770293942221	1.64479267570936	0.000324961774982753
AC080013.2	0.281445511195762	0.0940325330606485	0.842384791667307	0.0234143727323923
AL357140.2	4.05577654674056	1.98504389322977	8.28662955675344	0.000122653420761462
AC005899.7	0.209492420255883	0.0749489333619171	0.585559689458732	0.00287816255970286
AL161421.1	1.84844075652185	1.46174664660018	2.33743189239935	2.89579937327166e-07
AL354872.1	1.51977591337805	1.04037876260162	2.22007494761647	0.0304117981033305
AC091932.1	1.2196597947257	1.08458248405013	1.37156005812978	0.000913931468230175
LINC00863	0.528711105057784	0.362454697402422	0.771228610402209	0.000937875945749754
LINC02828	1.51964525529762	1.28100111955015	1.8027476063093	1.577795873178e-06
AC107294.1	0.663252590232519	0.493971342612145	0.890545585344914	0.00631468249073653
MZF1-AS1	1.78242569419037	1.23511744649264	2.57225850410573	0.00201316340262643
AC021739.4	0.693607578129611	0.581256440318765	0.827675082920357	4.95619140208664e-05
ODC1-DT	0.25736399316936	0.132878156635811	0.498473388381032	5.71856801445167e-05
AC024560.3	0.516931059435	0.373658334035812	0.715139195003159	6.75925433542067e-05
AC092675.1	1.24065824946654	1.08925454817668	1.41310669259625	0.00116444444225883
AL136295.6	0.71228500000186	0.518475695908081	0.978541376638792	0.0362745341379633
AC008738.4	1.16687971254727	1.05521762138061	1.290357776411	0.00263625863194106
WNT5A-AS1	1.26838917713982	1.06003884426633	1.51769070858805	0.00940943409767115
FLJ31104	0.179796249020138	0.068745711188754	0.470235751477681	0.00046848489992644
LINC01232	5.32269329918531	2.69612625044944	10.5080628002748	1.45012759726734e-06
TTC23L-AS1	2.37974740717462	1.677601395992	3.37577074952633	1.17251482158995e-06
BCRP3	0.354831629835334	0.144815394255735	0.869420590115291	0.0234520716171134
AC104532.2	2.12190446524685	1.12138761148333	4.01509568460347	0.0207744911268217
LINC02043	0.305936728979716	0.0939140207606513	0.996627355326948	0.0493482301250574
AP004609.3	0.669400148496015	0.506794831199405	0.884177444639678	0.00469907710827726
AL109659.2	1.49825367401956	1.13135435355033	1.98413880201967	0.00478540367416776
AL354892.2	0.858164221006334	0.789467101436786	0.932839163120437	0.000326811212387253
AC010226.1	2.63340049029725	1.91470554180537	3.62186142510406	2.60794684948813e-09
TUBA3FP	0.269996377777902	0.118027735217382	0.617634862508586	0.00192687832458282
AC011444.3	0.65267165042715	0.443465969656732	0.960570398673505	0.0304653243081275
TPRG1-AS1	7.40297384228553	4.18626488219299	13.0913889234965	5.87463300712571e-12
AF131215.7	1.84217415201935	1.13918311712387	2.97898165392072	0.0127256457135571
AC090198.1	0.392115274464901	0.183418421311114	0.838271245437703	0.0157332612848755
AC105206.2	0.698078822454736	0.538667510535991	0.904665740606666	0.00657851404487646
LINC00884	3.07686901955276	1.63915657940764	5.77560623702271	0.000468677154330511
AC008014.1	0.128942118855426	0.0574817879289299	0.289240655413907	6.71525688448289e-07
AC098851.1	2.19798686722829	1.73694397653922	2.7814059254426	5.49950729978203e-11
C9orf147	2.09041126729862	1.03356262147915	4.22791921421782	0.0401867422525329
AC002428.2	0.545153069219409	0.364461334845786	0.815427702379164	0.00314515019793333
AC000123.1	1.7901200191969	1.27117897674852	2.52091148590752	0.000856978639147519
AL162426.1	0.165969900174204	0.0603620812149014	0.456346222817694	0.000501108070529003
AL596325.2	4.0497697083802	2.0228542138283	8.10767013203352	7.8420365414559e-05
WDFY3-AS2	0.786535668376002	0.68952227506822	0.897198509745717	0.000350111945171101
AC034198.2	0.15702979793302	0.0733803628701795	0.336034825591003	1.84703696301215e-06
AL160006.1	1.26967284509516	1.06463224422759	1.51420280788286	0.0078862567937504
PLBD1-AS1	1.68507167877541	1.44300848625865	1.96774072339171	4.25513538863458e-11
MAILR	0.383526670108765	0.200430749624121	0.733882934432806	0.00379826308065834
C2CD4D-AS1	1.17956420705596	1.0584118000236	1.31458447320459	0.00282065559107222
AC092134.1	0.102595695106245	0.0286681865113163	0.367162277606181	0.000464942850981834
PINK1-AS	2.0772730935365	1.42245573416645	3.03353095740396	0.000154407384032884
AC004597.1	0.265693971826449	0.100553938683354	0.702043973505736	0.0075053343865004
Z95115.1	0.665478573652777	0.550203708798201	0.804905028645242	2.71424894835559e-05
AC078846.1	0.508743865773266	0.285014619468666	0.908094895077413	0.0222495713922214
MALINC1	0.17505587666483	0.0717046755109038	0.427371851787158	0.000129864900554082
AL133415.1	1.35423183041599	1.00054171741506	1.83295090908343	0.0495915051732814
DLX6-AS1	1.11261827082454	1.02901529289002	1.20301362392376	0.00741452121010364
LINC00461	0.976239723935459	0.958214690952888	0.994603826874993	0.011438440377394
AC009113.1	0.790204151282451	0.675598809714412	0.924250593289195	0.00322667091345645
AL031432.3	1.92189224643502	1.07217604270536	3.44502176861462	0.0282351235950499
AP001486.2	0.5800406324308	0.479644771599558	0.701450646795775	1.9439554875265e-08
AP000238.1	2.80181337389873	1.2570707750064	6.24480207338987	0.0117542271015621
AL021368.1	0.061616184244586	0.0134917272778329	0.281398673622803	0.00032289374796298
LINC01497	1.28477593280812	1.11785152658107	1.47662650922119	0.000417303294213412
LINC01871	2.97356937759011	2.01197837444016	4.39473652185848	4.56115610860903e-08
GABPB1-AS1	0.872850540067408	0.763672658816923	0.997636954131954	0.0460793972362335
DGCR5	0.624959312042895	0.515240310625211	0.758042671846059	1.82085583089301e-06
AC007541.1	0.560525073552847	0.36525071514469	0.860199159245897	0.00807044656799943
AC012213.4	0.782759837615856	0.677392407733067	0.90451702202403	0.000898769154108703
TRIM52-AS1	0.920318038909237	0.869545792532844	0.974054845662142	0.00413227993825236
NRIR	2.08600260348447	1.64881686180925	2.6391086618129	8.94471305460988e-10
AC007375.3	0.159087858974116	0.0587724124602544	0.430626306008514	0.000296597777670571
AC015961.1	0.147204711935279	0.0362344504382185	0.5980283115621	0.00738901542365063
UST-AS2	1.11307031256681	1.00824778388967	1.22879072040999	0.0337763550344442
Z94057.1	0.302216825706372	0.142022172623193	0.643103876338816	0.00189822051462803
AC048382.5	0.284489938354269	0.189474675535977	0.427152202772598	1.34577679945974e-09
PPP1R14B-AS1	1.3352069867011	1.04526327407338	1.70557766789986	0.0206473392275556
LINC02542	3.79053272669165	1.90596284148491	7.53851966018728	0.000145469428486519
LINC00294	0.83870829881706	0.767344845192984	0.916708589249331	0.000105879904831978
TRAF3IP2-AS1	0.7258383193949	0.580038140194205	0.908287282152891	0.00509800947953249
AL450384.2	0.716833687751304	0.540654277803625	0.950423509053919	0.0207069014455201
AL139011.1	1.58551741502302	1.03035744104629	2.43979940668798	0.0360858896662698
AL590096.1	0.394667549620792	0.190070782444785	0.819497203726871	0.0126328659876116
AC097359.2	1.71002259332892	1.08552219975693	2.69379775959453	0.0206741354947194
LINC02883	0.704483914361105	0.586985078026688	0.845502899770443	0.000168125047121924
GAS6-AS1	5.43791843599984	1.88742992687325	15.6673137876831	0.00170970034954658
ZNF667-AS1	1.08984666750858	1.0215559111758	1.16270264376665	0.00916279205016622
AC087742.1	0.612395032195295	0.410179108599104	0.9143022343052	0.0164799787076581
L3MBTL4-AS1	4.90814706671817	2.1867031301575	11.0165423446387	0.000114955924651915
AC100793.3	0.435916337419504	0.195125956377914	0.973848158167146	0.0429104923264225
AP001160.3	0.679706755948405	0.511497349290639	0.903232978084095	0.00777813196430006
AL118558.3	0.604475510105827	0.475885328692897	0.767812370516463	3.70738997819623e-05
LINC00299	2.35784723218217	1.40848543355663	3.94710760782999	0.00110278422912237
AP006545.1	0.0866519369104707	0.0218966105284557	0.342909609712356	0.00049222167746965
LINC02256	3.0795493099028	1.38013235228754	6.87153223848707	0.00601929878502363
AL590428.1	2.28212983462444	1.59926758964439	3.25656357685646	5.40988559969828e-06
AC009271.1	0.379253457724782	0.170326471255178	0.844455850792075	0.0176009388526995
LINC02594	0.130049697909361	0.0311600230692082	0.542776360875965	0.00513887237036661
AL513534.2	0.509123997665533	0.371500427183889	0.697730678168585	2.68769548617824e-05
PXN-AS1	0.68538730497396	0.514107635899463	0.913730365038446	0.0100267318037127
ARPP21-AS1	0.285060352663092	0.131593309637815	0.61750407284426	0.00146115615074088
AC120036.4	0.609987434748242	0.504386355404934	0.737697732231521	3.45797567639163e-07
AC024257.4	0.266147021019586	0.092419181582047	0.766445185783382	0.0141728556710357
ZNF503-AS2	2.19447978261251	1.27445547515916	3.77866595590058	0.00458755473878733
AC092354.2	0.320588430529449	0.162295275313748	0.633271311137353	0.00105539343694908
AL589765.6	0.507477387388534	0.348757199348429	0.738431490996695	0.000393389581698071
LINC02636	0.195817216292526	0.0906691629114523	0.422904336659655	3.31507819148278e-05
ZEB2-AS1	0.0619650411138116	0.0159668825019485	0.240476894582759	5.82552565237886e-05
AL365259.1	0.315743430253619	0.176380076809806	0.565222079225104	0.000104297473678808
AP006545.2	0.330771481505129	0.160394692964432	0.682128385640291	0.00273686698637464
AL161772.1	0.610581133870563	0.413403956431956	0.90180395044193	0.0131598459247944
THCAT158	2.41195045057467	1.34495516942503	4.32542668207623	0.0031322379767479
AC026356.1	1.22538425138598	1.07165205251844	1.40116986667082	0.00296112537711069
AC137630.2	0.088904481703705	0.0212069410515229	0.372708484821143	0.000934155836718374
NEBL-AS1	0.571517398746489	0.366561910612618	0.89106949634802	0.0135515642099333
AC092123.1	0.426862368136008	0.184056126350999	0.989977812437494	0.0473191375676166
CEROX1	0.986626046227194	0.98069205772546	0.992595940209412	1.2173082350515e-05
AC005821.1	3.61700478647437	2.24439584936196	5.829062475364	1.28959322047054e-07
SUV39H2-DT	0.638441151208992	0.432932615036774	0.941502417235163	0.0235675576160472
LINC02768	1.82095399499853	1.42436532437582	2.32796558239312	1.73200435591221e-06
RPARP-AS1	0.350538569556051	0.233224852404299	0.526861899491708	4.59819285706048e-07
AC108471.2	0.304107792196195	0.0949920859228054	0.973571096750089	0.0449544929390697
AC103952.1	0.373464202687356	0.153249218563934	0.910122165684748	0.0302208424429635
AC107464.2	1.28614192193778	1.13346912110498	1.45937900959598	9.49449339570969e-05
DPH6-DT	1.49854734152534	1.08185725294894	2.07573053530995	0.0149634737300625
AC108047.1	1.8333804066161	1.46166964938927	2.29961928590928	1.57666614462977e-07
ZNF32-AS2	0.65538249927701	0.456748400240751	0.940400054235937	0.0218185504593908
AC080038.1	1.1760054908633	1.06294129370495	1.30109623431801	0.00166941483307084
AC093620.1	0.811147272170735	0.680995264267546	0.966173968709904	0.0189966243559933
SNHG32	0.983525873604	0.975064359315868	0.992060816095475	0.000164534987859409
AL442067.2	0.211106563623337	0.0512364660928679	0.869809817173509	0.031315614123845
AP000721.2	0.460450423580741	0.27546754993161	0.769653603948342	0.00308819834384893
AC005790.1	2.21983784207964	1.40119240599256	3.51677615726026	0.000681578395943731
STK32A-AS1	0.789633415308283	0.62865775437761	0.991828902498352	0.0423057779780047
AC002091.1	1.83964929136267	1.2759966316182	2.65228718583625	0.00109196946428344
LYRM4-AS1	6.79984755190122	3.75620881534292	12.3097327657157	2.44457025666038e-10
AC073896.2	1.52960874007197	1.21786095274396	1.92115765961047	0.000257290724321994
AC008770.3	2.28960956452588	1.07745138262672	4.86547425015889	0.0312454583018987
AC124016.1	0.814434524152857	0.73398823195675	0.903697859519873	0.000109607951665272
AC019080.1	0.303162851199248	0.107681536861097	0.853514140179973	0.0238284449817761
AC068338.2	2.60479298223576	1.09132446671668	6.21716701790584	0.0310171639486375
MADD-AS1	0.259573610752576	0.120951053239129	0.557072117974182	0.000537061516964859
AC004471.1	0.278859669236403	0.0974189710047747	0.798229691040615	0.0173149347673116
FAM181A-AS1	1.9154887200093	1.57239433276698	2.33344585389486	1.08658906133452e-10
LIPE-AS1	3.26348815656135	1.41881446898156	7.50651701181279	0.00538449730174943
AC010761.1	1.41925830492368	1.00010258003753	2.01408753092032	0.049932901231425
AC104407.1	1.65685424069127	1.40440232696144	1.95468629052765	2.14368619476916e-09
MIR4435-2HG	1.29423359556338	1.18364350176643	1.41515633498189	1.5184011852748e-08
AC063944.2	0.506142918930692	0.300744886034484	0.851820484004195	0.0103529120184218
AC009227.1	0.401491822453857	0.274641017870924	0.586932297101661	2.47369567027407e-06
AL162274.2	0.409338257426583	0.221450823306347	0.756636649579029	0.00437654670935913
RNF207-AS1	0.489979588766822	0.245556881124329	0.977696069069018	0.0429744037499977
AL033384.2	0.558567408675438	0.341253834483514	0.91426826164928	0.0205319417586507
HAGLR	1.10851916082669	1.01772165779948	1.2074172938177	0.0181352575835539
AC092807.2	1.95831106481169	1.10083487839166	3.48370341623523	0.0222045025824927
AP001453.2	0.718352986315064	0.532580247568811	0.968926307919631	0.0302555602877236
LPP-AS2	1.61540375354458	1.27768949389781	2.04238142320877	6.12719605618992e-05
AL133353.1	0.489765797060512	0.287240430298893	0.835086257602099	0.00874357704294601
AC002094.4	0.321931309585411	0.133448189012577	0.776629258577723	0.0116493719300708
ZNF197-AS1	1.81529379808998	1.06412861356435	3.09670422482695	0.0286652335863946
AC005005.3	1.85644791318185	1.22063756309349	2.82344158377606	0.00382886227162737
LINC02593	0.695307128732136	0.579766628678436	0.833873457614738	8.87912563465503e-05
AL121956.4	0.377954837456663	0.21409596015451	0.667223515351714	0.000792684571570832
AL137847.2	3.01710523752956	2.03705572036784	4.46866716669122	3.5832466486666e-08
AL138921.2	0.319517428266431	0.177846278644605	0.574042862994093	0.000135217454758968
ZNF582-AS1	1.18153156594768	1.02467134024794	1.3624044964437	0.0217147527486703
LINC01150	1.35203192558812	1.11168242463807	1.644345801729	0.002526671741915
ZNF236-DT	1.90599616273211	1.24068790143342	2.92807028113385	0.00323481706364732
AL133215.1	0.275198571767209	0.082133803548807	0.922083851354908	0.0364873652223831
MIR22HG	1.17806882574824	1.09755126721495	1.26449324023061	5.70774891820248e-06
GCSIR	2.94983188247675	1.49209098630097	5.83175437340332	0.00186617920621416
B3GAT1-DT	0.192507167997492	0.0433561475519395	0.854757902233333	0.0302878138370904
AL121655.1	0.565013835927528	0.426333274689379	0.74880534488455	7.092865253553e-05
AC026333.4	1.86421835047515	1.00764659266784	3.44893743851907	0.0472300257161094
AC093510.2	0.201945781957587	0.0791475914945171	0.515266454485685	0.000815717914620285
LINC01220	2.32866867836912	1.52138219358201	3.56432317697235	9.94073335387934e-05
AL022337.1	0.61673257647289	0.43605081893012	0.872281519425019	0.0062858291931248
LINC02724	1.95897059480262	1.55307987953871	2.47093909454364	1.37643585399326e-08
AC046143.2	1.61949970406054	1.22205673116874	2.14620092877671	0.000791361316820063
AC142472.1	0.443512935761702	0.274360374916859	0.716953839444097	0.00090717031309468
AC007098.1	1.56041820356255	1.36746916489931	1.78059223016459	3.91757708833299e-11
AL021807.1	2.56642988545146	1.67275885594231	3.93754445450417	1.59100885617906e-05
PAXIP1-AS2	1.39233201094083	1.28598248540558	1.50747654084817	3.23376850058918e-16
AL133551.1	0.114894403005126	0.0234147088158969	0.563779116182816	0.0076733054735806
AL645924.1	1.16241788657342	1.10096167410321	1.22730461451027	5.61726724495514e-08
AL049840.3	1.52167606427763	1.17757108144588	1.96633399128006	0.0013290361013144
ZIM2-AS1	1.39700069877475	1.20489579221509	1.61973422513933	9.44690929698656e-06
AC021016.1	0.557989543180322	0.366351484087728	0.849873260576247	0.0065733470884736
AL359878.2	0.0611450704319296	0.0137012882289211	0.27287358499866	0.000250475851978256
UBR5-AS1	0.767920883769357	0.596598745901134	0.988440702868714	0.0403416678627149
LINC02285	2.2148781524863	1.15065536436363	4.26338361797341	0.01731422995714
LINC01549	0.844376978194539	0.721813822077971	0.987751217138546	0.0345165377575902
AL139021.1	0.18188321351115	0.0445953193841046	0.741815594417158	0.0174840773808635
LINC02798	1.96560843256367	1.43483949454247	2.69271686823579	2.57336344143426e-05
ERVK9-11	6.13578682603081	3.32675515332347	11.3166969732902	6.30195156898436e-09
OSER1-DT	0.900563823520503	0.846827969297432	0.957709510831018	0.00084829096948565
AL122010.1	1.48206679841418	1.14328605056721	1.92123571688111	0.00296619666439994
AL139407.1	0.263127730158981	0.106946571885865	0.647390572299105	0.00365461745484224
AC010654.1	0.410428543176806	0.174708539158016	0.96418635211573	0.0409873882152203
AC140912.1	0.592915812791594	0.431183842082423	0.815311537094	0.00129812763721522
INSIG1-DT	0.842205256631951	0.723320048788605	0.980630490591848	0.0269742894129009
BTF3-DT	0.743192505603535	0.571417877234392	0.966604515522878	0.0268805249647751
TRHDE-AS1	0.134319879994415	0.0318920693347073	0.565715255801216	0.00621010044127587
ZNF687-AS1	3.20818771520472	1.4253761585696	7.22087875127592	0.00485875132720001
AL592211.1	0.309602142014301	0.126178251810431	0.759667256159587	0.0104619548601963
AL645608.2	0.503734841284702	0.349012490394509	0.727047877390567	0.000249682311866485
DNMBP-AS1	0.631611473070142	0.4408396522694	0.904939133447198	0.0122658718543168
AC127502.2	2.75465607119253	1.81956898718709	4.1702898455576	1.67508807957712e-06
AC010536.3	0.501881150841886	0.306068613446574	0.822968048680182	0.00629272908232876
ZBTB20-AS4	0.477800492686544	0.311958321040898	0.731807089003966	0.00068519275471287
AC007608.3	0.38238175365358	0.184496529875169	0.792512496718054	0.00972765422712538
AC007383.1	0.830841956932495	0.702522041711571	0.982600283569222	0.030385140447542
AC026367.1	2.02139125410659	1.2438480363169	3.28498537030098	0.00450091221476907
AL161668.4	0.449868445349817	0.240730158410182	0.840699060965274	0.0122841410754742
MCM3AP-AS1	0.337185073361856	0.162694807045615	0.698816242279718	0.00345807930516018
LIFR-AS1	0.727258104184367	0.547232507646799	0.96650754973645	0.0281831710316194
AP002840.2	2.53224690015242	1.90389263001894	3.36798108371677	1.71503615366623e-10
AC026367.2	0.444393161266687	0.280797433747142	0.703301590563806	0.000534882797452027
LINC00924	1.80773492233779	1.00343056807712	3.25673310481454	0.0486819325021026
PRRT3-AS1	1.58035933172684	1.10794100327767	2.25421354565589	0.0115484389177603
DLGAP1-AS2	1.23513777290454	1.06511735300449	1.43229787192206	0.00519240902830424
AC024941.2	0.319225821485902	0.14779028767677	0.689525182644098	0.00365968906668995
LINC01727	1.41045174176997	1.12752045236649	1.76437962760369	0.00260690871029994
AC004241.3	2.74320507360832	1.21829382512169	6.17681377078207	0.0148198196883414
AC093726.1	1.2065922795822	1.13820382523712	1.27908982281277	2.82099665635982e-10
AC007938.1	0.590978346570729	0.424572381888225	0.822605098716524	0.00182492428698825
AC092958.1	1.06488029387155	1.01563568603708	1.1165125998089	0.00926284961360575
AC090948.2	4.2386545764693	1.78509556317216	10.064555080008	0.00106297249661273
AC106820.5	1.52617381792539	1.01517082131187	2.29439861117265	0.0421185606448609
AC026202.2	1.73396544131259	1.10690414984097	2.71625700572025	0.0162400198324587
AL441992.1	1.5406557605075	1.21084176116028	1.96030583724699	0.000437178024591769
ZNF790-AS1	1.3058181812197	1.0272299173517	1.65996053424923	0.0293022107278343
TMEM220-AS1	2.22056028647507	1.74529850654543	2.82524047741852	8.45035812693347e-11
KCNK4-TEX40	0.0274668130636805	0.00436605844705802	0.172793339581499	0.000127631222409574
AC004921.1	5.79227629337262	3.0856335902941	10.8731201152009	4.5860668065073e-08
PSMG3-AS1	1.19497664442528	1.06157109145759	1.34514701107885	0.00318551300943703
OTUD6B-AS1	0.80562932864002	0.710089204341643	0.914024056691192	0.000791429551858761
SNHG8	0.98097168336147	0.966772842004069	0.995379060878694	0.00980626645599548
AC016717.2	0.525327006864719	0.337942793929154	0.816612956686681	0.00423570136975695
MIR1915HG	1.09864756948038	1.01171380369354	1.19305131304778	0.025295885959536
AC007405.2	1.21461936908826	1.01684301804102	1.45086329510978	0.0320200720626519
AC092119.2	0.591531201761814	0.355443810398688	0.984428909495698	0.0433468055730718
SNHG29	0.98741530076788	0.979172643228946	0.995727344848374	0.0030655185267846
SOCS2-AS1	1.3487021917012	1.19727091060485	1.51928655894652	8.52665239729233e-07
AC098587.1	0.73148674842787	0.571174639917984	0.93679380303441	0.0132396431553278
AL583856.2	0.435197371503898	0.267149150255792	0.70895509861273	0.000833417849715157
AP000255.1	0.393264274510471	0.232597961318111	0.66491034027049	0.000495779179420316
AC007663.4	0.571901360869573	0.367856772071249	0.88912639754562	0.0130675072560193
NECTIN3-AS1	0.106543788268679	0.0316466880254582	0.358697213734004	0.000299946969391388
AC097505.1	0.20055925711897	0.0836994635717089	0.480576743262535	0.000314028584299498
AL356740.1	1.72106477678779	1.02542019774103	2.88863431052456	0.0398815344887588
AC020915.2	2.28800910960384	1.61877826529182	3.23391152319829	2.75380105716127e-06
FLJ20021	0.887650735318957	0.819264814241645	0.961744986743548	0.00357339861881713
AL138762.1	0.172911350465313	0.0764709234052089	0.390976514842263	2.48688866486353e-05
ZNF710-AS1	0.959278174473184	0.929441946825779	0.990072181660524	0.00991242670234179
AL162595.1	1.76680791938366	1.03409651193646	3.0186836411925	0.0372835520578286
LINC02058	0.711602171501113	0.575781646017372	0.879461257557732	0.00164035358821008
LINC01521	0.74215305610359	0.585802218924269	0.940233991764896	0.0134913862526944
AC131097.3	1.71126389070221	1.44824453715037	2.02205085432834	2.79655854564695e-10
AC090409.1	2.91171115811099	1.23059035643225	6.88942654552225	0.0150089099158531
AC073389.1	0.386855546159761	0.213537982163453	0.700845873311715	0.00173384835909723
LINC00847	0.894097339318695	0.823202232478607	0.97109801290237	0.00791300351448742
AC013391.3	0.894560457035436	0.836979657672717	0.95610258141347	0.00102940375962448
AC005519.1	0.691575793457826	0.484151315338032	0.987866939415191	0.0426559831381649
OLMALINC	0.854893663637755	0.795371132678282	0.918870632967263	2.06427809682555e-05
AC064875.1	1.22519926062553	1.13326051367248	1.32459678081679	3.3390265350848e-07
AL137847.1	2.45839519822412	1.83870690633092	3.28693329526424	1.27920560776478e-09
AC079174.2	0.510897289426356	0.315762588302299	0.826621170502032	0.00622763447026154
AC245297.2	0.410061243644916	0.193907700696471	0.867166300954831	0.0196504449764942
AC010998.2	0.272814819720077	0.102064144568967	0.729226959900743	0.00961314037279366
AC008610.1	0.873702893784795	0.773738493447064	0.986582357053367	0.0294162442034345
SNAI3-AS1	0.37150343154385	0.21431871674175	0.643969886284647	0.000418655639034284
LINC02559	0.688653057163261	0.516437972753857	0.918296210116869	0.0110705083548123
PTCSC3	0.154198334071658	0.0371931862305613	0.639287155531121	0.00997846153996764
AC005013.1	1.82305494134393	1.07684383557027	3.08636146614376	0.0253794674065316
CARD8-AS1	2.51524324121567	1.76778015650366	3.57875301360641	2.95280604452852e-07
AC005544.1	0.504638593885172	0.288949579952139	0.881330613045311	0.0162169896833212
CRNDE	1.2097458627406	1.14728127942415	1.27561137679554	1.93025876683993e-12
EXOSC10-AS1	2.75235262283606	1.49967210911073	5.05140084583196	0.00108299929852657
AC012065.2	0.480626548938846	0.261026998817392	0.884973127651321	0.0186580821156316
AC007666.1	0.672305762603657	0.46502965509729	0.971970353881028	0.0347611137176648
AC009088.1	0.514484404603087	0.275051686793769	0.962343498653975	0.0375162158658722
AC025162.2	0.512060167543995	0.304826816498176	0.860178963902783	0.0114361905000539
AL031658.2	0.525985310690864	0.35670064009329	0.775609897953107	0.001185597438145
AC009902.2	1.20783179316784	1.13250188388994	1.288172374227	9.0834163565232e-09
SNHG6	0.982337321856188	0.97090605148599	0.993903181914107	0.00284528064862546
MYG1-AS1	2.0803776377742	1.29147432528797	3.35118633874964	0.00259973389328592
AL162231.2	1.94323870600833	1.59281883167246	2.37075089359909	5.82355241324703e-11
AC132192.2	0.78294606993083	0.620848897257608	0.987365123990514	0.0386968474778008
LINC01894	1.37732372820795	1.12496006183908	1.68630044446502	0.00193379885486448
AL137025.1	0.45505750087208	0.256453699002275	0.807464777874412	0.00712685856266707
AC016168.2	1.45701037533868	1.10250853586146	1.92549913655391	0.00814470197323566
AC027348.1	0.575322784942306	0.358686202391335	0.922801893875599	0.0218344937531069
AL023806.1	0.402173233210424	0.264503448522066	0.61149792342852	2.03958081212581e-05
NRAV	1.2294558439608	1.16358056591925	1.29906060355624	1.95251375500363e-13
AC090152.1	0.879327342365274	0.809503939704044	0.955173331600912	0.00231582414467405
AC027307.1	0.344822550391347	0.1705257386367	0.697270642009718	0.00304030875562664
AC009041.3	2.27984368111977	1.59203056162222	3.264816226295	6.85927177489459e-06
AC002470.1	0.674973259702099	0.498910404423999	0.913167769749888	0.0108031768607994
AC018638.7	0.530737727229566	0.3119485680965	0.902977490243415	0.0194723571734843
AC092375.2	0.343836020247576	0.133243324430342	0.887273034691487	0.0272971512148526
TTC39C-AS1	2.53912477661396	1.6855766752129	3.82489549483152	8.28807904440286e-06
LINC01159	3.36728839557472	2.21067447644527	5.12903697934059	1.56005336935289e-08
AC139795.2	1.69848080711544	1.18318150618737	2.43820329936992	0.00408047821136517
AC099778.1	0.625897221425516	0.419075716433808	0.93478890908263	0.0220530690275293
AC132872.2	0.153936442667664	0.0308603993217311	0.767858773767995	0.0224823510983274
ACSL6-AS1	0.680658524500317	0.528077912527212	0.877325137038513	0.00297222806906727
PTOV1-AS1	1.27328220857417	1.05296072100719	1.53970376133378	0.0126907213445734
AC025171.2	1.53505701529801	1.05710726869658	2.22910210722614	0.0243374654250379
AC012645.1	0.780745545526842	0.643656462675203	0.947032527765669	0.0119916245350616
AP000662.1	0.178968231604923	0.060662706641226	0.52799536481655	0.00182705784869793
LINC01770	1.89729628026897	1.43274137464964	2.51247939008024	7.8397236628192e-06
AP002360.1	0.936155592957427	0.880173628659521	0.995698196002741	0.0359941715603908
AP000223.1	0.598040040084396	0.454063824039757	0.787668760664867	0.000253735712076768
LINC02774	0.21406224479225	0.0815575015586322	0.561844634396445	0.00174226490301774
SNHG14	0.792927928236923	0.644228863576511	0.975949285922406	0.0285447906526558
ZFAS1	0.979424371790653	0.96373540551196	0.995368743921914	0.0116232698148572
AL133215.2	1.93416609597236	1.11688425412032	3.34949523462971	0.0185469901502267
LINC00951	1.44447057942194	1.03533009278147	2.015294705875	0.0304408617617802
AC007619.1	0.627288519221058	0.398288370249927	0.987954747711141	0.0441931949628225
AC009812.1	0.740322734914144	0.618019414582147	0.886829343704876	0.00109997331210749
AC012313.1	1.61547742296486	1.201438450108	2.17220224962384	0.00150000166502776
AC092535.5	1.31807205684813	1.10803098018408	1.56792903638419	0.0018192735848912
PLCG1-AS1	1.27242810012417	1.08414125328547	1.49341542449292	0.003190684293891
AC135782.1	0.27392406551517	0.119726960516986	0.626712591252275	0.00216566217657924
MIR193BHG	0.515709238939131	0.273624089811179	0.971975893316656	0.0405732356167487
AC073389.3	0.425961688879823	0.291110352871686	0.623280342328899	1.11173705532509e-05
AL031775.2	0.354983641301016	0.197331295786493	0.638587939581925	0.000546243262173547
AC064836.2	0.766014108041444	0.637084244374383	0.921036140667307	0.00458639834468947
AL139384.1	0.409764120191528	0.180580949255807	0.929813664665612	0.0328404699981875
HOXD-AS2	1.46309909821154	1.18347115676814	1.80879690978969	0.000437197244052292
MUC12-AS1	1.35134159761111	1.11439923996366	1.63866238233768	0.00220469101683646
AC015922.2	1.22628738672204	1.1526535383416	1.30462511484339	1.07154025425825e-10
AL008582.1	0.630350187051782	0.422123898811588	0.94129083767789	0.0240893179384993
LINC02668	0.543641796799537	0.306136748784033	0.96540648713796	0.0375142196078755
TOB1-AS1	0.396777694059376	0.24210707634292	0.65025996299294	0.000244896318678413
AC010504.1	2.25331723724732	1.18683426513081	4.27813614828206	0.0130055633671384
AL021368.3	0.617828315688877	0.44308297721303	0.861490617554082	0.00452660075640171
NIFK-AS1	0.760584186714485	0.617106431995351	0.937420637813888	0.0102921226749122
AL353658.1	0.273817313569073	0.081297074030802	0.922246244456187	0.0365633889004621
AL662844.4	0.714363575459999	0.537144659909146	0.950051924616192	0.0207676817602826
AC025176.1	1.63434158044866	1.23807164813188	2.15744573879369	0.000525745518285117
HCP5	1.09549649412102	1.05036059355989	1.14257196622734	2.14938982510556e-05
UBE2R2-AS1	0.244970993821278	0.070126812895975	0.85574668711672	0.0275200595509842
AL136304.1	2.04475380291124	1.01783197878682	4.10776847422639	0.0444711320385915
AC002398.1	1.52706553850706	1.21066707936319	1.92615228302271	0.000351869024858013
AC022400.1	0.682029705077221	0.483841690176019	0.96139817641282	0.0289104628162563
MYLK-AS1	0.54096942412331	0.363330309494014	0.805459688303616	0.00248458130078322
AL139246.1	0.272890467929909	0.120815146813496	0.616389661819174	0.00178475504710034
FAM13A-AS1	0.321622832853824	0.124667941281291	0.829734136537335	0.0189776717474603
AL353597.1	0.259490814452891	0.129500406079561	0.519963487558919	0.000142265561443499
ATP2A1-AS1	1.1310076165302	1.01892525000132	1.25541910817075	0.0207737167622863
AC005674.1	1.65050188285858	1.03197966969255	2.63973850001454	0.0364969468388984
AC139768.1	0.76083988556663	0.653238388541039	0.88616551265752	0.000442460234936032
AC131159.2	2.08878766035005	1.03013858295014	4.23538537653414	0.0411224370233303
PVT1	2.7093489045976	1.86444229992291	3.93714060614679	1.72431688744597e-07
AC022007.1	2.32760522525309	1.52433260838914	3.55417581098048	9.15602210052112e-05
AC024361.1	0.546199558108809	0.32995698772387	0.904160143224257	0.0186858087949801
ZBTB11-AS1	0.385719893415855	0.151450417656978	0.982366628487693	0.0457966189872965
AL049840.6	0.421533303834865	0.246429251388591	0.721060203854367	0.00161064303110968
AL008721.2	0.339707660673263	0.160362588403246	0.719627288815733	0.00481660566943525
Z83843.1	0.698248755261576	0.490728014025645	0.993526577430858	0.0459278915230783
AC021242.3	1.18078453206265	1.08795860152192	1.28153048214153	6.94889368443273e-05
LINC01224	1.77461721069833	1.40173292202305	2.24669492670654	1.87828604013803e-06
AC079089.1	0.276699284391041	0.145178088886832	0.527369485089415	9.44670591004264e-05
AC005197.1	1.19164831656477	1.01924638667173	1.39321142457875	0.0278739637270499
AL135910.1	1.65442492064571	1.35320201902929	2.02270006958535	9.12157101918551e-07
AL365205.4	0.649802060648511	0.43899350474576	0.961842745868391	0.0312095144005248
AC007376.2	0.578846260185305	0.348497736908224	0.961449551733393	0.0347019088957285
ZFHX2-AS1	0.103627408603701	0.0401345776241223	0.267565786153039	2.81221274786159e-06
AL139288.1	0.443202571401461	0.290410144070613	0.676383119899234	0.000161437593252386
AC122707.1	0.866113692255575	0.777083814952803	0.965343652097742	0.00939608526162806
HHLA3	1.10332627207221	1.04633142859392	1.16342568843663	0.000279523405361104
AC006116.4	3.39318845992432	1.35069512519779	8.5242981260316	0.00933318917310528
BTG3-AS1	2.10530387321868	1.4236653914578	3.11330487148459	0.000191780795747722
AC108472.1	2.09088946350575	1.33848458033053	3.26624513486721	0.00119114857099925
HCG15	1.49967533270247	1.09869335749273	2.04700072880085	0.0106833552396439
AL513217.1	0.658084155929653	0.508479685354078	0.851705129545291	0.00147379675283068
GLYCTK-AS1	0.623916655736022	0.44722278727863	0.870420748624098	0.00548830831603762
AC010536.2	0.167959136291629	0.0584846041334912	0.482353807156496	0.000918109301608443
AC046143.1	3.5770276361823	1.51401867302057	8.45110231334516	0.00366679314678717
AL391807.1	0.888616517097584	0.824594169381629	0.957609626382392	0.00196597258028417
ASH1L-AS1	0.696433470713831	0.511484060159025	0.948259421769109	0.0216004444342173
AC025263.1	0.356461665920363	0.174506302299773	0.728139428755093	0.0046469337272372
BAALC-AS1	1.15412249833671	1.0814319212101	1.2316991158135	1.57039979066032e-05
AC060766.3	2.60122955383971	1.71010928862424	3.95670337374322	7.92230483313016e-06
AL391121.1	0.649096872164005	0.479398094908602	0.878866132193164	0.00518903735388917
FLJ16779	0.964118618740503	0.947563062433988	0.980963429087709	3.55200768576941e-05
AC090559.1	1.12042479346431	1.02040284959858	1.23025108985475	0.0171581776284935
AC114811.2	0.327345535260003	0.109567351213784	0.977983845256791	0.0455185710141619
MIR497HG	0.719991295240405	0.563565143772972	0.919835924825727	0.00857494974697567
AL117335.1	0.761010313416427	0.600194015092478	0.964915814825204	0.0241441154286002
ASIC4-AS1	0.930237103609995	0.898285126038271	0.963325612157408	5.0097116715443e-05
NEAT1	1.08393454196368	1.0425542603245	1.12695725870069	4.94106136991006e-05
FAM222A-AS1	0.738715110016306	0.564981116730535	0.965873013463337	0.0268432763012928
C1orf220	0.22265987118843	0.0678815407687243	0.730351987833644	0.01319617341087
MIR124-2HG	0.750353811657294	0.619402993957667	0.908989540187968	0.0033342357612542
AC084125.2	0.371250489921	0.202722154563693	0.679880926498733	0.00132807354135672
AC002310.1	0.585182429950247	0.354439041465312	0.966142090066534	0.0362056905098742
AC006449.5	0.431695042056387	0.223275821889571	0.834665427536697	0.0125174450063225
AC093010.2	0.976367847408098	0.967677019574315	0.985136728649071	1.58331461334609e-07
AC025048.2	0.48367892172883	0.236165904570152	0.990597265725421	0.0470563551992372
AC099521.1	0.0903604644051315	0.0244323909151207	0.334188068448835	0.000315214858715561
AC093388.1	3.9475070371708	2.19027896139062	7.11453293539349	4.90843808360643e-06
LINC00205	0.884058980871714	0.826443741380464	0.945690846849951	0.000338437385380492
AC135048.3	0.534277469963755	0.324751499572176	0.878987211104253	0.0135963720749992
PPP1R35-AS1	2.28474336125691	1.04987281268708	4.97208058321571	0.0372842205875618
TMEM72-AS1	0.0499037039106665	0.0126122344630111	0.197457450645023	1.94057778001645e-05
AL162424.1	2.9622957709047	1.80679338501965	4.85677903576366	1.66966661078055e-05
AC023282.1	0.403603702898327	0.209028189731279	0.779301343051648	0.00687668889150689
PCCA-DT	1.30012624417888	1.09323079788669	1.54617694092612	0.00299805487107655
LINC01137	1.35827422369132	1.08553536444655	1.69953824368022	0.00741432527308964
AC104137.1	1.38447342304844	1.12372918485603	1.70571938947465	0.0022456731940321
AC002451.1	0.374411605819538	0.210696772462793	0.665335538526676	0.000810997652205574
NFYC-AS1	1.25420737690538	1.01994271133672	1.54227892096242	0.0317812384906562
PRKAR1B-AS1	1.76088533829045	1.44311513711274	2.14862771158365	2.51237048848837e-08
HOTAIRM1	1.03815545005531	1.01757526221737	1.05915186669438	0.000246959510785304
AC002070.1	2.88448837130995	1.1107815427161	7.49046760704854	0.0295739350816789
ZNF213-AS1	0.689166302927873	0.564488018013132	0.841382240074801	0.000255996039820765
GLIS2-AS1	0.406005067646643	0.258074560826609	0.638730584009423	9.66016536634548e-05
AC073073.2	2.25716162784336	1.11700540478705	4.56110471119856	0.0233133846925444
AL035461.2	1.24946520119561	1.12189172746968	1.39154541456494	5.05464144509307e-05
AC074194.1	3.17094335272971	1.60329658808991	6.2713797440308	0.000910994409149068
AL021707.2	0.266069908855372	0.128101112601268	0.552635296920951	0.000384929554542845
LINC02440	0.829397257699381	0.744162000823207	0.924395239636376	0.000722569466308395
ZNNT1	0.813621786485603	0.721081963215387	0.91803767839675	0.00081361587575519
AP003469.2	1.68703045963796	1.01999787606198	2.79027225305059	0.0416408424692967
AL121583.1	0.284213076861678	0.101805937100907	0.793441673044261	0.0163201149985133
AC027117.2	2.99250178468015	1.40415576570562	6.37754524820383	0.00452290087792841
LINC02818	2.6327180968461	1.29560138689579	5.34979712708382	0.00745436049534132
AC008105.1	0.408175183404887	0.192142684503661	0.86710030505709	0.0197581231863316
AC023509.3	0.746653523393334	0.565421784399804	0.985974540382202	0.0394429002834119
AC103923.1	1.6152698176714	1.29515910898027	2.01449888727143	2.09000906276428e-05
DNAJC9-AS1	0.367707092545593	0.223074036719812	0.606114937876701	8.72833730242011e-05
AC005332.2	0.117652362476106	0.0223031242959287	0.620634051648805	0.011663794984484
AL162431.1	0.539303467718195	0.322030939447173	0.903168592409681	0.0189206374281268
AC007292.1	0.701422484514527	0.540221976042806	0.910724708732596	0.00777110973410833
LINC01273	4.76164544501442	2.88962769367401	7.84643204855182	9.12787935127946e-10
MAPT-AS1	0.620488569400072	0.485294042240396	0.793345953679421	0.000141101933438356
AC010973.2	1.59595344116475	1.05688967370479	2.40996524967189	0.0262096624805224
LINC02600	0.401430439371976	0.193590415183102	0.832408967675192	0.0141695765085535
LINC00665	1.42133814207229	1.2391757327857	1.6302789512897	5.04766058704793e-07
AC243964.3	1.24080673737269	1.01322866877198	1.51950039212317	0.0368802380754424
AC009955.4	0.664015397080209	0.473511532406918	0.931163060207538	0.0176263499134184
AL160313.1	0.115454744398126	0.0496915979507247	0.268250540408357	5.19126695709689e-07
AL133304.3	0.847235871114599	0.74180624323519	0.967649743918011	0.0144862269407545
AC087501.4	2.41705149994194	1.55850812687486	3.74854506860116	8.08532754788715e-05
AL731569.1	0.117517225777771	0.0417428895525103	0.330841935058928	5.02451714868775e-05
AC012073.1	1.92754573506213	1.55528724124182	2.38890441728926	2.04827864935568e-09
AC022509.3	1.17504270307363	1.03564047493834	1.33320914686034	0.0122977460228709
NRXN2-AS1	0.708649789462306	0.512965739021739	0.978982582857621	0.0367260744830127
BCDIN3D-AS1	0.250293040351519	0.0947854405535192	0.66093068389585	0.00517676619552328
ZNF426-DT	0.901883475207843	0.819988836553358	0.991957166480335	0.0334843132306547
AC083799.1	1.20853983015567	1.0260128261536	1.42353826759476	0.0233676455763237
HAR1B	0.457017099701119	0.277043004449524	0.753906888333927	0.00216886785172457
AC026620.1	0.295287391073514	0.139083543888092	0.626922789637571	0.00149562186318885
AC024270.3	0.338240605523632	0.137114768357813	0.834386467593618	0.018623704597856
LINC00900	5.40645747862825	3.1429528701932	9.30010206179726	1.0755556050129e-09
TDRKH-AS1	0.537642227282615	0.356823057603601	0.810091047643367	0.0030084603364053
AC008438.1	0.739192483523335	0.550700775172061	0.992200396897348	0.0442094827224421
Z82196.1	0.0266853105756509	0.00462264372827117	0.154047303313437	5.09729141717113e-05
SEMA3F-AS1	0.381916463234661	0.151702448147975	0.961488668577028	0.0410195207471998
AC000068.2	0.576544172914344	0.386871395849051	0.859208478290242	0.00682153465089031
LINC02848	0.375722978240489	0.167089121782313	0.844865032936252	0.0178985072257925
HAR1A	0.574878836413563	0.432087934011465	0.764857452713416	0.00014466849380397
MIR124-1HG	0.823785588579749	0.742528482823551	0.913934901690426	0.000253720287236983
AC022613.1	1.98066493129203	1.52895512862265	2.56582648935165	2.28077332212761e-07
ZNF529-AS1	1.59470841639582	1.25675854787893	2.02353502000502	0.000122652193220032
AL035530.2	0.313449371520491	0.197628365947068	0.497147805861563	8.23865263925702e-07
AC026790.1	0.299385423141255	0.157289193508059	0.569852445615568	0.00024022732403244
AC004253.1	0.690278186833661	0.507209974644464	0.939421539476554	0.0184030318433438
LINC02283	0.971661026803352	0.956709908382785	0.986845795926255	0.000279485571235068
AC062021.1	0.907853758164391	0.868109703847968	0.949417386489151	2.30997220765504e-05
ALDH1L1-AS2	1.15015255257717	1.09417377258962	1.20899525042438	3.90044211078275e-08
AL157400.3	0.0266348811592452	0.00459599291842039	0.15435552381376	5.24884676274711e-05
AL355073.2	0.153187279134919	0.0551904991101757	0.425188082497934	0.000315895483885572
MRPL20-AS1	1.15857996618821	1.07369844943418	1.25017181384592	0.000149602589879549
AL049871.1	1.26854014047444	1.12138270994352	1.43500882769627	0.00015621568624296
HSD11B1-AS1	2.31020146724573	1.34177030924389	3.97760390321341	0.00252399500169225
AC009403.1	1.50805342696206	1.02338921844859	2.22224848334792	0.0378160130076261
AC006111.3	0.181138051816572	0.0442197415553873	0.741998769368789	0.0175613964041847
AC013731.1	0.2717151485762	0.104785584807018	0.704573268372329	0.00735693049554225
AC006960.3	0.709991690793447	0.582726514245724	0.865051080862908	0.000677967005787288
AL121895.1	0.292314171672028	0.0908311503200179	0.940729855993827	0.0391678473114302
AC004854.2	2.74962011554104	1.45086778082021	5.21095780038193	0.00192910630179359
DBH-AS1	1.71621648001682	1.11954664084223	2.63088548420413	0.0132101645926233
MIR155HG	2.75855758323644	1.99742637484408	3.80972236867819	7.26810600752998e-10
AC106886.3	0.192279901310713	0.0577592331924208	0.640097840719063	0.00720927485128679
ZNF674-AS1	1.17784809649359	1.00473662788652	1.38078586955851	0.0435676258599536
AC069228.1	0.269853506641833	0.14579686372826	0.499468323150076	3.04627702672507e-05
SMAD9-IT1	0.409660594427623	0.210553522766021	0.797050557132149	0.00859055190918264
NNT-AS1	0.897421769564515	0.812233140653827	0.991545151482008	0.0334353126239864
DAAM2-AS1	0.802912513047366	0.647548006919297	0.995553220331942	0.0454374827230465
ZNF346-IT1	0.159602164676306	0.0458210179830854	0.555920668955147	0.00395053076235759
AL135925.1	0.428614413126673	0.284127035867308	0.64657808638006	5.37367236067973e-05
AL353751.1	0.222312690366434	0.112486699176949	0.43936689990535	1.51788218185574e-05
AC092720.2	0.684058947321794	0.479147355651175	0.976602788040148	0.0365912679457132
AC026780.2	0.116008651707464	0.0363339856316311	0.37039722004149	0.000276103436488416
AL512785.1	1.32176634179793	1.10694300022464	1.57828023841818	0.0020513003247885
NDUFA6-DT	0.213797491462923	0.101518391792117	0.450257008103906	4.91170570751084e-05
AL021368.2	0.180030851501289	0.0874332232468417	0.370695558149285	3.27218181739072e-06
AC110285.1	0.862195301144875	0.791079325145366	0.939704418617817	0.000735710930985748
AC002351.1	1.14192775120001	1.02926074804705	1.26692773569279	0.0122750808354045
AL359921.2	1.3368714966434	1.07002115502191	1.67027108777205	0.0105968423099888
AL117332.1	2.56347312774412	1.72187980261304	3.8164072002551	3.54534673157611e-06
AC034206.1	3.48145449943794	1.87531300045667	6.46320130490489	7.75240811049849e-05
ST6GAL2-IT1	0.186107007507903	0.076129084539931	0.454961706854359	0.000227141515706958
AC073046.1	1.36303795834495	1.04244926394635	1.78221860779671	0.0235841021058435
ID2-AS1	0.769561225473419	0.61334463791418	0.965565594192111	0.0236567091508955
AL021707.7	3.06568985323748	1.07035120737966	8.78072002109636	0.0369247844489601
AC009283.1	0.851757552110342	0.75139150106617	0.965529855671222	0.0121301481022143
AC005476.2	1.61522955991787	1.08791714831279	2.39812979809963	0.0174135796960849
AC018697.1	2.56788029271748	1.62999769165824	4.04541014473372	4.76474126229568e-05
AL035071.1	0.887372314831004	0.804240881136208	0.979096740290144	0.0172712647152049
AC012313.5	1.82222476743817	1.31946071895448	2.51656078530039	0.000269464910236071
AC097713.1	1.18488879447281	1.09837673094577	1.27821485626187	1.15602217094409e-05
AP000757.1	0.60421234497512	0.475256556959877	0.768158908013033	3.90014088213209e-05
AF131215.6	0.735822236772035	0.624954079168464	0.866358636859542	0.000231729288810701
TTC28-AS1	0.59339576910213	0.434150701819095	0.811051409828265	0.00106197021916848
FAM111A-DT	2.33621611796116	1.78601612742221	3.05591067517348	5.9038511765197e-10
AL139286.1	0.751663685478336	0.590883155655196	0.956192930293267	0.0200843519442023
LINC01397	1.79865144159238	1.06248929225133	3.04487492903322	0.0288417647443657
SGMS1-AS1	0.114033920109929	0.0252052640763747	0.515913457452177	0.00481268044527559
AC005753.1	0.373396572696847	0.169672809247171	0.821728602952784	0.0143711515884429
AC145098.1	2.02232800308208	1.43697071697716	2.84613353893066	5.35938098195246e-05
AC092957.1	1.26088539088841	1.13519941350013	1.40048695414132	1.51237821408715e-05
AC013472.2	0.524591826217278	0.372793833672547	0.738200472424403	0.000214261213534166
AC023421.1	0.64878253305808	0.492138947218071	0.855284422378273	0.00214993103929396
ZNF474-AS1	1.33379905995616	1.21494375424907	1.46428172178186	1.46169808942595e-09
AC010624.2	0.441114868666477	0.242260194552022	0.803195620801251	0.00743493509898488
AC026740.1	2.61770003276331	1.05073663304127	6.52147574002011	0.0388066229997418
RNF216P1	1.31275474054201	1.11742925893588	1.54222291481489	0.00093028496734652
AC126407.1	0.770658842688157	0.667677630700624	0.889523663074091	0.000371429419906338
AC110285.5	0.553728988783583	0.311388855531438	0.984671697694504	0.0441610196374783
AC107375.1	0.837048280524084	0.731586054421359	0.957713477032443	0.00963109218815811
AL512622.1	0.194136795694083	0.0560039828599362	0.672971698041994	0.00975517439881562
NINJ2-AS1	1.6891212477734	1.15646380091233	2.46711621014745	0.00668725088138071
AC005696.4	0.859890756602085	0.808235574348933	0.914847275666297	1.79179851339988e-06
CPB2-AS1	0.603483937216474	0.416100200528555	0.875252792514106	0.00775921082390307
AC008443.4	0.847294638704342	0.736306280669224	0.97501301241736	0.0207113803407203
AL590666.2	0.929831064365547	0.893442392763995	0.967701796177864	0.000354469450207075
AL139246.4	0.29435352695588	0.128910896105727	0.672123159863104	0.00369473275830174
LINC01831	2.00887415300083	1.67647016549774	2.40718591099808	4.07580511800104e-14
AC112484.3	1.18911686506941	1.09575719447527	1.29043087822902	3.29622690103125e-05
U73166.1	0.517740645370171	0.295175206793362	0.908122937493101	0.0216685446725892
AC100793.2	4.29939679809797	1.22255850893197	15.1197776568121	0.0230168520061699
AC015908.3	2.2288404266785	1.70712317613122	2.91000070589783	3.84642862950232e-09
AC117490.2	0.594818389200935	0.374557195801266	0.944605844174783	0.0277036583728572
AL136964.1	0.16723690847776	0.081421111487006	0.343500390088165	1.1177382490118e-06
AL354863.1	0.583958556863279	0.367272049135332	0.928487743449786	0.0229921160158224
APTR	1.35393959445812	1.12525595783481	1.62909817333358	0.00132660910385881
AL592424.1	0.318399536022972	0.162114875162393	0.625348318210104	0.00089032966410459
AC005261.3	1.15626769330508	1.0345713959618	1.29227908658555	0.010498757843532
EIF3J-DT	0.69766444567946	0.545797486659348	0.891788054474897	0.00404883434310053
AC109439.1	0.618910091124583	0.502204724534757	0.762736155560259	6.78056392211916e-06
AC074286.1	0.576193784566192	0.437333379813531	0.759144608431828	8.9060631655752e-05
AL118558.4	0.378436730591338	0.23944940919261	0.598098611074294	3.16882082804075e-05
AC083867.2	0.560846361634498	0.390135467581588	0.806254922959224	0.00179082672925123
AC107294.3	0.815527771628233	0.675738948527455	0.984234441045971	0.0335357906467368
AC008124.1	0.791235925619401	0.655705096818664	0.954780270930129	0.0145785830328347
AL359962.1	2.39014247243702	1.53725350039294	3.71622574746917	0.000109063865767138
AC018635.2	0.438082603004392	0.216458480133569	0.886619766232668	0.0217610287749925
AC074138.1	2.7990605648641	1.10193230645537	7.11000122228896	0.0304611969996266
AF127577.4	3.4071543197332	1.36216515362199	8.52224161483586	0.00877458819653746
AP001269.2	2.11473953230356	1.57020531518208	2.84811371242166	8.20975353128438e-07
AJ011932.1	1.14131383461306	1.04389861576983	1.24781971103445	0.00368692420908057
LINC00320	0.882729673491823	0.817899305298382	0.952698787509928	0.00135050729215569
NRSN2-AS1	1.20460801017704	1.00606071499881	1.44233885346016	0.0427937721095274
AC090246.1	1.92317418991353	1.18701452737684	3.11588348705639	0.00789975199004532
AC093726.2	1.94400051273951	1.55104821162901	2.43650581922427	7.94425746234268e-09
AL139123.1	0.297805849722277	0.0993437494020264	0.89274186511626	0.0305784024424233
AC009955.3	0.443360051319815	0.205387801692855	0.957058469325576	0.0382879112450698
AC121761.2	0.454672346010789	0.272880166408158	0.757574084434354	0.00247982632543919
AC104785.1	0.451299680474866	0.212206928509648	0.959777341046883	0.0387718645444967
AL049838.1	0.917437818129238	0.881619015861287	0.954711882333272	2.22673970904024e-05
CD27-AS1	0.927500423488092	0.880385349606463	0.977136927545568	0.00466235764626862
AC027130.1	0.643794286723551	0.509755911277961	0.813077542502263	0.000217916934835825
LINC02381	1.05891535932763	1.02465051151376	1.09432604153335	0.000647357997091885
LINC00601	2.35303190603522	1.72081218915446	3.21752669217218	8.32780392729996e-08
SBF2-AS1	5.52460961156882	3.01052844312604	10.1381906654721	3.42769940390336e-08
AL353796.1	0.443995452925665	0.289581838672166	0.680746980275369	0.000196408632297405
LINC00641	0.895080961816066	0.854542517579115	0.937542499904226	2.76891731874374e-06
AC008115.3	1.72148126319029	1.07632986129039	2.75333598564512	0.0233933122909298
AC010761.4	4.23169189279787	1.91303639760505	9.36062497189778	0.000368854176908136
AC096677.1	2.61476223352544	1.6138782640309	4.23636756888624	9.45705116845975e-05
MACORIS	1.03844712227909	1.0060914204929	1.07184337705753	0.0194914192569628
CDK6-AS1	1.340585445356	1.21259548228364	1.48208480285263	1.03358088355359e-08
AC092111.1	0.739549369911688	0.661514994680594	0.82678892381095	1.13802745501122e-07
AC100814.1	0.808424015927674	0.671588229105865	0.973140030162153	0.0245931338869381
AC124798.1	0.788247596922657	0.644177580574296	0.964538805433763	0.0208567915027879
AC097537.1	0.363951004850138	0.155801915561902	0.850184244870831	0.0195487650531227
LINC00836	0.843158248303109	0.773409089703619	0.919197668020684	0.000107754712192979
AC008982.2	2.2345787966111	1.15803635599055	4.31190469317582	0.0165092314481026
AC011474.1	0.191730831848647	0.070441121895156	0.52186437257613	0.00122520097933787
LINC00237	0.850236489090892	0.771098555805794	0.937496357552087	0.00113482616936536
AL645608.6	0.747331671814868	0.640248626220408	0.872324601451526	0.000223319540381799
AL138767.3	0.233585907455249	0.114906281798886	0.474842413378142	5.88037891312788e-05
LINC02587	1.0407547339745	1.01670296964567	1.06537548195402	0.000812345147210175
AL157700.1	0.740483316747133	0.662095381680787	0.828151891029488	1.41860980003691e-07
BX293535.1	0.718719351443254	0.57464128667449	0.898921671863127	0.00380989263201089
BX322234.1	2.79493521866537	2.0834587882111	3.74937239975037	7.02844624884194e-12
AL731567.1	2.50434976371365	1.55337171915152	4.03751894133772	0.000164971718650616
AC004233.1	0.113154228584384	0.0286950647698431	0.446204932772382	0.00185356308844296
AC112220.2	5.46289667856045	3.28983608668748	9.07134560332332	5.30094598385078e-11
LINC01354	1.12410950584696	1.04785127049108	1.20591749680591	0.00109828697331742
TMCC1-AS1	0.578310059806403	0.420078201359588	0.796143489928441	0.000785839100789554
AC006504.5	1.59884090764586	1.05774900998097	2.41672856588903	0.0259932111756994
AC090617.5	0.544706932569034	0.43881586541941	0.676150672230554	3.62561107769727e-08
AC097468.2	0.282709686760304	0.127944738897155	0.624681934380704	0.00178935496021937
AC092718.3	1.18832977409956	1.12640507627226	1.2536588140075	2.62881769641474e-10
AC012558.1	0.602321253307409	0.458939555580957	0.790498199107206	0.00025741033434786
LINC02610	1.81972596444993	1.2172495045881	2.7203975628758	0.00352008922668996
AL662791.1	1.40071056549029	1.13199164068221	1.7332195908211	0.00193016036382786
LINC01719	0.492296890446672	0.300292917042345	0.807066083111404	0.0049564891870711
AL049749.1	0.776870294925493	0.691294611242082	0.873039432570198	2.23380330830022e-05
MYCNOS	0.536303199162482	0.292941257419212	0.981838898234516	0.0434491480842372
DLG5-AS1	0.761689225282268	0.586870144271146	0.988584070214776	0.0407296240789724
ELOVL2-AS1	1.46501381811182	1.00112330540661	2.14385728078408	0.0493282781412188
PIK3CD-AS2	1.665450591217	1.24791372964425	2.22269024364031	0.000532339256995896
AC079061.1	0.0397826171213756	0.00629069245487091	0.251587028992414	0.000611577956643047
LINC02777	1.6957138119699	1.40886042346287	2.04097246556039	2.33427564398287e-08
MIR23AHG	1.11162139054061	1.02989180842253	1.1998368234428	0.00660944059101267
LINC00609	0.766091580764322	0.643205327016413	0.912455611710134	0.00281734410825744
MAN1B1-DT	0.733684838984633	0.596654799707388	0.902185724844412	0.00332670624266033
STARD7-AS1	2.18843078557933	1.24296992991036	3.85305323003008	0.00665630149421375
AL162724.2	1.78854032144797	1.30021444032635	2.460268385146	0.000352078539566612
Z84485.1	0.42768189901605	0.224070778141122	0.816312632389642	0.0100141523575223
AL133410.1	0.446503606009483	0.246719546124718	0.808065162695668	0.00771935076647855
AC012508.2	0.357820800917348	0.168386427782834	0.760368440942631	0.00753337717879872
LINC01579	1.20966399821569	1.12396878766901	1.30189290364002	3.82789440202072e-07
DLEU1	2.84242555633953	1.11308264905922	7.25856525583328	0.0289670901716891
MIAT	0.931642771414883	0.878838095927534	0.987620197112134	0.0173878003381657
AC009902.3	1.2382683746929	1.11258171596376	1.37815366346947	9.09440221912927e-05
AC104964.3	0.842836092795065	0.731862707816705	0.970636530227421	0.0176101301647488
LINC00632	0.5841275886659	0.39592122377814	0.861800326298845	0.00673789369407449
CCR5AS	1.25959865024134	1.06397993345398	1.49118297235108	0.00735896772772452
AC026471.4	0.860466970422589	0.759275267040813	0.975144903736778	0.0185596179446197
AL031666.1	3.14814437916221	2.13164118499315	4.64938147274655	8.18841574205565e-09
AC079834.1	1.71180945193019	1.09716885582407	2.67077540905645	0.0178571891083323
RFPL1S	0.889326263146087	0.79729902660533	0.991975627624699	0.0353327634319121
AL117339.3	0.0140961893914124	0.00249151666285318	0.0797516461844659	1.43578173991472e-06
AC012360.2	1.71060089192776	1.16815346347034	2.50494091998072	0.00580449494633606
GAR1-DT	0.647560719335489	0.423746899278307	0.989588091241435	0.044607467217918
AL355574.1	0.654817276644866	0.543144700399412	0.789450151087331	9.07363946349231e-06
MAPKAPK5-AS1	0.858596257362447	0.77404578760055	0.952382333145943	0.00394691730690156
AL158166.2	18.7716874457123	8.78961244891234	40.0900781015797	3.60779180008271e-14
AC073842.2	1.59373661184929	1.08096620113577	2.34974635218019	0.0186217690082619
STPG3-AS1	0.187213665049634	0.0428576809134103	0.817798715057158	0.0259238679848983
AC051619.3	0.309784156331449	0.164581100103378	0.583093827017248	0.000281746978092954
PDC-AS1	0.274912606176836	0.096750267045529	0.781154857168252	0.0153719331583906
AL162511.1	0.902084295524264	0.841214915253777	0.96735811678519	0.00383992650983197
AC010319.4	2.11292701300977	1.11662066559277	3.99818908952073	0.0215074877124897
PTPRN2-AS1	4.45149212256495	2.63875642010386	7.50951545443435	2.18460427316566e-08
AL512625.1	0.560569751749745	0.338155073861621	0.929273197022506	0.0248066324981891
ZNF32-AS1	0.510982445378489	0.312829751118413	0.834649065670696	0.00731987314870089
AC008840.1	0.300301309402216	0.0994099597230493	0.907161381816517	0.0329490928000778
AC067750.1	0.113546617799509	0.0415061856711698	0.310624409475986	2.26536574526536e-05
AC004233.3	0.23131537506255	0.0608870641147961	0.878787695190015	0.0315790438386081
AGAP2-AS1	1.0113429637962	1.00388973760403	1.01885152532908	0.00280232021211801
ELOA-AS1	2.39216474159614	1.45060080665648	3.94488416432466	0.0006321154630962
AC023983.2	1.46717859716636	1.16511839234936	1.84754875566121	0.00111677294908128
SLC9A3-AS1	0.897720990754171	0.832640356525596	0.967888441779936	0.00495444101484752
AC004112.1	2.15051820909464	1.01849901966992	4.5407295228879	0.0446397334360697
AL355974.2	1.07725232774278	1.04782466802715	1.10750644934918	1.39602540970676e-07
AC087442.1	0.518521628541473	0.319439456351764	0.841676486480209	0.00787600450462112
CNIH3-AS2	1.47758838070456	1.25921336941428	1.73383437296943	1.71224991276296e-06
DLGAP1-AS1	1.51999064101834	1.28931402008729	1.79193859121062	6.16807431807158e-07
AL021707.3	2.26423063819085	1.25090473811565	4.09842590463364	0.00694597794810123
FZD4-DT	9.3600044260492	3.83718991871512	22.831729654131	8.84674862245249e-07
AC091271.1	0.726081208474215	0.616376266518275	0.855311844301432	0.000128139380721925
RUNDC3A-AS1	0.169486891713409	0.0748510055617216	0.383773153708479	2.07469475094516e-05
AP003119.3	2.39474225455776	1.10331315673709	5.19779033789852	0.0272009918772494
AC020892.2	0.241560266184622	0.0849740624555936	0.686696157779664	0.00769716484249503
AC025171.5	2.14136829487866	1.76253527480064	2.60162632763771	1.78169862045655e-14
AL133163.3	0.428960919959258	0.237081513355955	0.776135887811816	0.00514776647028004
AC008957.1	1.81268526452546	1.24029236872636	2.64923654380128	0.0021244768950135
SUGT1-DT	0.72585463576034	0.530228070754725	0.993657222834012	0.0455352799955437
LINC01089	0.910273346279865	0.831720855822885	0.996244784709345	0.0411841320371353
KIF1C-AS1	0.323049705995309	0.1184558925262	0.881012420049706	0.0272825655900568
AC078993.1	3.12950221002086	1.94666978281186	5.03104541355692	2.47764793454033e-06
AC145207.1	0.162357212791558	0.0331298274371188	0.795653541977386	0.0249706112778169
AC092953.2	0.449838053743684	0.207396290649705	0.975688976702501	0.0431489107132906
AC011346.1	0.229742833983532	0.10533900974725	0.501065748514524	0.000218305614035127
PAN3-AS1	0.594248875452839	0.426562056598189	0.82785545623343	0.00209248895919231
AC021739.2	0.900497894522734	0.855278150963333	0.948108468720419	6.68907431409719e-05
AC083809.1	1.83528853360558	1.12702576678597	2.98864861909036	0.0146621315605633
AC024060.2	0.85685680024896	0.758899650053419	0.967458050720152	0.0126285391065634
AC083864.2	0.750902235916841	0.646701590047122	0.871892348159877	0.000170907913888543
LINC00621	0.272287434279849	0.0769683964926394	0.963258301396382	0.0435877762331019
AC005070.3	0.250868955153784	0.129418290657564	0.486293184218258	4.22488695911843e-05
AP006623.1	0.482468907403667	0.281623823773049	0.826550266567204	0.0079661193030547
SLC6A1-AS1	0.710559745707382	0.525394800539539	0.960982392100666	0.0265315512665317
AP000866.6	0.27713467752054	0.0920204086585266	0.834636909399303	0.022530199074062
HYI-AS1	1.52322935528467	1.0609648549383	2.18690341909194	0.022567392188395
AC126118.1	0.550516538982826	0.341475411888555	0.887526448881011	0.0143001752328369
GAS5-AS1	2.40350993107244	1.71715477909066	3.36420458953796	3.19856202266492e-07
LINC01534	2.25800453737897	1.33079447366945	3.83123359143917	0.00253305329054752
PANTR1	1.00992480872845	1.00364084772755	1.01624811464636	0.00192760910935877
AL133342.1	2.27734633089439	1.47989468478311	3.50451039804785	0.000182359012879193
FAM198B-AS1	1.77964910945133	1.41909563250436	2.23180938636367	6.03284215738944e-07
WARS2-IT1	1.39168564391736	1.02781307644723	1.88437856636386	0.032567996087217
LINC02166	1.34015193245613	1.20460326928657	1.49095328549921	7.38670747687354e-08
AL121894.2	1.05962080726123	1.03262569115186	1.08732163532411	1.09108599974614e-05
AP001469.3	0.428832948145037	0.313329750955335	0.586914255202591	1.23567212667784e-07
PSMB8-AS1	1.24647793012333	1.14715320008909	1.35440255945227	1.98995573878615e-07
AC091982.3	0.654237275828475	0.514030066515173	0.832687504031108	0.000565046183760232
XPC-AS1	3.0111942874072	1.36291922846655	6.65284548572664	0.00642004863060562
THAP7-AS1	0.419961807657568	0.256016489741501	0.688892813385148	0.000590827296432113
AC018647.1	0.856438756848364	0.75985621960134	0.965297546181562	0.0111329225536018
AC009549.1	1.07758876388967	1.01350238876747	1.14572748612206	0.0169083605553939
AL139220.2	0.307834387161361	0.100582077833195	0.942136133597912	0.0389794868150197
B3GALT5-AS1	1.38930525971046	1.1879839347322	1.62474343989698	3.84439671346051e-05
AL158835.2	0.259405874389309	0.126074145086971	0.5337447073011	0.000246916737476598
AC026979.3	0.54082922987765	0.294497766500086	0.99320364757322	0.0474844188607238
AC100847.1	0.284595170635505	0.132244521491356	0.612459482144571	0.00131016116136185
AC138028.2	0.1282303855088	0.0239465096868099	0.68665671877821	0.0164376093215235
AC067852.3	0.586774231049929	0.375466861935751	0.917002359273857	0.0192667588781619
AC112722.1	0.379623785993066	0.173415058477416	0.831036359570106	0.0153946502098079
AL136295.7	0.739456881939324	0.626433989150115	0.872871666796477	0.0003617005373859
KDM4A-AS1	3.40199670439706	1.30820642399109	8.84690776966201	0.012041467003793
AC108673.3	0.870441868767162	0.805771002772788	0.940303193209495	0.000427256199074743
AC010273.3	1.58365462917947	1.35370761399525	1.85266150429613	9.28157627086074e-09
AL031058.1	1.30240581439097	1.08135700201859	1.56864097813485	0.00536625890759539
AL022324.3	0.1332826611138	0.0256250224420544	0.693239110082587	0.0165994817765875
AL135999.3	0.14284914860541	0.0490174464851909	0.416298292149013	0.000362750689776813
AC245060.5	0.443767609946357	0.245475756793208	0.802236824565119	0.00715879353650097
BDNF-AS	0.763798369708847	0.648139133635115	0.900096783692009	0.0012984501750559
AC011474.2	0.245942815377971	0.0769441434229194	0.786126997393088	0.017989052080114
AC103974.1	0.712295651606542	0.594249412469622	0.853791496720284	0.000242760408331846
AC025211.1	0.76079459238151	0.615636076864601	0.940179488415925	0.0113727428181431
AC006213.2	1.63735802638503	1.06741119773901	2.51162936293553	0.0238951818107998
LINC00327	4.22897330816423	2.63254126763749	6.79351752658952	2.48709669295654e-09
AP002807.1	3.04268697959815	1.60795817007186	5.75757767094301	0.000627154421159
MIR4500HG	0.19251965515275	0.0449163050873488	0.825175124001309	0.0265042288399829
AL731577.2	0.26709605393684	0.141729333126776	0.503355942307425	4.44316379604711e-05
AC080112.1	1.49842917963276	1.20796259125411	1.85874134069321	0.000234643380066151
AC009166.1	6.33007628667717	3.0100075499266	13.3122143816981	1.14260769297486e-06
SNHG21	0.60495626333268	0.44476354412548	0.822846398674682	0.00136325970262652
AL512329.2	1.19535492241856	1.10829603446534	1.28925246154075	3.74542369906858e-06
LINC02308	1.14230948915407	1.02043492397707	1.27874001403812	0.0208118170197067
AC018521.6	1.94608020520864	1.08187012803523	3.50063105262259	0.0262391795843533
AC009318.2	0.699106545287754	0.53335872359546	0.916362553085159	0.00952611034502858
LINC02611	4.43715312450686	1.8946968036114	10.3912815036126	0.000599414704214578
AC004803.1	0.571621779277281	0.396012942323418	0.825102979279075	0.00282122545871639
AL356056.2	0.557066051909382	0.35958516600338	0.863001635020141	0.00880127738724135
AL160412.1	2.79360556266397	1.86491101513735	4.1847744886489	6.27605773473559e-07
AL390195.2	1.76234370248456	1.13590116176372	2.73426547153496	0.0114521683093052
AL590666.1	0.529009004201613	0.285287389124739	0.980942506379139	0.0432760345579855
AC069224.1	0.597221115572556	0.427146152786921	0.835014101282685	0.00257517095516724
MBNL1-AS1	0.16616142311848	0.035922387547332	0.768590854279374	0.0216317487259166
AL008718.2	0.107867484383026	0.0333630427854191	0.348750989589222	0.000199695280045857
AP000692.1	1.79486366754927	1.01868997712722	3.16242984364427	0.0429660058719506
BX649601.1	0.600563937085773	0.402296771226174	0.896544711081437	0.0126254858902646
AL445524.1	2.55926204027695	1.76213355717306	3.71698397328646	8.00355770738758e-07
DICER1-AS1	0.591330686809205	0.470457848490096	0.743258896167841	6.69609105326544e-06
AL158166.1	1.98194591943932	1.22625469147132	3.2033391226981	0.00522854664170807
BX664727.3	2.44650533704154	1.67067004755576	3.58262744515564	4.28391153410798e-06
AC073508.3	0.762166913587139	0.607708889992824	0.955882682864497	0.0187506074630211
AC104985.2	0.243358087931228	0.0857066416039961	0.690998478684784	0.00795124854488353
AC123912.4	1.47684200788216	1.28750741584015	1.69401922615116	2.54639370146045e-08
AC010624.1	1.54392965034723	1.30174190434673	1.83117617805933	6.06708647388892e-07
AC118754.1	0.0211546027043885	0.00396852233187331	0.11276671218057	6.30082217936044e-06
AL359541.1	0.279500828640104	0.112515669533081	0.694309632913277	0.00603583590549559
AL355916.2	0.944841695467366	0.912746546504794	0.978065414667617	0.00129181141823294
AGBL5-IT1	0.663515161648134	0.517097043690795	0.851392161507316	0.0012610766276248
LINC01114	1.67427247170343	1.42405622584066	1.96845339294739	4.36560999340691e-10
AC010175.1	0.487428623510492	0.347058668577462	0.684572046539458	3.37190057461135e-05
AL390786.1	0.300428492801227	0.157937168728362	0.571475859758203	0.00024688032339366
AC008669.1	0.442987360216202	0.323506320941376	0.606596497837457	3.83348233588761e-07
AL731571.1	0.0920538501705665	0.0370835364024256	0.228508717164063	2.71586796273268e-07
SMCR2	0.298911967222333	0.0970584906213945	0.920562060842825	0.0353620789068646
AF117829.1	0.214321508146664	0.0730019349988059	0.629212209991582	0.00506176037886292
AC017083.1	0.457033410028097	0.23832175436152	0.876460222615906	0.0184289902622659
AC074032.1	0.646903883735995	0.434810085628477	0.962453835880632	0.0316534804841304
AC093673.1	1.04179885118882	1.0251071344627	1.05876235746542	6.72933504958842e-07
FOXD3-AS1	1.1987158591307	1.11785208229035	1.28542920275048	3.64874211292731e-07
SNHG4	3.01940226430621	1.74146149895411	5.23513729081743	8.30014044178932e-05
FOXCUT	1.4893632694066	1.09445889103543	2.02675766666663	0.0112713862467173
MIR325HG	0.744672140651921	0.570951300089989	0.971250257203571	0.029615411946491
AC015540.1	0.805695005607043	0.706857356724099	0.918352813173743	0.00121430794073021
MMP25-AS1	0.572610239053112	0.397387109977643	0.825095926958752	0.00277611061538983
AC110285.3	0.197110746811924	0.0663157708214112	0.585873405790381	0.00347878288947555
AC104078.1	5.42772012878122	2.10802767534072	13.9752177549639	0.000455872736264491
AL158212.3	0.615020762711772	0.496797240820513	0.76137809852134	8.08159248817457e-06
AL158163.1	0.272425867391625	0.107137536863904	0.692715694204871	0.00631423047698182
AC026585.1	0.264730455613729	0.0744037153046292	0.941918207209368	0.0401340429384094
LINC02773	8.25530856592045	3.57573438065152	19.059055361417	7.62415834554236e-07
CA3-AS1	1.40456771954718	1.20579519506017	1.63610743091038	1.27883350587381e-05
TGFB2-AS1	1.05072376484314	1.03158403937924	1.07021860348915	1.32619642733005e-07
AL449403.1	0.227030692834252	0.0790980544720262	0.651633416685729	0.0058502487121397
C5orf64-AS1	0.103587250832647	0.0217447461406515	0.49346717895251	0.00441671297319342
AL391834.2	0.758811896513875	0.674193638433809	0.854050619090073	4.75825386577315e-06
LINC01160	3.49408235339869	1.23852633744975	9.85736929702344	0.0180677814738638
AC008915.2	2.0135543981909	1.38062993272857	2.93663147405554	0.000277774488389974
AC099850.3	1.23592090193807	1.15719442574184	1.32000331307176	2.83407966542687e-10
AL445493.3	0.0803551299765412	0.0200083582773172	0.322712479657406	0.00037889141346935
AL354919.2	1.05846252140702	1.01841293086813	1.10008708183653	0.00388841970928371
AL159169.2	0.573144903490399	0.416717246051476	0.788292501713359	0.000619814876091177
DRAIC	0.448047331811712	0.276809661096012	0.725214614073622	0.0010846706199502
AL359881.3	0.496210255109001	0.269183320350913	0.914709785711672	0.0247264213441839
CPNE8-AS1	1.61922092064226	1.19114045678123	2.20114796279406	0.00209434246217283
MAGI2-AS3	1.23341702163248	1.04673360872301	1.45339514903769	0.0122298927684542
AC016876.1	0.903328505498946	0.851165776148495	0.958687968563951	0.000807542546600665
AL807752.4	0.193078440286044	0.0535496040860122	0.696163580283671	0.0119556163407225
VASH1-AS1	0.536643714750522	0.347907075670623	0.82776838046803	0.00488107335547676
LINC01503	1.28065152776708	1.16454080237222	1.4083390914524	3.37404426809393e-07
AL121890.5	0.486557586116736	0.283245043271395	0.835807334432014	0.00906223766891336
AL604028.1	1.1897488706792	1.07475122798418	1.31705118210228	0.000808376925837267
AC018752.1	1.74827322023789	1.02356348090271	2.9860964264819	0.0408318796054832
TMEM254-AS1	0.493089390790025	0.37205294526928	0.653501471769572	8.64150208746059e-07
AC022558.3	0.286362260242044	0.0901270885460851	0.90986345408241	0.03399640882395
AP005432.2	2.85588508694248	1.88263789954914	4.33226146768514	7.98584056103904e-07
