# Supplementary material for: Establishment and Validation of a Ferroptosis-Related lncRNA Signature for Prognosis Prediction in Lower-Grade Glioma
Source: Front Neurol. 2022 Jun 27;13:861438. doi: 10.3389/fneur.2022.861438 (PMC9271629; doi:10.3389/fneur.2022.861438)
Supplement: Supplementary file 4 [file Data_Sheet_2.ZIP › Function_Enrichment_Analyses/GO_results/GO_results.txt]

ONTOLOGY	ID	Description	GeneRatio	BgRatio	pvalue	p.adjust	qvalue	geneID	Count
BP	GO:0030198	extracellular matrix organization	67/817	368/18670	1.06903220622347e-23	5.29491651742483e-20	4.26600115136122e-20	COL14A1/FN1/SERPINE1/TNC/COL12A1/PDGFA/MMP14/LOX/TNFRSF11B/SULF1/ADAMTSL4/IL6/PDPN/IBSP/ITGAL/ITGA5/ADAM19/SPP1/SFRP2/FBLN5/LOXL2/HSPG2/COL5A1/NID2/COL8A1/LAMC1/LOXL1/COL3A1/KLK7/TTR/THBS1/COL1A1/CARMIL2/LAMA2/TGFB2/EFEMP2/BGN/ANXA2/PTX3/MMP19/TIMP1/SERPINH1/TGFBI/COL8A2/COL4A1/NPNT/CCN1/OLFML2A/COL1A2/COL15A1/MFAP2/POSTN/COL5A2/LAMB1/COL4A2/ECM2/COL6A3/AEBP1/MMP2/NDNF/COL11A1/FMOD/LUM/ADAM12/COL…	67
BP	GO:0043062	extracellular structure organization	71/817	422/18670	5.85985838455491e-23	1.45119392893502e-19	1.1691959545183e-19	COL14A1/FN1/SERPINE1/TNC/COL12A1/PDGFA/PLA2G2A/MMP14/LOX/TNFRSF11B/SULF1/ADAMTSL4/IL6/PDPN/IBSP/MTTP/ITGAL/ITGA5/ADAM19/SPP1/SFRP2/FBLN5/LOXL2/HSPG2/COL5A1/NID2/COL8A1/LAMC1/LOXL1/COL3A1/KLK7/TTR/THBS1/COL1A1/CARMIL2/LAMA2/TGFB2/EFEMP2/BGN/ANXA2/PTX3/MMP19/TIMP1/SERPINH1/TGFBI/SDC1/COL8A2/COL4A1/NPNT/CCN1/OLFML2A/COL1A2/COL15A1/MFAP2/POSTN/COL5A2/LAMB1/COL4A2/ECM2/COL6A3/AEBP1/MMP2/NDNF/APOC2/COL…	71
BP	GO:0140014	mitotic nuclear division	42/817	264/18670	3.39630470768004e-13	5.60729907237975e-10	4.51768110414562e-10	CDCA8/BIRC5/NCAPG/PTTG1/CENPE/AURKB/CENPF/TOM1L1/CDC6/TPX2/CCDC8/MYBL2/MKI67/FLNA/SMC4/TACC3/IGF2/CDC20/NUSAP1/TTK/KIF14/AURKA/BUB1B/NDC80/CAV2/CENPK/CCNB1/NPM2/BUB1/UBE2C/CDC25C/KIF4A/PSRC1/KIFC1/DLGAP5/ESPL1/NUF2/SGO1/NEK2/KIF23/NCAPH/KIF2C	42
BP	GO:0030199	collagen fibril organization	18/817	54/18670	6.31819956386558e-12	7.82351060995655e-09	6.30323540700379e-09	COL14A1/COL12A1/LOX/SFRP2/LOXL2/COL5A1/COL3A1/COL1A1/TGFB2/ANXA2/SERPINH1/COL1A2/COL5A2/AEBP1/COL11A1/FMOD/LUM/ADAMTS14	18
BP	GO:0000070	mitotic sister chromatid segregation	29/817	151/18670	1.46806443910254e-11	1.45426463337498e-08	1.17166995550268e-08	CDCA8/NCAPG/PTTG1/CENPE/AURKB/CENPF/CDC6/SMC4/TACC3/CDC20/NUSAP1/TTK/KIF14/BUB1B/NDC80/CENPK/CCNB1/BUB1/KIF4A/PSRC1/KIFC1/DLGAP5/ESPL1/NUF2/SGO1/NEK2/KIF23/NCAPH/KIF2C	29
BP	GO:0061448	connective tissue development	40/817	273/18670	1.79718757456849e-11	1.48357834280629e-08	1.19528738512091e-08	COL14A1/COL12A1/CHI3L1/RUNX3/LOX/EVC/MGP/SULF1/ADAMTS7/TYMS/CDK4/SFRP2/CYTL1/CCN4/LOXL2/SNORC/COL5A1/SHOX2/HOXA5/COL1A1/ANXA2/STC1/SNAI1/PDGFD/TIMP1/NOG/SERPINH1/TGFBI/FOXD1/CCN1/MSX2/HOXC4/ACTA2/WNT10B/COL6A3/FRZB/COL11A1/LUM/COL6A2/SCIN	40
BP	GO:0051216	cartilage development	34/817	209/18670	3.29766541150519e-11	2.33333382616931e-08	1.87991722932574e-08	COL14A1/COL12A1/CHI3L1/RUNX3/EVC/MGP/SULF1/ADAMTS7/TYMS/SFRP2/CYTL1/CCN4/LOXL2/SNORC/SHOX2/HOXA5/COL1A1/ANXA2/STC1/SNAI1/TIMP1/NOG/SERPINH1/TGFBI/CCN1/MSX2/HOXC4/WNT10B/COL6A3/FRZB/COL11A1/LUM/COL6A2/SCIN	34
BP	GO:0099504	synaptic vesicle cycle	32/817	194/18670	8.6521456626128e-11	5.35675968336515e-08	4.31582686933752e-08	GRIN3A/RIMS2/CHRNB2/RAB3A/CAMK2A/RIMS1/SNCB/UNC13A/UNC13C/PRKCG/SYT1/SNAP25/SNAP91/SLC17A6/DNM1/PACSIN1/RIMS3/STXBP5L/NAPB/SYN1/SLC17A7/SLC17A8/CPLX2/SYN2/BSN/SYT4/DOC2A/PCLO/CPLX1/HTR2A/STX1A/PRKCB	32
BP	GO:0017156	calcium ion regulated exocytosis	28/817	154/18670	1.27088911478864e-10	6.66290472071789e-08	5.3681600298047e-08	GRIN3A/RIMS2/CHRNB2/RAB3A/CAMK2A/RIMS1/UNC13A/UNC13C/PRKCG/SYT1/CACNA1I/SNAP25/SYT13/RIMS3/CDK5R2/STXBP5L/NAPB/SYN1/CPLX2/SYN2/SYT4/DOC2A/PCLO/CPLX1/HTR2A/STX1A/PRKCB/SCIN	28
BP	GO:0000280	nuclear division	49/817	407/18670	1.345226069194e-10	6.66290472071789e-08	5.3681600298047e-08	TOP2A/CDCA8/BIRC5/RAD54L/NCAPG/PTTG1/CENPE/AURKB/CENPF/TOM1L1/CDC6/TPX2/ASPM/CCDC8/MYBL2/MKI67/FLNA/SMC4/TACC3/IGF2/CDC20/NUSAP1/TTK/KIF14/AURKA/BUB1B/NDC80/CAV2/CENPK/CCNB1/MSX2/NPM2/BUB1/UBE2C/CDC25C/KIF4A/PSRC1/KIFC1/DLGAP5/ESPL1/NUF2/SGO1/NEK2/RAD51/LIF/KIF23/NCAPH/KIF2C/MND1	49
BP	GO:0006836	neurotransmitter transport	38/817	269/18670	1.72365189841651e-10	7.76113441168815e-08	6.25298023626506e-08	GRIN3A/RIMS2/HTR1A/CHRNB2/RAB3A/CAMK2A/HRH3/RIMS1/SYNGR3/UNC13A/UNC13C/PRKCG/SYT1/SLC6A17/SNAP25/SLC17A6/AQP1/SV2B/RIMS3/SLC6A7/STXBP5L/NAPB/MAOB/SYN1/SLC17A7/SLC17A8/CPLX2/SYN2/SYT4/DOC2A/PCLO/RGS4/CPLX1/HTR2A/STX1A/PRKCB/CACNA1B/RPH3A	38
BP	GO:0000819	sister chromatid segregation	30/817	189/18670	8.74547665248786e-10	3.60969548831436e-07	2.9082545604896e-07	TOP2A/CDCA8/NCAPG/PTTG1/CENPE/AURKB/CENPF/CDC6/SMC4/TACC3/CDC20/NUSAP1/TTK/KIF14/BUB1B/NDC80/CENPK/CCNB1/BUB1/KIF4A/PSRC1/KIFC1/DLGAP5/ESPL1/NUF2/SGO1/NEK2/KIF23/NCAPH/KIF2C	30
BP	GO:0042391	regulation of membrane potential	49/817	434/18670	1.23404112069157e-09	4.7016966698349e-07	3.78805658991236e-07	KCNK12/GABRA1/CHRNA1/GABRA4/GRIN3A/KCNIP2/HCN1/RIMS2/KCNC2/GABRB3/CHRNB2/SCN3B/SCN2B/KCNK3/SCN8A/RIMS1/GJA5/GRIN2B/KCNA1/GABRG2/KCNT1/ASIC2/FLNA/CHRM1/CUX2/RYR2/CLIC1/CACNA1I/GABRA5/CELF4/GABRB2/GJD2/GABRD/BVES/RIMS3/CACNG2/GJC1/KCNJ3/CCK/GRIN1/SLC17A7/CACNA1E/IFI6/KCNN4/RGS4/STX1A/SCN2A/CACNA1B/KCNJ11	49
BP	GO:0048285	organelle fission	50/817	449/18670	1.33784811236153e-09	4.73311550037619e-07	3.81337007064854e-07	TOP2A/CDCA8/BIRC5/RAD54L/NCAPG/PTTG1/CENPE/AURKB/CENPF/TOM1L1/CDC6/TPX2/ASPM/CCDC8/MYBL2/MKI67/FLNA/SMC4/TACC3/IGF2/CDC20/NUSAP1/TTK/KIF14/AURKA/BUB1B/MX1/NDC80/CAV2/CENPK/CCNB1/MSX2/NPM2/BUB1/UBE2C/CDC25C/KIF4A/PSRC1/KIFC1/DLGAP5/ESPL1/NUF2/SGO1/NEK2/RAD51/LIF/KIF23/NCAPH/KIF2C/MND1	50
BP	GO:0016079	synaptic vesicle exocytosis	23/817	119/18670	1.65166746888289e-09	5.45380598225129e-07	4.3940149996737e-07	GRIN3A/RIMS2/CHRNB2/RAB3A/CAMK2A/RIMS1/UNC13A/UNC13C/PRKCG/SYT1/SNAP25/RIMS3/STXBP5L/NAPB/SYN1/CPLX2/SYT4/DOC2A/PCLO/CPLX1/HTR2A/STX1A/PRKCB	23
BP	GO:1902850	microtubule cytoskeleton organization involved in mitosis	24/817	131/18670	2.27156103041442e-09	7.03190111477664e-07	5.66545254361912e-07	BIRC5/CENPE/AURKB/STIL/TPX2/MYBL2/FLNA/TACC3/SPRY1/CDC20/CENPA/NUSAP1/TTK/AURKA/NDC80/CCNB1/KIF4A/PSRC1/KIFC1/ESPL1/NUF2/WDR62/NEK2/KIF23	24
BP	GO:0007059	chromosome segregation	40/817	321/18670	2.52445058124158e-09	7.35506101699385e-07	5.92581557491444e-07	TOP2A/CDCA8/BIRC5/NCAPG/PTTG1/CENPE/AURKB/CENPF/FAM83D/CDCA2/CDC6/MKI67/OIP5/SMC4/TACC3/CDC20/SKA3/NUSAP1/TTK/KIF14/BUB1B/NDC80/CENPK/CCNB1/BUB1/KIF4A/PSRC1/KIFC1/DLGAP5/ESPL1/NUF2/SGO1/NEK2/HJURP/KNL1/KIF23/NCAPH/KIF2C/SKA1/GEM	40
BP	GO:0017158	regulation of calcium ion-dependent exocytosis	22/817	112/18670	2.71331890360626e-09	7.46614918308989e-07	6.01531693776101e-07	GRIN3A/RIMS2/CHRNB2/RAB3A/CAMK2A/RIMS1/PRKCG/SYT1/CACNA1I/SYT13/RIMS3/CDK5R2/STXBP5L/NAPB/SYN1/CPLX2/SYT4/DOC2A/CPLX1/HTR2A/STX1A/PRKCB	22
BP	GO:0099177	regulation of trans-synaptic signaling	48/817	437/18670	4.50916559986706e-09	1.17546827453377e-06	9.47049683606427e-07	GRIN3A/RIMS2/CHRNB2/RAB3A/CAMK2A/CA7/SHISA6/RIMS1/NEUROD2/UNC13A/GRIN2B/STAR/UNC13C/PRKCG/SLC8A2/SYT1/SCGN/NPTX1/LAMA2/CUX2/ARC/PLAT/CACNG3/SNAP25/CDC20/CELF4/DNM1/CNTN4/GRM2/SLC4A10/RIMS3/CACNG2/NRGN/PHF24/STXBP5L/NAPB/SYN1/GRIN1/CPLX2/NEURL1/SYT4/FABP5/RGS4/CPLX1/HTR2A/STX1A/PRKCB/CACNA1B	48
BP	GO:2000300	regulation of synaptic vesicle exocytosis	18/817	78/18670	5.14614996541105e-09	1.23953538351094e-06	9.98667184989425e-07	GRIN3A/RIMS2/CHRNB2/RAB3A/CAMK2A/RIMS1/PRKCG/SYT1/RIMS3/STXBP5L/NAPB/SYN1/CPLX2/SYT4/CPLX1/HTR2A/STX1A/PRKCB	18
BP	GO:0007269	neurotransmitter secretion	27/817	169/18670	5.25544983923477e-09	1.23953538351094e-06	9.98667184989425e-07	GRIN3A/RIMS2/CHRNB2/RAB3A/CAMK2A/HRH3/RIMS1/UNC13A/UNC13C/PRKCG/SYT1/SNAP25/RIMS3/STXBP5L/NAPB/SYN1/CPLX2/SYN2/SYT4/DOC2A/PCLO/CPLX1/HTR2A/STX1A/PRKCB/CACNA1B/RPH3A	27
BP	GO:0099643	signal release from synapse	27/817	170/18670	5.99304470655834e-09	1.3492522923447e-06	1.08706375514654e-06	GRIN3A/RIMS2/CHRNB2/RAB3A/CAMK2A/HRH3/RIMS1/UNC13A/UNC13C/PRKCG/SYT1/SNAP25/RIMS3/STXBP5L/NAPB/SYN1/CPLX2/SYN2/SYT4/DOC2A/PCLO/CPLX1/HTR2A/STX1A/PRKCB/CACNA1B/RPH3A	27
BP	GO:0099003	vesicle-mediated transport in synapse	30/817	207/18670	7.90445370512278e-09	1.70220692180318e-06	1.37143176183618e-06	GRIN3A/RIMS2/CHRNB2/RAB3A/CAMK2A/RIMS1/SNCB/UNC13A/UNC13C/PRKCG/SYT1/ARC/SNAP25/SNAP91/CALY/DNM1/PACSIN1/RIMS3/STXBP5L/NAPB/SYN1/SLC17A7/CPLX2/SYT4/DOC2A/PCLO/CPLX1/HTR2A/STX1A/PRKCB	30
BP	GO:0097479	synaptic vesicle localization	26/817	163/18670	1.04278565501173e-08	2.01320484868313e-06	1.62199614935292e-06	GRIN3A/RIMS2/CHRNB2/RAB3A/CAMK2A/RIMS1/UNC13A/UNC13C/PRKCG/SYT1/SNAP25/SNAP91/DNM1/RIMS3/STXBP5L/NAPB/SYN1/CPLX2/SYN2/SYT4/DOC2A/PCLO/CPLX1/HTR2A/STX1A/PRKCB	26
BP	GO:0048489	synaptic vesicle transport	25/817	152/18670	1.05680044550296e-08	2.01320484868313e-06	1.62199614935292e-06	GRIN3A/RIMS2/CHRNB2/RAB3A/CAMK2A/RIMS1/UNC13A/UNC13C/PRKCG/SYT1/SNAP25/SNAP91/DNM1/RIMS3/STXBP5L/NAPB/SYN1/CPLX2/SYT4/DOC2A/PCLO/CPLX1/HTR2A/STX1A/PRKCB	25
BP	GO:0097480	establishment of synaptic vesicle localization	25/817	152/18670	1.05680044550296e-08	2.01320484868313e-06	1.62199614935292e-06	GRIN3A/RIMS2/CHRNB2/RAB3A/CAMK2A/RIMS1/UNC13A/UNC13C/PRKCG/SYT1/SNAP25/SNAP91/DNM1/RIMS3/STXBP5L/NAPB/SYN1/CPLX2/SYT4/DOC2A/PCLO/CPLX1/HTR2A/STX1A/PRKCB	25
BP	GO:0050804	modulation of chemical synaptic transmission	47/817	436/18670	1.18634716036213e-08	2.17628795750875e-06	1.75338872706933e-06	GRIN3A/RIMS2/CHRNB2/RAB3A/CAMK2A/CA7/SHISA6/RIMS1/NEUROD2/UNC13A/GRIN2B/STAR/UNC13C/PRKCG/SLC8A2/SYT1/SCGN/NPTX1/LAMA2/CUX2/ARC/PLAT/CACNG3/SNAP25/CDC20/CELF4/DNM1/CNTN4/GRM2/SLC4A10/RIMS3/CACNG2/NRGN/PHF24/STXBP5L/NAPB/SYN1/GRIN1/CPLX2/NEURL1/SYT4/RGS4/CPLX1/HTR2A/STX1A/PRKCB/CACNA1B	47
BP	GO:0034341	response to interferon-gamma	29/817	199/18670	1.23508221546269e-08	2.18477221899526e-06	1.76022431534552e-06	CITED1/OASL/VIM/SLC11A1/HLA-DPA1/CAMK2A/GBP2/GBP3/GBP1/OAS2/HLA-DRA/STAR/TLR2/HLA-DRB5/CD58/HLA-DRB1/SOCS1/HLA-DQA1/HLA-DQB1/CYP27B1/SOCS3/CASP1/BST2/HLA-DQB2/HLA-DQA2/CCL5/HLA-DPB1/CIITA/SP100	29
BP	GO:0098693	regulation of synaptic vesicle cycle	21/817	112/18670	1.4815948666879e-08	2.50252237549812e-06	2.016228830058e-06	GRIN3A/RIMS2/CHRNB2/RAB3A/CAMK2A/RIMS1/PRKCG/SYT1/DNM1/RIMS3/STXBP5L/NAPB/SYN1/SLC17A7/CPLX2/BSN/SYT4/CPLX1/HTR2A/STX1A/PRKCB	21
BP	GO:0001649	osteoblast differentiation	31/817	225/18670	1.51576158419026e-08	2.50252237549812e-06	2.016228830058e-06	GPNMB/TNC/CITED1/LOX/MRC2/IL6/CLEC5A/IBSP/SPP1/SFRP2/TWIST1/EPHA2/CCN4/JAG1/CDK6/SHOX2/COL1A1/NELL1/IGF2/SNAI1/CLIC1/NOG/HGF/CTHRC1/NPNT/CCN1/MSX2/IGFBP3/WNT10B/GDPD2/LTF	31
BP	GO:1902803	regulation of synaptic vesicle transport	18/817	84/18670	1.79793459483422e-08	2.87263549942384e-06	2.31442106927556e-06	GRIN3A/RIMS2/CHRNB2/RAB3A/CAMK2A/RIMS1/PRKCG/SYT1/RIMS3/STXBP5L/NAPB/SYN1/CPLX2/SYT4/CPLX1/HTR2A/STX1A/PRKCB	18
BP	GO:0017157	regulation of exocytosis	30/817	217/18670	2.3878620615884e-08	3.6959627472023e-06	2.9777582485137e-06	ANXA1/GRIN3A/RIMS2/CHRNB2/RAB3A/CAMK2A/RIMS1/PRKCG/SYT1/RAB3C/CACNA1I/IL13RA2/SYT13/SDC1/RIMS3/CDK5R2/STXBP5L/VSNL1/RAC2/NAPB/SYN1/CPLX2/SYT4/DOC2A/F2RL1/PCLO/CPLX1/HTR2A/STX1A/PRKCB	30
BP	GO:0007052	mitotic spindle organization	20/817	106/18670	2.9170144168955e-08	4.37817345663134e-06	3.52740084671478e-06	BIRC5/CENPE/AURKB/STIL/TPX2/MYBL2/FLNA/TACC3/CDC20/TTK/AURKA/NDC80/CCNB1/KIF4A/PSRC1/KIFC1/NUF2/WDR62/NEK2/KIF23	20
BP	GO:1903305	regulation of regulated secretory pathway	25/817	160/18670	3.05136987379854e-08	4.4451279367424e-06	3.58134464135302e-06	GRIN3A/RIMS2/CHRNB2/RAB3A/CAMK2A/RIMS1/PRKCG/SYT1/CACNA1I/IL13RA2/SYT13/RIMS3/CDK5R2/STXBP5L/RAC2/NAPB/SYN1/CPLX2/SYT4/DOC2A/F2RL1/CPLX1/HTR2A/STX1A/PRKCB	25
BP	GO:0050808	synapse organization	44/817	408/18670	3.449014427599e-08	4.88084813139939e-06	3.93239509624897e-06	GABRA1/TNC/CHRNA1/IL1RAP/GABRB3/CHRNB2/C5AR1/RAB3A/SHISA6/NGEF/SNCB/NEUROD2/UNC13A/GRIN2B/TLR2/C3/UNC13C/GABRG2/C1QL3/SEZ6L/ACTN1/ASIC2/CUX2/ARC/CDC20/GABRB2/FRMPD4/CDH9/C1QB/CAMKV/NEFL/COL4A1/CACNG2/CDH8/AMIGO2/SRPX2/SYN1/L1CAM/GRIN1/NEURL1/BSN/PCLO/CBLN2/INA	44
BP	GO:0051588	regulation of neurotransmitter transport	23/817	139/18670	3.63137936510597e-08	4.99617277649164e-06	4.02530969974174e-06	GRIN3A/RIMS2/HTR1A/CHRNB2/RAB3A/CAMK2A/HRH3/RIMS1/UNC13A/PRKCG/SYT1/RIMS3/STXBP5L/NAPB/MAOB/SYN1/CPLX2/SYT4/RGS4/CPLX1/HTR2A/STX1A/PRKCB	23
BP	GO:0031589	cell-substrate adhesion	40/817	354/18670	4.07968248811458e-08	5.46126144963014e-06	4.40002171050992e-06	IQGAP1/FN1/SERPINE1/MMP14/PDPN/EMILIN2/RHOD/ITGAL/ITGA5/GBP1/JAG1/CDK6/FBLN5/HSPG2/NID2/COL8A1/LAMC1/COL3A1/ACTN1/SIGLEC1/TNFRSF12A/THBS1/COL1A1/FLNA/ANGPT1/PLAU/S100A10/KIF14/BVES/NPNT/CCN1/EMILIN3/RAC2/MSLN/L1CAM/POSTN/LAMB1/ECM2/BST1/NDNF	40
BP	GO:0001503	ossification	43/817	398/18670	4.6882915522076e-08	6.11081791002217e-06	4.9233554776784e-06	GPNMB/TNC/CITED1/ADGRV1/MMP14/LOX/MGP/MRC2/PTGER4/IL6/CLEC5A/IBSP/SPP1/SFRP2/TWIST1/EPHA2/CCN4/JAG1/CDK6/SHOX2/COL1A1/TGFB2/NELL1/IGF2/STC1/SNAI1/CLIC1/CYP27B1/NOG/HGF/CTHRC1/NPNT/CCN1/COL1A2/MSX2/IGFBP3/COL5A2/WNT10B/GDPD2/MMP2/LTF/COL11A1/ASPN	43
BP	GO:0098813	nuclear chromosome segregation	33/817	262/18670	4.84996941186081e-08	6.15946115306323e-06	4.96254629969348e-06	TOP2A/CDCA8/NCAPG/PTTG1/CENPE/AURKB/CENPF/FAM83D/CDC6/SMC4/TACC3/CDC20/NUSAP1/TTK/KIF14/BUB1B/NDC80/CENPK/CCNB1/BUB1/KIF4A/PSRC1/KIFC1/DLGAP5/ESPL1/NUF2/SGO1/NEK2/KNL1/KIF23/NCAPH/KIF2C/GEM	33
BP	GO:0007088	regulation of mitotic nuclear division	25/817	164/18670	5.04143104692459e-08	6.20685533962852e-06	5.00073078358288e-06	PTTG1/CENPE/AURKB/CENPF/TOM1L1/CDC6/CCDC8/MKI67/TACC3/IGF2/CDC20/NUSAP1/TTK/AURKA/BUB1B/NDC80/CAV2/CCNB1/NPM2/BUB1/UBE2C/CDC25C/DLGAP5/ESPL1/NEK2	25
BP	GO:0048568	embryonic organ development	45/817	428/18670	5.13791780587057e-08	6.20685533962852e-06	5.00073078358288e-06	RARRES2/ATP8A2/CCDC40/PDGFA/CITED1/TEAD2/EN1/MMP14/GJA5/USH1C/TWIST1/EPHA2/STIL/HOXD9/SHOX2/HOXD10/HOXA5/TGFB2/NR4A3/RYR2/IGF2/SNAI1/FZD6/NOG/CTHRC1/SOCS3/RBP4/CCN1/PHLDA2/RDH10/ST14/HOXC4/MFAP2/EN2/HOXB7/FOLR1/COL5A2/HOXB2/TCF7/LIF/FRZB/FZD2/OTX1/COL11A1/CRB2	45
BP	GO:0051783	regulation of nuclear division	27/817	188/18670	5.34526221171958e-08	6.30359136539216e-06	5.07866893349096e-06	PTTG1/CENPE/AURKB/CENPF/TOM1L1/CDC6/CCDC8/MKI67/TACC3/IGF2/CDC20/NUSAP1/TTK/AURKA/BUB1B/NDC80/CAV2/CCNB1/MSX2/NPM2/BUB1/UBE2C/CDC25C/DLGAP5/ESPL1/NEK2/LIF	27
BP	GO:0060333	interferon-gamma-mediated signaling pathway	18/817	91/18670	6.69467793450088e-08	7.71133483943787e-06	6.21285778450253e-06	OASL/HLA-DPA1/CAMK2A/GBP2/GBP1/OAS2/HLA-DRA/HLA-DRB5/HLA-DRB1/SOCS1/HLA-DQA1/HLA-DQB1/SOCS3/HLA-DQB2/HLA-DQA2/HLA-DPB1/CIITA/SP100	18
BP	GO:0046928	regulation of neurotransmitter secretion	19/817	104/18670	1.10512106871446e-07	1.23926981596293e-05	9.98453222887878e-06	GRIN3A/RIMS2/CHRNB2/RAB3A/CAMK2A/RIMS1/UNC13A/PRKCG/SYT1/RIMS3/STXBP5L/NAPB/SYN1/CPLX2/SYT4/CPLX1/HTR2A/STX1A/PRKCB	19
BP	GO:0010965	regulation of mitotic sister chromatid separation	14/817	57/18670	1.1259265438791e-07	1.23926981596293e-05	9.98453222887878e-06	PTTG1/CENPE/AURKB/CENPF/CDC6/TACC3/CDC20/TTK/BUB1B/NDC80/CCNB1/BUB1/DLGAP5/ESPL1	14
BP	GO:0023061	signal release	46/817	462/18670	1.83730458827249e-07	1.97829774472036e-05	1.5938722412222e-05	ANXA1/HFE/GRIN3A/RIMS2/HTR1A/KCNC2/CHRNB2/IL6/RAB3A/CAMK2A/CHGA/VIP/PTPRN/HRH3/RIMS1/SPP1/UNC13A/UNC13C/PRKCG/SYT1/GLP1R/SNAP25/ABCC8/CARTPT/RIMS3/FOXD1/RBP4/STXBP5L/VSNL1/NAPB/SYN1/CACNA1E/CPLX2/SYN2/SYT4/CCL5/DOC2A/PCLO/CPLX1/HTR2A/LIF/STX1A/PRKCB/CACNA1B/RPH3A/KCNJ11	46
BP	GO:0051306	mitotic sister chromatid separation	14/817	60/18670	2.2463426918431e-07	2.36726284099976e-05	1.90725311193218e-05	PTTG1/CENPE/AURKB/CENPF/CDC6/TACC3/CDC20/TTK/BUB1B/NDC80/CCNB1/BUB1/DLGAP5/ESPL1	14
BP	GO:0071346	cellular response to interferon-gamma	25/817	180/18670	3.18369066051367e-07	3.28517080031754e-05	2.6467919504402e-05	OASL/VIM/HLA-DPA1/CAMK2A/GBP2/GBP3/GBP1/OAS2/HLA-DRA/STAR/TLR2/HLA-DRB5/CD58/HLA-DRB1/SOCS1/HLA-DQA1/HLA-DQB1/SOCS3/CASP1/HLA-DQB2/HLA-DQA2/CCL5/HLA-DPB1/CIITA/SP100	25
BP	GO:1905818	regulation of chromosome separation	14/817	62/18670	3.47147093654264e-07	3.50901949973381e-05	2.82714206668811e-05	PTTG1/CENPE/AURKB/CENPF/CDC6/TACC3/CDC20/TTK/BUB1B/NDC80/CCNB1/BUB1/DLGAP5/ESPL1	14
BP	GO:0002504	antigen processing and presentation of peptide or polysaccharide antigen via MHC class II	18/817	102/18670	4.08394322893204e-07	3.99523028390591e-05	3.21887171119838e-05	CENPE/HLA-DMB/HLA-DPA1/HLA-DRA/HLA-DRB5/HLA-DRB1/THBS1/HLA-DMA/HLA-DQA1/HLA-DQB1/HLA-DQB2/KIF4A/HLA-DQA2/HLA-DOA/HLA-DPB1/CD74/KIF23/KIF2C	18
BP	GO:0007091	metaphase/anaphase transition of mitotic cell cycle	13/817	54/18670	4.11380465332528e-07	3.99523028390591e-05	3.21887171119838e-05	CENPE/AURKB/CENPF/CDC6/TACC3/CDC20/TTK/BUB1B/NDC80/CCNB1/BUB1/DLGAP5/ESPL1	13
BP	GO:0045669	positive regulation of osteoblast differentiation	14/817	64/18670	5.26667547372732e-07	5.01650838872528e-05	4.04169366819844e-05	IL6/SFRP2/CCN4/JAG1/NELL1/CLIC1/HGF/CTHRC1/NPNT/CCN1/MSX2/WNT10B/GDPD2/LTF	14
BP	GO:0044784	metaphase/anaphase transition of cell cycle	13/817	56/18670	6.46974237569022e-07	6.04615735599881e-05	4.87125985029625e-05	CENPE/AURKB/CENPF/CDC6/TACC3/CDC20/TTK/BUB1B/NDC80/CCNB1/BUB1/DLGAP5/ESPL1	13
BP	GO:0060078	regulation of postsynaptic membrane potential	21/817	140/18670	7.69787811853946e-07	7.06066487428259e-05	5.68862689032809e-05	GABRA1/CHRNA1/GABRA4/GRIN3A/RIMS2/GABRB3/CHRNB2/RIMS1/GRIN2B/KCNA1/GABRG2/CHRM1/CUX2/GABRA5/CELF4/GABRB2/GABRD/GRIN1/SLC17A7/RGS4/STX1A	21
BP	GO:0001505	regulation of neurotransmitter levels	37/817	354/18670	9.16334209483109e-07	8.25200607194516e-05	6.6484650490918e-05	DPYD/GRIN3A/RIMS2/HTR1A/CHRNB2/RAB3A/CAMK2A/HRH3/RIMS1/SYNGR3/UNC13A/TLR2/UNC13C/PRKCG/SYT1/PTX3/CLEC7A/SNAP25/RIMS3/STXBP5L/NAPB/MAOB/SYN1/SLC17A7/CPLX2/SYN2/SYT4/DOC2A/PCLO/MOXD1/RGS4/CPLX1/HTR2A/STX1A/PRKCB/CACNA1B/RPH3A	37
BP	GO:0019886	antigen processing and presentation of exogenous peptide antigen via MHC class II	17/817	98/18670	1.09631366307693e-06	9.69650280932145e-05	7.81226521940719e-05	CENPE/HLA-DMB/HLA-DPA1/HLA-DRA/HLA-DRB5/HLA-DRB1/HLA-DMA/HLA-DQA1/HLA-DQB1/HLA-DQB2/KIF4A/HLA-DQA2/HLA-DOA/HLA-DPB1/CD74/KIF23/KIF2C	17
BP	GO:0033047	regulation of mitotic sister chromatid segregation	14/817	68/18670	1.15269064041866e-06	0.000100162749859537	8.06989883255244e-05	PTTG1/CENPE/AURKB/CENPF/CDC6/TACC3/CDC20/TTK/BUB1B/NDC80/CCNB1/BUB1/DLGAP5/ESPL1	14
BP	GO:0001706	endoderm formation	12/817	50/18670	1.18970820652464e-06	0.000101596978395113	8.18545156249531e-05	FN1/COL12A1/MMP14/ITGA5/COL5A1/COL8A1/NOG/COL5A2/LAMB1/COL4A2/MMP2/COL11A1	12
BP	GO:0030071	regulation of mitotic metaphase/anaphase transition	12/817	51/18670	1.49433822740745e-06	0.000123357620672485	9.93866003526604e-05	CENPE/AURKB/CENPF/CDC6/CDC20/TTK/BUB1B/NDC80/CCNB1/BUB1/DLGAP5/ESPL1	12
BP	GO:0048146	positive regulation of fibroblast proliferation	12/817	51/18670	1.49433822740745e-06	0.000123357620672485	9.93866003526604e-05	FN1/S100A6/PDGFA/CCNA2/CDK4/CDC6/CDK6/ANXA2/AQP1/PDGFD/CCNB1/CD74	12
BP	GO:0045778	positive regulation of ossification	16/817	90/18670	1.61210103301527e-06	0.00012815956779753	0.000103255426593226	ADGRV1/IL6/SFRP2/CCN4/JAG1/TGFB2/NELL1/CLIC1/HGF/CTHRC1/NPNT/CCN1/MSX2/WNT10B/GDPD2/LTF	16
BP	GO:0051304	chromosome separation	16/817	90/18670	1.61210103301527e-06	0.00012815956779753	0.000103255426593226	TOP2A/PTTG1/CENPE/AURKB/CENPF/CDC6/TACC3/CDC20/TTK/BUB1B/NDC80/CCNB1/BUB1/DLGAP5/ESPL1/NCAPH	16
BP	GO:0002062	chondrocyte differentiation	19/817	123/18670	1.63013381208245e-06	0.00012815956779753	0.000103255426593226	COL14A1/COL12A1/RUNX3/SULF1/ADAMTS7/SFRP2/CYTL1/CCN4/LOXL2/SHOX2/ANXA2/SERPINH1/TGFBI/MSX2/WNT10B/COL6A3/COL11A1/COL6A2/SCIN	19
BP	GO:0002495	antigen processing and presentation of peptide antigen via MHC class II	17/817	101/18670	1.69560825416565e-06	0.000131224182545038	0.000105724521242467	CENPE/HLA-DMB/HLA-DPA1/HLA-DRA/HLA-DRB5/HLA-DRB1/HLA-DMA/HLA-DQA1/HLA-DQB1/HLA-DQB2/KIF4A/HLA-DQA2/HLA-DOA/HLA-DPB1/CD74/KIF23/KIF2C	17
BP	GO:0010951	negative regulation of endopeptidase activity	29/817	250/18670	1.74321544101399e-06	0.000132833016605266	0.000107020724483952	SERPINE1/SERPINA5/BIRC5/TFPI/PLAUR/PTTG1/C3/SFRP2/SERPINI1/NGFR/THBS1/SERPINA3/SERPINA1/AQP1/TIMP1/HGF/BCL2L12/SERPINH1/SPINK8/BST2/DPEP1/SERPINF1/COL6A3/IFI6/LTF/SERPING1/CSTA/CRB2/CD109	29
BP	GO:0010038	response to metal ion	37/817	364/18670	1.78909033043087e-06	0.000134263097070062	0.000108172909771347	IQGAP1/HFE/ADGRV1/SLC30A3/KCNIP2/TNFRSF11B/KCNC2/FBP1/KCNK3/SNCB/NEUROD2/STAR/CDK4/KCNA1/NCF1/LOXL2/SYT1/THBS1/HAMP/RYR2/AQP1/MT1M/CPNE9/IGFBP2/SYT13/CDK1/SDC1/CACNG2/CCNB1/MAOB/DPEP1/CPNE7/SERPINF1/SYT4/SOD3/MT1A/ALOX5AP	37
BP	GO:0021543	pallium development	23/817	172/18670	1.83041903809752e-06	0.000135314410383538	0.000109019930454481	LHX5/KCNA1/ASPM/CDK6/CNTNAP2/COL3A1/DMRTA2/FLNA/TACC3/NR4A3/SEMA3A/KIF14/BCL2A1/NEFL/NEUROD6/CDK5R2/EMX1/GRIN1/TBR1/LAMB1/GNG12/WDR62/HTR5A	23
BP	GO:0014047	glutamate secretion	11/817	44/18670	2.14746963496123e-06	0.000156417898558279	0.000126022560156935	RAB3A/HRH3/RIMS1/SYT1/SNAP25/GRM2/CCK/SLC17A7/SYT4/CPLX1/STX1A	11
BP	GO:0051983	regulation of chromosome segregation	17/817	103/18670	2.24523466057015e-06	0.000161168801069623	0.000129850260842432	PTTG1/CENPE/AURKB/CENPF/CDC6/MKI67/TACC3/CDC20/TTK/BUB1B/NDC80/CCNB1/BUB1/DLGAP5/ESPL1/NEK2/KIF2C	17
BP	GO:1902099	regulation of metaphase/anaphase transition of cell cycle	12/817	53/18670	2.31688120276993e-06	0.000163935894247421	0.000132079648717305	CENPE/AURKB/CENPF/CDC6/CDC20/TTK/BUB1B/NDC80/CCNB1/BUB1/DLGAP5/ESPL1	12
BP	GO:0050890	cognition	32/817	296/18670	2.41581536945354e-06	0.000168528641195822	0.000135779926843564	EN1/CAMK4/CHRNB2/C5AR1/FOSL1/VIP/HRH3/ITGA5/NEUROD2/GRIN2B/HLA-DRA/TLR2/PRKCG/SLC8A2/CNTNAP2/CHRM1/CUX2/ARC/GLP1R/SNAP25/GABRA5/TAFA2/NRGN/CCK/GRIN1/SLC17A7/TBR1/SLC12A5/SERPINF1/SYT4/HTR2A/SCN2A	32
BP	GO:0035987	endodermal cell differentiation	11/817	45/18670	2.73068678305161e-06	0.000187848494950759	0.000151345520388138	FN1/COL12A1/MMP14/ITGA5/COL5A1/COL8A1/COL5A2/LAMB1/COL4A2/MMP2/COL11A1	11
BP	GO:0021700	developmental maturation	31/817	284/18670	2.82950965439225e-06	0.000191980292030203	0.000154674421049762	KCNIP2/RAB3A/PTPRN/NEUROD2/UNC13A/TYMS/C3/UNC13C/CNTNAP2/SEZ6L/HOXA5/TGFB2/CLEC7A/CDC20/KIF14/AURKA/ANG/NEFL/CDK5R2/SRRM4/CCNB1/MSX2/RAB32/GRIN1/SLC17A7/TFCP2L1/NEURL1/SYT4/WNT10B/MMP2/LTF	31
BP	GO:0002576	platelet degranulation	19/817	128/18670	3.00536622079042e-06	0.00020115647150777	0.000162067472873634	FN1/SERPINE1/RARRES2/PDGFA/F13A1/TAGLN2/ACTN1/THBS1/FLNA/SERPINA3/LEFTY2/TGFB2/SERPINA1/IGF2/F5/TIMP1/HGF/SERPING1/CD109	19
BP	GO:0034765	regulation of ion transmembrane transport	44/817	483/18670	3.71364185540156e-06	0.000245248908130719	0.000197591807351962	KCNK12/KCNS2/KCNIP2/HCN1/KCNC2/SCN3B/SCN2B/SCN8A/SHISA6/GJA5/GRIN2B/KCNA1/TWIST1/CXCL10/FXYD7/KCNS1/ASIC2/THBS1/FLNA/ARC/HAMP/RYR2/CLIC1/CACNG3/CACNA1I/CXCL9/KCNJ9/NEFL/KCNV1/CACNG2/HECW1/KCNJ3/SLN/GRIN1/CACNA1E/CLIC6/STAC/RGS4/SCN2A/CXCL11/CACNA2D3/CACNA1B/GEM/KCNJ11	44
BP	GO:0010466	negative regulation of peptidase activity	29/817	262/18670	4.46814204316159e-06	0.000291193520260254	0.000234608400077917	SERPINE1/SERPINA5/BIRC5/TFPI/PLAUR/PTTG1/C3/SFRP2/SERPINI1/NGFR/THBS1/SERPINA3/SERPINA1/AQP1/TIMP1/HGF/BCL2L12/SERPINH1/SPINK8/BST2/DPEP1/SERPINF1/COL6A3/IFI6/LTF/SERPING1/CSTA/CRB2/CD109	29
BP	GO:0007492	endoderm development	14/817	76/18670	4.64545516923841e-06	0.000296605142527313	0.000238968428559203	FN1/COL12A1/MMP14/ITGA5/COL5A1/COL8A1/LAMC1/ARC/NOG/COL5A2/LAMB1/COL4A2/MMP2/COL11A1	14
BP	GO:0015800	acidic amino acid transport	13/817	66/18670	4.67094712641439e-06	0.000296605142527313	0.000238968428559203	RAB3A/HRH3/RIMS1/SYT1/SNAP25/SLC17A6/GRM2/CCK/SLC17A7/SLC17A8/SYT4/CPLX1/STX1A	13
BP	GO:0051310	metaphase plate congression	12/817	57/18670	5.22919623623896e-06	0.000322565986696731	0.000259884526245085	CDCA8/CENPE/CENPF/FAM83D/KIF14/NDC80/CCNB1/PSRC1/KIFC1/NUF2/KIF2C/GEM	12
BP	GO:0007051	spindle organization	22/817	170/18670	5.25730919921746e-06	0.000322565986696731	0.000259884526245085	BIRC5/CENPE/AURKB/STIL/TPX2/ASPM/MYBL2/FLNA/TACC3/CDC20/TTK/AURKA/NDC80/CCNB1/KIF4A/PSRC1/KIFC1/ESPL1/NUF2/WDR62/NEK2/KIF23	22
BP	GO:0006865	amino acid transport	20/817	145/18670	5.27515544567641e-06	0.000322565986696731	0.000259884526245085	SLC11A1/RAB3A/PDPN/SLC7A4/HRH3/RIMS1/SLC7A14/SYT1/SLC6A17/SNAP25/SLC17A6/GRM2/SLC6A7/CCK/SLC17A7/SLC17A8/SYT4/RGS4/CPLX1/STX1A	20
BP	GO:0008608	attachment of spindle microtubules to kinetochore	9/817	32/18670	6.36648549682758e-06	0.000384551252021793	0.000309824730660762	CENPE/AURKB/NDC80/CCNB1/NUF2/SGO1/NEK2/KNL1/KIF2C	9
BP	GO:0048705	skeletal system morphogenesis	27/817	239/18670	6.47765029214656e-06	0.00038655183008436	0.000311436553678219	COL14A1/COL12A1/MMP14/MGP/SFRP2/TWIST1/HOXD9/SHOX2/HOXD10/HOXA5/COL1A1/ANXA2/STC1/NOG/SERPINH1/RDH10/MSX2/HOXC4/HOXB7/SFRP4/WNT10B/HOXB2/COL6A3/MMP2/LTF/COL11A1/COL6A2	27
BP	GO:0048167	regulation of synaptic plasticity	23/817	187/18670	7.66269571314459e-06	0.000450668510509661	0.000363093993718241	RIMS2/RAB3A/CAMK2A/SHISA6/RIMS1/NEUROD2/UNC13A/GRIN2B/STAR/UNC13C/SLC8A2/SCGN/ARC/SNAP25/CDC20/CNTN4/SLC4A10/RIMS3/NRGN/GRIN1/CPLX2/NEURL1/SYT4	23
BP	GO:0045785	positive regulation of cell adhesion	38/817	403/18670	7.73406488861724e-06	0.000450668510509661	0.000363093993718241	IQGAP1/FN1/ANXA1/TESPA1/RUNX3/HLA-DMB/PDCD1LG2/HLA-DPA1/PTPRC/IL6/SAA1/PDPN/IBSP/EMILIN2/RHOD/ITGA5/ADAM19/SFRP2/CDK6/COL8A1/FLNA/SOCS1/TGFB2/ANGPT1/NR4A3/IGF2/S100A10/IGFBP2/NPNT/CCN1/EMILIN3/VAV3/RUNX1/CCL5/ECM2/HLA-DPB1/NDNF/CD74	38
BP	GO:0051346	negative regulation of hydrolase activity	42/817	466/18670	8.01710733220068e-06	0.00046172944902779	0.000372005555647157	IQGAP1/SERPINE1/TMEM132D/SERPINA5/BIRC5/ANXA1/TFPI/PLAUR/PTTG1/C3/SFRP2/SERPINI1/CCDC8/SLC7A14/NGFR/IQGAP2/THBS1/SERPINA3/TGFB2/SERPINA1/PTX3/SPRY1/AQP1/TIMP1/HGF/BCL2L12/SERPINH1/SPINK8/GZMA/BST2/SPOCD1/DPEP1/LGALS3/SERPINF1/COL6A3/IFI6/LTF/SERPING1/KNL1/CSTA/CRB2/CD109	42
BP	GO:0007611	learning or memory	28/817	256/18670	8.15877023662581e-06	0.000464487229678248	0.000374227440617646	EN1/CAMK4/CHRNB2/FOSL1/VIP/ITGA5/NEUROD2/GRIN2B/TLR2/PRKCG/SLC8A2/CNTNAP2/CUX2/ARC/GLP1R/SNAP25/GABRA5/TAFA2/NRGN/CCK/GRIN1/SLC17A7/TBR1/SLC12A5/SERPINF1/SYT4/HTR2A/SCN2A	28
BP	GO:0010810	regulation of cell-substrate adhesion	25/817	215/18670	8.52404935031688e-06	0.000479768368546812	0.000386539127835542	IQGAP1/FN1/SERPINE1/MMP14/PDPN/EMILIN2/RHOD/ITGA5/GBP1/JAG1/CDK6/COL8A1/THBS1/COL1A1/FLNA/PLAU/S100A10/NPNT/CCN1/EMILIN3/RAC2/POSTN/ECM2/BST1/NDNF	25
BP	GO:0033045	regulation of sister chromatid segregation	14/817	80/18670	8.6677009391953e-06	0.000482372165750947	0.000388636951632045	PTTG1/CENPE/AURKB/CENPF/CDC6/TACC3/CDC20/TTK/BUB1B/NDC80/CCNB1/BUB1/DLGAP5/ESPL1	14
BP	GO:0045667	regulation of osteoblast differentiation	18/817	126/18670	9.4126335201079e-06	0.000518008598056605	0.000417348464031919	CITED1/IL6/SFRP2/TWIST1/CCN4/JAG1/CDK6/NELL1/CLIC1/NOG/HGF/CTHRC1/NPNT/CCN1/MSX2/WNT10B/GDPD2/LTF	18
BP	GO:0048562	embryonic organ morphogenesis	30/817	288/18670	1.03792203342598e-05	0.000564926135336143	0.00045514892177188	ATP8A2/CCDC40/TEAD2/MMP14/USH1C/TWIST1/EPHA2/STIL/HOXD9/SHOX2/HOXD10/HOXA5/NR4A3/RYR2/FZD6/NOG/CTHRC1/RBP4/RDH10/HOXC4/MFAP2/HOXB7/FOLR1/HOXB2/TCF7/FRZB/FZD2/OTX1/COL11A1/CRB2	30
BP	GO:0035637	multicellular organismal signaling	24/817	204/18670	1.05250953266062e-05	0.000566639099485659	0.000456529020402336	CHRNA1/KCNIP2/ATP2B3/SCN3B/SCN2B/KCNK3/SCN8A/GJA5/KCNA1/SLC8A2/CNTNAP2/FXYD7/FLNA/RYR2/CACNG3/CACNA1I/CARTPT/CACNG2/GJC1/KCNJ3/SCN2A/CACNA2D3/TYMP/KCNJ11	24
BP	GO:0021987	cerebral cortex development	17/817	116/18670	1.17315610597597e-05	0.000619781100090961	0.000499344395304246	ASPM/CNTNAP2/COL3A1/DMRTA2/FLNA/TACC3/SEMA3A/KIF14/BCL2A1/NEFL/CDK5R2/EMX1/GRIN1/TBR1/LAMB1/GNG12/WDR62	17
BP	GO:0043583	ear development	25/817	219/18670	1.17719489133152e-05	0.000619781100090961	0.000499344395304246	ATP8A2/ADGRV1/CCNA2/GABRB3/KCNK3/USH1C/CYTL1/TWIST1/JAG1/TGFB2/NR4A3/GABRA5/FZD6/FREM2/NOG/GABRB2/CTHRC1/PVALB/C1QB/RDH10/SLC17A8/FRZB/FZD2/OTX1/COL11A1	25
BP	GO:0051650	establishment of vesicle localization	30/817	290/18670	1.18875841931438e-05	0.000619781100090961	0.000499344395304246	GRIN3A/RIMS2/CTSC/CHRNB2/RAB3A/CAMK2A/RIMS1/UNC13A/UNC13C/PRKCG/SYT1/SERPINA1/F5/SNAP25/SNAP91/DNM1/RIMS3/STXBP5L/NAPB/FOLR1/SYN1/CPLX2/SYT4/DOC2A/PCLO/CPLX1/HTR2A/STX1A/PRKCB/KIF23	30
BP	GO:0048168	regulation of neuronal synaptic plasticity	11/817	52/18670	1.2282153143087e-05	0.000633682338726145	0.000510544326375469	RAB3A/CAMK2A/SHISA6/UNC13A/STAR/SLC8A2/ARC/SLC4A10/GRIN1/NEURL1/SYT4	11
BP	GO:0051648	vesicle localization	31/817	306/18670	1.29944310601306e-05	0.000663519763307495	0.000534583702104777	GRIN3A/RIMS2/CTSC/CHRNB2/RAB3A/CAMK2A/RIMS1/UNC13A/UNC13C/PRKCG/SYT1/SERPINA1/F5/SNAP25/SNAP91/DNM1/RIMS3/STXBP5L/NAPB/FOLR1/SYN1/CPLX2/SYN2/SYT4/DOC2A/PCLO/CPLX1/HTR2A/STX1A/PRKCB/KIF23	31
BP	GO:0007596	blood coagulation	33/817	336/18670	1.31920734267721e-05	0.000666738160028593	0.000537176695605724	F3/SERPINE1/SERPINA5/PDGFA/H3C6/TFPI/PLAUR/IL6/SAA1/PDPN/F13A1/PRKCG/F2RL2/PLSCR1/COL3A1/THBS1/COL1A1/FLNA/SERPINA1/ANXA2/PLAT/F5/CLIC1/FZD6/PLAU/COL1A2/VAV3/THBD/F2RL1/MYL9/SERPING1/PRKCB/DGKK	33
BP	GO:0060384	innervation	8/817	27/18670	1.37361844806459e-05	0.000687225472046858	0.000553682885338952	SULF1/GABRB3/UNC13A/PRKCG/NPTX1/GABRA5/SEMA3A/GABRB2	8
BP	GO:0033046	negative regulation of sister chromatid segregation	10/817	44/18670	1.56084393999325e-05	0.000773086003478655	0.000622858881738358	PTTG1/AURKB/CENPF/CDC20/TTK/BUB1B/NDC80/CCNB1/BUB1/ESPL1	10
BP	GO:0008016	regulation of heart contraction	27/817	251/18670	1.59450156745393e-05	0.000781937253821716	0.000629990145098266	KCNIP2/ATP2B3/SCN3B/SCN2B/CHGA/KCNK3/GJA5/MYH7/SLC8A2/FXYD7/FLNA/DES/TGFB2/GLP1R/RYR2/STC1/CACNG3/SEMA3A/BVES/CACNG2/GJC1/KCNJ3/HSPB7/RGS4/CACNA2D3/CACNA1B/KCNJ11	27
BP	GO:0007599	hemostasis	33/817	341/18670	1.78793480774993e-05	0.000865822304275276	0.000697574538665045	F3/SERPINE1/SERPINA5/PDGFA/H3C6/TFPI/PLAUR/IL6/SAA1/PDPN/F13A1/PRKCG/F2RL2/PLSCR1/COL3A1/THBS1/COL1A1/FLNA/SERPINA1/ANXA2/PLAT/F5/CLIC1/FZD6/PLAU/COL1A2/VAV3/THBD/F2RL1/MYL9/SERPING1/PRKCB/DGKK	33
BP	GO:0042119	neutrophil activation	43/817	498/18670	1.80051882375032e-05	0.000865822304275276	0.000697574538665045	IQGAP1/ADA2/LYZ/CHI3L1/PLAUR/FGL2/SLC11A1/CTSC/PTPRC/C5AR1/CLEC5A/RAB3A/ITGAL/TLR2/C3/FPR1/HK3/IQGAP2/CD58/TTR/SERPINA3/SERPINA1/ANXA2/PTX3/SNAP25/CD93/TNFAIP6/PLAU/ADGRE5/SIGLEC9/SELL/FCGR2A/S100A11/RNASE2/BST2/HSPA6/PYGL/LGALS3/CCL5/F2RL1/FABP5/BST1/LTF	43
BP	GO:0042730	fibrinolysis	8/817	28/18670	1.84964488838243e-05	0.000878687689406424	0.000707939904691416	SERPINE1/PLAUR/THBS1/ANXA2/PLAT/PLAU/THBD/SERPING1	8
BP	GO:1903522	regulation of blood circulation	30/817	297/18670	1.88805077075829e-05	0.000878687689406424	0.000707939904691416	KCNIP2/ATP2B3/SCN3B/SCN2B/CHGA/KCNK3/GJA5/MYH7/SLC8A2/FXYD7/ASIC2/FLNA/DES/TGFB2/GLP1R/RYR2/STC1/CACNG3/SEMA3A/BVES/CACNG2/GJC1/KCNJ3/HSPB7/F2RL1/RGS4/HTR2A/CACNA2D3/CACNA1B/KCNJ11	30
BP	GO:0002446	neutrophil mediated immunity	43/817	499/18670	1.88977323640948e-05	0.000878687689406424	0.000707939904691416	IQGAP1/ADA2/LYZ/CHI3L1/PLAUR/FGL2/SLC11A1/CTSC/PTPRC/C5AR1/IL6/CLEC5A/RAB3A/ITGAL/TLR2/C3/FPR1/HK3/IQGAP2/CD58/TTR/SERPINA3/SERPINA1/ANXA2/PTX3/SNAP25/CD93/TNFAIP6/PLAU/ADGRE5/SIGLEC9/SELL/FCGR2A/S100A11/RNASE2/BST2/HSPA6/PYGL/LGALS3/F2RL1/FABP5/BST1/LTF	43
BP	GO:0050817	coagulation	33/817	342/18670	1.89823506494018e-05	0.000878687689406424	0.000707939904691416	F3/SERPINE1/SERPINA5/PDGFA/H3C6/TFPI/PLAUR/IL6/SAA1/PDPN/F13A1/PRKCG/F2RL2/PLSCR1/COL3A1/THBS1/COL1A1/FLNA/SERPINA1/ANXA2/PLAT/F5/CLIC1/FZD6/PLAU/COL1A2/VAV3/THBD/F2RL1/MYL9/SERPING1/PRKCB/DGKK	33
BP	GO:0051985	negative regulation of chromosome segregation	10/817	45/18670	1.92877972904698e-05	0.000884559814626822	0.000712670950566968	PTTG1/AURKB/CENPF/CDC20/TTK/BUB1B/NDC80/CCNB1/BUB1/ESPL1	10
BP	GO:0051303	establishment of chromosome localization	13/817	75/18670	2.01088373632277e-05	0.000906615411164242	0.00073044067364248	CDCA8/CENPE/CENPF/FAM83D/KIF14/NDC80/CCNB1/PSRC1/KIFC1/DLGAP5/NUF2/KIF2C/GEM	13
BP	GO:0019882	antigen processing and presentation	25/817	226/18670	2.02560266087271e-05	0.000906615411164242	0.00073044067364248	HFE/FGL2/SLC11A1/CENPE/HLA-DMB/HLA-DPA1/HLA-DRA/NCF1/HLA-DRB5/HLA-DRB1/THBS1/HLA-DMA/RAB3C/HLA-DQA1/HLA-DQB1/RAB32/HLA-DQB2/KIF4A/HLA-DQA2/HLA-DOA/HLA-DPB1/CD74/KIF23/KIF2C/RAB34	25
BP	GO:0051383	kinetochore organization	7/817	21/18670	2.03178499170666e-05	0.000906615411164242	0.00073044067364248	CENPE/CENPF/SMC4/CENPA/NDC80/CENPK/NUF2	7
BP	GO:0001704	formation of primary germ layer	17/817	121/18670	2.06731716557914e-05	0.000914234100099417	0.000736578888600612	FN1/COL12A1/MMP14/ITGA5/SFRP2/EPHA2/COL5A1/COL8A1/NR4A3/SNAI1/NOG/COL5A2/LAMB1/COL4A2/MMP2/COL11A1/CRB2	17
BP	GO:0043524	negative regulation of neuron apoptotic process	19/817	147/18670	2.30975615488786e-05	0.00101231038959524	0.000815596860372885	CITED1/EN1/GABRB3/C5AR1/SNCB/STAR/CLCF1/PRKCG/DRAXIN/ANGPT1/NR4A3/GABRA5/GABRB2/KIF14/NEFL/SOD2/EN2/GRIN1/NDNF	19
BP	GO:0050000	chromosome localization	13/817	76/18670	2.32996940064319e-05	0.00101231038959524	0.000815596860372885	CDCA8/CENPE/CENPF/FAM83D/KIF14/NDC80/CCNB1/PSRC1/KIFC1/DLGAP5/NUF2/KIF2C/GEM	13
BP	GO:0048172	regulation of short-term neuronal synaptic plasticity	6/817	15/18670	2.45661568054988e-05	0.00105805369267509	0.000852451262696989	RAB3A/SHISA6/UNC13A/SLC8A2/SLC4A10/SYT4	6
BP	GO:0061041	regulation of wound healing	19/817	148/18670	2.54345941394499e-05	0.001086013317006	0.000874977734869824	F3/SERPINE1/PDGFA/ANXA1/TFPI/PLAUR/RAB3A/PDPN/CCN4/TNFRSF12A/THBS1/ANXA2/PLAT/CLEC7A/PLAU/THBD/F2RL1/SERPING1/CD109	19
BP	GO:0016572	histone phosphorylation	9/817	38/18670	2.92207182631265e-05	0.00123072850206591	0.000991571668703044	CCNA2/AURKB/TWIST1/AURKA/CDK1/CCNB1/HIPK4/PRKCB/CDK2	9
BP	GO:0030278	regulation of ossification	23/817	203/18670	2.9358155056165e-05	0.00123072850206591	0.000991571668703044	CITED1/ADGRV1/MGP/PTGER4/IL6/SFRP2/TWIST1/CCN4/JAG1/CDK6/TGFB2/NELL1/CLIC1/CYP27B1/NOG/HGF/CTHRC1/NPNT/CCN1/MSX2/WNT10B/GDPD2/LTF	23
BP	GO:0071241	cellular response to inorganic substance	24/817	217/18670	2.95692896720863e-05	0.00123072850206591	0.000991571668703044	IQGAP1/HFE/ADGRV1/CCNA2/KCNC2/FBP1/KCNK3/NEUROD2/STAR/KCNA1/NCF1/SYT1/AQP1/MT1M/CPNE9/SYT13/CCNB1/DPEP1/CPNE7/SERPINF1/SYT4/MT1A/ALOX5AP/CDK2	24
BP	GO:0030900	forebrain development	35/817	381/18670	3.03623118252199e-05	0.00125320442058595	0.00100968003622288	SSTR2/KCNC2/CHRNB2/LHX5/CHD5/KCNA1/STIL/ASPM/CDK6/CNTNAP2/DRAXIN/COL3A1/DMRTA2/FLNA/TACC3/NR4A3/SEMA3A/AQP1/NOG/KIF14/SLC4A10/BCL2A1/NEFL/NEUROD6/CDK5R2/EMX1/NRGN/GRIN1/TBR1/LAMB1/GNG12/WDR62/HTR5A/OTX1/SSTR3	35
BP	GO:0002063	chondrocyte development	10/817	48/18670	3.51129478693404e-05	0.00143730934542846	0.00115800944212849	COL14A1/COL12A1/SULF1/SFRP2/SHOX2/SERPINH1/MSX2/COL6A3/COL11A1/COL6A2	10
BP	GO:0030193	regulation of blood coagulation	13/817	79/18670	3.56798313288632e-05	0.00144854266042508	0.00116705988410458	F3/SERPINE1/PDGFA/TFPI/PLAUR/PDPN/THBS1/ANXA2/PLAT/PLAU/THBD/F2RL1/SERPING1	13
BP	GO:2000816	negative regulation of mitotic sister chromatid separation	9/817	39/18670	3.65237609630239e-05	0.00146031495189376	0.00117654456791296	PTTG1/AURKB/CENPF/CDC20/TTK/BUB1B/NDC80/CCNB1/BUB1	9
BP	GO:0048839	inner ear development	22/817	192/18670	3.65594698233044e-05	0.00146031495189376	0.00117654456791296	ATP8A2/ADGRV1/CCNA2/GABRB3/KCNK3/USH1C/CYTL1/JAG1/TGFB2/NR4A3/GABRA5/FZD6/FREM2/GABRB2/CTHRC1/PVALB/C1QB/SLC17A8/FRZB/FZD2/OTX1/COL11A1	22
BP	GO:0050900	leukocyte migration	42/817	499/18670	4.07746787747274e-05	0.00160858466832207	0.00129600231175343	FN1/SERPINE1/RARRES2/ANXA1/MMP14/CCR5/PTGER4/C5AR1/IL6/THBS4/SAA1/CHGA/ITGAL/ITGA5/MSN/JCHAIN/CXCL10/CD58/GRB14/THBS1/COL1A1/TGFB2/ANGPT1/PDGFD/CXCL9/SDC1/SELL/CD2/COL1A2/VAV3/RAC2/CD48/L1CAM/THBD/LGALS3/CCL5/F2RL1/BST1/SLAMF8/FOXJ1/CD74/CXCL11	42
BP	GO:1900046	regulation of hemostasis	13/817	80/18670	4.09209909567093e-05	0.00160858466832207	0.00129600231175343	F3/SERPINE1/PDGFA/TFPI/PLAUR/PDPN/THBS1/ANXA2/PLAT/PLAU/THBD/F2RL1/SERPING1	13
BP	GO:0060047	heart contraction	28/817	280/18670	4.24643839524422e-05	0.00165611097414525	0.00133429324130716	KCNIP2/ATP2B3/SCN3B/SCN2B/CHGA/KCNK3/GJA5/MYH7/SLC8A2/FXYD7/FLNA/DES/TGFB2/GLP1R/RYR2/STC1/CACNG3/SEMA3A/BVES/CACNG2/GJC1/KCNJ3/TNNT1/HSPB7/RGS4/CACNA2D3/CACNA1B/KCNJ11	28
BP	GO:0097530	granulocyte migration	18/817	141/18670	4.44468542795375e-05	0.00170870845861117	0.00137666991118512	RARRES2/ANXA1/PTGER4/C5AR1/THBS4/SAA1/CXCL10/THBS1/TGFB2/CXCL9/VAV3/RAC2/LGALS3/CCL5/BST1/SLAMF8/CD74/CXCL11	18
BP	GO:0052547	regulation of peptidase activity	39/817	452/18670	4.45030064932042e-05	0.00170870845861117	0.00137666991118512	F3/FN1/SERPINE1/SERPINA5/BIRC5/TFPI/PLAUR/PTTG1/GRIN2B/C3/SFRP2/SERPINI1/NGFR/THBS1/SERPINA3/SERPINA1/CLEC7A/AQP1/TIMP1/HGF/BCL2L12/SERPINH1/SPINK8/CCN1/CASP1/BST2/CCK/CASP4/DPEP1/GRIN1/SERPINF1/COL6A3/IFI6/LTF/SERPING1/PCOLCE/CSTA/CRB2/CD109	39
BP	GO:1905819	negative regulation of chromosome separation	9/817	40/18670	4.53130023965184e-05	0.00172109961989721	0.00138665320518778	PTTG1/AURKB/CENPF/CDC20/TTK/BUB1B/NDC80/CCNB1/BUB1	9
BP	GO:0043312	neutrophil degranulation	41/817	485/18670	4.55207046651595e-05	0.00172109961989721	0.00138665320518778	IQGAP1/ADA2/LYZ/CHI3L1/PLAUR/FGL2/SLC11A1/CTSC/PTPRC/C5AR1/CLEC5A/RAB3A/ITGAL/TLR2/C3/FPR1/HK3/IQGAP2/CD58/TTR/SERPINA3/SERPINA1/ANXA2/PTX3/SNAP25/CD93/TNFAIP6/PLAU/ADGRE5/SIGLEC9/SELL/FCGR2A/S100A11/RNASE2/BST2/HSPA6/PYGL/LGALS3/FABP5/BST1/LTF	41
BP	GO:0050806	positive regulation of synaptic transmission	20/817	168/18670	4.73719276604395e-05	0.00177752392198604	0.00143211306029287	RIMS2/CHRNB2/CA7/RIMS1/UNC13A/GRIN2B/SLC8A2/SYT1/SCGN/LAMA2/CUX2/ARC/CACNG3/SNAP25/RIMS3/CACNG2/NRGN/GRIN1/RGS4/STX1A	20
BP	GO:0009612	response to mechanical stimulus	23/817	210/18670	5.01694540756717e-05	0.00185439780624479	0.0014940487069982	ATP8A2/TNC/CHI3L1/ADGRV1/MMP14/PTGER4/FOSL1/KCNA1/CNTNAP2/CXCL10/COL3A1/ASIC2/THBS1/COL1A1/RYR2/AQP1/IGFBP2/CASP1/PHF24/CCNB1/POSTN/HTR2A/COL11A1	23
BP	GO:0097529	myeloid leukocyte migration	23/817	210/18670	5.01694540756717e-05	0.00185439780624479	0.0014940487069982	SERPINE1/RARRES2/ANXA1/MMP14/PTGER4/C5AR1/IL6/THBS4/SAA1/CHGA/CXCL10/THBS1/TGFB2/PDGFD/CXCL9/VAV3/RAC2/LGALS3/CCL5/BST1/SLAMF8/CD74/CXCL11	23
BP	GO:0051784	negative regulation of nuclear division	11/817	60/18670	5.06436567879091e-05	0.00185805949681862	0.0014969988528886	PTTG1/AURKB/CENPF/TOM1L1/CDC20/TTK/BUB1B/NDC80/CCNB1/BUB1/LIF	11
BP	GO:0044843	cell cycle G1/S phase transition	29/817	298/18670	5.12725582068324e-05	0.0018673013294003	0.00150444480001627	GPNMB/ANXA1/MCM10/CCNA2/CAMK2A/CDKN2C/FAM83D/TYMS/BCAT1/CDK4/CDC6/ORC1/CDK6/CDC45/RRM2/CDKN3/IQGAP3/GTSE1/ADAMTS1/KIF14/AURKA/CDK1/CCNB1/CDC25C/WEE1/LATS2/TCIM/SUSD2/CDK2	29
BP	GO:0002283	neutrophil activation involved in immune response	41/817	488/18670	5.2295364239796e-05	0.00189064919036284	0.00152325567293943	IQGAP1/ADA2/LYZ/CHI3L1/PLAUR/FGL2/SLC11A1/CTSC/PTPRC/C5AR1/CLEC5A/RAB3A/ITGAL/TLR2/C3/FPR1/HK3/IQGAP2/CD58/TTR/SERPINA3/SERPINA1/ANXA2/PTX3/SNAP25/CD93/TNFAIP6/PLAU/ADGRE5/SIGLEC9/SELL/FCGR2A/S100A11/RNASE2/BST2/HSPA6/PYGL/LGALS3/FABP5/BST1/LTF	41
BP	GO:0006813	potassium ion transport	25/817	240/18670	5.54519069228556e-05	0.00199024126803554	0.0016034948828722	KCNK12/KCNS2/KCNIP2/HCN1/KCNC2/VIP/KCNK3/GJA5/KCNA1/KCNT1/KCNS1/SLC24A4/FLNA/SNAP25/AQP1/ABCC8/KCNJ9/KCNV1/KCNJ3/SLC12A5/KCNN4/RGS4/HTR2A/CDK2/KCNJ11	25
BP	GO:0006906	vesicle fusion	14/817	94/18670	5.68348477860895e-05	0.00202520144665109	0.00163166155211712	ANXA1/RAB3A/SYT1/ANXA2/SNAP25/CAV2/VAV3/CPLX2/SYT4/CPLX1/STX1A/SAMD9L/RUBCNL/RAB34	14
BP	GO:0052548	regulation of endopeptidase activity	37/817	425/18670	5.7515584928476e-05	0.00203481922964815	0.00163941039446506	F3/SERPINE1/SERPINA5/BIRC5/TFPI/PLAUR/PTTG1/GRIN2B/C3/SFRP2/SERPINI1/NGFR/THBS1/SERPINA3/SERPINA1/CLEC7A/AQP1/TIMP1/HGF/BCL2L12/SERPINH1/SPINK8/CCN1/CASP1/BST2/CCK/CASP4/DPEP1/GRIN1/SERPINF1/COL6A3/IFI6/LTF/SERPING1/CSTA/CRB2/CD109	37
BP	GO:0090092	regulation of transmembrane receptor protein serine/threonine kinase signaling pathway	25/817	241/18670	5.93654631781393e-05	0.0020853697810023	0.00168013789405245	VWC2L/CITED1/HFE/LOX/SULF1/SFRP2/FSTL1/THBS1/LEFTY2/TGFB2/NOG/TTK/FOXD1/NPNT/CCN1/CAV2/MSX2/FOLR1/SFRP4/VASN/HTRA3/GDF15/ASPN/CRB2/CD109	25
BP	GO:0048145	regulation of fibroblast proliferation	13/817	83/18670	6.08722063989255e-05	0.00210769547847465	0.00169812523168253	FN1/S100A6/PDGFA/CCNA2/CDK4/CDC6/CDK6/ANXA2/AQP1/PDGFD/CCNB1/C1QL4/CD74	13
BP	GO:0090102	cochlea development	10/817	51/18670	6.09159288277937e-05	0.00210769547847465	0.00169812523168253	CCNA2/GABRB3/KCNK3/GABRA5/GABRB2/CTHRC1/PVALB/SLC17A8/FRZB/FZD2	10
BP	GO:0050803	regulation of synapse structure or activity	24/817	227/18670	6.1277639592237e-05	0.00210769547847465	0.00169812523168253	IL1RAP/CHRNB2/SHISA6/NGEF/NEUROD2/GRIN2B/TLR2/C1QL3/ASIC2/CUX2/ARC/CDC20/SLC17A6/FRMPD4/DNM1/CAMKV/CDH8/AMIGO2/SRPX2/GRIN1/SLC17A7/SLC17A8/NEURL1/CBLN2	24
BP	GO:0045861	negative regulation of proteolysis	33/817	363/18670	6.22985612855578e-05	0.00212803292446461	0.00171451067755753	SERPINE1/SERPINA5/BIRC5/HFE/TFPI/PLAUR/PTTG1/PBK/C3/SFRP2/PRKCG/SERPINI1/NGFR/THBS1/SERPINA3/SERPINA1/PLAT/AQP1/TIMP1/HGF/BCL2L12/SERPINH1/SPINK8/BST2/DPEP1/SERPINF1/COL6A3/IFI6/LTF/SERPING1/CSTA/CRB2/CD109	33
BP	GO:0033048	negative regulation of mitotic sister chromatid segregation	9/817	42/18670	6.83146392676525e-05	0.00231511826768181	0.00186524134289303	PTTG1/AURKB/CENPF/CDC20/TTK/BUB1B/NDC80/CCNB1/BUB1	9
BP	GO:0048144	fibroblast proliferation	13/817	84/18670	6.91777717780955e-05	0.00231511826768181	0.00186524134289303	FN1/S100A6/PDGFA/CCNA2/CDK4/CDC6/CDK6/ANXA2/AQP1/PDGFD/CCNB1/C1QL4/CD74	13
BP	GO:0050818	regulation of coagulation	13/817	84/18670	6.91777717780955e-05	0.00231511826768181	0.00186524134289303	F3/SERPINE1/PDGFA/TFPI/PLAUR/PDPN/THBS1/ANXA2/PLAT/PLAU/THBD/F2RL1/SERPING1	13
BP	GO:0006835	dicarboxylic acid transport	14/817	96/18670	7.19814260982607e-05	0.00237794511510474	0.00191585959203079	RAB3A/HRH3/RIMS1/SYT1/SNAP25/SLC17A6/GRM2/CCK/FOLR1/SLC17A7/SLC17A8/SYT4/CPLX1/STX1A	14
BP	GO:0007214	gamma-aminobutyric acid signaling pathway	7/817	25/18670	7.20511049375999e-05	0.00237794511510474	0.00191585959203079	GABRA1/GABRA4/GABRB3/GABRG2/GABRA5/GABRB2/PHF24	7
BP	GO:0045839	negative regulation of mitotic nuclear division	10/817	52/18670	7.24953992289149e-05	0.00237794511510474	0.00191585959203079	PTTG1/AURKB/CENPF/TOM1L1/CDC20/TTK/BUB1B/NDC80/CCNB1/BUB1	10
BP	GO:0048608	reproductive structure development	37/817	431/18670	7.70195872089298e-05	0.00250972378582783	0.00202203085255577	SERPINA5/TNC/ANXA1/CITED1/MMP14/SULF1/FOSL1/PTPRN/ADAM19/SPP1/STAR/SFRP2/ASPM/FLNA/TGFB2/PTX3/IGF2/MMP19/STC1/SNAI1/SEMA3A/CYP27B1/NOG/ADAMTS1/ANG/SDC1/SOCS3/RBP4/CCN1/PHLDA2/RDH10/ST14/HOXA10/SERPINF1/TCF7/LIF/COL9A3	37
BP	GO:0003015	heart process	28/817	290/18670	7.87790216948804e-05	0.00255027774153426	0.00205470430853314	KCNIP2/ATP2B3/SCN3B/SCN2B/CHGA/KCNK3/GJA5/MYH7/SLC8A2/FXYD7/FLNA/DES/TGFB2/GLP1R/RYR2/STC1/CACNG3/SEMA3A/BVES/CACNG2/GJC1/KCNJ3/TNNT1/HSPB7/RGS4/CACNA2D3/CACNA1B/KCNJ11	28
BP	GO:0007094	mitotic spindle assembly checkpoint	8/817	34/18670	8.55805890500063e-05	0.0026925358816288	0.00216931865371434	AURKB/CENPF/CDC20/TTK/BUB1B/NDC80/CCNB1/BUB1	8
BP	GO:0031577	spindle checkpoint	8/817	34/18670	8.55805890500063e-05	0.0026925358816288	0.00216931865371434	AURKB/CENPF/CDC20/TTK/BUB1B/NDC80/CCNB1/BUB1	8
BP	GO:0071173	spindle assembly checkpoint	8/817	34/18670	8.55805890500063e-05	0.0026925358816288	0.00216931865371434	AURKB/CENPF/CDC20/TTK/BUB1B/NDC80/CCNB1/BUB1	8
BP	GO:0071174	mitotic spindle checkpoint	8/817	34/18670	8.55805890500063e-05	0.0026925358816288	0.00216931865371434	AURKB/CENPF/CDC20/TTK/BUB1B/NDC80/CCNB1/BUB1	8
BP	GO:0030195	negative regulation of blood coagulation	10/817	53/18670	8.58915140919341e-05	0.0026925358816288	0.00216931865371434	SERPINE1/PDGFA/TFPI/PLAUR/THBS1/ANXA2/PLAT/PLAU/THBD/SERPING1	10
BP	GO:0061458	reproductive system development	37/817	434/18670	8.88662308314639e-05	0.00276826692646692	0.00223033353910678	SERPINA5/TNC/ANXA1/CITED1/MMP14/SULF1/FOSL1/PTPRN/ADAM19/SPP1/STAR/SFRP2/ASPM/FLNA/TGFB2/PTX3/IGF2/MMP19/STC1/SNAI1/SEMA3A/CYP27B1/NOG/ADAMTS1/ANG/SDC1/SOCS3/RBP4/CCN1/PHLDA2/RDH10/ST14/HOXA10/SERPINF1/TCF7/LIF/COL9A3	37
BP	GO:0071248	cellular response to metal ion	21/817	190/18670	9.21582399450655e-05	0.00284886703178878	0.0022952713225395	IQGAP1/HFE/ADGRV1/FBP1/KCNK3/NEUROD2/STAR/KCNA1/NCF1/SYT1/AQP1/MT1M/CPNE9/SYT13/CCNB1/DPEP1/CPNE7/SERPINF1/SYT4/MT1A/ALOX5AP	21
BP	GO:0071621	granulocyte chemotaxis	16/817	123/18670	9.26039959858658e-05	0.00284886703178878	0.0022952713225395	RARRES2/ANXA1/C5AR1/THBS4/SAA1/CXCL10/THBS1/TGFB2/CXCL9/VAV3/RAC2/LGALS3/CCL5/BST1/CD74/CXCL11	16
BP	GO:0048278	vesicle docking	11/817	64/18670	9.37104969257148e-05	0.00286511167452509	0.00230835928424551	RAB3A/CAMK2A/UNC13A/UNC13C/SYT1/RAB3C/SNAP25/BVES/CAV2/CPLX2/STX1A	11
BP	GO:0060485	mesenchyme development	27/817	278/18670	9.51144598110384e-05	0.00289019582481026	0.00232856904839294	FN1/TEAD2/IL6/PDPN/FAM83D/SFRP2/TWIST1/JAG1/LOXL2/HOXA5/COL1A1/TGFB2/SPRY1/SNAI1/SEMA3A/NOG/HGF/S100A4/FOXD1/RDH10/MSX2/FOLR1/ACTA2/ACTG2/VASN/FRZB/CRB2	27
BP	GO:0016081	synaptic vesicle docking	5/817	12/18670	9.70776687610987e-05	0.00293186398398611	0.00236214019430889	CAMK2A/UNC13A/UNC13C/SNAP25/STX1A	5
BP	GO:0007080	mitotic metaphase plate congression	9/817	44/18670	0.000100424924634028	0.00301457364674147	0.0024287776031107	CDCA8/CENPE/KIF14/NDC80/CCNB1/PSRC1/KIFC1/NUF2/KIF2C	9
BP	GO:1900047	negative regulation of hemostasis	10/817	54/18670	0.000101328278513809	0.00302336724987287	0.00243586242134337	SERPINE1/PDGFA/TFPI/PLAUR/THBS1/ANXA2/PLAT/PLAU/THBD/SERPING1	10
BP	GO:0090174	organelle membrane fusion	14/817	100/18670	0.000113096405178803	0.003354290388327	0.00270248012627066	ANXA1/RAB3A/SYT1/ANXA2/SNAP25/CAV2/VAV3/CPLX2/SYT4/CPLX1/STX1A/SAMD9L/RUBCNL/RAB34	14
BP	GO:0021537	telencephalon development	25/817	251/18670	0.000114462620037359	0.00335749809142823	0.00270506450415047	LHX5/KCNA1/ASPM/CDK6/CNTNAP2/COL3A1/DMRTA2/FLNA/TACC3/NR4A3/SEMA3A/AQP1/KIF14/BCL2A1/NEFL/NEUROD6/CDK5R2/EMX1/NRGN/GRIN1/TBR1/LAMB1/GNG12/WDR62/HTR5A	25
BP	GO:0016082	synaptic vesicle priming	6/817	19/18670	0.000114560302332197	0.00335749809142823	0.00270506450415047	RAB3A/UNC13A/UNC13C/SNAP25/NAPB/STX1A	6
BP	GO:1903034	regulation of response to wounding	20/817	179/18670	0.000115632613003505	0.00336899018944919	0.00271432344208228	F3/SERPINE1/PDGFA/ANXA1/TFPI/PLAUR/RAB3A/PDPN/SPP1/CCN4/TNFRSF12A/THBS1/ANXA2/PLAT/CLEC7A/PLAU/THBD/F2RL1/SERPING1/CD109	20
BP	GO:1901215	negative regulation of neuron death	22/817	208/18670	0.00012164494938484	0.00352343528832231	0.00283875655966716	GPNMB/CITED1/EN1/GABRB3/C5AR1/CHGA/SNCB/STAR/CLCF1/PRKCG/DRAXIN/ANGPT1/NR4A3/GABRA5/GABRB2/KIF14/NEFL/SOD2/EN2/GRIN1/SERPINF1/NDNF	22
BP	GO:0030168	platelet activation	18/817	153/18670	0.000129899453375382	0.00374065111958296	0.00301376271570425	PDGFA/IL6/SAA1/PDPN/PRKCG/F2RL2/PLSCR1/COL3A1/COL1A1/FLNA/CLIC1/FZD6/COL1A2/VAV3/THBD/MYL9/PRKCB/DGKK	18
BP	GO:0045841	negative regulation of mitotic metaphase/anaphase transition	8/817	36/18670	0.000131993151968074	0.00377897157050793	0.0030446366845815	AURKB/CENPF/CDC20/TTK/BUB1B/NDC80/CCNB1/BUB1	8
BP	GO:0060349	bone morphogenesis	15/817	114/18670	0.000133431561475391	0.00379819841372189	0.00306012734151969	COL14A1/COL12A1/MMP14/SFRP2/TWIST1/SHOX2/COL1A1/ANXA2/STC1/SERPINH1/MSX2/SFRP4/COL6A3/LTF/COL6A2	15
BP	GO:0001837	epithelial to mesenchymal transition	17/817	140/18670	0.000134325673057587	0.00380180033516701	0.00306302933269962	IL6/PDPN/FAM83D/SFRP2/TWIST1/JAG1/LOXL2/COL1A1/TGFB2/SPRY1/SNAI1/NOG/HGF/S100A4/MSX2/VASN/CRB2	17
BP	GO:0090307	mitotic spindle assembly	10/817	56/18670	0.000139319094292655	0.00392072428426999	0.00315884381856132	BIRC5/AURKB/TPX2/MYBL2/FLNA/CDC20/KIF4A/KIFC1/NEK2/KIF23	10
BP	GO:0061025	membrane fusion	18/817	154/18670	0.000141209542724613	0.00395147381420908	0.00318361805809698	SERPINA5/ANXA1/CCR5/RAB3A/RIMS1/SYT1/ANXA2/SNAP25/MX1/CAV2/VAV3/CPLX2/SYT4/CPLX1/STX1A/SAMD9L/RUBCNL/RAB34	18
BP	GO:0001763	morphogenesis of a branching structure	21/817	196/18670	0.000143520137522713	0.00399308724706022	0.00321714511218194	TNC/PDGFA/CITED1/MMP14/SULF1/SFRP2/EPHA2/SHOX2/HOXA5/SPRY1/SEMA3A/NOG/HGF/SOCS3/FOXD1/COL4A1/NPNT/RDH10/ST14/MSX2/HOXB7	21
BP	GO:0071675	regulation of mononuclear cell migration	9/817	46/18670	0.000144309028310878	0.00399308724706022	0.00321714511218194	SERPINE1/RARRES2/C5AR1/CXCL10/THBS1/PDGFD/LGALS3/CCL5/SLAMF8	9
BP	GO:0061138	morphogenesis of a branching epithelium	20/817	182/18670	0.000145293265803847	0.00399798636403584	0.0032210922260958	TNC/PDGFA/CITED1/MMP14/SULF1/SFRP2/EPHA2/HOXA5/SPRY1/SEMA3A/NOG/HGF/SOCS3/FOXD1/COL4A1/NPNT/RDH10/ST14/MSX2/HOXB7	20
BP	GO:0007178	transmembrane receptor protein serine/threonine kinase signaling pathway	31/817	349/18670	0.000156749317839402	0.00419740634891988	0.00338176064878389	VWC2L/CITED1/HFE/LOX/VIM/SULF1/LTBP2/SFRP2/COL3A1/FSTL1/THBS1/LEFTY2/TGFB2/RYR2/NOG/TTK/FOXD1/NPNT/CCN1/CAV2/COL1A2/MSX2/FOLR1/SFRP4/VASN/HTRA3/GDF15/ASPN/FMOD/CRB2/CD109	31
BP	GO:0002577	regulation of antigen processing and presentation	6/817	20/18670	0.000157625192993963	0.00419740634891988	0.00338176064878389	HFE/FGL2/SLC11A1/THBS1/HLA-DOA/CD74	6
BP	GO:0030903	notochord development	6/817	20/18670	0.000157625192993963	0.00419740634891988	0.00338176064878389	TEAD2/EPHA2/STIL/NOG/COL5A2/CRB2	6
BP	GO:0086014	atrial cardiac muscle cell action potential	6/817	20/18670	0.000157625192993963	0.00419740634891988	0.00338176064878389	SCN3B/GJA5/FLNA/RYR2/GJC1/KCNJ3	6
BP	GO:0086026	atrial cardiac muscle cell to AV node cell signaling	6/817	20/18670	0.000157625192993963	0.00419740634891988	0.00338176064878389	SCN3B/GJA5/FLNA/RYR2/GJC1/KCNJ3	6
BP	GO:0086066	atrial cardiac muscle cell to AV node cell communication	6/817	20/18670	0.000157625192993963	0.00419740634891988	0.00338176064878389	SCN3B/GJA5/FLNA/RYR2/GJC1/KCNJ3	6
BP	GO:1901992	positive regulation of mitotic cell cycle phase transition	13/817	91/18670	0.000159967372017783	0.00423699675724106	0.00341365779521202	ANXA1/DTL/CDK4/CDC6/CDC45/ADAMTS1/CDK1/CCNB1/UBE2C/CDC25C/DLGAP5/WNT10B/ESPL1	13
BP	GO:1902100	negative regulation of metaphase/anaphase transition of cell cycle	8/817	37/18670	0.000162006768212204	0.00425651868814632	0.00342938619800073	AURKB/CENPF/CDC20/TTK/BUB1B/NDC80/CCNB1/BUB1	8
BP	GO:0050819	negative regulation of coagulation	10/817	57/18670	0.000162423184344772	0.00425651868814632	0.00342938619800073	SERPINE1/PDGFA/TFPI/PLAUR/THBS1/ANXA2/PLAT/PLAU/THBD/SERPING1	10
BP	GO:0006953	acute-phase response	9/817	47/18670	0.000171637805542653	0.00445090078980502	0.00358599570577127	FN1/HFE/IL6/SAA1/PLSCR1/SERPINA3/CD163/SERPINA1/HAMP	9
BP	GO:0060351	cartilage development involved in endochondral bone morphogenesis	9/817	47/18670	0.000171637805542653	0.00445090078980502	0.00358599570577127	COL14A1/COL12A1/SHOX2/COL1A1/ANXA2/STC1/SERPINH1/COL6A3/COL6A2	9
BP	GO:0014812	muscle cell migration	14/817	104/18670	0.000173199016537657	0.00446799337974488	0.00359976684042905	IQGAP1/SERPINE1/PDGFA/ANXA1/THBS4/CCN4/NR4A3/PLAT/PDGFD/PLAU/ADAMTS1/IGFBP3/POSTN/CCL5	14
BP	GO:0140013	meiotic nuclear division	19/817	172/18670	0.000197104443133295	0.00505833319605808	0.00407539102218882	TOP2A/RAD54L/PTTG1/ASPM/SMC4/CDC20/TTK/AURKA/BUB1B/MSX2/NPM2/BUB1/ESPL1/NUF2/SGO1/RAD51/LIF/NCAPH/MND1	19
BP	GO:0035249	synaptic transmission, glutamatergic	13/817	93/18670	0.000199857212496905	0.00507334822206722	0.00408748830795941	UNC13A/UNC13C/SYT1/CACNG3/SLC17A6/GRM2/CACNG2/CDH8/NAPB/GRIN1/SLC17A7/SLC17A8/HTR2A	13
BP	GO:0060536	cartilage morphogenesis	7/817	29/18670	0.000200762417025071	0.00507334822206722	0.00408748830795941	COL14A1/COL12A1/HOXA5/STC1/SNAI1/COL6A3/COL6A2	7
BP	GO:0072606	interleukin-8 secretion	7/817	29/18670	0.000200762417025071	0.00507334822206722	0.00408748830795941	ANXA1/CHI3L1/TLR2/CD58/SSC5D/CD2/F2RL1	7
BP	GO:1901989	positive regulation of cell cycle phase transition	14/817	106/18670	0.000212425776035491	0.00531692368183355	0.00428373185370503	ANXA1/DTL/FAM83D/CDK4/CDC6/CDC45/ADAMTS1/CDK1/CCNB1/UBE2C/CDC25C/DLGAP5/WNT10B/ESPL1	14
BP	GO:0071459	protein localization to chromosome, centromeric region	6/817	21/18670	0.000212548130224721	0.00531692368183355	0.00428373185370503	AURKB/CENPA/TTK/CDK1/NDC80/KNL1	6
BP	GO:1903046	meiotic cell cycle process	20/817	188/18670	0.000225332746704842	0.00560840750969388	0.00451857414841606	TOP2A/RAD54L/PTTG1/ASPM/SMC4/CDC20/TTK/AURKA/BUB1B/MSX2/NPM2/BUB1/CDC25C/ESPL1/NUF2/SGO1/RAD51/LIF/NCAPH/MND1	20
BP	GO:0072001	renal system development	27/817	293/18670	0.000226476032586199	0.00560867894699721	0.0045187928396541	IQGAP1/PDGFA/CITED1/CEP55/SULF1/CENPF/JAG1/TGFB2/ANGPT1/SPRY1/TP73/PDGFD/NOG/PROM1/ADAMTS1/SDC1/FOXD1/COL4A1/NPNT/RBP4/RDH10/ENPEP/HOXB7/ACTA2/SERPINF1/FOXJ1/LIF	27
BP	GO:0016050	vesicle organization	29/817	325/18670	0.000233740967440031	0.00575979607826105	0.00464054468481359	ANXA1/CTSC/RAB3A/PTPRN/UNC13A/UNC13C/SYT1/SERPINA1/ANXA2/F5/SNAP25/SNAP91/DNM1/S100A10/SDC1/CAV2/RAB32/VAV3/FOLR1/SLC17A7/CPLX2/PHETA2/SYT4/CPLX1/STX1A/KNL1/SAMD9L/RUBCNL/RAB34	29
BP	GO:0048002	antigen processing and presentation of peptide antigen	20/817	189/18670	0.000241891662767969	0.00593113567173143	0.00477858933586957	HFE/SLC11A1/CENPE/HLA-DMB/HLA-DPA1/HLA-DRA/NCF1/HLA-DRB5/HLA-DRB1/HLA-DMA/HLA-DQA1/HLA-DQB1/HLA-DQB2/KIF4A/HLA-DQA2/HLA-DOA/HLA-DPB1/CD74/KIF23/KIF2C	20
BP	GO:0050769	positive regulation of neurogenesis	38/817	474/18670	0.00025250982192935	0.00616099087692645	0.00496377876553883	IQGAP1/FN1/ATP8A2/VWC2L/RIMS2/IL6/TRIM67/RIMS1/NEUROD2/UNC13A/STMN2/STAR/TLR2/CLCF1/ASPM/SERPINI1/SHOX2/NGFR/DMRTA2/SYT1/TNFRSF12A/FLNA/MMD2/CUX2/CHODL/TP73/SEMA3A/HGF/PACSIN1/CPNE9/NEFL/SOCS2/L1CAM/NEURL1/SERPINF1/SYT4/NDNF/LIF	38
BP	GO:0048762	mesenchymal cell differentiation	22/817	219/18670	0.000255350965146785	0.00619977122731385	0.00499502326559061	FN1/IL6/PDPN/FAM83D/SFRP2/TWIST1/JAG1/LOXL2/COL1A1/TGFB2/SPRY1/SNAI1/SEMA3A/NOG/HGF/S100A4/RDH10/MSX2/FOLR1/VASN/FRZB/CRB2	22
BP	GO:0006821	chloride transport	14/817	108/18670	0.000259070326865404	0.00625939184860656	0.00504305832681255	GABRA1/GABRA4/GABRB3/CA7/GABRG2/CLIC1/GABRA5/GABRB2/GABRD/SLC4A10/APOL1/SLC17A7/SLC12A5/CLIC6	14
BP	GO:0010718	positive regulation of epithelial to mesenchymal transition	9/817	50/18670	0.000280657791930484	0.00673559244627688	0.00542672297785195	IL6/PDPN/TWIST1/JAG1/LOXL2/COL1A1/TGFB2/SNAI1/CRB2	9
BP	GO:0031629	synaptic vesicle fusion to presynaptic active zone membrane	6/817	22/18670	0.00028149962373901	0.00673559244627688	0.00542672297785195	RAB3A/SYT1/SNAP25/CPLX2/CPLX1/STX1A	6
BP	GO:0031214	biomineral tissue development	18/817	163/18670	0.000288546560474995	0.00687101497131083	0.00553583001397119	GPNMB/FAM20A/ADGRV1/LOX/MGP/IBSP/SPP1/TWIST1/COL1A1/NELL1/ANXA2/CYP27B1/CCN1/COL1A2/MSX2/WNT10B/LTF/ASPN	18
BP	GO:0001655	urogenital system development	29/817	330/18670	0.000301909354376464	0.00715481833601257	0.00576448432355163	IQGAP1/TNC/PDGFA/ANXA1/CITED1/CEP55/SULF1/CENPF/JAG1/TGFB2/ANGPT1/SPRY1/TP73/PDGFD/NOG/PROM1/ADAMTS1/SDC1/FOXD1/COL4A1/NPNT/RBP4/RDH10/ENPEP/HOXB7/ACTA2/SERPINF1/FOXJ1/LIF	29
BP	GO:0051591	response to cAMP	13/817	97/18670	0.000305694219602188	0.0072100165223316	0.00580895632336789	CITED1/HCN1/FOSL1/PTPRN/STAR/COL1A1/MMP19/STC1/AQP1/SDC1/THBD/WNT10B/PLA2G5	13
BP	GO:0031338	regulation of vesicle fusion	7/817	31/18670	0.000313388266248798	0.0072597665600182	0.0058490388661904	ANXA1/RAB3A/SYT1/ANXA2/CPLX2/SYT4/CPLX1	7
BP	GO:0044319	wound healing, spreading of cells	7/817	31/18670	0.000313388266248798	0.0072597665600182	0.0058490388661904	PDPN/ITGA5/COL5A1/FLNA/CARMIL2/CCN1/MSX2	7
BP	GO:0090505	epiboly involved in wound healing	7/817	31/18670	0.000313388266248798	0.0072597665600182	0.0058490388661904	PDPN/ITGA5/COL5A1/FLNA/CARMIL2/CCN1/MSX2	7
BP	GO:0031100	animal organ regeneration	11/817	73/18670	0.000313666473620815	0.0072597665600182	0.0058490388661904	NNMT/HFE/CCNA2/C5AR1/TYMS/CDK4/NR4A3/HAMP/HGF/AURKA/CDK1	11
BP	GO:0031644	regulation of neurological system process	16/817	137/18670	0.000328130846011232	0.00755921897810992	0.00609030128386086	RIMS2/CTSC/VIP/SHISA6/RIMS1/NPTX1/CUX2/CELF4/HGF/CARTPT/CCK/GRIN1/FABP5/RGS4/STX1A/TYMP	16
BP	GO:0032835	glomerulus development	10/817	62/18670	0.000332069952385284	0.00757945840628715	0.00610660775887757	IQGAP1/SULF1/JAG1/ANGPT1/PDGFD/NOG/PROM1/ENPEP/ACTA2/FOXJ1	10
BP	GO:0050433	regulation of catecholamine secretion	10/817	62/18670	0.000332069952385284	0.00757945840628715	0.00610660775887757	CHRNB2/CHGA/VIP/HRH3/SYT1/CARTPT/SYT13/SYT4/HTR2A/STX1A	10
BP	GO:0007093	mitotic cell cycle checkpoint	18/817	165/18670	0.000335341563133241	0.00758423179086275	0.00611045357288207	TOP2A/AURKB/CENPF/CDC6/ORC1/GTSE1/CDC20/TTK/AURKA/BUB1B/CLSPN/CDK1/NDC80/CCNB1/BUB1/CDC25C/WEE1/CDK2	18
BP	GO:0050954	sensory perception of mechanical stimulus	18/817	165/18670	0.000335341563133241	0.00758423179086275	0.00611045357288207	BIRC5/ADGRV1/GABRB3/CHRNB2/RAB3A/USH1C/KCNA1/ASIC2/COL1A1/GABRA5/GABRB2/CRYM/SRRM4/PHF24/OTOS/SLC17A8/HTR2A/COL11A1	18
BP	GO:0046717	acid secretion	15/817	124/18670	0.000340849154384808	0.00763903104827129	0.00615460416419532	ABCC3/ANXA1/PLA2G2A/RAB3A/HRH3/RIMS1/SYT1/SNAP25/GRM2/CCK/SLC17A7/SYT4/CPLX1/STX1A/PLA2G5	15
BP	GO:0048284	organelle fusion	15/817	124/18670	0.000340849154384808	0.00763903104827129	0.00615460416419532	ANXA1/RAB3A/SYT1/ANXA2/SNAP25/CDK1/CAV2/VAV3/CPLX2/SYT4/CPLX1/STX1A/SAMD9L/RUBCNL/RAB34	15
BP	GO:0051402	neuron apoptotic process	23/817	239/18670	0.000348441928606869	0.00772219712776516	0.00622160929821537	CITED1/EN1/GABRB3/C5AR1/SNCB/STAR/CLCF1/PRKCG/NGFR/DRAXIN/MYBL2/TGFB2/ANGPT1/NR4A3/GABRA5/GABRB2/KIF14/NEFL/SOD2/EN2/GRIN1/NDNF/SCN2A	23
BP	GO:0030595	leukocyte chemotaxis	22/817	224/18670	0.000350440513483293	0.00772219712776516	0.00622160929821537	SERPINE1/RARRES2/ANXA1/CCR5/C5AR1/IL6/THBS4/SAA1/CHGA/CXCL10/THBS1/TGFB2/CXCL9/VAV3/RAC2/LGALS3/CCL5/F2RL1/BST1/SLAMF8/CD74/CXCL11	22
BP	GO:0010975	regulation of neuron projection development	39/817	499/18670	0.000350529811187675	0.00772219712776516	0.00622160929821537	IQGAP1/FN1/ATP8A2/VIM/RIMS2/CHRNB2/TRIM67/RIMS1/NGEF/SPP1/UNC13A/STMN2/SFRP2/SERPINI1/SHOX2/NGFR/DRAXIN/SYT1/TNFRSF12A/CUX2/ARC/CHODL/SNAP25/CDC20/SEMA3A/HGF/PACSIN1/CPNE9/MCF2/NEFL/CHN1/HECW1/L1CAM/GRIN1/TBR1/NEURL1/SERPINF1/SYT4/NDNF	39
BP	GO:0070371	ERK1 and ERK2 cascade	28/817	317/18670	0.000350796356500537	0.00772219712776516	0.00622160929821537	FN1/GPNMB/PDGFA/CHI3L1/PLA2G2A/PTPRR/PTGER4/PTPRC/C5AR1/FAM83D/GBP1/EPHA2/CAVIN3/SCIMP/ANGPT1/SPRY1/IQGAP3/PDGFD/NPNT/CCN1/SPRY4/CCL5/F2RL1/C1QL4/HTR2A/CD74/LIF/PLA2G5	28
BP	GO:0071559	response to transforming growth factor beta	24/817	255/18670	0.000363516403706181	0.00785739274418289	0.00633053351890876	CITED1/RUNX3/LOX/LTBP2/STAR/COL3A1/THBS1/COL1A1/LEFTY2/TGFB2/PDGFD/MXRA5/NPNT/CAV2/COL1A2/FOLR1/POSTN/COL4A2/VASN/HTRA3/GDF15/ASPN/FMOD/CD109	24
BP	GO:0002791	regulation of peptide secretion	39/817	500/18670	0.000364688210516367	0.00785739274418289	0.00633053351890876	FN1/ANXA1/HFE/PTGER4/KCNC2/IL1RAP/IL6/CLEC5A/SAA1/CHGA/GBP1/GJA5/TLR2/TWIST1/CCN4/CD58/SOCS1/TGFB2/ANGPT1/GLP1R/SNAP25/ABCC8/CARTPT/SSC5D/ANG/CD2/RBP4/CASP1/STXBP5L/VSNL1/CACNA1E/POSTN/SYT4/CCL5/F2RL1/KCNN4/CD74/STX1A/KCNJ11	39
BP	GO:0099500	vesicle fusion to plasma membrane	6/817	23/18670	0.000366850304385779	0.00785739274418289	0.00633053351890876	RAB3A/SYT1/SNAP25/CPLX2/CPLX1/STX1A	6
BP	GO:1903861	positive regulation of dendrite extension	6/817	23/18670	0.000366850304385779	0.00785739274418289	0.00633053351890876	RIMS2/RIMS1/UNC13A/SYT1/CPNE9/SYT4	6
BP	GO:0043523	regulation of neuron apoptotic process	21/817	210/18670	0.000371611152176242	0.00785739274418289	0.00633053351890876	CITED1/EN1/GABRB3/C5AR1/SNCB/STAR/CLCF1/PRKCG/DRAXIN/MYBL2/TGFB2/ANGPT1/NR4A3/GABRA5/GABRB2/KIF14/NEFL/SOD2/EN2/GRIN1/NDNF	21
BP	GO:0045765	regulation of angiogenesis	32/817	383/18670	0.000371906451404421	0.00785739274418289	0.00633053351890876	F3/SERPINE1/GPNMB/ANXA1/CHI3L1/SULF1/C5AR1/IL6/THBS4/HSPB6/ITGA5/C3/SFRP2/TWIST1/EPHA2/HSPG2/CXCL10/NGFR/HOXA5/TNFRSF12A/THBS1/TGFB2/AQP1/HGF/SRPX2/RUNX1/SERPINF1/COL4A2/SP100/PRKCB/E2F2/ADAM12	32
BP	GO:0030326	embryonic limb morphogenesis	15/817	125/18670	0.000371999340597926	0.00785739274418289	0.00633053351890876	EN1/GJA5/SFRP2/TWIST1/HOXD9/SHOX2/HOXD10/TGFB2/FZD6/FREM2/NOG/RDH10/MSX2/HOXA10/HOXC10	15
BP	GO:0035113	embryonic appendage morphogenesis	15/817	125/18670	0.000371999340597926	0.00785739274418289	0.00633053351890876	EN1/GJA5/SFRP2/TWIST1/HOXD9/SHOX2/HOXD10/TGFB2/FZD6/FREM2/NOG/RDH10/MSX2/HOXA10/HOXC10	15
BP	GO:0045471	response to ethanol	15/817	125/18670	0.000371999340597926	0.00785739274418289	0.00633053351890876	TNC/GRIN3A/KCNC2/CHRNB2/GRIN2B/TYMS/STAR/CA3/HAMP/CDK1/UNC79/RBP4/MAOB/GRIN1/RGS4	15
BP	GO:0007160	cell-matrix adhesion	22/817	225/18670	0.000372801795857658	0.00785739274418289	0.00633053351890876	IQGAP1/FN1/SERPINE1/MMP14/RHOD/ITGAL/JAG1/CDK6/FBLN5/NID2/COL3A1/ACTN1/SIGLEC1/THBS1/PLAU/S100A10/NPNT/MSLN/L1CAM/POSTN/ECM2/BST1	22
BP	GO:0090596	sensory organ morphogenesis	24/817	256/18670	0.000384949657367678	0.00801603218775384	0.00645834593043553	ATP8A2/HCN1/USH1C/TWIST1/EPHA2/JAG1/COL5A1/COL8A1/NR4A3/FZD6/NOG/PROM1/CTHRC1/COL8A2/AQP5/RBP4/MFAP2/OLFM3/RPE65/COL5A2/FRZB/FZD2/OTX1/COL11A1	24
BP	GO:0060317	cardiac epithelial to mesenchymal transition	7/817	32/18670	0.000386134460758624	0.00801603218775384	0.00645834593043553	TWIST1/JAG1/TGFB2/SPRY1/SNAI1/NOG/MSX2	7
BP	GO:0090504	epiboly	7/817	32/18670	0.000386134460758624	0.00801603218775384	0.00645834593043553	PDPN/ITGA5/COL5A1/FLNA/CARMIL2/CCN1/MSX2	7
BP	GO:0070665	positive regulation of leukocyte proliferation	16/817	139/18670	0.000386802280006697	0.00801603218775384	0.00645834593043553	ANXA1/HLA-DMB/PDCD1LG2/HLA-DPA1/PTPRC/CHRNB2/IL6/CLCF1/IGF2/IGFBP2/BST2/VAV3/CCL5/BST1/HLA-DPB1/CD74	16
BP	GO:0048706	embryonic skeletal system development	15/817	126/18670	0.000405561345483734	0.00836977226742056	0.00674334675758261	MMP14/SULF1/TWIST1/HOXD9/SHOX2/HOXD10/HOXA5/COL1A1/NOG/RBP4/RDH10/HOXC4/HOXB7/HOXB2/COL11A1	15
BP	GO:0050432	catecholamine secretion	10/817	64/18670	0.000432409786947559	0.00888682852593884	0.00715992794198819	CHRNB2/CHGA/VIP/HRH3/SYT1/CARTPT/SYT13/SYT4/HTR2A/STX1A	10
BP	GO:1902476	chloride transmembrane transport	12/817	88/18670	0.000438888911430042	0.00898271395997107	0.00723718078830487	GABRA1/GABRA4/GABRB3/GABRG2/CLIC1/GABRA5/GABRB2/GABRD/APOL1/SLC17A7/SLC12A5/CLIC6	12
BP	GO:0006968	cellular defense response	9/817	53/18670	0.00044156755770832	0.00900034614538811	0.00725138666351415	CCR5/C5AR1/CLEC5A/FOSL1/NCF1/GNLY/PRF1/CXCL9/LSP1	9
BP	GO:0031099	regeneration	20/817	198/18670	0.000445748820202403	0.00904833568222336	0.00729005080840081	TNC/ANXA1/NNMT/HFE/CCNA2/C5AR1/SPP1/PTGFRN/TYMS/CDK4/NR4A3/HAMP/HGF/AURKA/CDK1/NEFL/CCNB1/FOLR1/POSTN/WNT10B	20
BP	GO:0061045	negative regulation of wound healing	11/817	76/18670	0.000448234508431875	0.00906165518474724	0.00730078204711165	SERPINE1/PDGFA/TFPI/PLAUR/THBS1/ANXA2/PLAT/PLAU/THBD/SERPING1/CD109	11
BP	GO:0048791	calcium ion-regulated exocytosis of neurotransmitter	5/817	16/18670	0.000462506535656282	0.00927447316237072	0.00747224494640088	RIMS2/RIMS1/SYT1/RIMS3/SYT4	5
BP	GO:0071732	cellular response to nitric oxide	5/817	16/18670	0.000462506535656282	0.00927447316237072	0.00747224494640088	CCNA2/KCNC2/AQP1/DPEP1/CDK2	5
BP	GO:0050708	regulation of protein secretion	37/817	472/18670	0.00046523582616376	0.00927556349965628	0.00747312340786487	FN1/ANXA1/PTGER4/KCNC2/IL1RAP/IL6/CLEC5A/SAA1/CHGA/GBP1/GJA5/TLR2/TWIST1/CCN4/CD58/SOCS1/TGFB2/ANGPT1/GLP1R/SNAP25/ABCC8/CARTPT/SSC5D/ANG/CD2/RBP4/CASP1/STXBP5L/VSNL1/CACNA1E/POSTN/SYT4/CCL5/F2RL1/KCNN4/STX1A/KCNJ11	37
BP	GO:0043270	positive regulation of ion transport	25/817	275/18670	0.000466306341896712	0.00927556349965628	0.00747312340786487	ATP8A2/KCNIP2/KCNC2/CHRNB2/SCN3B/CAMK2A/KCNA1/CXCL10/FLNA/CHRM1/ARC/ANXA2/RYR2/STC1/CACNG3/CXCL9/CACNG2/CCK/GRIN1/LGALS3/SYT4/CCL5/STAC/CXCL11/KCNJ11	25
BP	GO:0060343	trabecula formation	6/817	24/18670	0.000471166277227293	0.00929755606018638	0.00749084234417558	COL1A1/ADAMTS1/RBP4/MSX2/WNT10B/MMP2	6
BP	GO:0099590	neurotransmitter receptor internalization	6/817	24/18670	0.000471166277227293	0.00929755606018638	0.00749084234417558	ARC/CACNG3/SNAP25/CALY/DNM1/CACNG2	6
BP	GO:1901342	regulation of vasculature development	34/817	422/18670	0.000479462011186333	0.00942371167224567	0.0075924832264302	F3/SERPINE1/GPNMB/ANXA1/CHI3L1/SULF1/C5AR1/IL6/THBS4/HSPB6/ITGA5/C3/SFRP2/TWIST1/EPHA2/HSPG2/CXCL10/NGFR/HOXA5/TNFRSF12A/THBS1/TGFB2/AQP1/PDGFD/HGF/SOD2/SRPX2/RUNX1/SERPINF1/COL4A2/SP100/PRKCB/E2F2/ADAM12	34
BP	GO:0006904	vesicle docking involved in exocytosis	8/817	43/18670	0.000482528003775226	0.00944648696718852	0.00761083279513994	RAB3A/CAMK2A/UNC13A/UNC13C/RAB3C/SNAP25/CPLX2/STX1A	8
BP	GO:0090287	regulation of cellular response to growth factor stimulus	26/817	292/18670	0.000497607937209522	0.00967230805011166	0.00779277201865394	VWC2L/CITED1/LOX/SULF1/ITGA5/SFRP2/FSTL1/THBS1/FGFBP3/SPRY1/NOG/FOXD1/NPNT/CCN1/CAV2/MSX2/SPRY4/FOLR1/SFRP4/VASN/MYOF/HTRA3/PRKCB/ASPN/CRB2/CD109	26
BP	GO:0032963	collagen metabolic process	14/817	115/18670	0.000497968615541788	0.00967230805011166	0.00779277201865394	P3H2/MMP14/VIM/MRC2/IL6/COL5A1/COL1A1/MMP19/SERPINH1/COL1A2/COL15A1/CIITA/MMP2/ADAMTS14	14
BP	GO:0000079	regulation of cyclin-dependent protein serine/threonine kinase activity	13/817	102/18670	0.000502096338012489	0.00971438735224945	0.0078266744136733	CCNA2/CDKN2C/CDK4/CDC6/DIRAS3/CDKN3/CCNB2/CDK5R2/CCNB1/CDC25C/PSRC1/LATS2/HERC5	13
BP	GO:0003206	cardiac chamber morphogenesis	15/817	129/18670	0.000522257331053304	0.0100651383685098	0.00810926701627309	GJA5/MYH7/SFRP2/JAG1/SHOX2/TGFB2/RYR2/FGFRL1/NOG/ADAMTS1/RBP4/CCN1/MSX2/FZD2/COL11A1	15
BP	GO:0010717	regulation of epithelial to mesenchymal transition	12/817	90/18670	0.000540513488238803	0.0102967819509492	0.00829589730329271	IL6/PDPN/SFRP2/TWIST1/JAG1/LOXL2/COL1A1/TGFB2/SNAI1/NOG/VASN/CRB2	12
BP	GO:0015844	monoamine transport	12/817	90/18670	0.000540513488238803	0.0102967819509492	0.00829589730329271	HTR1A/CHRNB2/CHGA/VIP/HRH3/SYT1/CARTPT/SYT13/MAOB/SYT4/HTR2A/STX1A	12
BP	GO:1903035	negative regulation of response to wounding	12/817	90/18670	0.000540513488238803	0.0102967819509492	0.00829589730329271	SERPINE1/PDGFA/TFPI/PLAUR/SPP1/THBS1/ANXA2/PLAT/PLAU/THBD/SERPING1/CD109	12
BP	GO:0050671	positive regulation of lymphocyte proliferation	15/817	130/18670	0.00056704030768923	0.0106864232895061	0.0086098230079628	ANXA1/HLA-DMB/PDCD1LG2/HLA-DPA1/PTPRC/CHRNB2/IL6/CLCF1/IGF2/IGFBP2/VAV3/CCL5/BST1/HLA-DPB1/CD74	15
BP	GO:0003416	endochondral bone growth	8/817	44/18670	0.000567439799139938	0.0106864232895061	0.0086098230079628	COL14A1/COL12A1/EVC/ANXA2/STC1/MSX2/COL6A3/COL6A2	8
BP	GO:0071622	regulation of granulocyte chemotaxis	8/817	44/18670	0.000567439799139938	0.0106864232895061	0.0086098230079628	RARRES2/C5AR1/THBS4/THBS1/RAC2/CCL5/BST1/CD74	8
BP	GO:0071804	cellular potassium ion transport	21/817	217/18670	0.000574947250425512	0.0107432792858507	0.0086556306699098	KCNK12/KCNS2/KCNIP2/HCN1/KCNC2/KCNK3/KCNA1/KCNT1/KCNS1/SLC24A4/FLNA/SNAP25/AQP1/ABCC8/KCNJ9/KCNV1/KCNJ3/SLC12A5/KCNN4/RGS4/KCNJ11	21
BP	GO:0071805	potassium ion transmembrane transport	21/817	217/18670	0.000574947250425512	0.0107432792858507	0.0086556306699098	KCNK12/KCNS2/KCNIP2/HCN1/KCNC2/KCNK3/KCNA1/KCNT1/KCNS1/SLC24A4/FLNA/SNAP25/AQP1/ABCC8/KCNJ9/KCNV1/KCNJ3/SLC12A5/KCNN4/RGS4/KCNJ11	21
BP	GO:0000082	G1/S transition of mitotic cell cycle	25/817	279/18670	0.000576965937822793	0.0107432792858507	0.0086556306699098	GPNMB/ANXA1/MCM10/CAMK2A/CDKN2C/TYMS/BCAT1/CDK4/CDC6/ORC1/CDK6/CDC45/RRM2/CDKN3/IQGAP3/GTSE1/ADAMTS1/KIF14/AURKA/CDK1/CCNB1/CDC25C/WEE1/LATS2/CDK2	25
BP	GO:0002011	morphogenesis of an epithelial sheet	9/817	55/18670	0.00058603050727921	0.0108513868505322	0.00874273062585514	PDPN/ITGA5/JAG1/COL5A1/FLNA/CARMIL2/CCN1/MSX2/HOXB2	9
BP	GO:0007517	muscle organ development	33/817	410/18670	0.000587153578829522	0.0108513868505322	0.00874273062585514	CHRNA1/LOX/EVC/CENPF/MYH7/TWIST1/HOXD9/SHOX2/CXCL10/HOXD10/COL3A1/DMRTA2/LAMA2/TGFB2/HAMP/RYR2/FGFRL1/CHODL/TP73/NOG/BVES/CDK1/RBP4/CAV2/CCNB1/NEURL1/WNT10B/COL6A3/RGS4/LIF/FZD2/COL11A1/TEAD4	33
BP	GO:0007613	memory	14/817	117/18670	0.000593615859007113	0.0108551973031116	0.00874580062611628	CAMK4/CHRNB2/ITGA5/SLC8A2/CUX2/ARC/TAFA2/CCK/GRIN1/SLC17A7/SERPINF1/SYT4/HTR2A/SCN2A	14
BP	GO:1903859	regulation of dendrite extension	6/817	25/18670	0.000597202647424039	0.0108551973031116	0.00874580062611628	RIMS2/RIMS1/UNC13A/SYT1/CPNE9/SYT4	6
BP	GO:2000482	regulation of interleukin-8 secretion	6/817	25/18670	0.000597202647424039	0.0108551973031116	0.00874580062611628	ANXA1/TLR2/CD58/SSC5D/CD2/F2RL1	6
BP	GO:0014909	smooth muscle cell migration	12/817	91/18670	0.000598317961588831	0.0108551973031116	0.00874580062611628	IQGAP1/SERPINE1/PDGFA/CCN4/NR4A3/PLAT/PDGFD/PLAU/ADAMTS1/IGFBP3/POSTN/CCL5	12
BP	GO:0051899	membrane depolarization	12/817	91/18670	0.000598317961588831	0.0108551973031116	0.00874580062611628	CHRNB2/SCN3B/SCN2B/SCN8A/GJA5/CACNA1I/CACNG2/CCK/CACNA1E/IFI6/SCN2A/CACNA1B	12
BP	GO:0030593	neutrophil chemotaxis	13/817	104/18670	0.000606206807299607	0.010901108464832	0.00878279026856202	C5AR1/THBS4/SAA1/CXCL10/TGFB2/CXCL9/VAV3/RAC2/LGALS3/CCL5/BST1/CD74/CXCL11	13
BP	GO:0090100	positive regulation of transmembrane receptor protein serine/threonine kinase signaling pathway	13/817	104/18670	0.000606206807299607	0.010901108464832	0.00878279026856202	CITED1/HFE/SULF1/THBS1/LEFTY2/TGFB2/TTK/FOXD1/NPNT/CCN1/MSX2/GDF15/CRB2	13
BP	GO:0010948	negative regulation of cell cycle process	30/817	361/18670	0.000611310290191041	0.010901108464832	0.00878279026856202	GPNMB/PTTG1/CDKN2C/AURKB/CENPF/DTL/TOM1L1/CDK4/CDC6/ORC1/CDK6/RRM2/GTSE1/CDC20/TTK/AURKA/BUB1B/CLSPN/CDK1/NDC80/CCNB1/BUB1/CDC25C/WEE1/ESPL1/NEK2/RAD51/LIF/SUSD2/CDK2	30
BP	GO:0032946	positive regulation of mononuclear cell proliferation	15/817	131/18670	0.000615057110661295	0.010901108464832	0.00878279026856202	ANXA1/HLA-DMB/PDCD1LG2/HLA-DPA1/PTPRC/CHRNB2/IL6/CLCF1/IGF2/IGFBP2/VAV3/CCL5/BST1/HLA-DPB1/CD74	15
BP	GO:0002291	T cell activation via T cell receptor contact with antigen bound to MHC molecule on antigen presenting cell	4/817	10/18670	0.000618596845810651	0.010901108464832	0.00878279026856202	FGL2/HLA-DMB/ITGAL/LGALS3	4
BP	GO:0060346	bone trabecula formation	4/817	10/18670	0.000618596845810651	0.010901108464832	0.00878279026856202	COL1A1/MSX2/WNT10B/MMP2	4
BP	GO:0086070	SA node cell to atrial cardiac muscle cell communication	4/817	10/18670	0.000618596845810651	0.010901108464832	0.00878279026856202	SCN3B/GJA5/RYR2/GJC1	4
BP	GO:0007612	learning	16/817	145/18670	0.000620036330665224	0.010901108464832	0.00878279026856202	EN1/CHRNB2/FOSL1/NEUROD2/TLR2/SLC8A2/CNTNAP2/ARC/SNAP25/GABRA5/TAFA2/NRGN/CCK/GRIN1/TBR1/SLC12A5	16
BP	GO:0051321	meiotic cell cycle	23/817	249/18670	0.000620656690305398	0.010901108464832	0.00878279026856202	TOP2A/RAD54L/PTTG1/ASPM/SMC4/CDC20/TTK/AURKA/BUB1B/MSX2/NPM2/BUB1/CDC25C/ESPL1/NUF2/SGO1/NEK2/RAD51/LIF/EXO1/NCAPH/MND1/CDK2	23
BP	GO:0034501	protein localization to kinetochore	5/817	17/18670	0.000631743746960513	0.0110566317268389	0.00890809203915679	AURKB/TTK/CDK1/NDC80/KNL1	5
BP	GO:1901987	regulation of cell cycle phase transition	37/817	480/18670	0.000636983476368765	0.0111090815438539	0.00895034973652331	GPNMB/ANXA1/CENPE/CDKN2C/AURKB/CENPF/DTL/FAM83D/CDK4/CDC6/ORC1/TPX2/CDK6/CDC45/GTSE1/CDC20/TTK/ADAMTS1/KIF14/AURKA/BUB1B/CLSPN/CDK1/NDC80/CCNB1/NPM2/BUB1/UBE2C/CDC25C/WEE1/DLGAP5/WNT10B/ESPL1/NEK2/TCIM/SUSD2/CDK2	37
BP	GO:1990266	neutrophil migration	14/817	118/18670	0.000647008330970127	0.0112443237308598	0.00905931147814498	C5AR1/THBS4/SAA1/CXCL10/TGFB2/CXCL9/VAV3/RAC2/LGALS3/CCL5/BST1/SLAMF8/CD74/CXCL11	14
BP	GO:0042476	odontogenesis	15/817	132/18670	0.000666493744127144	0.0115038094766764	0.00926837360155569	SERPINE1/TNC/FAM20A/TNFRSF11B/TWIST1/SLC24A4/COL1A1/TGFB2/AQP1/SDC1/AQP5/COL1A2/MSX2/LAMB1/ASPN	15
BP	GO:0061337	cardiac conduction	16/817	146/18670	0.000668747795879388	0.0115038094766764	0.00926837360155569	KCNIP2/ATP2B3/SCN3B/SCN2B/KCNK3/GJA5/SLC8A2/FXYD7/FLNA/RYR2/CACNG3/CACNG2/GJC1/KCNJ3/CACNA2D3/KCNJ11	16
BP	GO:0018108	peptidyl-tyrosine phosphorylation	30/817	363/18670	0.000668907153095658	0.0115038094766764	0.00926837360155569	IQGAP1/PDGFA/EPHB6/PTPRC/IL6/THBS4/ITGA5/MATK/CLCF1/SFRP2/EPHA2/EPHA10/NCF1/MELK/SOCS1/ANGPT1/IGF2/PDGFD/TTK/HGF/SOCS3/CCK/WEE1/NEURL1/CCL5/BST1/STYK1/HTR2A/CD74/LIF	30
BP	GO:0070661	leukocyte proliferation	26/817	298/18670	0.000675293786438121	0.0115335521525104	0.00929233664024289	GPNMB/ELF4/ANXA1/SLC11A1/HLA-DMB/PDCD1LG2/HLA-DPA1/PTPRC/CHRNB2/IL6/MSN/CLCF1/IGF2/IGFBP2/GAPT/BST2/VAV3/RAC2/LGALS3/CCL5/CD180/F2RL1/BST1/HLA-DPB1/FOXJ1/CD74	26
BP	GO:0090068	positive regulation of cell cycle process	26/817	298/18670	0.000675293786438121	0.0115335521525104	0.00929233664024289	ANXA1/AURKB/DTL/FAM83D/CDK4/CDC6/CDC45/IGF2/GTSE1/TP73/NUSAP1/ADAMTS1/KIF14/AURKA/CDK1/NDC80/CCNB1/MSX2/NPM2/UBE2C/CDC25C/DLGAP5/WNT10B/ESPL1/KIF23/CDK2	26
BP	GO:0002478	antigen processing and presentation of exogenous peptide antigen	18/817	175/18670	0.000681474552357784	0.0115991184117804	0.00934516197499858	CENPE/HLA-DMB/HLA-DPA1/HLA-DRA/NCF1/HLA-DRB5/HLA-DRB1/HLA-DMA/HLA-DQA1/HLA-DQB1/HLA-DQB2/KIF4A/HLA-DQA2/HLA-DOA/HLA-DPB1/CD74/KIF23/KIF2C	18
BP	GO:0140029	exocytic process	11/817	80/18670	0.000699964224062778	0.0118730232937772	0.00956584128847149	RAB3A/CAMK2A/UNC13A/UNC13C/SYT1/RAB3C/SNAP25/NAPB/CPLX2/CPLX1/STX1A	11
BP	GO:0071242	cellular response to ammonium ion	10/817	68/18670	0.000709256003026589	0.0119895733207874	0.00965974315600431	GABRA1/CCNA2/KCNC2/GABRB3/CHRNB2/HRH3/GABRG2/CHRM1/GABRB2/CHRM4	10
BP	GO:0001508	action potential	15/817	133/18670	0.000721543736406786	0.012155803151098	0.00979367098001477	CHRNA1/KCNIP2/CHRNB2/SCN3B/SCN2B/SCN8A/GJA5/KCNA1/FLNA/RYR2/CACNA1I/GJD2/GJC1/KCNJ3/SCN2A	15
BP	GO:1904029	regulation of cyclin-dependent protein kinase activity	13/817	106/18670	0.000727970182338286	0.0122080049367854	0.00983572884383808	CCNA2/CDKN2C/CDK4/CDC6/DIRAS3/CDKN3/CCNB2/CDK5R2/CCNB1/CDC25C/PSRC1/LATS2/HERC5	13
BP	GO:0048704	embryonic skeletal system morphogenesis	12/817	93/18670	0.000729571867815159	0.0122080049367854	0.00983572884383808	MMP14/TWIST1/HOXD9/SHOX2/HOXD10/HOXA5/NOG/RDH10/HOXC4/HOXB7/HOXB2/COL11A1	12
BP	GO:0070372	regulation of ERK1 and ERK2 cascade	26/817	300/18670	0.000745741407769648	0.0124365562043201	0.0100198677187834	FN1/GPNMB/PDGFA/CHI3L1/PLA2G2A/PTPRR/PTPRC/C5AR1/FAM83D/GBP1/EPHA2/CAVIN3/SCIMP/ANGPT1/SPRY1/PDGFD/NPNT/CCN1/SPRY4/CCL5/F2RL1/C1QL4/HTR2A/CD74/LIF/PLA2G5	26
BP	GO:0018212	peptidyl-tyrosine modification	30/817	366/18670	0.000764237420917371	0.0127022414288716	0.0102339246298049	IQGAP1/PDGFA/EPHB6/PTPRC/IL6/THBS4/ITGA5/MATK/CLCF1/SFRP2/EPHA2/EPHA10/NCF1/MELK/SOCS1/ANGPT1/IGF2/PDGFD/TTK/HGF/SOCS3/CCK/WEE1/NEURL1/CCL5/BST1/STYK1/HTR2A/CD74/LIF	30
BP	GO:0050953	sensory perception of light stimulus	21/817	222/18670	0.000773829440042571	0.0128186528980965	0.0103277148642893	ATP8A2/ADGRV1/CHRNB2/RIMS1/USH1C/COL1A1/ABCA4/CABP1/GJD2/TGFBI/SLC4A10/RBP4/GPR179/GJC1/RDH10/RPE65/RGS16/COL11A1/LRAT/LUM/RGR	21
BP	GO:0046683	response to organophosphorus	15/817	134/18670	0.000780408266959384	0.0128845404874994	0.0103807990878703	CITED1/HCN1/FOSL1/PTPRN/TYMS/STAR/COL1A1/MMP19/STC1/AQP1/SDC1/THBD/WNT10B/PLA2G5/KCNJ11	15
BP	GO:0006816	calcium ion transport	34/817	434/18670	0.000786031148691761	0.0129342600646854	0.0104208570893179	GRIN3A/ATP2B3/CCR5/PTPRC/CHRNB2/CAMK2A/GRIN2B/SLC8A2/CXCL10/SLC24A4/ANXA2/RYR2/STC1/CACNG3/CACNA1I/CYP27B1/CXCL9/MCUB/CACNG2/SLN/GRIN1/CACNA1E/LGALS3/CCL5/STAC/KCNN4/RGS4/HTR2A/PRKCB/CXCL11/FAM155A/CACNA2D3/CACNA1B/GEM	34
BP	GO:0051607	defense response to virus	22/817	238/18670	0.000799195988306051	0.0131073434770857	0.010560306698042	OASL/FGL2/PTPRC/IL6/GBP3/GBP1/OAS2/PLSCR1/CXCL10/APOBEC3C/FLNA/PRF1/CXCL9/SPON2/MX1/RNASE2/BST2/F2RL1/IFI6/HERC5/MICB/APOBEC3G	22
BP	GO:0045931	positive regulation of mitotic cell cycle	17/817	163/18670	0.000812152557995382	0.013275879933172	0.0106960929211759	ANXA1/DTL/CDK4/CDC6/CDC45/IGF2/NUSAP1/ADAMTS1/AURKA/CDK1/NDC80/CCNB1/UBE2C/CDC25C/DLGAP5/WNT10B/ESPL1	17
BP	GO:0048592	eye morphogenesis	16/817	149/18670	0.000834953089007926	0.0136036929271587	0.0109602048491311	ATP8A2/HCN1/USH1C/TWIST1/EPHA2/JAG1/COL5A1/COL8A1/PROM1/COL8A2/AQP5/RBP4/MFAP2/OLFM3/RPE65/COL5A2	16
BP	GO:0032637	interleukin-8 production	11/817	82/18670	0.00086433300748243	0.0140362012657721	0.0113086675802102	SERPINE1/ANXA1/CHI3L1/PTPRC/TLR2/CD58/CLEC7A/SSC5D/CD2/F2RL1/CD74	11
BP	GO:0051952	regulation of amine transport	12/817	95/18670	0.000884080758688372	0.0143099738489657	0.011529240303363	CHRNB2/CHGA/VIP/HRH3/SYT1/CARTPT/SYT13/CCK/SYT4/RGS4/HTR2A/STX1A	12
BP	GO:0061383	trabecula morphogenesis	8/817	47/18670	0.000896892847222819	0.0144230852996579	0.0116203717833961	COL1A1/TGFB2/NOG/ADAMTS1/RBP4/MSX2/WNT10B/MMP2	8
BP	GO:0098868	bone growth	8/817	47/18670	0.000896892847222819	0.0144230852996579	0.0116203717833961	COL14A1/COL12A1/EVC/ANXA2/STC1/MSX2/COL6A3/COL6A2	8
BP	GO:0060326	cell chemotaxis	26/817	304/18670	0.000906080718800913	0.0145005473957448	0.0116827813398086	SERPINE1/RARRES2/ANXA1/LOX/CCR5/C5AR1/IL6/THBS4/SAA1/CHGA/EPHA2/CXCL10/THBS1/TGFB2/PDGFD/HGF/CXCL9/VAV3/RAC2/LGALS3/CCL5/F2RL1/BST1/SLAMF8/CD74/CXCL11	26
BP	GO:0007187	G protein-coupled receptor signaling pathway, coupled to cyclic nucleotide second messenger	23/817	256/18670	0.000907565050006233	0.0145005473957448	0.0116827813398086	SSTR2/ANXA1/HTR1A/PTGER4/CHGA/VIP/HRH3/FPR1/CXCL10/FLNA/CHRM1/GLP1R/CXCL9/ADGRE5/GRM2/S1PR3/RXFP1/HTR2A/HTR5A/GPR65/CXCL11/SSTR3/CHRM4	23
BP	GO:0046651	lymphocyte proliferation	24/817	272/18670	0.000913953280574869	0.0145556610890268	0.0117271852653895	GPNMB/ELF4/ANXA1/SLC11A1/HLA-DMB/PDCD1LG2/HLA-DPA1/PTPRC/CHRNB2/IL6/MSN/CLCF1/IGF2/IGFBP2/GAPT/VAV3/RAC2/LGALS3/CCL5/CD180/BST1/HLA-DPB1/FOXJ1/CD74	24
BP	GO:0010971	positive regulation of G2/M transition of mitotic cell cycle	6/817	27/18670	0.00092635156935555	0.014663883582666	0.0118143778171415	DTL/CDK4/CDK1/CCNB1/CDC25C/WNT10B	6
BP	GO:0071695	anatomical structure maturation	17/817	165/18670	0.000931511701649198	0.014663883582666	0.0118143778171415	KCNIP2/TYMS/C3/CNTNAP2/HOXA5/TGFB2/AURKA/ANG/CDK5R2/SRRM4/CCNB1/MSX2/GRIN1/TFCP2L1/WNT10B/MMP2/LTF	17
BP	GO:0002604	regulation of dendritic cell antigen processing and presentation	4/817	11/18670	0.000938512234141962	0.014663883582666	0.0118143778171415	FGL2/SLC11A1/THBS1/CD74	4
BP	GO:0031915	positive regulation of synaptic plasticity	4/817	11/18670	0.000938512234141962	0.014663883582666	0.0118143778171415	NEUROD2/UNC13A/CDC20/CPLX2	4
BP	GO:0034776	response to histamine	4/817	11/18670	0.000938512234141962	0.014663883582666	0.0118143778171415	GABRA1/GABRB3/GABRG2/GABRB2	4
BP	GO:0098814	spontaneous synaptic transmission	4/817	11/18670	0.000938512234141962	0.014663883582666	0.0118143778171415	RIMS2/SYT1/DOC2A/RPH3A	4
BP	GO:0009914	hormone transport	27/817	322/18670	0.000980957627547418	0.0152788777649131	0.012309865494976	ANXA1/HFE/RIMS2/HTR1A/KCNC2/IL6/CHGA/VIP/PTPRN/SPP1/TTR/GLP1R/SNAP25/ABCC8/CARTPT/FOXD1/CRYM/RBP4/STXBP5L/VSNL1/CACNA1E/CCL5/PCLO/CPLX1/LIF/STX1A/KCNJ11	27
BP	GO:0045787	positive regulation of cell cycle	31/817	389/18670	0.000998735536115395	0.0155070128852024	0.0124936690889736	ANXA1/FOSL1/AURKB/DTL/FAM83D/CDK4/CDC6/CDC45/TGFB2/NR4A3/IGF2/GTSE1/TP73/NUSAP1/ADAMTS1/KIF14/AURKA/CDK1/CDK5R2/NDC80/CCNB1/MSX2/NPM2/UBE2C/CDC25C/PSRC1/DLGAP5/WNT10B/ESPL1/KIF23/CDK2	31
BP	GO:0002685	regulation of leukocyte migration	19/817	196/18670	0.00100945726020189	0.0156095762711849	0.0125763022185517	SERPINE1/RARRES2/ANXA1/MMP14/PTGER4/C5AR1/IL6/THBS4/MSN/CXCL10/THBS1/PDGFD/RAC2/LGALS3/CCL5/F2RL1/BST1/SLAMF8/CD74	19
BP	GO:0032943	mononuclear cell proliferation	24/817	274/18670	0.00101164425258437	0.0156095762711849	0.0125763022185517	GPNMB/ELF4/ANXA1/SLC11A1/HLA-DMB/PDCD1LG2/HLA-DPA1/PTPRC/CHRNB2/IL6/MSN/CLCF1/IGF2/IGFBP2/GAPT/VAV3/RAC2/LGALS3/CCL5/CD180/BST1/HLA-DPB1/FOXJ1/CD74	24
BP	GO:0006959	humoral immune response	29/817	356/18670	0.0010223106183534	0.0157251692320012	0.0126694329982927	RARRES2/LYZ/PLA2G2A/SLC11A1/PTPRC/C5AR1/IL6/CHGA/C3/JCHAIN/CXCL10/C1R/KLK7/HLA-DQB1/GNLY/C1RL/CXCL9/SPON2/C1QB/CFI/C7/C2/BST1/FOXJ1/LTF/SERPING1/CXCL11/EXO1/CFH	29
BP	GO:0030902	hindbrain development	16/817	152/18670	0.00103505713328609	0.0158719442141363	0.0127876864666371	SSTR2/EN1/C5AR1/LHX5/NEUROD2/SEZ6L/FLNA/NOG/KIF14/CDK5R2/EN2/GRIN1/TBR1/HOXB2/OTX1/SSTR3	16
BP	GO:0014910	regulation of smooth muscle cell migration	11/817	84/18670	0.00105943242087463	0.0161842989289258	0.0130393439891948	IQGAP1/SERPINE1/PDGFA/CCN4/NR4A3/PDGFD/PLAU/ADAMTS1/IGFBP3/POSTN/CCL5	11
BP	GO:0003007	heart morphogenesis	23/817	259/18670	0.00106196187197676	0.0161842989289258	0.0130393439891948	CCDC40/TEAD2/GJA5/MYH7/SFRP2/TWIST1/STIL/JAG1/COL5A1/SHOX2/TGFB2/SPRY1/RYR2/FGFRL1/SNAI1/NOG/ADAMTS1/RBP4/CCN1/MSX2/FOLR1/FZD2/COL11A1	23
BP	GO:0019884	antigen processing and presentation of exogenous antigen	18/817	182/18670	0.00107688103624884	0.0163613244556457	0.013181969675232	CENPE/HLA-DMB/HLA-DPA1/HLA-DRA/NCF1/HLA-DRB5/HLA-DRB1/HLA-DMA/HLA-DQA1/HLA-DQB1/HLA-DQB2/KIF4A/HLA-DQA2/HLA-DOA/HLA-DPB1/CD74/KIF23/KIF2C	18
BP	GO:0003422	growth plate cartilage morphogenesis	5/817	19/18670	0.00110372689806198	0.0165659373518212	0.0133468219156395	COL14A1/COL12A1/STC1/COL6A3/COL6A2	5
BP	GO:0032026	response to magnesium ion	5/817	19/18670	0.00110372689806198	0.0165659373518212	0.0133468219156395	TNFRSF11B/KCNC2/FBP1/KCNA1/THBS1	5
BP	GO:0071731	response to nitric oxide	5/817	19/18670	0.00110372689806198	0.0165659373518212	0.0133468219156395	CCNA2/KCNC2/AQP1/DPEP1/CDK2	5
BP	GO:1902170	cellular response to reactive nitrogen species	5/817	19/18670	0.00110372689806198	0.0165659373518212	0.0133468219156395	CCNA2/KCNC2/AQP1/DPEP1/CDK2	5
BP	GO:0019226	transmission of nerve impulse	10/817	72/18670	0.00111804428975778	0.0167301310186414	0.0134791092462133	CHRNA1/SCN8A/KCNA1/CNTNAP2/CACNG3/CACNA1I/CARTPT/CACNG2/SCN2A/TYMP	10
BP	GO:2000463	positive regulation of excitatory postsynaptic potential	6/817	28/18670	0.00113583852360233	0.0169452054439829	0.0136523901172366	RIMS2/RIMS1/CUX2/GRIN1/RGS4/STX1A	6
BP	GO:1904062	regulation of cation transmembrane transport	28/817	342/18670	0.00114797519820867	0.0170748383084911	0.0137568325475235	KCNS2/KCNIP2/KCNC2/SCN3B/SCN2B/SHISA6/GRIN2B/KCNA1/TWIST1/CXCL10/FXYD7/KCNS1/FLNA/ARC/HAMP/RYR2/CACNG3/CXCL9/NEFL/CACNG2/HECW1/SLN/GRIN1/STAC/RGS4/CXCL11/GEM/KCNJ11	28
BP	GO:0048246	macrophage chemotaxis	7/817	38/18670	0.00115249445606494	0.0170907336553583	0.0137696390890079	RARRES2/C5AR1/SAA1/THBS1/LGALS3/CCL5/SLAMF8	7
BP	GO:1901990	regulation of mitotic cell cycle phase transition	34/817	444/18670	0.0011617232216423	0.0171761645277443	0.0138384689182906	GPNMB/ANXA1/CENPE/CDKN2C/AURKB/CENPF/DTL/CDK4/CDC6/ORC1/TPX2/CDK6/CDC45/GTSE1/CDC20/TTK/ADAMTS1/KIF14/AURKA/BUB1B/CLSPN/CDK1/NDC80/CCNB1/NPM2/BUB1/UBE2C/CDC25C/WEE1/DLGAP5/WNT10B/ESPL1/NEK2/CDK2	34
BP	GO:0009615	response to virus	27/817	326/18670	0.00117755748006598	0.0173584589249012	0.0139853396207084	OASL/FGL2/PTPRC/IL6/FOSL1/GBP3/GBP1/OAS2/CDK6/BATF3/PLSCR1/CXCL10/APOBEC3C/FLNA/PRF1/CXCL9/SPON2/MX1/RNASE2/BST2/ACTA2/CCL5/F2RL1/IFI6/HERC5/MICB/APOBEC3G	27
BP	GO:0002237	response to molecule of bacterial origin	28/817	343/18670	0.00119951532627582	0.017629671842861	0.0142038500762507	SERPINE1/CITED1/TFPI/VIM/SLC11A1/CCR5/PDCD1LG2/PTGER4/C5AR1/IL6/STAR/TLR2/CDK4/CXCL10/LOXL1/HAMP/CYP27B1/CXCL9/SPON2/SSC5D/CASP1/MAOB/THBD/CCL5/GNG12/CD180/LTF/CXCL11	28
BP	GO:0051047	positive regulation of secretion	33/817	428/18670	0.00121739155800173	0.0178394685999484	0.01437287884268	HFE/PTGER4/IL1RAP/CHRNB2/IL6/CLEC5A/RAB3A/SAA1/VIP/SPP1/UNC13A/TLR2/TWIST1/CD58/SYT1/TGFB2/CACNA1I/AQP1/CARTPT/ANG/SDC1/CD2/RBP4/CDK5R2/CASP1/VSNL1/CCK/POSTN/SYT4/F2RL1/KCNN4/STX1A/SCIN	33
BP	GO:0046677	response to antibiotic	27/817	327/18670	0.00123173711748738	0.0179821677875607	0.0144878485304266	TNC/ANXA1/GRIN3A/KCNC2/CHRNB2/IL6/FOSL1/GRIN2B/TYMS/STAR/CA3/AOC3/COL1A1/NR4A3/HAMP/AQP1/PDGFD/HGF/CDK1/NEFL/SDC1/UNC79/RBP4/MAOB/GRIN1/CIITA/RGS4	27
BP	GO:0001822	kidney development	24/817	278/18670	0.0012343906819646	0.0179821677875607	0.0144878485304266	IQGAP1/PDGFA/CITED1/SULF1/CENPF/JAG1/TGFB2/ANGPT1/SPRY1/TP73/PDGFD/NOG/PROM1/ADAMTS1/SDC1/FOXD1/NPNT/RDH10/ENPEP/HOXB7/ACTA2/SERPINF1/FOXJ1/LIF	24
BP	GO:0060350	endochondral bone morphogenesis	10/817	73/18670	0.00124572330819222	0.0180940397228038	0.0145779813593354	COL14A1/COL12A1/MMP14/SHOX2/COL1A1/ANXA2/STC1/SERPINH1/COL6A3/COL6A2	10
BP	GO:0042110	T cell activation	35/817	464/18670	0.00128441129964929	0.018601430313342	0.014986775121485	GPNMB/ELF4/ANXA1/HFE/TESPA1/CAMK4/RUNX3/FGL2/SLC11A1/HLA-DMB/PDCD1LG2/BATF/PTGER4/HLA-DPA1/PTPRC/IL6/ITGAL/MSN/CDK6/SOCS1/CLEC7A/IGF2/IGFBP2/CD2/RAC2/LGALS3/HLA-DOA/RUNX1/CCL5/F2RL1/HLA-DPB1/TCF7/FOXJ1/CD74/MICB	35
BP	GO:0000086	G2/M transition of mitotic cell cycle	22/817	247/18670	0.00129902405662283	0.0187582103570055	0.0151130894542187	CCNA2/AURKB/CENPF/DTL/CDK4/USH1C/CDC6/ORC1/TPX2/MELK/KIF14/AURKA/CLSPN/CDK1/CCNB2/FOXM1/CCNB1/CDC25C/WEE1/WNT10B/NEK2/CDK2	22
BP	GO:0015711	organic anion transport	36/817	482/18670	0.0013108290662703	0.0188736522245256	0.015206098501318	ABCC3/ATP8A2/ANXA1/PLA2G2A/SLC11A1/RAB3A/PDPN/MTTP/CA7/SLC7A4/HRH3/RIMS1/CA3/SLC7A14/SYT1/THBS1/ABCA4/SLC6A17/SNAP25/SLC17A6/AQP1/SLC16A4/GRM2/SLC4A10/SLC6A7/CCK/FOLR1/SLC17A7/SLC17A8/SYT4/KCNN4/RGS4/CPLX1/APOC2/STX1A/PLA2G5	36
BP	GO:0000075	cell cycle checkpoint	20/817	216/18670	0.00132693934105426	0.0189641233714672	0.0152789891721619	TOP2A/AURKB/CENPF/DTL/CDC6/ORC1/CDC45/GTSE1/CDC20/TTK/AURKA/BUB1B/CLSPN/CDK1/NDC80/CCNB1/BUB1/CDC25C/WEE1/CDK2	20
BP	GO:0000302	response to reactive oxygen species	21/817	232/18670	0.0013547384573346	0.0189641233714672	0.0152789891721619	ANXA1/CCNA2/KCNC2/IL6/FOSL1/PTPRN/STAR/NCF1/FBLN5/COL1A1/NR4A3/AQP1/PDGFD/HGF/CDK1/SDC1/SOD2/DPEP1/SOD3/MMP2/CDK2	21
BP	GO:0070838	divalent metal ion transport	36/817	483/18670	0.00135884786245216	0.0189641233714672	0.0152789891721619	SLC30A3/GRIN3A/ATP2B3/SLC11A1/CCR5/PTPRC/CHRNB2/CAMK2A/GRIN2B/SLC8A2/CXCL10/SLC24A4/ANXA2/RYR2/STC1/CACNG3/CACNA1I/CYP27B1/CXCL9/MCUB/CACNG2/SLN/GRIN1/CACNA1E/LGALS3/CCL5/STAC/KCNN4/RGS4/HTR2A/PRKCB/CXCL11/FAM155A/CACNA2D3/CACNA1B/GEM	36
BP	GO:0002468	dendritic cell antigen processing and presentation	4/817	12/18670	0.00135922951683239	0.0189641233714672	0.0152789891721619	FGL2/SLC11A1/THBS1/CD74	4
BP	GO:0007077	mitotic nuclear envelope disassembly	4/817	12/18670	0.00135922951683239	0.0189641233714672	0.0152789891721619	CDK1/CCNB2/CCNB1/PRKCB	4
BP	GO:0016188	synaptic vesicle maturation	4/817	12/18670	0.00135922951683239	0.0189641233714672	0.0152789891721619	RAB3A/UNC13A/UNC13C/SLC17A7	4
BP	GO:0046541	saliva secretion	4/817	12/18670	0.00135922951683239	0.0189641233714672	0.0152789891721619	CHRM1/AQP1/AQP5/KCNN4	4
BP	GO:0048934	peripheral nervous system neuron differentiation	4/817	12/18670	0.00135922951683239	0.0189641233714672	0.0152789891721619	RUNX3/HOXD9/HOXD10/RUNX1	4
BP	GO:0048935	peripheral nervous system neuron development	4/817	12/18670	0.00135922951683239	0.0189641233714672	0.0152789891721619	RUNX3/HOXD9/HOXD10/RUNX1	4
BP	GO:0051798	positive regulation of hair follicle development	4/817	12/18670	0.00135922951683239	0.0189641233714672	0.0152789891721619	TGFB2/KRT17/MSX2/WNT10B	4
BP	GO:1904862	inhibitory synapse assembly	4/817	12/18670	0.00135922951683239	0.0189641233714672	0.0152789891721619	GABRA1/GABRB3/GABRG2/GABRB2	4
BP	GO:0050974	detection of mechanical stimulus involved in sensory perception	6/817	29/18670	0.00137977142097031	0.0191461112117717	0.0154256128882712	ADGRV1/KCNA1/ASIC2/PHF24/HTR2A/COL11A1	6
BP	GO:1901214	regulation of neuron death	26/817	313/18670	0.00138000438170856	0.0191461112117717	0.0154256128882712	GPNMB/CITED1/EN1/GABRB3/C5AR1/CHGA/SNCB/GRIN2B/STAR/CLCF1/PRKCG/DRAXIN/MYBL2/TGFB2/ANGPT1/NR4A3/GABRA5/GABRB2/KIF14/NEFL/SOD2/EN2/GRIN1/SERPINF1/CCL5/NDNF	26
BP	GO:0032677	regulation of interleukin-8 production	10/817	74/18670	0.00138503753803293	0.0191622651560814	0.0154386277761919	SERPINE1/ANXA1/PTPRC/TLR2/CD58/CLEC7A/SSC5D/CD2/F2RL1/CD74	10
BP	GO:0060348	bone development	20/817	217/18670	0.00140328371573738	0.0191754340487153	0.0154492376717311	COL14A1/COL12A1/MMP14/LOX/PTGER4/SULF1/PTPRC/SFRP2/TWIST1/CCN4/SHOX2/COL1A1/ANXA2/STC1/SERPINH1/MSX2/SFRP4/COL6A3/LTF/COL6A2	20
BP	GO:0032496	response to lipopolysaccharide	27/817	330/18670	0.00140742505066727	0.0191754340487153	0.0154492376717311	SERPINE1/CITED1/TFPI/VIM/SLC11A1/CCR5/PDCD1LG2/PTGER4/C5AR1/IL6/STAR/TLR2/CDK4/CXCL10/LOXL1/HAMP/CYP27B1/CXCL9/SPON2/CASP1/MAOB/THBD/CCL5/GNG12/CD180/LTF/CXCL11	27
BP	GO:0072006	nephron development	15/817	142/18670	0.00141540298576237	0.0191754340487153	0.0154492376717311	IQGAP1/CITED1/SULF1/JAG1/ANGPT1/PDGFD/NOG/PROM1/FOXD1/NPNT/ENPEP/HOXB7/ACTA2/FOXJ1/LIF	15
BP	GO:0002690	positive regulation of leukocyte chemotaxis	11/817	87/18670	0.00141902693046363	0.0191754340487153	0.0154492376717311	SERPINE1/RARRES2/C5AR1/IL6/THBS4/CXCL10/THBS1/RAC2/CCL5/F2RL1/CD74	11
BP	GO:1905523	positive regulation of macrophage migration	5/817	20/18670	0.00141909413308465	0.0191754340487153	0.0154492376717311	RARRES2/MMP14/C5AR1/THBS1/CCL5	5
BP	GO:0031640	killing of cells of other organism	9/817	62/18670	0.0014240940313411	0.0191754340487153	0.0154492376717311	LYZ/CHGA/HAMP/CLEC7A/GNLY/PRF1/APOL1/F2RL1/LTF	9
BP	GO:0044364	disruption of cells of other organism	9/817	62/18670	0.0014240940313411	0.0191754340487153	0.0154492376717311	LYZ/CHGA/HAMP/CLEC7A/GNLY/PRF1/APOL1/F2RL1/LTF	9
BP	GO:0010976	positive regulation of neuron projection development	24/817	281/18670	0.00142806258449653	0.0191754340487153	0.0154492376717311	IQGAP1/FN1/ATP8A2/RIMS2/TRIM67/RIMS1/UNC13A/STMN2/SERPINI1/SHOX2/NGFR/SYT1/TNFRSF12A/CUX2/CHODL/HGF/PACSIN1/CPNE9/NEFL/L1CAM/NEURL1/SERPINF1/SYT4/NDNF	24
BP	GO:0030100	regulation of endocytosis	24/817	281/18670	0.00142806258449653	0.0191754340487153	0.0154492376717311	IL2RG/SERPINE1/HFE/SLC11A1/PTPRC/TLR2/C3/PRKCG/ARC/ANGPT1/ANXA2/PTX3/CLEC7A/SNAP91/CALY/DNM1/PACSIN1/C2/SLC17A7/LGALS3/SYT4/SFRP4/F2RL1/APOC2	24
BP	GO:0097305	response to alcohol	21/817	233/18670	0.001429365385736	0.0191754340487153	0.0154492376717311	TNC/GRIN3A/CCR5/PTGER4/KCNC2/CHRNB2/FOSL1/GRIN2B/TYMS/STAR/CDK4/CA3/HAMP/CDK1/NEFL/UNC79/RBP4/MAOB/GRIN1/RAD51/RGS4	21
BP	GO:0002688	regulation of leukocyte chemotaxis	13/817	114/18670	0.00144038862417934	0.0191754340487153	0.0154492376717311	SERPINE1/RARRES2/C5AR1/IL6/THBS4/CXCL10/THBS1/RAC2/CCL5/F2RL1/BST1/SLAMF8/CD74	13
BP	GO:0030282	bone mineralization	13/817	114/18670	0.00144038862417934	0.0191754340487153	0.0154492376717311	GPNMB/ADGRV1/LOX/MGP/IBSP/TWIST1/NELL1/CYP27B1/CCN1/COL1A2/WNT10B/LTF/ASPN	13
BP	GO:0071560	cellular response to transforming growth factor beta stimulus	22/817	249/18670	0.00144080538597251	0.0191754340487153	0.0154492376717311	CITED1/LOX/LTBP2/STAR/COL3A1/THBS1/COL1A1/LEFTY2/TGFB2/PDGFD/NPNT/CAV2/COL1A2/FOLR1/POSTN/COL4A2/VASN/HTRA3/GDF15/ASPN/FMOD/CD109	22
BP	GO:1902806	regulation of cell cycle G1/S phase transition	19/817	202/18670	0.00144176519397734	0.0191754340487153	0.0154492376717311	GPNMB/ANXA1/CDKN2C/FAM83D/CDK4/CDC6/CDK6/CDC45/GTSE1/ADAMTS1/KIF14/AURKA/CDK1/CCNB1/CDC25C/WEE1/TCIM/SUSD2/CDK2	19
BP	GO:0002687	positive regulation of leukocyte migration	14/817	128/18670	0.00144406155868581	0.0191754340487153	0.0154492376717311	SERPINE1/RARRES2/MMP14/C5AR1/IL6/THBS4/CXCL10/THBS1/PDGFD/RAC2/LGALS3/CCL5/F2RL1/CD74	14
BP	GO:0007601	visual perception	20/817	218/18670	0.0014833402756548	0.0195919583608486	0.0157848224140557	ATP8A2/ADGRV1/CHRNB2/RIMS1/COL1A1/ABCA4/CABP1/GJD2/TGFBI/SLC4A10/RBP4/GPR179/GJC1/RDH10/RPE65/RGS16/COL11A1/LRAT/LUM/RGR	20
BP	GO:0050807	regulation of synapse organization	20/817	218/18670	0.0014833402756548	0.0195919583608486	0.0157848224140557	IL1RAP/CHRNB2/SHISA6/NGEF/NEUROD2/GRIN2B/TLR2/C1QL3/ASIC2/CUX2/ARC/CDC20/FRMPD4/CAMKV/CDH8/AMIGO2/SRPX2/GRIN1/NEURL1/CBLN2	20
BP	GO:0070997	neuron death	28/817	348/18670	0.0014884334586332	0.0196069439377932	0.015796895973344	GPNMB/CITED1/EN1/GABRB3/C5AR1/CHGA/SNCB/GRIN2B/STAR/CLCF1/PRKCG/NGFR/DRAXIN/MYBL2/TGFB2/ANGPT1/NR4A3/GABRA5/GABRB2/KIF14/NEFL/SOD2/EN2/GRIN1/SERPINF1/CCL5/NDNF/SCN2A	28
BP	GO:1903532	positive regulation of secretion by cell	31/817	399/18670	0.00149737234948087	0.019632338986177	0.0158173562214495	HFE/PTGER4/IL1RAP/CHRNB2/IL6/CLEC5A/RAB3A/SAA1/VIP/SPP1/UNC13A/TLR2/TWIST1/CD58/SYT1/TGFB2/CACNA1I/CARTPT/ANG/SDC1/CD2/RBP4/CDK5R2/CASP1/VSNL1/CCK/POSTN/SYT4/F2RL1/KCNN4/STX1A	31
BP	GO:0032102	negative regulation of response to external stimulus	29/817	365/18670	0.00149828874152532	0.019632338986177	0.0158173562214495	SERPINE1/PDGFA/TFPI/PLAUR/FGL2/GRIN3A/PTGER4/PTPRC/SAA1/SPP1/PBK/THBS1/ANXA2/PLAT/SEMA3A/TNFAIP6/HGF/PLAU/CARTPT/SOCS3/CCK/GRIN1/THBD/SERPINF1/SLAMF8/LTF/SERPING1/MICB/CD109	29
BP	GO:0044839	cell cycle G2/M phase transition	23/817	266/18670	0.00151273701145913	0.0197693573027891	0.0159277489527609	CCNA2/AURKB/CENPF/DTL/CDK4/USH1C/CDC6/ORC1/TPX2/MELK/GTSE1/KIF14/AURKA/CLSPN/CDK1/CCNB2/FOXM1/CCNB1/CDC25C/WEE1/WNT10B/NEK2/CDK2	23
BP	GO:0045103	intermediate filament-based process	8/817	51/18670	0.00155729909903766	0.0202981643092988	0.0163537974638553	ATP8A2/VIM/SYNC/DES/NEFM/NEFL/KRT17/INA	8
BP	GO:0090184	positive regulation of kidney development	7/817	40/18670	0.00157824254471888	0.0205171530813454	0.0165302320404179	PDGFA/PDGFD/NOG/PROM1/FOXD1/HOXB7/LIF	7
BP	GO:1901988	negative regulation of cell cycle phase transition	23/817	267/18670	0.00158890688300846	0.0206017167317825	0.0165983631674982	GPNMB/CDKN2C/AURKB/CENPF/DTL/CDK4/CDC6/ORC1/CDK6/GTSE1/CDC20/TTK/AURKA/BUB1B/CLSPN/CDK1/NDC80/CCNB1/BUB1/CDC25C/WEE1/SUSD2/CDK2	23
BP	GO:0031646	positive regulation of neurological system process	9/817	63/18670	0.00159819503275101	0.0206397909616615	0.0166290387613373	RIMS2/RIMS1/CUX2/HGF/CARTPT/CCK/GRIN1/RGS4/STX1A	9
BP	GO:0015849	organic acid transport	27/817	333/18670	0.00160434474464762	0.0206397909616615	0.0166290387613373	ABCC3/ANXA1/PLA2G2A/SLC11A1/RAB3A/PDPN/SLC7A4/HRH3/RIMS1/SLC7A14/SYT1/THBS1/SLC6A17/SNAP25/SLC17A6/SLC16A4/GRM2/SLC6A7/CCK/FOLR1/SLC17A7/SLC17A8/SYT4/RGS4/CPLX1/STX1A/PLA2G5	27
BP	GO:0046942	carboxylic acid transport	27/817	333/18670	0.00160434474464762	0.0206397909616615	0.0166290387613373	ABCC3/ANXA1/PLA2G2A/SLC11A1/RAB3A/PDPN/SLC7A4/HRH3/RIMS1/SLC7A14/SYT1/THBS1/SLC6A17/SNAP25/SLC17A6/SLC16A4/GRM2/SLC6A7/CCK/FOLR1/SLC17A7/SLC17A8/SYT4/RGS4/CPLX1/STX1A/PLA2G5	27
BP	GO:0002367	cytokine production involved in immune response	12/817	102/18670	0.00165503063784442	0.0211289768162616	0.0170231653565511	HFE/SLC11A1/IL6/CHGA/TLR2/TGFB2/ANGPT1/NR4A3/SPON2/BST2/F2RL1/CD74	12
BP	GO:0015837	amine transport	12/817	102/18670	0.00165503063784442	0.0211289768162616	0.0170231653565511	CHRNB2/CHGA/VIP/HRH3/SYT1/CARTPT/SYT13/CCK/SYT4/RGS4/HTR2A/STX1A	12
BP	GO:0002526	acute inflammatory response	20/817	220/18670	0.0016551671723621	0.0211289768162616	0.0170231653565511	F3/FN1/HFE/C5AR1/IL6/SAA1/C3/PLSCR1/C1R/SERPINA3/CD163/SERPINA1/HAMP/C1QB/OSMR/CFI/C7/C2/SERPING1/CFH	20
BP	GO:1902751	positive regulation of cell cycle G2/M phase transition	6/817	30/18670	0.00166170010693597	0.021157842235614	0.0170464216084271	DTL/CDK4/CDK1/CCNB1/CDC25C/WNT10B	6
BP	GO:0072511	divalent inorganic cation transport	36/817	489/18670	0.00168049220679382	0.0213422510262815	0.0171949958325381	SLC30A3/GRIN3A/ATP2B3/SLC11A1/CCR5/PTPRC/CHRNB2/CAMK2A/GRIN2B/SLC8A2/CXCL10/SLC24A4/ANXA2/RYR2/STC1/CACNG3/CACNA1I/CYP27B1/CXCL9/MCUB/CACNG2/SLN/GRIN1/CACNA1E/LGALS3/CCL5/STAC/KCNN4/RGS4/HTR2A/PRKCB/CXCL11/FAM155A/CACNA2D3/CACNA1B/GEM	36
BP	GO:0070252	actin-mediated cell contraction	13/817	116/18670	0.0016887961048112	0.021392857051483	0.0172357680262195	VIM/SCN3B/SCN2B/PDPN/GJA5/MYH7/FLNA/DES/RYR2/STC1/GJC1/KCNJ3/TNNT1	13
BP	GO:0007188	adenylate cyclase-modulating G protein-coupled receptor signaling pathway	20/817	221/18670	0.00174723559954428	0.0220766783789357	0.0177867082649634	SSTR2/HTR1A/PTGER4/CHGA/VIP/HRH3/FPR1/CXCL10/FLNA/CHRM1/GLP1R/CXCL9/ADGRE5/GRM2/S1PR3/RXFP1/HTR5A/GPR65/CXCL11/CHRM4	20
BP	GO:0009620	response to fungus	8/817	52/18670	0.00177114080086615	0.0223217821544276	0.0179841831420479	RARRES2/CHGA/HAMP/PTX3/CLEC7A/GNLY/SPON2/LTF	8
BP	GO:1900449	regulation of glutamate receptor signaling pathway	9/817	64/18670	0.00178895989115521	0.022489132844903	0.0181190140191542	SHISA6/UNC13A/GRIN2B/ARC/CACNG3/NEFL/CACNG2/GRIN1/FRRS1L	9
BP	GO:0035136	forelimb morphogenesis	7/817	41/18670	0.00183246059951552	0.0228619076811092	0.0184193507431084	EN1/TWIST1/HOXD9/SHOX2/HOXD10/RDH10/MSX2	7
BP	GO:0060119	inner ear receptor cell development	7/817	41/18670	0.00183246059951552	0.0228619076811092	0.0184193507431084	ADGRV1/GABRB3/USH1C/GABRA5/GABRB2/CTHRC1/FZD2	7
BP	GO:0098815	modulation of excitatory postsynaptic potential	7/817	41/18670	0.00183246059951552	0.0228619076811092	0.0184193507431084	RIMS2/RIMS1/CUX2/CELF4/GRIN1/RGS4/STX1A	7
BP	GO:0070663	regulation of leukocyte proliferation	20/817	222/18670	0.00184361244701969	0.0229432473620315	0.0184848843868068	GPNMB/ANXA1/HLA-DMB/PDCD1LG2/HLA-DPA1/PTPRC/CHRNB2/IL6/CLCF1/IGF2/IGFBP2/BST2/VAV3/RAC2/LGALS3/CCL5/BST1/HLA-DPB1/FOXJ1/CD74	20
BP	GO:0051384	response to glucocorticoid	15/817	146/18670	0.00186845598253714	0.0230137611324119	0.0185416958255972	SSTR2/ANXA1/IL6/FOSL1/TYMS/STAR/STC1/AQP1/IGFBP2/NEFL/SDC1/MAOB/SERPINF1/GPR83/SSTR3	15
BP	GO:2000241	regulation of reproductive process	15/817	146/18670	0.00186845598253714	0.0230137611324119	0.0185416958255972	SULF1/VIP/ASPM/SNAI1/CDC20/SEMA3A/TIMP1/TTK/AURKA/PHLDA2/MSX2/NPM2/CDC25C/SERPINF1/LIF	15
BP	GO:0001843	neural tube closure	11/817	90/18670	0.00187302851906204	0.0230137611324119	0.0185416958255972	TEAD2/SFRP2/TWIST1/STIL/TGFB2/FZD6/NOG/CTHRC1/ST14/FOLR1/FZD2	11
BP	GO:0071674	mononuclear cell migration	11/817	90/18670	0.00187302851906204	0.0230137611324119	0.0185416958255972	SERPINE1/RARRES2/ANXA1/C5AR1/IL6/CXCL10/THBS1/PDGFD/LGALS3/CCL5/SLAMF8	11
BP	GO:0051937	catecholamine transport	10/817	77/18670	0.0018806492815942	0.0230137611324119	0.0185416958255972	CHRNB2/CHGA/VIP/HRH3/SYT1/CARTPT/SYT13/SYT4/HTR2A/STX1A	10
BP	GO:0033605	positive regulation of catecholamine secretion	4/817	13/18670	0.00189574289158572	0.0230137611324119	0.0185416958255972	CHRNB2/VIP/CARTPT/STX1A	4
BP	GO:0042635	positive regulation of hair cycle	4/817	13/18670	0.00189574289158572	0.0230137611324119	0.0185416958255972	TGFB2/KRT17/MSX2/WNT10B	4
BP	GO:0051315	attachment of mitotic spindle microtubules to kinetochore	4/817	13/18670	0.00189574289158572	0.0230137611324119	0.0185416958255972	CENPE/NDC80/NUF2/KIF2C	4
BP	GO:0060712	spongiotrophoblast layer development	4/817	13/18670	0.00189574289158572	0.0230137611324119	0.0185416958255972	CITED1/SOCS3/PHLDA2/LIF	4
BP	GO:0061430	bone trabecula morphogenesis	4/817	13/18670	0.00189574289158572	0.0230137611324119	0.0185416958255972	COL1A1/MSX2/WNT10B/MMP2	4
BP	GO:0031638	zymogen activation	8/817	53/18670	0.00200750937742754	0.0242516925521917	0.0195390707312652	SERPINE1/MMP14/C1R/THBS1/ANXA2/PLAT/C1RL/PLAU	8
BP	GO:1905517	macrophage migration	8/817	53/18670	0.00200750937742754	0.0242516925521917	0.0195390707312652	RARRES2/MMP14/C5AR1/SAA1/THBS1/LGALS3/CCL5/SLAMF8	8
BP	GO:0031960	response to corticosteroid	16/817	162/18670	0.00201935026153765	0.0243105382331452	0.0195864814396067	SSTR2/ANXA1/IL6/FOSL1/TYMS/STAR/COL1A1/STC1/AQP1/IGFBP2/NEFL/SDC1/MAOB/SERPINF1/GPR83/SSTR3	16
BP	GO:0050670	regulation of lymphocyte proliferation	19/817	208/18670	0.00202219700223214	0.0243105382331452	0.0195864814396067	GPNMB/ANXA1/HLA-DMB/PDCD1LG2/HLA-DPA1/PTPRC/CHRNB2/IL6/CLCF1/IGF2/IGFBP2/VAV3/RAC2/LGALS3/CCL5/BST1/HLA-DPB1/FOXJ1/CD74	19
BP	GO:0050730	regulation of peptidyl-tyrosine phosphorylation	22/817	256/18670	0.00204606482972295	0.0244463516775889	0.0196959034311453	IQGAP1/PDGFA/PTPRC/IL6/THBS4/ITGA5/CLCF1/SFRP2/NCF1/SOCS1/ANGPT1/IGF2/PDGFD/HGF/SOCS3/CCK/NEURL1/CCL5/BST1/HTR2A/CD74/LIF	22
BP	GO:0030510	regulation of BMP signaling pathway	11/817	91/18670	0.0020483012207146	0.0244463516775889	0.0196959034311453	VWC2L/SULF1/SFRP2/FSTL1/NOG/FOXD1/CCN1/MSX2/SFRP4/HTRA3/CRB2	11
BP	GO:0060606	tube closure	11/817	91/18670	0.0020483012207146	0.0244463516775889	0.0196959034311453	TEAD2/SFRP2/TWIST1/STIL/TGFB2/FZD6/NOG/CTHRC1/ST14/FOLR1/FZD2	11
BP	GO:0060562	epithelial tube morphogenesis	26/817	322/18670	0.00205403343545287	0.0244558355908607	0.0197035444175147	TNC/CCDC40/CITED1/TEAD2/MMP14/SFRP2/TWIST1/EPHA2/STIL/CXCL10/HOXA5/TGFB2/SPRY1/RYR2/FZD6/NOG/CTHRC1/FOXD1/COL4A1/NPNT/RDH10/ST14/MSX2/HOXB7/FOLR1/FZD2	26
BP	GO:0032944	regulation of mononuclear cell proliferation	19/817	209/18670	0.00213589607566053	0.0251391178549043	0.0202540503443829	GPNMB/ANXA1/HLA-DMB/PDCD1LG2/HLA-DPA1/PTPRC/CHRNB2/IL6/CLCF1/IGF2/IGFBP2/VAV3/RAC2/LGALS3/CCL5/BST1/HLA-DPB1/FOXJ1/CD74	19
BP	GO:0071229	cellular response to acid chemical	19/817	209/18670	0.00213589607566053	0.0251391178549043	0.0202540503443829	TNC/TEAD2/PTGER4/CDK4/COL3A1/COL1A1/SOCS1/HAMP/AQP1/PDGFD/COL4A1/COL1A2/CCNB1/FOLR1/NEURL1/COL5A2/SERPINF1/WNT10B/MMP2	19
BP	GO:0035107	appendage morphogenesis	15/817	148/18670	0.00213679963999893	0.0251391178549043	0.0202540503443829	EN1/GJA5/SFRP2/TWIST1/HOXD9/SHOX2/HOXD10/TGFB2/FZD6/FREM2/NOG/RDH10/MSX2/HOXA10/HOXC10	15
BP	GO:0035108	limb morphogenesis	15/817	148/18670	0.00213679963999893	0.0251391178549043	0.0202540503443829	EN1/GJA5/SFRP2/TWIST1/HOXD9/SHOX2/HOXD10/TGFB2/FZD6/FREM2/NOG/RDH10/MSX2/HOXA10/HOXC10	15
BP	GO:0051592	response to calcium ion	15/817	148/18670	0.00213679963999893	0.0251391178549043	0.0202540503443829	IQGAP1/ADGRV1/KCNIP2/NEUROD2/SYT1/THBS1/RYR2/CPNE9/SYT13/SDC1/CACNG2/DPEP1/CPNE7/SYT4/ALOX5AP	15
BP	GO:0099072	regulation of postsynaptic membrane neurotransmitter receptor levels	9/817	66/18670	0.0022250000363819	0.0261147516118472	0.0210400976251528	SHISA6/ARC/CACNG3/SNAP25/CALY/DNM1/CACNG2/FRRS1L/CPLX1	9
BP	GO:2000117	negative regulation of cysteine-type endopeptidase activity	11/817	92/18670	0.00223667005949307	0.0261896614767592	0.0211004509034172	BIRC5/PLAUR/SFRP2/NGFR/THBS1/AQP1/HGF/BCL2L12/DPEP1/IFI6/LTF	11
BP	GO:0048771	tissue remodeling	17/817	179/18670	0.00226172550599555	0.0264205812056509	0.0212864979970932	GPNMB/ANXA1/MMP14/TNFRSF11B/IL6/THBS4/SPP1/GJA5/EPHA2/JAG1/BGN/TIMP1/CARTPT/CTHRC1/RAC2/MMP2/LIF	17
BP	GO:0014074	response to purine-containing compound	15/817	149/18670	0.00228252873152777	0.0265570257548462	0.0213964284562512	CITED1/HCN1/FOSL1/PTPRN/STAR/COL1A1/RYR2/MMP19/STC1/AQP1/SDC1/THBD/WNT10B/PLA2G5/KCNJ11	15
BP	GO:0021675	nerve development	10/817	79/18670	0.00228412941077417	0.0265570257548462	0.0213964284562512	SULF1/GABRB3/CHRNB2/UNC13A/PRKCG/NPTX1/GABRA5/SEMA3A/GABRB2/HOXB2	10
BP	GO:0002698	negative regulation of immune effector process	13/817	120/18670	0.00229239016691309	0.0265906522171441	0.021423520578744	ANXA1/HFE/FGL2/PTPRC/TGFB2/ANGPT1/IL13RA2/BST2/LGALS3/SLAMF8/FOXJ1/SERPING1/MICB	13
BP	GO:0086019	cell-cell signaling involved in cardiac conduction	6/817	32/18670	0.00235433198437987	0.0272453418659661	0.021950990046198	SCN3B/GJA5/FLNA/RYR2/GJC1/KCNJ3	6
BP	GO:0060359	response to ammonium ion	14/817	135/18670	0.00239276562821992	0.027625566798539	0.0222573291536786	GABRA1/CCNA2/KCNC2/GABRB3/CHRNB2/HRH3/GABRG2/PRKCG/CHRM1/GABRB2/GRIN1/RGS4/HTR2A/CHRM4	14
BP	GO:0006936	muscle contraction	28/817	360/18670	0.00243724875092741	0.0280268753539714	0.0225806548858014	SSTR2/ATP8A2/CHRNA1/KCNIP2/VIM/SULF1/CHRNB2/SCN3B/SCN2B/CHGA/HSPB6/GJA5/MYH7/KCNA1/FLNA/DES/RYR2/STC1/NPNT/GJC1/KCNJ3/TNNT1/ACTA2/ACTG2/STAC/MYOF/MYL9/HTR2A	28
BP	GO:0033273	response to vitamin	11/817	93/18670	0.00243884176813278	0.0280268753539714	0.0225806548858014	TNC/SPP1/TYMS/CXCL10/COL1A1/HAMP/STC1/CYP27B1/FOLR1/POSTN/LRAT	11
BP	GO:0010811	positive regulation of cell-substrate adhesion	13/817	121/18670	0.00246815080071715	0.0282980345276668	0.0227991220407376	IQGAP1/FN1/EMILIN2/ITGA5/CDK6/COL8A1/FLNA/S100A10/NPNT/CCN1/EMILIN3/ECM2/NDNF	13
BP	GO:0030330	DNA damage response, signal transduction by p53 class mediator	12/817	107/18670	0.00249104856129862	0.0284946039817831	0.0229574938516666	BATF/TWIST1/SNAI1/GTSE1/AURKA/CDK1/FOXM1/CCNB1/CDC25C/SP100/CD74/CDK2	12
BP	GO:0007292	female gamete generation	14/817	136/18670	0.00256287033268269	0.0292486100409617	0.0235649804297843	TOP2A/FOSL1/ASPM/PTX3/MMP19/TTK/TNFAIP6/ADAMTS1/AURKA/ANG/CCNB1/NPM2/SOHLH1/NCAPH	14
BP	GO:0022604	regulation of cell morphogenesis	35/817	484/18670	0.00259712871726797	0.0295714449117891	0.0238250815902308	FN1/ANXA1/RIMS2/CHRNB2/PDPN/RIMS1/RHOD/NGEF/GBP1/SPP1/UNC13A/MSN/SHOX2/NGFR/DRAXIN/SYT1/TNFRSF12A/FLNA/CUX2/ARC/CHODL/SEMA3A/S100A10/CPNE9/BVES/MCF2/NEFL/CHN1/HECW1/FBLIM1/L1CAM/GRIN1/TBR1/POSTN/SYT4	35
BP	GO:0019730	antimicrobial humoral response	13/817	122/18670	0.00265480423492351	0.0301588196687526	0.0242983168869991	RARRES2/LYZ/PLA2G2A/SLC11A1/CHGA/JCHAIN/CXCL10/KLK7/GNLY/CXCL9/SPON2/LTF/CXCL11	13
BP	GO:0051225	spindle assembly	12/817	108/18670	0.0026937195932139	0.0304611715643572	0.0245419153517757	BIRC5/AURKB/TPX2/ASPM/MYBL2/FLNA/CDC20/AURKA/KIF4A/KIFC1/NEK2/KIF23	12
BP	GO:0099565	chemical synaptic transmission, postsynaptic	12/817	108/18670	0.0026937195932139	0.0304611715643572	0.0245419153517757	CHRNA1/RIMS2/GABRB3/CHRNB2/RIMS1/GRIN2B/CUX2/CELF4/GRIN1/SLC17A7/RGS4/STX1A	12
BP	GO:0050918	positive chemotaxis	9/817	68/18670	0.00274161461995573	0.0308175936669013	0.0248290770274736	F3/GPNMB/SAA1/CXCL10/ANGPT1/HGF/LGALS3/CCL5/F2RL1	9
BP	GO:0071230	cellular response to amino acid stimulus	9/817	68/18670	0.00274161461995573	0.0308175936669013	0.0248290770274736	COL3A1/COL1A1/SOCS1/PDGFD/COL4A1/COL1A2/NEURL1/COL5A2/MMP2	9
BP	GO:0046879	hormone secretion	25/817	312/18670	0.00274390446337644	0.0308175936669013	0.0248290770274736	ANXA1/HFE/RIMS2/HTR1A/KCNC2/IL6/CHGA/VIP/PTPRN/SPP1/GLP1R/SNAP25/ABCC8/CARTPT/FOXD1/RBP4/STXBP5L/VSNL1/CACNA1E/CCL5/PCLO/CPLX1/LIF/STX1A/KCNJ11	25
BP	GO:0031145	anaphase-promoting complex-dependent catabolic process	10/817	81/18670	0.00275436562629338	0.0308650971652288	0.0248673495815152	PTTG1/AURKB/CDC20/AURKA/BUB1B/CDK1/CCNB1/UBE2C/ECRG4/CDK2	10
BP	GO:0045109	intermediate filament organization	5/817	23/18670	0.00276239210928198	0.0308851650502791	0.0248835178478983	VIM/DES/NEFM/NEFL/KRT17	5
BP	GO:0035115	embryonic forelimb morphogenesis	6/817	33/18670	0.00277267750611677	0.030930341639181	0.0249199156607129	EN1/TWIST1/HOXD9/SHOX2/RDH10/MSX2	6
BP	GO:0035850	epithelial cell differentiation involved in kidney development	7/817	44/18670	0.00278854197306634	0.0310374121181968	0.025006180058887	IQGAP1/CITED1/JAG1/PROM1/ACTA2/FOXJ1/LIF	7
BP	GO:0048638	regulation of developmental growth	27/817	347/18670	0.00286808848276577	0.0316384946748687	0.0254904594371146	FN1/ATP8A2/RIMS2/RIMS1/SPP1/UNC13A/CDK4/SFRP2/DRAXIN/SYT1/TNFRSF12A/HAMP/IGF2/TP73/SEMA3A/NOG/CPNE9/CDK1/RBP4/PHLDA2/CCNB1/SOCS2/L1CAM/SYT4/LATS2/RGS4/GDF15	27
BP	GO:0034508	centromere complex assembly	8/817	56/18670	0.00286809693297316	0.0316384946748687	0.0254904594371146	CENPU/CENPE/CENPF/OIP5/CENPA/CENPK/HJURP/KNL1	8
BP	GO:0060113	inner ear receptor cell differentiation	8/817	56/18670	0.00286809693297316	0.0316384946748687	0.0254904594371146	ADGRV1/GABRB3/USH1C/JAG1/GABRA5/GABRB2/CTHRC1/FZD2	8
BP	GO:0090183	regulation of kidney development	8/817	56/18670	0.00286809693297316	0.0316384946748687	0.0254904594371146	PDGFA/CITED1/PDGFD/NOG/PROM1/FOXD1/HOXB7/LIF	8
BP	GO:0050673	epithelial cell proliferation	32/817	434/18670	0.00288951928625273	0.0318039756106883	0.0256237838928283	F3/RUNX3/MMP14/SULF1/C5AR1/THBS4/VIP/PTPRN/SFRP2/TWIST1/EPHA2/CDK6/LOXL2/COL8A1/NGFR/LAMC1/HOXA5/THBS1/TGFB2/NR4A3/IQGAP3/NOG/HGF/ANG/COL8A2/CAV2/IGFBP3/LAMB1/SERPINF1/CCL5/WNT10B/CD109	32
BP	GO:0021761	limbic system development	12/817	109/18670	0.00290958772169371	0.0319538536264943	0.0257445374091279	LHX5/KCNA1/CDK6/CNTNAP2/NR4A3/SEMA3A/KIF14/NEFL/NEUROD6/CDK5R2/TBR1/HTR5A	12
BP	GO:0034614	cellular response to reactive oxygen species	16/817	168/18670	0.00291940310080766	0.0319907158369476	0.0257742365048017	ANXA1/CCNA2/KCNC2/IL6/NCF1/FBLN5/NR4A3/AQP1/PDGFD/HGF/CDK1/SOD2/DPEP1/SOD3/MMP2/CDK2	16
BP	GO:0045807	positive regulation of endocytosis	15/817	153/18670	0.00295039487092973	0.0322589531914237	0.025990349612396	IL2RG/SERPINE1/HFE/SLC11A1/PTPRC/C3/ANGPT1/ANXA2/PTX3/CLEC7A/CALY/DNM1/C2/SFRP4/F2RL1	15
BP	GO:0042098	T cell proliferation	17/817	184/18670	0.0030181604478666	0.0329271997759543	0.0265287416134066	GPNMB/ELF4/ANXA1/SLC11A1/HLA-DMB/PDCD1LG2/HLA-DPA1/PTPRC/IL6/MSN/IGF2/IGFBP2/RAC2/LGALS3/CCL5/HLA-DPB1/FOXJ1	17
BP	GO:1901991	negative regulation of mitotic cell cycle phase transition	21/817	248/18670	0.00304536785704387	0.0331510043866775	0.0267090562083361	GPNMB/CDKN2C/AURKB/CENPF/CDK4/CDC6/ORC1/CDK6/GTSE1/CDC20/TTK/AURKA/BUB1B/CLSPN/CDK1/NDC80/CCNB1/BUB1/CDC25C/WEE1/CDK2	21
BP	GO:0015698	inorganic anion transport	16/817	169/18670	0.00309758753383509	0.0336455066997482	0.0271074661605928	GABRA1/GABRA4/SLC11A1/GABRB3/CA7/GABRG2/CLIC1/GABRA5/GABRB2/GABRD/SLC4A10/APOL1/SLC17A7/SLC12A5/SFRP4/CLIC6	16
BP	GO:0002700	regulation of production of molecular mediator of immune response	14/817	139/18670	0.00313385596484161	0.033949384282341	0.0273522938387909	HFE/PTPRC/IL6/CLCF1/KLK7/TGFB2/ANGPT1/NR4A3/SPON2/IL13RA2/RBP4/BST2/F2RL1/CD74	14
BP	GO:0016101	diterpenoid metabolic process	12/817	110/18670	0.00313927276424636	0.033949384282341	0.0273522938387909	RARRES2/STAR/HSPG2/TTR/ABCA4/SDC1/RBP4/RDH10/RPE65/RBP1/APOC2/LRAT	12
BP	GO:0045581	negative regulation of T cell differentiation	7/817	45/18670	0.00317989940539735	0.0342392212063763	0.027585809258264	ANXA1/RUNX3/FGL2/SOCS1/RUNX1/FOXJ1/CD74	7
BP	GO:0051932	synaptic transmission, GABAergic	7/817	45/18670	0.00317989940539735	0.0342392212063763	0.027585809258264	GABRA1/GABRA4/CA7/GABRG2/GABRA5/GABRB2/PHF24	7
BP	GO:0007369	gastrulation	17/817	185/18670	0.00319218143614387	0.0342969081414763	0.0276322863898194	FN1/COL12A1/MMP14/ITGA5/SFRP2/EPHA2/COL5A1/COL8A1/NR4A3/SNAI1/NOG/COL5A2/LAMB1/COL4A2/MMP2/COL11A1/CRB2	17
BP	GO:0098664	G protein-coupled serotonin receptor signaling pathway	6/817	34/18670	0.00324427222155593	0.0347811262194081	0.0280224105534713	HTR1A/HRH3/CHRM1/HTR2A/HTR5A/CHRM4	6
BP	GO:0071277	cellular response to calcium ion	10/817	83/18670	0.00329893652922898	0.0352907832165683	0.0284330303110311	IQGAP1/ADGRV1/NEUROD2/SYT1/CPNE9/SYT13/DPEP1/CPNE7/SYT4/ALOX5AP	10
BP	GO:0032409	regulation of transporter activity	23/817	283/18670	0.00333288238752567	0.035425712397894	0.0285417398706613	KCNS2/KCNIP2/KCNC2/SCN3B/SCN2B/SHISA6/SYNGR3/GRIN2B/KCNA1/TWIST1/FXYD7/KCNS1/ARC/RYR2/CACNG3/NEFL/CACNG2/HECW1/SLN/GRIN1/STAC/GEM/KCNJ11	23
BP	GO:0030072	peptide hormone secretion	21/817	250/18670	0.00334690853831871	0.035425712397894	0.0285417398706613	ANXA1/HFE/RIMS2/KCNC2/IL6/CHGA/VIP/PTPRN/GLP1R/SNAP25/ABCC8/CARTPT/RBP4/STXBP5L/VSNL1/CACNA1E/CCL5/PCLO/CPLX1/STX1A/KCNJ11	21
BP	GO:0003433	chondrocyte development involved in endochondral bone morphogenesis	5/817	24/18670	0.00336534627561216	0.035425712397894	0.0285417398706613	COL14A1/COL12A1/SERPINH1/COL6A3/COL6A2	5
BP	GO:0031579	membrane raft organization	5/817	24/18670	0.00336534627561216	0.035425712397894	0.0285417398706613	PTPRC/ANXA2/S100A10/CD2/CAV2	5
BP	GO:0071677	positive regulation of mononuclear cell migration	5/817	24/18670	0.00336534627561216	0.035425712397894	0.0285417398706613	SERPINE1/CXCL10/PDGFD/LGALS3/CCL5	5
BP	GO:0010759	positive regulation of macrophage chemotaxis	4/817	15/18670	0.00337482290066469	0.035425712397894	0.0285417398706613	RARRES2/C5AR1/THBS1/CCL5	4
BP	GO:2000484	positive regulation of interleukin-8 secretion	4/817	15/18670	0.00337482290066469	0.035425712397894	0.0285417398706613	TLR2/CD58/CD2/F2RL1	4
BP	GO:2001185	regulation of CD8-positive, alpha-beta T cell activation	4/817	15/18670	0.00337482290066469	0.035425712397894	0.0285417398706613	HFE/RUNX3/SOCS1/RUNX1	4
BP	GO:0071902	positive regulation of protein serine/threonine kinase activity	26/817	334/18670	0.00337592090688592	0.035425712397894	0.0285417398706613	IQGAP1/PDGFA/FAM20A/DUSP9/PTPRC/C5AR1/SAA1/CDC6/FPR1/THBS1/IQGAP3/IGF2/TP73/PDGFD/HGF/CARTPT/CDK1/CDK5R2/CCNB1/PSRC1/MAP3K9/TCIM/HTR2A/LTF/CD74/GDF15	26
BP	GO:0098661	inorganic anion transmembrane transport	12/817	111/18670	0.00338340937407168	0.0354292317754272	0.0285445753579743	GABRA1/GABRA4/GABRB3/GABRG2/CLIC1/GABRA5/GABRB2/GABRD/APOL1/SLC17A7/SLC12A5/CLIC6	12
BP	GO:0014020	primary neural tube formation	11/817	97/18670	0.00340038277154162	0.0355318478216153	0.0286272509147553	TEAD2/SFRP2/TWIST1/STIL/TGFB2/FZD6/NOG/CTHRC1/ST14/FOLR1/FZD2	11
BP	GO:0072503	cellular divalent inorganic cation homeostasis	35/817	493/18670	0.00349148870215571	0.0364070390353205	0.0293323737836506	FPR3/SLC30A3/ATP2B3/SLC11A1/CCR5/PTGER4/PTPRC/C5AR1/SAA1/KCNK3/GRIN2B/FPR1/F2RL2/SLC8A2/CXCL10/GPR12/SLC24A4/SCGN/ANXA2/GLP1R/RYR2/STC1/MT1M/CXCL9/S1PR3/MCUB/GRIN1/CCL5/F2RL1/HTR2A/MT1A/PRKCB/GPR65/CXCL11/FAM155A	35
BP	GO:0010769	regulation of cell morphogenesis involved in differentiation	24/817	301/18670	0.00351167269394506	0.0365405774224997	0.0294399628101409	FN1/CHRNB2/PDPN/NGEF/GBP1/SPP1/SHOX2/NGFR/DRAXIN/TNFRSF12A/FLNA/CUX2/ARC/CHODL/SEMA3A/S100A10/MCF2/NEFL/CHN1/HECW1/L1CAM/GRIN1/TBR1/POSTN	24
BP	GO:0060560	developmental growth involved in morphogenesis	20/817	235/18670	0.00356609308090947	0.0370290545696952	0.029833518414935	IQGAP1/FN1/TNC/RIMS2/RIMS1/SPP1/UNC13A/SFRP2/DRAXIN/SYT1/TNFRSF12A/SPRY1/SEMA3A/AURKA/CPNE9/EMX1/RDH10/L1CAM/POSTN/SYT4	20
BP	GO:0002697	regulation of immune effector process	33/817	458/18670	0.00358403896819053	0.0370686176645724	0.0298653935555047	ANXA1/HFE/FGL2/HLA-DMB/PTPRC/C5AR1/IL6/CLCF1/C3/C1R/KLK7/TGFB2/ANGPT1/NR4A3/SPON2/IL13RA2/C1QB/RBP4/CFI/BST2/RAC2/C7/C2/LGALS3/F2RL1/SLAMF8/FOXJ1/CD74/SERPING1/HERC5/MICB/CFH/APOBEC3G	33
BP	GO:0022898	regulation of transmembrane transporter activity	22/817	268/18670	0.00358487136307898	0.0370686176645724	0.0298653935555047	KCNS2/KCNIP2/KCNC2/SCN3B/SCN2B/SHISA6/GRIN2B/KCNA1/TWIST1/FXYD7/KCNS1/ARC/RYR2/CACNG3/NEFL/CACNG2/HECW1/SLN/GRIN1/STAC/GEM/KCNJ11	22
BP	GO:0043154	negative regulation of cysteine-type endopeptidase activity involved in apoptotic process	10/817	84/18670	0.00360157221954713	0.0371637233404519	0.0299420181673315	BIRC5/PLAUR/SFRP2/NGFR/THBS1/AQP1/HGF/BCL2L12/DPEP1/IFI6	10
BP	GO:0048593	camera-type eye morphogenesis	12/817	112/18670	0.00364264669944651	0.0375094160132195	0.0302205353706133	ATP8A2/HCN1/USH1C/TWIST1/EPHA2/JAG1/COL8A1/PROM1/COL8A2/AQP5/RBP4/RPE65	12
BP	GO:0045666	positive regulation of neuron differentiation	28/817	371/18670	0.00372053260035852	0.038152790827279	0.0307388887173568	IQGAP1/FN1/ATP8A2/VWC2L/RIMS2/TRIM67/RIMS1/NEUROD2/UNC13A/STMN2/SERPINI1/SHOX2/NGFR/SYT1/TNFRSF12A/MMD2/CUX2/CHODL/HGF/PACSIN1/CPNE9/NEFL/SOCS2/L1CAM/NEURL1/SERPINF1/SYT4/NDNF	28
BP	GO:0048880	sensory system development	28/817	371/18670	0.00372053260035852	0.038152790827279	0.0307388887173568	ATP8A2/VIM/HCN1/CDK4/USH1C/C3/TWIST1/EPHA2/JAG1/COL5A1/COL8A1/TGFB2/SEMA3A/CELF4/FREM2/PROM1/COL8A2/AQP5/COL4A1/RBP4/RDH10/MFAP2/OLFM3/RPE65/SLC17A7/SLC17A8/COL5A2/SERPINF1	28
BP	GO:0051954	positive regulation of amine transport	6/817	35/18670	0.00377311513088956	0.0384531671672757	0.0309808955191733	CHRNB2/VIP/CARTPT/CCK/SYT4/STX1A	6
BP	GO:0097484	dendrite extension	6/817	35/18670	0.00377311513088956	0.0384531671672757	0.0309808955191733	RIMS2/RIMS1/UNC13A/SYT1/CPNE9/SYT4	6
BP	GO:0110111	negative regulation of animal organ morphogenesis	6/817	35/18670	0.00377311513088956	0.0384531671672757	0.0309808955191733	CITED1/TNFRSF11B/SULF1/TGFB2/NOG/ASPN	6
BP	GO:0007159	leukocyte cell-cell adhesion	26/817	337/18670	0.00380084557720734	0.0386562384885173	0.0311445057455809	GPNMB/ANXA1/HFE/TESPA1/RUNX3/FGL2/HLA-DMB/PDCD1LG2/HLA-DPA1/PTPRC/IL6/ITGAL/ITGA5/MSN/SOCS1/NR4A3/IGF2/IGFBP2/SELL/RAC2/LGALS3/RUNX1/CCL5/HLA-DPB1/FOXJ1/CD74	26
BP	GO:0010469	regulation of signaling receptor activity	16/817	173/18670	0.00390256248099808	0.0396094097712776	0.0319124554906465	SERPINE1/HFE/TAFA1/SHISA6/GRIN2B/NCF1/NPTX1/ARC/CACNG3/NOG/PLAU/NEFL/CACNG2/PHLDA2/GRIN1/NEURL1	16
BP	GO:0045071	negative regulation of viral genome replication	8/817	59/18670	0.00399209322208387	0.0403793758882548	0.0325328007464639	OASL/PLSCR1/APOBEC3C/MX1/BST2/CCL5/LTF/APOBEC3G	8
BP	GO:0071222	cellular response to lipopolysaccharide	18/817	205/18670	0.0039947292923975	0.0403793758882548	0.0325328007464639	SERPINE1/TFPI/VIM/CCR5/PDCD1LG2/IL6/STAR/TLR2/CDK4/CXCL10/HAMP/CXCL9/SPON2/CASP1/CCL5/CD180/LTF/CXCL11	18
BP	GO:0051291	protein heterooligomerization	13/817	128/18670	0.00403209222970752	0.0406740383171922	0.0327702039721754	H3C6/KCNC2/CHRNB2/GRIN2B/SYT1/RRM2/COL1A1/ANXA2/S100A10/COL1A2/GRIN1/CD74/COL6A2	13
BP	GO:0061035	regulation of cartilage development	9/817	72/18670	0.0040568739739703	0.0406805950419251	0.0327754865852568	ADAMTS7/CCN4/LOXL2/SHOX2/ANXA2/NOG/CCN1/FRZB/SCIN	9
BP	GO:0031639	plasminogen activation	5/817	25/18670	0.0040573821826592	0.0406805950419251	0.0327754865852568	SERPINE1/THBS1/ANXA2/PLAT/PLAU	5
BP	GO:0045956	positive regulation of calcium ion-dependent exocytosis	5/817	25/18670	0.0040573821826592	0.0406805950419251	0.0327754865852568	SYT1/CACNA1I/CDK5R2/SYT4/STX1A	5
BP	GO:0014911	positive regulation of smooth muscle cell migration	7/817	47/18670	0.00408694057870194	0.0408117271901425	0.0328811369564071	IQGAP1/CCN4/NR4A3/PDGFD/ADAMTS1/POSTN/CCL5	7
BP	GO:0030261	chromosome condensation	7/817	47/18670	0.00408694057870194	0.0408117271901425	0.0328811369564071	TOP2A/NCAPG/SMC4/NUSAP1/CDK1/CCNB1/NCAPH	7
BP	GO:0048013	ephrin receptor signaling pathway	10/817	86/18670	0.00427269174387377	0.042291905330075	0.0340736848706928	EPHB6/NGEF/GRIN2B/EPHA2/EPHA10/DNM1/CHN1/VAV3/GRIN1/MMP2	10
BP	GO:0032103	positive regulation of response to external stimulus	25/817	323/18670	0.00430363336533351	0.042291905330075	0.0340736848706928	F3/SERPINE1/RARRES2/PLA2G2A/PTGER4/CTSC/C5AR1/IL6/THBS4/TLR2/C3/CCN4/CXCL10/KLK7/THBS1/CLEC7A/PDGFD/CYP27B1/OSMR/RAC2/THBD/CCL5/CD180/F2RL1/CD74	25
BP	GO:0007200	phospholipase C-activating G protein-coupled receptor signaling pathway	11/817	100/18670	0.00430397479951196	0.042291905330075	0.0340736848706928	FPR3/C5AR1/CHGA/VIP/FPR1/F2RL2/CHRM1/F2RL1/HTR2A/GPR65/GNG13	11
BP	GO:0007215	glutamate receptor signaling pathway	11/817	100/18670	0.00430397479951196	0.042291905330075	0.0340736848706928	GRIN3A/SHISA6/UNC13A/GRIN2B/ARC/CACNG3/GRM2/NEFL/CACNG2/GRIN1/FRRS1L	11
BP	GO:0034446	substrate adhesion-dependent cell spreading	11/817	100/18670	0.00430397479951196	0.042291905330075	0.0340736848706928	FN1/PDPN/GBP1/HSPG2/LAMC1/FLNA/S100A10/KIF14/BVES/POSTN/LAMB1	11
BP	GO:0060079	excitatory postsynaptic potential	11/817	100/18670	0.00430397479951196	0.042291905330075	0.0340736848706928	CHRNA1/RIMS2/CHRNB2/RIMS1/GRIN2B/CUX2/CELF4/GRIN1/SLC17A7/RGS4/STX1A	11
BP	GO:0000076	DNA replication checkpoint	4/817	16/18670	0.00434559502233417	0.042291905330075	0.0340736848706928	CDC6/ORC1/CDC45/CLSPN	4
BP	GO:0030397	membrane disassembly	4/817	16/18670	0.00434559502233417	0.042291905330075	0.0340736848706928	CDK1/CCNB2/CCNB1/PRKCB	4
BP	GO:0051081	nuclear envelope disassembly	4/817	16/18670	0.00434559502233417	0.042291905330075	0.0340736848706928	CDK1/CCNB2/CCNB1/PRKCB	4
BP	GO:0051382	kinetochore assembly	4/817	16/18670	0.00434559502233417	0.042291905330075	0.0340736848706928	CENPE/CENPF/CENPA/CENPK	4
BP	GO:0097091	synaptic vesicle clustering	4/817	16/18670	0.00434559502233417	0.042291905330075	0.0340736848706928	RAB3A/SYN1/SYN2/PCLO	4
BP	GO:1900451	positive regulation of glutamate receptor signaling pathway	4/817	16/18670	0.00434559502233417	0.042291905330075	0.0340736848706928	UNC13A/ARC/CACNG3/CACNG2	4
BP	GO:0003417	growth plate cartilage development	6/817	36/18670	0.00436324724887308	0.042291905330075	0.0340736848706928	COL14A1/COL12A1/ANXA2/STC1/COL6A3/COL6A2	6
BP	GO:0040036	regulation of fibroblast growth factor receptor signaling pathway	6/817	36/18670	0.00436324724887308	0.042291905330075	0.0340736848706928	SULF1/THBS1/FGFBP3/SPRY1/NOG/SPRY4	6
BP	GO:1902622	regulation of neutrophil migration	6/817	36/18670	0.00436324724887308	0.042291905330075	0.0340736848706928	C5AR1/THBS4/RAC2/BST1/SLAMF8/CD74	6
BP	GO:0002064	epithelial cell development	18/817	207/18670	0.00442201971205355	0.0426944710210551	0.034398023450077	IQGAP1/VIM/ADAMTSL4/TYMS/MSN/EPHA2/JAG1/CDK6/HOXA5/FLNA/STC1/S1PR3/SDC1/ST14/TFCP2L1/ACTA2/F2RL1/FOXJ1	18
BP	GO:0030073	insulin secretion	18/817	207/18670	0.00442201971205355	0.0426944710210551	0.034398023450077	ANXA1/RIMS2/KCNC2/CHGA/PTPRN/GLP1R/SNAP25/ABCC8/CARTPT/RBP4/STXBP5L/VSNL1/CACNA1E/CCL5/PCLO/CPLX1/STX1A/KCNJ11	18
BP	GO:0018149	peptide cross-linking	8/817	60/18670	0.00443370870674755	0.0427240451838923	0.0344218507214417	FN1/ANXA1/F13A1/COL3A1/THBS1/BGN/NDNF/CSTA	8
BP	GO:0034330	cell junction organization	23/817	290/18670	0.00449417828540411	0.0432226505778768	0.0348235664383587	IQGAP1/FN1/MMP14/RHOD/ITGA5/GJA5/EPHA2/FLNC/LAMC1/ACTN1/CDH18/THBS1/FLNA/TGFB2/SNAI1/S100A10/CDH9/ANG/GJC1/CDH8/FBLIM1/RUNX1/F2RL1	23
BP	GO:0010959	regulation of metal ion transport	29/817	394/18670	0.00454037336594535	0.0435823048091615	0.0351133321711522	KCNS2/HFE/KCNIP2/KCNC2/SCN3B/CAMK2A/SCN2B/VIP/KCNA1/CXCL10/FXYD7/KCNS1/FLNA/HAMP/ANXA2/RYR2/STC1/CXCL9/HECW1/SLN/GRIN1/LGALS3/CCL5/STAC/RGS4/HTR2A/CXCL11/CACNA1B/GEM	29
BP	GO:0007605	sensory perception of sound	14/817	145/18670	0.00458872097562156	0.0439611895401424	0.0354185915068336	BIRC5/ADGRV1/GABRB3/CHRNB2/USH1C/ASIC2/COL1A1/GABRA5/GABRB2/CRYM/SRRM4/OTOS/SLC17A8/COL11A1	14
BP	GO:0050731	positive regulation of peptidyl-tyrosine phosphorylation	17/817	192/18670	0.00465754090706244	0.0445343631518924	0.0358803852442059	IQGAP1/PTPRC/IL6/THBS4/ITGA5/CLCF1/NCF1/ANGPT1/IGF2/HGF/SOCS3/CCK/NEURL1/CCL5/HTR2A/CD74/LIF	17
BP	GO:0034329	cell junction assembly	20/817	241/18670	0.00472777901715743	0.0451188621810805	0.0363513036285241	IQGAP1/FN1/MMP14/RHOD/ITGA5/GJA5/EPHA2/FLNC/LAMC1/ACTN1/CDH18/THBS1/FLNA/SNAI1/S100A10/CDH9/GJC1/CDH8/FBLIM1/RUNX1	20
BP	GO:0001101	response to acid chemical	26/817	343/18670	0.00478671758846538	0.0455389838185634	0.0366897866590528	TNC/TEAD2/PTGER4/TYMS/TLR2/CDK4/COL3A1/COL1A1/SOCS1/HAMP/AQP1/PDGFD/IGFBP2/COL4A1/RBP4/COL1A2/CCNB1/FOLR1/GRIN1/NEURL1/COL5A2/SERPINF1/WNT10B/MMP2/MICB/LRAT	26
BP	GO:0010758	regulation of macrophage chemotaxis	5/817	26/18670	0.00484535523367311	0.0455389838185634	0.0366897866590528	RARRES2/C5AR1/THBS1/CCL5/SLAMF8	5
BP	GO:0030194	positive regulation of blood coagulation	5/817	26/18670	0.00484535523367311	0.0455389838185634	0.0366897866590528	F3/SERPINE1/PDPN/THBS1/THBD	5
BP	GO:0031954	positive regulation of protein autophosphorylation	5/817	26/18670	0.00484535523367311	0.0455389838185634	0.0366897866590528	IQGAP1/GPNMB/PDGFA/TOM1L1/PDGFD	5
BP	GO:0045992	negative regulation of embryonic development	5/817	26/18670	0.00484535523367311	0.0455389838185634	0.0366897866590528	SULF1/SFRP2/COL5A1/SNAI1/COL5A2	5
BP	GO:0060074	synapse maturation	5/817	26/18670	0.00484535523367311	0.0455389838185634	0.0366897866590528	NEUROD2/SEZ6L/CDC20/NEFL/NEURL1	5
BP	GO:1900048	positive regulation of hemostasis	5/817	26/18670	0.00484535523367311	0.0455389838185634	0.0366897866590528	F3/SERPINE1/PDPN/THBS1/THBD	5
BP	GO:1900120	regulation of receptor binding	5/817	26/18670	0.00484535523367311	0.0455389838185634	0.0366897866590528	HFE/LOX/ANXA2/NOG/PHLDA2	5
BP	GO:0007416	synapse assembly	16/817	177/18670	0.00487171597159111	0.0456619314006825	0.0367888429001004	GABRA1/IL1RAP/GABRB3/CHRNB2/TLR2/GABRG2/ASIC2/CUX2/GABRB2/CDH9/AMIGO2/SRPX2/GRIN1/BSN/PCLO/CBLN2	16
BP	GO:0001895	retina homeostasis	9/817	74/18670	0.00487687496688089	0.0456619314006825	0.0367888429001004	LYZ/ADGRV1/USH1C/JCHAIN/ABCA4/PROM1/CDHR1/RPE65/LTF	9
BP	GO:0003170	heart valve development	8/817	61/18670	0.00491191765765638	0.0457306920270152	0.0368442418681744	GJA5/TWIST1/JAG1/SHOX2/TGFB2/FGFRL1/SNAI1/CCN1	8
BP	GO:0042490	mechanoreceptor differentiation	8/817	61/18670	0.00491191765765638	0.0457306920270152	0.0368442418681744	ADGRV1/GABRB3/USH1C/JAG1/GABRA5/GABRB2/CTHRC1/FZD2	8
BP	GO:0090303	positive regulation of wound healing	8/817	61/18670	0.00491191765765638	0.0457306920270152	0.0368442418681744	F3/SERPINE1/ANXA1/PDPN/CCN4/THBS1/CLEC7A/THBD	8
BP	GO:0045730	respiratory burst	6/817	37/18670	0.00501873529292286	0.0464631699174709	0.0374343836605422	SLC11A1/JCHAIN/NCF1/CLEC7A/RAC2/SLAMF8	6
BP	GO:0086010	membrane depolarization during action potential	6/817	37/18670	0.00501873529292286	0.0464631699174709	0.0374343836605422	SCN3B/SCN2B/SCN8A/GJA5/CACNA1I/SCN2A	6
BP	GO:2000273	positive regulation of signaling receptor activity	6/817	37/18670	0.00501873529292286	0.0464631699174709	0.0374343836605422	HFE/NCF1/ARC/CACNG3/CACNG2/NEURL1	6
BP	GO:0050707	regulation of cytokine secretion	18/817	210/18670	0.00513292876377839	0.0474317092667805	0.0382147151286015	FN1/ANXA1/PTGER4/IL1RAP/CLEC5A/SAA1/GBP1/TLR2/TWIST1/CCN4/CD58/SOCS1/ANGPT1/SSC5D/CD2/CASP1/POSTN/F2RL1	18
BP	GO:0032757	positive regulation of interleukin-8 production	7/817	49/18670	0.00517737206931256	0.0476645424894147	0.0384023038833181	SERPINE1/TLR2/CD58/CLEC7A/CD2/F2RL1/CD74	7
BP	GO:0051445	regulation of meiotic cell cycle	7/817	49/18670	0.00517737206931256	0.0476645424894147	0.0384023038833181	ASPM/CDC20/TTK/MSX2/NPM2/CDC25C/LIF	7
BP	GO:0032412	regulation of ion transmembrane transporter activity	21/817	260/18670	0.0052546684772965	0.0482864062487005	0.0389033262326551	KCNS2/KCNIP2/KCNC2/SCN3B/SCN2B/SHISA6/GRIN2B/KCNA1/FXYD7/KCNS1/ARC/RYR2/CACNG3/NEFL/CACNG2/HECW1/SLN/GRIN1/STAC/GEM/KCNJ11	21
BP	GO:0007422	peripheral nervous system development	9/817	75/18670	0.00533234538220248	0.0489094568112016	0.0394053047639953	RUNX3/SCN8A/HOXD9/SERPINI1/HOXD10/ASIC2/LAMA2/CDK1/RUNX1	9
BP	GO:0003407	neural retina development	8/817	62/18670	0.00542863226896235	0.0497005834162117	0.0400426985730835	ATP8A2/HCN1/USH1C/TGFB2/PROM1/RPE65/SLC17A7/SLC17A8	8
BP	GO:0055074	calcium ion homeostasis	33/817	471/18670	0.00545644568820726	0.0497852309709333	0.0401108973000538	FPR3/FAM20A/ATP2B3/CCR5/PTGER4/PTPRC/C5AR1/SAA1/KCNK3/GRIN2B/FPR1/F2RL2/SLC8A2/CXCL10/GPR12/SLC24A4/SCGN/ANXA2/GLP1R/RYR2/STC1/CYP27B1/CXCL9/S1PR3/MCUB/GRIN1/CCL5/F2RL1/HTR2A/PRKCB/GPR65/CXCL11/FAM155A	33
BP	GO:0003198	epithelial to mesenchymal transition involved in endocardial cushion formation	4/817	17/18670	0.0054883184916799	0.0497852309709333	0.0401108973000538	TGFB2/SNAI1/NOG/MSX2	4
BP	GO:0007076	mitotic chromosome condensation	4/817	17/18670	0.0054883184916799	0.0497852309709333	0.0401108973000538	NCAPG/SMC4/NUSAP1/NCAPH	4
BP	GO:0017085	response to insecticide	4/817	17/18670	0.0054883184916799	0.0497852309709333	0.0401108973000538	SCN2B/STAR/NEFL/CCNB1	4
BP	GO:0060263	regulation of respiratory burst	4/817	17/18670	0.0054883184916799	0.0497852309709333	0.0401108973000538	JCHAIN/CLEC7A/RAC2/SLAMF8	4
BP	GO:0002792	negative regulation of peptide secretion	14/817	148/18670	0.00549818722816485	0.0497852309709333	0.0401108973000538	FN1/ANXA1/PTGER4/CHGA/GBP1/ANGPT1/CARTPT/SSC5D/STXBP5L/VSNL1/SYT4/F2RL1/CD74/KCNJ11	14
CC	GO:0062023	collagen-containing extracellular matrix	88/873	406/19717	1.66126902034623e-36	8.30634510173114e-34	5.80569805005208e-34	F3/COL14A1/FN1/SERPINE1/RARRES2/SERPINA5/S100A6/TNC/COL12A1/ANXA1/P3H2/FGL2/MGP/CTSC/SULF1/ADAMTSL4/LTBP2/THBS4/F13A1/EMILIN2/ADAM19/SFRP2/FBLN5/LOXL2/HSPG2/SNORC/COL5A1/NID2/PLSCR1/COL8A1/LAMC1/LOXL1/COL3A1/THBS1/COL1A1/SERPINA3/LAMA2/LEFTY2/TGFB2/SERPINA1/EFEMP2/BGN/FGFBP3/ANXA2/MXRA5/FREM2/TIMP1/S100A10/ADAMTS1/SERPINH1/TGFBI/CTHRC1/SSC5D/ANG/S100A4/C1QB/COL8A2/COL4A1/NPNT/CCN1/COL1A2/COL15A1/…	88
CC	GO:0042613	MHC class II protein complex	13/873	16/19717	1.14097727131913e-15	2.85244317829782e-13	1.99370765304185e-13	HLA-DMB/HLA-DPA1/HLA-DRA/HLA-DRB5/HLA-DRB1/HLA-DMA/HLA-DQA1/HLA-DQB1/HLA-DQB2/HLA-DQA2/HLA-DOA/HLA-DPB1/CD74	13
CC	GO:0005788	endoplasmic reticulum lumen	48/873	309/19717	2.79403332620393e-14	3.56888432974473e-12	2.49446231047421e-12	COL14A1/FN1/TNC/COL12A1/PDGFA/PLAUR/P3H2/CTSC/ADAMTSL4/IL6/MTTP/ADAMTS7/ARSI/SPP1/C3/PDIA5/COL5A1/ARSJ/COL8A1/LAMC1/COL3A1/FSTL1/THBS1/COL1A1/SERPINA1/F5/PDGFD/TIMP1/SERPINH1/COL8A2/COL4A1/CCN1/COL1A2/COL15A1/APOL1/PRSS23/MSLN/CP/IGFBP3/COL5A2/LAMB1/CHGB/COL4A2/COL6A3/COL11A1/COL6A2/GPX8/COL9A3	48
CC	GO:0005581	collagen trimer	25/873	87/19717	3.21799245628115e-14	3.56888432974473e-12	2.49446231047421e-12	COL14A1/COL12A1/LOX/EMILIN2/C1QL3/COL5A1/COL8A1/COL3A1/COL1A1/MSR1/CTHRC1/C1QB/COL8A2/COL4A1/COL1A2/COL15A1/COL5A2/COL4A2/COL6A3/C1QL4/COLEC12/COL11A1/LUM/COL6A2/COL9A3	25
CC	GO:0005604	basement membrane	26/873	95/19717	3.56888432974473e-14	3.56888432974473e-12	2.49446231047421e-12	FN1/TNC/P3H2/THBS4/LOXL2/HSPG2/COL5A1/NID2/COL8A1/LAMC1/LOXL1/LAMA2/EFEMP2/ANXA2/FREM2/TIMP1/ADAMTS1/TGFBI/ANG/COL8A2/COL4A1/NPNT/COL15A1/LAMB1/SERPINF1/COL4A2	26
CC	GO:0030658	transport vesicle membrane	37/873	208/19717	3.94082377264654e-13	3.28401981053878e-11	2.29535700441869e-11	SLC30A3/HLA-DPA1/RASSF9/RAB3A/CHGA/PTPRN/SYNGR3/UNC13A/HLA-DRA/UNC13C/HLA-DRB5/SYT1/HLA-DRB1/SCGN/RAB3C/SLC6A17/HLA-DQA1/HLA-DQB1/SLC17A6/SV2B/NRGN/SVOP/HLA-DQB2/FOLR1/SYN1/SLC17A7/SYNPR/SLC17A8/SYN2/HLA-DQA2/BSN/SYT4/DOC2A/HLA-DPB1/CD74/STX1A/RPH3A	37
CC	GO:0044420	extracellular matrix component	18/873	51/19717	2.5262201503138e-12	1.80444296450986e-10	1.26121066151005e-10	COL14A1/TNC/COL12A1/FBLN5/COL5A1/COL8A1/LAMC1/COL3A1/COL1A1/COL4A1/COL1A2/COL15A1/MFAP2/COL5A2/LAMB1/COL4A2/COL11A1/LUM	18
CC	GO:0097060	synaptic membrane	54/873	432/19717	5.64320665027423e-12	3.5270041564214e-10	2.46519027354085e-10	GABRA1/CHRNA1/ANXA1/GABRA4/GRIN3A/RIMS2/KCNC2/GABRB3/CHRNB2/FOSL1/CAMK2A/SHISA6/RIMS1/UNC13A/GRIN2B/KCNA1/UNC13C/GABRG2/PDLIM4/PRKCG/SH2D5/DDN/SYT1/CHRM1/ARC/CABP1/CACNG3/SNAP25/GABRA5/SNAP91/GABRB2/DNM1/CDH9/GABRD/GRM2/KCNJ9/RIMS3/CACNG2/NRGN/CDH8/KCNJ3/IQSEC3/SRPX2/GRIN1/NEURL1/DLGAP2/FABP5/CNTN6/HTR2A/STX1A/HTR5A/SCN2A/RPH3A/CHRM4	54
CC	GO:0042611	MHC protein complex	13/873	25/19717	7.30477429612947e-12	4.05820794229415e-10	2.83647376177191e-10	HLA-DMB/HLA-DPA1/HLA-DRA/HLA-DRB5/HLA-DRB1/HLA-DMA/HLA-DQA1/HLA-DQB1/HLA-DQB2/HLA-DQA2/HLA-DOA/HLA-DPB1/CD74	13
CC	GO:0098793	presynapse	58/873	491/19717	9.50795502481343e-12	4.75397751240671e-10	3.32278007182953e-10	SLC30A3/ATP2B3/RIMS2/KCNC2/CHRNB2/RAB3A/FOSL1/PTPRN/HRH3/RIMS1/SYNGR3/SNCB/UNC13A/KCNA1/UNC13C/PRKCG/SYT1/SCGN/CHRM1/RAB3C/SLC6A17/SNAP25/GABRA5/SNAP91/SLC17A6/DNM1/SV2B/PACSIN1/CDH9/GRM2/SLC4A10/KCNJ9/NEFL/RIMS3/CDH8/SVOP/KCNJ3/CCK/SYN1/GRIN1/SLC17A7/SYNPR/SLC17A8/CPLX2/SYN2/BSN/SYT4/DOC2A/PCLO/CPLX1/CNTN6/HTR2A/STX1A/PRKCB/SCN2A/CACNA1B/NTS/RPH3A	58
CC	GO:0034702	ion channel complex	43/873	301/19717	1.1096620768858e-11	5.04391853129907e-10	3.52543358398166e-10	KCNS2/GABRA1/CHRNA1/VWC2L/GABRA4/GRIN3A/KCNIP2/HCN1/KCNC2/GABRB3/CHRNB2/SCN3B/SCN2B/SCN8A/SHISA6/GRIN2B/KCNA1/GABRG2/CNTNAP2/KCNS1/RYR2/CLIC1/CACNG3/CACNA1I/SNAP25/GABRA5/ABCC8/GABRB2/GABRD/KCNV1/MCUB/CACNG2/KCNJ3/OLFM3/GRIN1/CACNA1E/CLIC6/KCNN4/STX1A/SCN2A/CACNA2D3/CACNA1B/KCNJ11	43
CC	GO:0030133	transport vesicle	49/873	392/19717	5.52961125291399e-11	2.30400468871416e-09	1.61037801400653e-09	SLC30A3/HLA-DPA1/RASSF9/RAB3A/CHGA/PTPRN/SYNGR3/UNC13A/HLA-DRA/UNC13C/HLA-DRB5/SYT1/HLA-DRB1/SCGN/NPTX1/BGN/RAB3C/SLC6A17/FGFRL1/HLA-DQA1/HLA-DQB1/SNAP25/SNAP91/SLC17A6/DNM1/SV2B/KDELR3/SYT13/NRGN/CAV2/SVOP/HLA-DQB2/FOLR1/SYN1/GRIN1/SLC17A7/SYNPR/SLC17A8/SYN2/HLA-DQA2/NRSN1/BSN/SYT4/DOC2A/HLA-DPB1/CD74/STX1A/NTS/RPH3A	49
CC	GO:1902495	transmembrane transporter complex	43/873	324/19717	1.2568421056635e-10	4.83400809870576e-09	3.37871723951645e-09	KCNS2/GABRA1/CHRNA1/VWC2L/GABRA4/GRIN3A/KCNIP2/HCN1/KCNC2/GABRB3/CHRNB2/SCN3B/SCN2B/SCN8A/SHISA6/GRIN2B/KCNA1/GABRG2/CNTNAP2/KCNS1/RYR2/CLIC1/CACNG3/CACNA1I/SNAP25/GABRA5/ABCC8/GABRB2/GABRD/KCNV1/MCUB/CACNG2/KCNJ3/OLFM3/GRIN1/CACNA1E/CLIC6/KCNN4/STX1A/SCN2A/CACNA2D3/CACNA1B/KCNJ11	43
CC	GO:1990351	transporter complex	43/873	332/19717	2.75200328677314e-10	9.82858316704694e-09	6.86966233991491e-09	KCNS2/GABRA1/CHRNA1/VWC2L/GABRA4/GRIN3A/KCNIP2/HCN1/KCNC2/GABRB3/CHRNB2/SCN3B/SCN2B/SCN8A/SHISA6/GRIN2B/KCNA1/GABRG2/CNTNAP2/KCNS1/RYR2/CLIC1/CACNG3/CACNA1I/SNAP25/GABRA5/ABCC8/GABRB2/GABRD/KCNV1/MCUB/CACNG2/KCNJ3/OLFM3/GRIN1/CACNA1E/CLIC6/KCNN4/STX1A/SCN2A/CACNA2D3/CACNA1B/KCNJ11	43
CC	GO:0098644	complex of collagen trimers	10/873	19/19717	1.76699648131028e-09	5.88998827103428e-08	4.11679180207028e-08	COL5A1/COL8A1/COL3A1/COL1A1/COL4A1/COL1A2/COL5A2/COL4A2/COL11A1/LUM	10
CC	GO:0034703	cation channel complex	32/873	220/19717	3.09976574834828e-09	9.68676796358839e-08	6.77054097665546e-08	KCNS2/VWC2L/GRIN3A/KCNIP2/HCN1/KCNC2/SCN3B/SCN2B/SCN8A/SHISA6/GRIN2B/KCNA1/CNTNAP2/KCNS1/RYR2/CACNG3/CACNA1I/SNAP25/ABCC8/KCNV1/MCUB/CACNG2/KCNJ3/OLFM3/GRIN1/CACNA1E/KCNN4/STX1A/SCN2A/CACNA2D3/CACNA1B/KCNJ11	32
CC	GO:0030672	synaptic vesicle membrane	21/873	104/19717	4.57638780734286e-09	1.27121883537302e-07	8.88515059671246e-08	SLC30A3/RAB3A/SYNGR3/UNC13A/UNC13C/SYT1/RAB3C/SLC6A17/SLC17A6/SV2B/SVOP/SYN1/SLC17A7/SYNPR/SLC17A8/SYN2/BSN/SYT4/DOC2A/STX1A/RPH3A	21
CC	GO:0099501	exocytic vesicle membrane	21/873	104/19717	4.57638780734286e-09	1.27121883537302e-07	8.88515059671246e-08	SLC30A3/RAB3A/SYNGR3/UNC13A/UNC13C/SYT1/RAB3C/SLC6A17/SLC17A6/SV2B/SVOP/SYN1/SLC17A7/SYNPR/SLC17A8/SYN2/BSN/SYT4/DOC2A/STX1A/RPH3A	21
CC	GO:0000779	condensed chromosome, centromeric region	22/873	118/19717	9.3858325127655e-09	2.46995592441197e-07	1.72636919348374e-07	SPC24/BIRC5/CENPU/NCAPG/CENPE/AURKB/CENPF/CENPA/SKA3/AURKA/BUB1B/NDC80/CENPK/CCNB1/BUB1/NUF2/SGO1/NEK2/HJURP/KNL1/KIF2C/SKA1	22
CC	GO:0000780	condensed nuclear chromosome, centromeric region	10/873	26/19717	7.65372416156106e-08	1.91343104039026e-06	1.33738759033593e-06	AURKB/CENPA/AURKA/BUB1B/NDC80/CENPK/CCNB1/BUB1/NUF2/SGO1	10
CC	GO:0005583	fibrillar collagen trimer	7/873	11/19717	9.19762694876907e-08	2.09036976108388e-06	1.46105844353652e-06	COL5A1/COL3A1/COL1A1/COL1A2/COL5A2/COL11A1/LUM	7
CC	GO:0098643	banded collagen fibril	7/873	11/19717	9.19762694876907e-08	2.09036976108388e-06	1.46105844353652e-06	COL5A1/COL3A1/COL1A1/COL1A2/COL5A2/COL11A1/LUM	7
CC	GO:0000777	condensed chromosome kinetochore	19/873	105/19717	1.56333151925953e-07	3.39854678099897e-06	2.37540532903507e-06	SPC24/BIRC5/CENPU/CENPE/CENPF/CENPA/SKA3/BUB1B/NDC80/CENPK/CCNB1/BUB1/NUF2/SGO1/NEK2/HJURP/KNL1/KIF2C/SKA1	19
CC	GO:0031093	platelet alpha granule lumen	15/873	67/19717	1.75022447966573e-07	3.56037514077572e-06	2.48851483523692e-06	FN1/SERPINE1/PDGFA/F13A1/ACTN1/THBS1/SERPINA3/LEFTY2/TGFB2/SERPINA1/IGF2/F5/TIMP1/HGF/SERPING1	15
CC	GO:0060076	excitatory synapse	13/873	50/19717	1.78018757038786e-07	3.56037514077572e-06	2.48851483523692e-06	SHISA6/UNC13C/SYT1/CACNG3/SLC17A6/KCNJ9/KCNJ3/SRPX2/GRIN1/SLC17A7/SLC17A8/BSN/CNTN6	13
CC	GO:0000793	condensed chromosome	29/873	223/19717	2.03655578185466e-07	3.91645342664358e-06	2.73739481609614e-06	TOP2A/SPC24/BIRC5/CENPU/NCAPG/CENPE/AURKB/CENPF/MKI67/SMC4/CENPA/SKA3/AURKA/BUB1B/NDC80/CENPK/CCNB1/BUB1/SYN1/NUF2/SGO1/NEK2/RAD51/HJURP/KNL1/NCAPH/KIF2C/SKA1/CDK2	29
CC	GO:0071556	integral component of lumenal side of endoplasmic reticulum membrane	10/873	29/19717	2.55669471351496e-07	4.56552627413385e-06	3.19106257476303e-06	HLA-DPA1/HLA-DRA/HLA-DRB5/HLA-DRB1/HLA-DQA1/HLA-DQB1/HLA-DQB2/HLA-DQA2/HLA-DPB1/CD74	10
CC	GO:0098553	lumenal side of endoplasmic reticulum membrane	10/873	29/19717	2.55669471351496e-07	4.56552627413385e-06	3.19106257476303e-06	HLA-DPA1/HLA-DRA/HLA-DRB5/HLA-DRB1/HLA-DQA1/HLA-DQB1/HLA-DQB2/HLA-DQA2/HLA-DPB1/CD74	10
CC	GO:0000775	chromosome, centromeric region	26/873	193/19717	4.31636095534639e-07	7.25054870219518e-06	5.067751935008e-06	SPC24/CDCA8/BIRC5/CENPU/NCAPG/CENPE/AURKB/CENPF/OIP5/SNAI1/CENPA/SKA3/TTK/AURKA/BUB1B/NDC80/CENPK/CCNB1/BUB1/NUF2/SGO1/NEK2/HJURP/KNL1/KIF2C/SKA1	26
CC	GO:0031091	platelet alpha granule	17/873	91/19717	4.35032922131711e-07	7.25054870219518e-06	5.067751935008e-06	FN1/SERPINE1/SERPINA5/PDGFA/F13A1/ACTN1/THBS1/SERPINA3/LEFTY2/TGFB2/SERPINA1/IGF2/F5/TIMP1/HGF/SERPING1/CD109	17
CC	GO:0000776	kinetochore	21/873	135/19717	5.05693260613909e-07	8.15634291312757e-06	5.70085441507022e-06	SPC24/BIRC5/CENPU/CENPE/AURKB/CENPF/CENPA/SKA3/TTK/BUB1B/NDC80/CENPK/CCNB1/BUB1/NUF2/SGO1/NEK2/HJURP/KNL1/KIF2C/SKA1	21
CC	GO:0098563	intrinsic component of synaptic vesicle membrane	12/873	47/19717	6.56514079160235e-07	1.02580324868787e-05	7.16982481188152e-06	SLC30A3/RAB3A/SYT1/RAB3C/SLC6A17/SLC17A6/SYN1/SLC17A7/SYNPR/SLC17A8/SYT4/STX1A	12
CC	GO:0042734	presynaptic membrane	23/873	161/19717	6.97999334713165e-07	1.0575747495654e-05	7.39189088117292e-06	RIMS2/KCNC2/CHRNB2/FOSL1/RIMS1/UNC13A/KCNA1/UNC13C/SYT1/CHRM1/SNAP25/GABRA5/SNAP91/DNM1/CDH9/GRM2/KCNJ9/RIMS3/KCNJ3/CNTN6/HTR2A/STX1A/SCN2A	23
CC	GO:0044306	neuron projection terminus	21/873	138/19717	7.34771369992138e-07	1.08054613234138e-05	7.55244875657553e-06	KCNC2/RAB3A/PTPRN/UNC13A/KCNA1/UNC13C/PRKCG/SYT1/CHRM1/PACSIN1/SLC4A10/CDH8/CCK/GRIN1/SLC17A8/CPLX2/BSN/SYT4/CPLX1/PRKCB/NTS	21
CC	GO:0000940	condensed chromosome outer kinetochore	7/873	14/19717	8.50721916115379e-07	1.21531702302197e-05	8.49442635038514e-06	CENPF/SKA3/BUB1B/NDC80/CCNB1/BUB1/SKA1	7
CC	GO:0045211	postsynaptic membrane	35/873	323/19717	1.03399724651561e-06	1.43610728682724e-05	1.00376340889819e-05	GABRA1/CHRNA1/GABRA4/GRIN3A/KCNC2/GABRB3/CHRNB2/CAMK2A/SHISA6/GRIN2B/KCNA1/GABRG2/PDLIM4/SH2D5/CHRM1/ARC/CABP1/CACNG3/GABRA5/GABRB2/DNM1/CDH9/GABRD/GRM2/CACNG2/NRGN/IQSEC3/GRIN1/NEURL1/DLGAP2/FABP5/HTR2A/HTR5A/RPH3A/CHRM4	35
CC	GO:0008021	synaptic vesicle	25/873	191/19717	1.23251740691599e-06	1.66556406339998e-05	1.16414161905009e-05	SLC30A3/RAB3A/SYNGR3/UNC13A/UNC13C/SYT1/RAB3C/SLC6A17/SNAP25/SNAP91/SLC17A6/DNM1/SV2B/SVOP/SYN1/GRIN1/SLC17A7/SYNPR/SLC17A8/SYN2/BSN/SYT4/DOC2A/STX1A/RPH3A	25
CC	GO:0000778	condensed nuclear chromosome kinetochore	7/873	15/19717	1.53403891926512e-06	2.01847226219094e-05	1.41080587588925e-05	CENPA/BUB1B/NDC80/CENPK/CCNB1/BUB1/NUF2	7
CC	GO:0070382	exocytic vesicle	26/873	207/19717	1.67563253121481e-06	2.14824683489078e-05	1.50151147196577e-05	SLC30A3/RAB3A/SYNGR3/UNC13A/UNC13C/SYT1/RAB3C/SLC6A17/SNAP25/SNAP91/SLC17A6/DNM1/SV2B/SYT13/SVOP/SYN1/GRIN1/SLC17A7/SYNPR/SLC17A8/SYN2/BSN/SYT4/DOC2A/STX1A/RPH3A	26
CC	GO:0005819	spindle	36/873	347/19717	2.03244726493116e-06	2.54055908116395e-05	1.77571708409775e-05	CDCA8/BIRC5/CENPE/AURKB/CENPF/FAM110C/FAM83D/CDC6/TPX2/ASPM/SHCBP1/TACC3/CKAP2L/KIF20A/CDC20/SKA3/NUSAP1/TTK/KIF14/AURKA/BUB1B/CDK1/CCNB1/KIF4A/PSRC1/KIFC1/DLGAP5/ESPL1/LATS2/WDR62/SGO1/NEK2/KIF23/CAPG/SKA1/GEM	36
CC	GO:0098978	glutamatergic synapse	36/873	349/19717	2.32277951442952e-06	2.83265794442624e-05	1.97987881589371e-05	CAMK4/SLC30A3/GRIN3A/ATP2B3/IL1RAP/SHISA6/UNC13A/KCNA1/SYT1/ACTN1/NPTX1/FLNA/CHRM1/ARC/SLC6A17/PLAT/CACNG3/SNAP25/CALY/FRMPD4/DNM1/GABRD/CAMKV/CACNG2/NRGN/CDH8/GRIN1/CPLX2/SYN2/BSN/SYT4/CBLN2/CPLX1/HTR2A/STX1A/SCN2A	36
CC	GO:0030669	clathrin-coated endocytic vesicle membrane	11/873	44/19717	2.41223520373211e-06	2.87170857587156e-05	2.00717315197759e-05	HLA-DPA1/HLA-DRA/HLA-DRB5/HLA-DRB1/HLA-DQA1/HLA-DQB1/HLA-DQB2/HLA-DQA2/HLA-DPB1/CD74/FZD2	11
CC	GO:0098831	presynaptic active zone cytoplasmic component	7/873	16/19717	2.6228420078964e-06	3.04981628825163e-05	2.13166106884114e-05	RIMS2/RIMS1/UNC13A/UNC13C/RIMS3/BSN/PCLO	7
CC	GO:0099240	intrinsic component of synaptic membrane	22/873	164/19717	3.52106469632084e-06	4.00120988218278e-05	2.79663511765196e-05	GABRA1/CHRNA1/GABRA4/CHRNB2/SHISA6/KCNA1/CHRM1/CACNG3/GABRA5/GABRB2/CDH9/GABRD/GRM2/KCNJ9/CACNG2/KCNJ3/GRIN1/CNTN6/HTR2A/STX1A/HTR5A/SCN2A	22
CC	GO:0099699	integral component of synaptic membrane	21/873	152/19717	3.6345055663092e-06	4.03833951812133e-05	2.82258677898164e-05	GABRA1/CHRNA1/GABRA4/CHRNB2/SHISA6/KCNA1/CHRM1/CACNG3/GABRA5/GABRB2/CDH9/GABRD/GRM2/KCNJ9/CACNG2/KCNJ3/GRIN1/HTR2A/STX1A/HTR5A/SCN2A	21
CC	GO:0030666	endocytic vesicle membrane	22/873	167/19717	4.75770173375421e-06	5.1714149279937e-05	3.61454685493455e-05	SLC11A1/HLA-DPA1/CAMK2A/HLA-DRA/TLR2/HLA-DRB5/HLA-DRB1/CD163/MSR1/HLA-DQA1/HLA-DQB1/CACNG3/CACNG2/RAB32/RAC2/HLA-DQB2/HLA-DQA2/HLA-DPB1/CD74/COLEC12/FZD2/RAB34	22
CC	GO:0043679	axon terminus	18/873	119/19717	4.89856364479478e-06	5.21123791999445e-05	3.64238103039612e-05	KCNC2/RAB3A/PTPRN/UNC13A/KCNA1/UNC13C/PRKCG/CHRM1/PACSIN1/SLC4A10/CDH8/CCK/GRIN1/SLC17A8/CPLX2/CPLX1/PRKCB/NTS	18
CC	GO:0033267	axon part	37/873	382/19717	7.29643658702062e-06	7.60045477814648e-05	5.3123178659887e-05	IQGAP1/KCNC2/RAB3A/SCN8A/PTPRN/NGEF/UNC13A/STMN2/KCNA1/UNC13C/PRKCG/TPX2/CNTNAP2/CHRM1/SNAP25/DNM1/PACSIN1/AURKA/SLC4A10/ANG/NEFL/CDK5R2/CDH8/MGARP/CCK/L1CAM/GRIN1/SLC17A8/CPLX2/KIF4A/NRSN1/SERPINF1/CPLX1/PRKCB/SCN2A/NTS/KCNJ11	37
CC	GO:0060205	cytoplasmic vesicle lumen	34/873	338/19717	7.60860591736442e-06	7.76388358914737e-05	5.42654600336195e-05	FN1/SERPINE1/RARRES2/ADA2/PDGFA/LYZ/CHI3L1/CTSC/SAA1/F13A1/C3/SERPINI1/HK3/ACTN1/TTR/THBS1/SERPINA3/LEFTY2/TGFB2/SERPINA1/ANXA2/PTX3/IGF2/F5/GNLY/TIMP1/HGF/S100A11/RNASE2/HSPA6/PYGL/FABP5/LTF/SERPING1	34
CC	GO:0031983	vesicle lumen	34/873	339/19717	8.10719715302093e-06	8.10719715302093e-05	5.66650411537463e-05	FN1/SERPINE1/RARRES2/ADA2/PDGFA/LYZ/CHI3L1/CTSC/SAA1/F13A1/C3/SERPINI1/HK3/ACTN1/TTR/THBS1/SERPINA3/LEFTY2/TGFB2/SERPINA1/ANXA2/PTX3/IGF2/F5/GNLY/TIMP1/HGF/S100A11/RNASE2/HSPA6/PYGL/FABP5/LTF/SERPING1	34
CC	GO:1902711	GABA-A receptor complex	7/873	19/19717	1.02781192291697e-05	0.000100765874795781	7.04300430151566e-05	GABRA1/GABRA4/GABRB3/GABRG2/GABRA5/GABRB2/GABRD	7
CC	GO:0030285	integral component of synaptic vesicle membrane	9/873	34/19717	1.21104215651934e-05	0.000116446361203783	8.13898777255916e-05	SLC30A3/SYT1/SLC6A17/SLC17A6/SLC17A7/SYNPR/SLC17A8/SYT4/STX1A	9
CC	GO:1902710	GABA receptor complex	7/873	20/19717	1.52090670038212e-05	0.000142568675272179	9.96480004007652e-05	GABRA1/GABRA4/GABRB3/GABRG2/GABRA5/GABRB2/GABRD	7
CC	GO:0099055	integral component of postsynaptic membrane	17/873	117/19717	1.53974169293953e-05	0.000142568675272179	9.96480004007652e-05	GABRA1/CHRNA1/GABRA4/CHRNB2/SHISA6/KCNA1/CHRM1/CACNG3/GABRA5/GABRB2/CDH9/GABRD/GRM2/CACNG2/GRIN1/HTR2A/HTR5A	17
CC	GO:0034774	secretory granule lumen	32/873	321/19717	1.67842185178793e-05	0.000152583804707993	0.000106648048764324	FN1/SERPINE1/RARRES2/ADA2/PDGFA/LYZ/CHI3L1/CTSC/F13A1/C3/SERPINI1/HK3/ACTN1/TTR/THBS1/SERPINA3/LEFTY2/TGFB2/SERPINA1/ANXA2/PTX3/IGF2/F5/TIMP1/HGF/S100A11/RNASE2/HSPA6/PYGL/FABP5/LTF/SERPING1	32
CC	GO:0019898	extrinsic component of membrane	30/873	295/19717	2.0890580426929e-05	0.000186523039526152	0.0001303697876267	IQGAP1/GNG5/S100A6/ANXA1/PLAUR/MATK/NCF1/CDH18/SOCS1/CARMIL2/ANXA2/PLEKHA4/SNAP25/SNAP91/S100A10/CDH9/PSD/SOCS3/CAV2/CDH8/ST14/SOCS2/SYN1/DOC2A/GNG12/BST1/STAC/STYK1/GNG13/RPH3A	30
CC	GO:0072686	mitotic spindle	16/873	109/19717	2.38999063744259e-05	0.000209648301530052	0.000146533128648373	CENPE/AURKB/FAM83D/TPX2/ASPM/TACC3/CKAP2L/NUSAP1/AURKA/CDK1/KIFC1/ESPL1/KIF23/CAPG/SKA1/GEM	16
CC	GO:0098936	intrinsic component of postsynaptic membrane	17/873	122/19717	2.68756681802111e-05	0.000231686794656992	0.000161936875423414	GABRA1/CHRNA1/GABRA4/CHRNB2/SHISA6/KCNA1/CHRM1/CACNG3/GABRA5/GABRB2/CDH9/GABRD/GRM2/CACNG2/GRIN1/HTR2A/HTR5A	17
CC	GO:0042383	sarcolemma	18/873	136/19717	3.19485400820087e-05	0.00027075033967804	0.000189240237417072	ANXA1/SYNC/FLNC/LAMA2/DES/BGN/ANXA2/RYR2/AQP1/ABCC8/BVES/CAV2/KCNJ3/COL6A3/STAC/SCN2A/COL6A2/KCNJ11	18
CC	GO:0019897	extrinsic component of plasma membrane	20/873	165/19717	4.32924045819263e-05	0.00036077003818272	0.000252159268792974	IQGAP1/GNG5/S100A6/ANXA1/MATK/CDH18/CARMIL2/ANXA2/PLEKHA4/SNAP25/SNAP91/S100A10/CDH9/CAV2/CDH8/ST14/GNG12/STAC/STYK1/GNG13	20
CC	GO:0030665	clathrin-coated vesicle membrane	16/873	115/19717	4.68589322165117e-05	0.000384089608332063	0.000268458420981568	HLA-DPA1/RASSF9/RAB3A/HLA-DRA/HLA-DRB5/SYT1/HLA-DRB1/HLA-DQA1/HLA-DQB1/NRGN/HLA-DQB2/SLC17A7/HLA-DQA2/HLA-DPB1/CD74/FZD2	16
CC	GO:0032588	trans-Golgi network membrane	14/873	92/19717	5.07395317975855e-05	0.000409189772561173	0.000286002114716441	HLA-DPA1/HLA-DRA/HLA-DRB5/HLA-DRB1/NSG2/HLA-DQA1/HLA-DQB1/CLVS2/CLVS1/HLA-DQB2/CALN1/HLA-DQA2/HLA-DPB1/CD74	14
CC	GO:0030134	COPII-coated ER to Golgi transport vesicle	14/873	93/19717	5.73356495248737e-05	0.000454158549647314	0.000317432923121912	CTSC/HLA-DPA1/HLA-DRA/HLA-DRB5/HLA-DRB1/SERPINA1/F5/HLA-DQA1/HLA-DQB1/HLA-DQB2/FOLR1/HLA-DQA2/HLA-DPB1/CD74	14
CC	GO:0044305	calyx of Held	7/873	24/19717	5.81322943548562e-05	0.000454158549647314	0.000317432923121912	UNC13A/KCNA1/UNC13C/PRKCG/CPLX2/CPLX1/PRKCB	7
CC	GO:0030667	secretory granule membrane	29/873	298/19717	6.36577454107168e-05	0.000489674964697822	0.000342257027957214	IQGAP1/SERPINA5/PLAUR/SLC11A1/PTPRC/C5AR1/CLEC5A/RAB3A/ITGAL/TLR2/FPR1/IQGAP2/CD58/SYT1/SNAP25/CD93/PLAU/ADGRE5/SIGLEC9/SELL/FCGR2A/CAV2/BST2/LGALS3/SYT4/FABP5/BST1/MOXD1/CD109	29
CC	GO:0012507	ER to Golgi transport vesicle membrane	11/873	62/19717	7.72102143863414e-05	0.000584925866563193	0.000408832395155747	HLA-DPA1/HLA-DRA/HLA-DRB5/HLA-DRB1/HLA-DQA1/HLA-DQB1/HLA-DQB2/FOLR1/HLA-DQA2/HLA-DPB1/CD74	11
CC	GO:0099572	postsynaptic specialization	32/873	348/19717	8.10757970473282e-05	0.000601607024272681	0.000420491646439011	GABRA1/CHRNA1/GABRA4/GRIN3A/CHRNB2/CAMK2A/SHISA6/GRIN2B/PRKCG/SH2D5/CHRM1/ARC/CABP1/CACNG3/GABRA5/GABRB2/FRMPD4/DNM1/PSD/CACNG2/NRGN/IQSEC3/SYN1/GRIN1/SYN2/NEURL1/DLGAP2/BSN/FABP5/PCLO/STX1A/HTR5A	32
CC	GO:0034705	potassium channel complex	14/873	96/19717	8.18185553010847e-05	0.000601607024272681	0.000420491646439011	KCNS2/KCNIP2/HCN1/KCNC2/KCNA1/CNTNAP2/KCNS1/SNAP25/ABCC8/KCNV1/KCNJ3/KCNN4/STX1A/KCNJ11	14
CC	GO:0030496	midbody	20/873	173/19717	8.47781683644424e-05	0.000614334553365525	0.000429387519404956	IQGAP1/CDCA8/BIRC5/CEP55/CENPE/AURKB/CENPF/ASPM/SHCBP1/ANXA2/KIF20A/KIF14/AURKA/CDK1/KIF4A/PSRC1/NEK2/KIF23/CAPG/GEM	20
CC	GO:0045334	clathrin-coated endocytic vesicle	11/873	63/19717	8.98480761228822e-05	0.000641771972306301	0.000448564831169878	HLA-DPA1/HLA-DRA/HLA-DRB5/HLA-DRB1/HLA-DQA1/HLA-DQB1/HLA-DQB2/HLA-DQA2/HLA-DPB1/CD74/FZD2	11
CC	GO:0099060	integral component of postsynaptic specialization membrane	12/873	74/19717	9.19125372611182e-05	0.000647271389162804	0.000452408634109581	GABRA1/CHRNA1/GABRA4/CHRNB2/SHISA6/CHRM1/CACNG3/GABRA5/GABRB2/CACNG2/GRIN1/HTR5A	12
CC	GO:0030136	clathrin-coated vesicle	21/873	188/19717	9.37901186766767e-05	0.000651320268588033	0.000455238587728899	HLA-DPA1/RASSF9/RAB3A/HLA-DRA/HLA-DRB5/SYT1/HLA-DRB1/HLA-DQA1/HLA-DQB1/CLVS2/SNAP91/CLVS1/NRGN/HLA-DQB2/FOLR1/SLC17A7/HLA-DQA2/PHETA2/HLA-DPB1/CD74/FZD2	21
CC	GO:0043025	neuronal cell body	41/873	497/19717	0.000102610927107215	0.000702814569227499	0.000491230393649536	CNNM1/GRIN3A/KCNC2/VIP/PTPRN/STMN2/STAR/KCNA1/TPX2/NCF1/SERPINI1/DDN/SLC8A2/CNTNAP2/SEZ6L/ASIC2/FLNA/TGFB2/ARC/NGB/GABRA5/AURKA/SLC4A10/ANG/PVALB/NRGN/CCK/L1CAM/SLC17A8/CPLX2/NEURL1/NRSN1/SERPINF1/SYT4/KCNN4/CPLX1/HTR2A/HTR5A/RBFOX3/CACNA1B/KCNJ11	41
CC	GO:0000794	condensed nuclear chromosome	14/873	99/19717	0.00011493208144723	0.000776568117886689	0.000542780242396591	AURKB/CENPA/AURKA/BUB1B/NDC80/CENPK/CCNB1/BUB1/SYN1/NUF2/SGO1/NEK2/RAD51/NCAPH	14
CC	GO:0031252	cell leading edge	35/873	403/19717	0.000120550344613058	0.000803668964087052	0.000561722307530318	IQGAP1/GABRA1/S100A6/GABRA4/ADGRV1/VIM/KCNC2/PDPN/SHISA6/ITGA5/STMN2/GABRG2/EPHA2/PDLIM4/CDK6/DDN/CNTNAP2/IQGAP2/ACTN1/TNFRSF12A/SCIMP/CARMIL2/ANXA2/GABRA5/PACSIN1/PSD/S100A11/RAC2/SPRY4/ARAP3/ACTA2/ACTG2/GDPD2/CAPG/KCNJ11	35
CC	GO:0005802	trans-Golgi network	24/873	236/19717	0.000135765915089817	0.000885141332368136	0.000618667204939413	NMNAT2/HLA-DPA1/RBFOX1/HLA-DRA/HLA-DRB5/HLA-DRB1/PIFO/NSG2/HLA-DQA1/HLA-DQB1/CLVS2/SNAP25/CLVS1/TGFBI/RAB32/MARCHF4/HLA-DQB2/CALN1/POSTN/HLA-DQA2/PHETA2/HLA-DPB1/CD74/CHST6	24
CC	GO:0098948	intrinsic component of postsynaptic specialization membrane	12/873	77/19717	0.000136311765184693	0.000885141332368136	0.000618667204939413	GABRA1/CHRNA1/GABRA4/CHRNB2/SHISA6/CHRM1/CACNG3/GABRA5/GABRB2/CACNG2/GRIN1/HTR5A	12
CC	GO:0099634	postsynaptic specialization membrane	14/873	101/19717	0.000142973578382174	0.000916497297321631	0.000640583374127961	GABRA1/CHRNA1/GABRA4/CHRNB2/SHISA6/GRIN2B/CHRM1/ARC/CACNG3/GABRA5/GABRB2/CACNG2/GRIN1/HTR5A	14
CC	GO:0150034	distal axon	27/873	285/19717	0.000175388266395344	0.00111005231895787	0.000775868147145292	IQGAP1/KCNC2/RAB3A/PTPRN/NGEF/UNC13A/STMN2/KCNA1/UNC13C/PRKCG/CHRM1/SNAP25/PACSIN1/SLC4A10/ANG/NEFL/CDK5R2/CDH8/CCK/L1CAM/GRIN1/SLC17A8/CPLX2/NRSN1/CPLX1/PRKCB/NTS	27
CC	GO:0032589	neuron projection membrane	10/873	57/19717	0.000178986490076188	0.00111866556297618	0.000781888351385455	GABRA1/GABRA4/ADGRV1/KCNC2/SHISA6/GABRG2/DDN/CNTNAP2/GABRA5/KCNJ11	10
CC	GO:0098687	chromosomal region	31/873	349/19717	0.000194366399385092	0.00119979258879687	0.000838591872590651	SPC24/CDCA8/BIRC5/CENPU/NCAPG/CENPE/AURKB/CENPF/ORC1/OIP5/SNAI1/CENPA/SKA3/TTK/AURKA/BUB1B/CDK1/NDC80/CENPK/CCNB1/BUB1/NUF2/SGO1/SP100/NEK2/RAD51/HJURP/KNL1/KIF2C/SKA1/CDK2	31
CC	GO:0005876	spindle microtubule	10/873	59/19717	0.000240425080234605	0.00146600658679637	0.00102466144592925	BIRC5/CENPE/AURKB/SKA3/NUSAP1/AURKA/CDK1/KIF4A/PSRC1/SKA1	10
CC	GO:0048786	presynaptic active zone	11/873	71/19717	0.000270777462971975	0.00161177061292842	0.00112654282840471	RIMS2/RAB3A/RIMS1/UNC13A/UNC13C/RIMS3/SYN1/SLC17A7/BSN/PCLO/STX1A	11
CC	GO:0098982	GABA-ergic synapse	11/873	71/19717	0.000270777462971975	0.00161177061292842	0.00112654282840471	GABRA1/GABRA4/ATP2B3/GABRB3/GABRG2/SLC6A17/GABRA5/GABRB2/GABRD/IQSEC3/BSN	11
CC	GO:0034707	chloride channel complex	9/873	50/19717	0.000306482130387595	0.0018028360611035	0.00126008752060287	GABRA1/GABRA4/GABRB3/GABRG2/CLIC1/GABRA5/GABRB2/GABRD/CLIC6	9
CC	GO:0000922	spindle pole	18/873	164/19717	0.000359451233525387	0.00208983275305458	0.00146068310318762	AURKB/CENPF/FAM110C/FAM83D/CDC6/TPX2/ASPM/TACC3/CKAP2L/CDC20/AURKA/CCNB1/PSRC1/DLGAP5/LATS2/WDR62/SGO1/NEK2	18
CC	GO:0008076	voltage-gated potassium channel complex	12/873	87/19717	0.000439156124316724	0.00251114098634932	0.0017551553841431	KCNS2/KCNIP2/HCN1/KCNC2/KCNA1/CNTNAP2/KCNS1/SNAP25/KCNV1/KCNJ3/KCNN4/STX1A	12
CC	GO:0099738	cell cortex region	8/873	42/19717	0.00044196081359748	0.00251114098634932	0.0017551553841431	RIMS2/RIMS1/UNC13A/UNC13C/HAMP/RIMS3/BSN/PCLO	8
CC	GO:0030139	endocytic vesicle	27/873	303/19717	0.000466386991993289	0.00262015164041173	0.00183134809392989	VIM/SLC11A1/HLA-DPA1/CAMK2A/SAA1/HLA-DRA/TLR2/NCF1/HLA-DRB5/HLA-DRB1/CD163/MSR1/HLA-DQA1/HLA-DQB1/CACNG3/GNLY/CACNG2/RAB32/RAC2/HLA-DQB2/HLA-DQA2/HLA-DPB1/LTF/CD74/COLEC12/FZD2/RAB34	27
CC	GO:0030135	coated vesicle	26/873	289/19717	0.000510020574807957	0.00281767748160621	0.00196940826082792	CTSC/HLA-DPA1/RASSF9/RAB3A/HLA-DRA/HLA-DRB5/SYT1/HLA-DRB1/SERPINA1/F5/HLA-DQA1/HLA-DQB1/CLVS2/SNAP91/CLVS1/PACSIN1/KDELR3/NRGN/HLA-DQB2/FOLR1/SLC17A7/HLA-DQA2/PHETA2/HLA-DPB1/CD74/FZD2	26
CC	GO:0030660	Golgi-associated vesicle membrane	14/873	114/19717	0.000512817301652331	0.00281767748160621	0.00196940826082792	HLA-DPA1/RASSF9/HLA-DRA/HLA-DRB5/HLA-DRB1/HLA-DQA1/HLA-DQB1/KDELR3/NRGN/HLA-DQB2/FOLR1/HLA-DQA2/HLA-DPB1/CD74	14
CC	GO:0051233	spindle midzone	7/873	34/19717	0.000613886322992964	0.00333633871191828	0.00233192516285657	CDCA8/CENPE/AURKB/CDC6/KIF14/AURKA/GEM	7
CC	GO:0031234	extrinsic component of cytoplasmic side of plasma membrane	12/873	91/19717	0.000664815641093301	0.00357427764028656	0.0024982319506845	IQGAP1/GNG5/S100A6/MATK/CARMIL2/PLEKHA4/SNAP25/CAV2/GNG12/STAC/STYK1/GNG13	12
CC	GO:0043204	perikaryon	15/873	134/19717	0.000881248679135211	0.00468749297412346	0.00327631087875577	KCNC2/VIP/PTPRN/KCNA1/SERPINI1/DDN/SLC8A2/CNTNAP2/NGB/SLC4A10/CCK/SLC17A8/NEURL1/HTR5A/RBFOX3	15
CC	GO:0098685	Schaffer collateral - CA1 synapse	11/873	82/19717	0.000952715218931211	0.00491969857251075	0.0034386103706812	CAMK2A/CHRM1/PLAT/CACNG3/NEFL/CACNG2/SYN1/SYN2/BSN/CPLX1/INA	11
CC	GO:0098889	intrinsic component of presynaptic membrane	11/873	82/19717	0.000952715218931211	0.00491969857251075	0.0034386103706812	CHRNB2/KCNA1/CHRM1/GABRA5/CDH9/KCNJ9/KCNJ3/CNTN6/HTR2A/STX1A/SCN2A	11
CC	GO:0005798	Golgi-associated vesicle	18/873	178/19717	0.000954421523067086	0.00491969857251075	0.0034386103706812	CTSC/HLA-DPA1/RASSF9/HLA-DRA/HLA-DRB5/HLA-DRB1/SERPINA1/F5/HLA-DQA1/HLA-DQB1/PACSIN1/KDELR3/NRGN/HLA-DQB2/FOLR1/HLA-DQA2/HLA-DPB1/CD74	18
CC	GO:0005902	microvillus	11/873	83/19717	0.00105521068559724	0.00538372798774101	0.00376294250932635	PDGFA/PDPN/MSN/USH1C/AOC3/IQGAP2/ANGPT1/CD302/PROM1/AQP5/DPEP1	11
CC	GO:0030662	coated vesicle membrane	18/873	182/19717	0.00123253863621182	0.00622494260713042	0.0043509072538259	HLA-DPA1/RASSF9/RAB3A/HLA-DRA/HLA-DRB5/SYT1/HLA-DRB1/HLA-DQA1/HLA-DQB1/KDELR3/NRGN/HLA-DQB2/FOLR1/SLC17A7/HLA-DQA2/HLA-DPB1/CD74/FZD2	18
CC	GO:0009898	cytoplasmic side of plasma membrane	16/873	154/19717	0.001347014805334	0.00673507402666998	0.00470746226706196	IQGAP1/GNG5/S100A6/PTPRC/MATK/PRMT8/CARMIL2/PLEKHA4/SNAP25/CD2/CAV2/GNG12/STAC/STYK1/GNG13/GEM	16
CC	GO:0099056	integral component of presynaptic membrane	10/873	73/19717	0.0013621431119464	0.00674328273240792	0.00471319972033564	CHRNB2/KCNA1/CHRM1/GABRA5/CDH9/KCNJ9/KCNJ3/HTR2A/STX1A/SCN2A	10
CC	GO:0031256	leading edge membrane	17/873	170/19717	0.00147485918498475	0.00722970188718014	0.00505318110851328	GABRA1/GABRA4/ADGRV1/KCNC2/PDPN/SHISA6/ITGA5/GABRG2/EPHA2/DDN/CNTNAP2/SCIMP/GABRA5/PACSIN1/PSD/SPRY4/KCNJ11	17
CC	GO:0031253	cell projection membrane	28/873	345/19717	0.00156357662280281	0.00759017778059619	0.00530513478559565	GABRA1/GABRA4/ADGRV1/PLAUR/EVC/KCNC2/PDPN/SHISA6/ITGA5/MSN/GABRG2/EPHA2/DDN/CNTNAP2/SCIMP/ABCA4/GABRA5/AQP1/PACSIN1/PROM1/BVES/PSD/CDHR1/SPRY4/FOLR1/DPEP1/SSTR3/KCNJ11	28
CC	GO:0008328	ionotropic glutamate receptor complex	8/873	51/19717	0.00167891481640887	0.00796886851299531	0.00556981967645146	VWC2L/GRIN3A/SHISA6/GRIN2B/CACNG3/CACNG2/OLFM3/GRIN1	8
CC	GO:0043195	terminal bouton	8/873	51/19717	0.00167891481640887	0.00796886851299531	0.00556981967645146	KCNC2/RAB3A/UNC13A/UNC13C/CCK/GRIN1/CPLX2/CPLX1	8
CC	GO:0032590	dendrite membrane	7/873	40/19717	0.001689400124755	0.00796886851299531	0.00556981967645146	GABRA1/GABRA4/KCNC2/SHISA6/GABRG2/DDN/GABRA5	7
CC	GO:0031594	neuromuscular junction	10/873	76/19717	0.00185804822341511	0.00868246833371549	0.00606858839324956	CHRNA1/SYNGR3/UNC13A/SYNC/UNC13C/LAMA2/DES/NEFL/STXBP5L/POSTN	10
CC	GO:0045177	apical part of cell	30/873	384/19717	0.00195357407171289	0.00904432440607821	0.00632150674277466	FN1/ANXA1/ZMYND10/HFE/KCNC2/C5AR1/PDPN/MSN/USH1C/KCNA1/F2RL2/ASPM/JAG1/HAMP/PLAT/STC1/FZD6/AQP1/PROM1/SLC4A10/IGFBP2/AQP5/OSMR/ENPEP/MAL2/BST2/FOLR1/DPEP1/ECRG4/CRB2	30
CC	GO:0098878	neurotransmitter receptor complex	8/873	53/19717	0.00216226458662413	0.00991864489277126	0.00693261074610539	VWC2L/GRIN3A/SHISA6/GRIN2B/CACNG3/CACNG2/OLFM3/GRIN1	8
CC	GO:0072562	blood microparticle	15/873	147/19717	0.00224260995633845	0.0101936816197202	0.0071248469426255	FN1/F13A1/MSN/C3/JCHAIN/C1R/SERPINA3/CLIC1/C1QB/APOL1/HSPA6/CP/ACTG2/SERPING1/CFH	15
CC	GO:0000307	cyclin-dependent protein kinase holoenzyme complex	7/873	42/19717	0.00226435275994661	0.0101997872069667	0.00712911442676409	CCNA2/CDK4/CDK6/CDK1/CCNB2/CCNB1/CDK2	7
CC	GO:0001518	voltage-gated sodium channel complex	4/873	14/19717	0.00267564089209688	0.0119448254111468	0.00834880428736996	SCN3B/SCN2B/SCN8A/SCN2A	4
CC	GO:0005871	kinesin complex	8/873	55/19717	0.00274865701449918	0.0121621991791999	0.00850073711051447	CENPE/KIF6/KIF20A/KIF14/KIF4A/KIFC1/KIF23/KIF2C	8
CC	GO:0031225	anchored component of membrane	16/873	170/19717	0.00368892361019037	0.0161794895183788	0.0113086116212669	TFPI/PLAUR/RAB3A/PRMT8/RAB3C/CNTN4/CD2/BST2/MSLN/CD48/FOLR1/SYN1/DPEP1/BST1/CNTN6/CD109	16
CC	GO:0098984	neuron to neuron synapse	27/873	350/19717	0.00379824235967098	0.0165140972159608	0.0115424847909452	SLC30A3/GRIN3A/CAMK2A/SHISA6/GRIN2B/PRKCG/SH2D5/SYT1/CHRM1/ARC/CABP1/CACNG3/FRMPD4/DNM1/PSD/CACNG2/NRGN/IQSEC3/SYN1/GRIN1/SYN2/NEURL1/DLGAP2/BSN/FABP5/PCLO/STX1A	27
CC	GO:0016324	apical plasma membrane	25/873	318/19717	0.00410669760238788	0.0175274994037435	0.0122507995832481	FN1/ANXA1/ZMYND10/KCNC2/PDPN/MSN/KCNA1/F2RL2/ASPM/JAG1/STC1/FZD6/AQP1/PROM1/SLC4A10/IGFBP2/AQP5/OSMR/ENPEP/MAL2/BST2/FOLR1/DPEP1/ECRG4/CRB2	25
CC	GO:0001726	ruffle	16/873	172/19717	0.00413648985928348	0.0175274994037435	0.0122507995832481	IQGAP1/S100A6/PDPN/ITGA5/EPHA2/CDK6/ACTN1/TNFRSF12A/CARMIL2/ANXA2/PACSIN1/PSD/S100A11/SPRY4/ARAP3/CAPG	16
CC	GO:0005775	vacuolar lumen	16/873	172/19717	0.00413648985928348	0.0175274994037435	0.0122507995832481	ADA2/LYZ/CTSC/C3/HSPG2/TTR/SERPINA3/NSG2/BGN/ANXA2/SDC1/RNASE2/FABP5/CD74/FMOD/LUM	16
CC	GO:0031201	SNARE complex	7/873	47/19717	0.00436081011518981	0.0183227315764278	0.0128066250176295	SNAP25/STXBP5L/NAPB/CPLX2/SYN2/CPLX1/STX1A	7
CC	GO:0098688	parallel fiber to Purkinje cell synapse	4/873	16/19717	0.00453307990892467	0.0188878329538528	0.0132016011382719	UNC13C/KCNJ9/KCNJ3/CNTN6	4
CC	GO:0014069	postsynaptic density	25/873	324/19717	0.0052047151091574	0.0215070872279231	0.0150323220203589	GRIN3A/CAMK2A/SHISA6/GRIN2B/PRKCG/SH2D5/CHRM1/ARC/CABP1/CACNG3/FRMPD4/DNM1/PSD/CACNG2/NRGN/IQSEC3/SYN1/GRIN1/SYN2/NEURL1/DLGAP2/BSN/FABP5/PCLO/STX1A	25
CC	GO:0097440	apical dendrite	4/873	17/19717	0.00572270622226396	0.0233847598553672	0.0163447163620672	FLNA/SLC4A10/SLC17A8/NEURL1	4
CC	GO:0098562	cytoplasmic side of membrane	16/873	178/19717	0.00575265092442033	0.0233847598553672	0.0163447163620672	IQGAP1/GNG5/S100A6/PTPRC/MATK/PRMT8/CARMIL2/PLEKHA4/SNAP25/CD2/CAV2/GNG12/STAC/STYK1/GNG13/GEM	16
CC	GO:0032281	AMPA glutamate receptor complex	5/873	27/19717	0.00602777405995913	0.024258862642462	0.0169556682048366	VWC2L/SHISA6/CACNG3/CACNG2/OLFM3	5
CC	GO:0032279	asymmetric synapse	25/873	328/19717	0.00606471566061549	0.024258862642462	0.0169556682048366	GRIN3A/CAMK2A/SHISA6/GRIN2B/PRKCG/SH2D5/CHRM1/ARC/CABP1/CACNG3/FRMPD4/DNM1/PSD/CACNG2/NRGN/IQSEC3/SYN1/GRIN1/SYN2/NEURL1/DLGAP2/BSN/FABP5/PCLO/STX1A	25
CC	GO:0014704	intercalated disc	7/873	50/19717	0.00617823099614861	0.0245167896672564	0.0171359456200613	GJA5/ACTN1/DES/HAMP/GJC1/SCN2A/KCNJ11	7
CC	GO:0005875	microtubule associated complex	14/873	152/19717	0.00766195972953835	0.030165195785584	0.0210838842122398	CDCA8/BIRC5/CENPE/DNALI1/AURKB/KIF6/KIF20A/KIF14/AURKA/KIF4A/KIFC1/KIF23/KIF2C/DRC1	14
CC	GO:0098981	cholinergic synapse	3/873	10/19717	0.00821597023880751	0.0318921144384987	0.0222909094601717	CHRNB2/CHRM1/NEFL	3
CC	GO:0043197	dendritic spine	15/873	169/19717	0.00822816552513266	0.0318921144384987	0.0222909094601717	CAMK2A/SHISA6/PDLIM4/DDN/SLC8A2/ASIC2/LAMA2/ARC/FRMPD4/DNM1/PSD/NRGN/GRIN1/NEURL1/RPH3A	15
CC	GO:0034704	calcium channel complex	8/873	66/19717	0.00847911270653716	0.0326119719482199	0.0227940519722295	RYR2/CACNG3/CACNA1I/MCUB/CACNG2/CACNA1E/CACNA2D3/CACNA1B	8
CC	GO:0044309	neuron spine	15/873	171/19717	0.00912513883449147	0.0348287741774484	0.0243434800566586	CAMK2A/SHISA6/PDLIM4/DDN/SLC8A2/ASIC2/LAMA2/ARC/FRMPD4/DNM1/PSD/NRGN/GRIN1/NEURL1/RPH3A	15
CC	GO:0044304	main axon	8/873	68/19717	0.01010529877193	0.0382776468633714	0.0267540605445038	KCNC2/SCN8A/KCNA1/CNTNAP2/DNM1/CCK/SCN2A/KCNJ11	8
CC	GO:0017146	NMDA selective glutamate receptor complex	3/873	11/19717	0.0109290541826268	0.0410866698594991	0.0287174197754815	GRIN3A/GRIN2B/GRIN1	3
CC	GO:0005891	voltage-gated calcium channel complex	6/873	43/19717	0.0111435162684679	0.0415802845838355	0.0290624304880703	CACNG3/CACNA1I/CACNG2/CACNA1E/CACNA2D3/CACNA1B	6
CC	GO:0044291	cell-cell contact zone	8/873	71/19717	0.012963244046426	0.0480120149867631	0.0335578715275902	GJA5/ACTN1/DES/HAMP/FGFRL1/GJC1/SCN2A/KCNJ11	8
CC	GO:0045121	membrane raft	23/873	315/19717	0.0133306673104224	0.0490098062883175	0.0342552751320451	IQGAP1/TFPI/SULF1/PTPRC/CHRNB2/PDPN/TLR2/PLSCR1/CAVIN3/ARC/ANGPT1/ANXA2/S100A10/SERPINH1/BVES/CD2/CAV2/MAL2/BST2/CD48/CAVIN1/MYOF/HTR2A	23
MF	GO:0005201	extracellular matrix structural constituent	47/825	163/17697	1.00017343597001e-24	7.82135626928551e-22	6.42216627307062e-22	COL14A1/FN1/TNC/COL12A1/CHI3L1/FGL2/MGP/LTBP2/EMILIN2/FBN3/FBLN5/HSPG2/COL5A1/NID2/COL8A1/LAMC1/COL3A1/THBS1/COL1A1/LAMA2/EFEMP2/BGN/MXRA5/TGFBI/CTHRC1/COL8A2/COL4A1/NPNT/CCN1/COL1A2/COL15A1/EMILIN3/SRPX2/MFAP2/POSTN/COL5A2/LAMB1/COL4A2/COL6A3/AEBP1/COL11A1/ASPN/FMOD/LUM/PCOLCE/COL6A2/COL9A3	47
MF	GO:0030020	extracellular matrix structural constituent conferring tensile strength	16/825	41/17697	1.4863489586391e-11	5.81162442827886e-09	4.77196244615709e-09	COL14A1/COL12A1/COL5A1/COL8A1/COL3A1/COL1A1/COL8A2/COL4A1/COL1A2/COL15A1/COL5A2/COL4A2/COL6A3/COL11A1/COL6A2/COL9A3	16
MF	GO:0008201	heparin binding	31/825	169/17697	4.9585650028893e-11	1.29253261075314e-08	1.06130689535525e-08	FN1/GPNMB/SERPINA5/ADA2/PTPRC/LTBP2/THBS4/SAA1/CCN4/COL5A1/CXCL10/FSTL1/THBS1/NELL1/FGFBP3/FGFRL1/ADAMTS1/ANG/SELL/CCN1/POSTN/ECM2/SOD3/LTF/NDNF/CXCL11/COL11A1/CFH/EVA1C/PLA2G5/PCOLCE	31
MF	GO:0005539	glycosaminoglycan binding	36/825	229/17697	1.37400092864245e-10	2.21281859753687e-08	1.81695967761138e-08	FN1/GPNMB/SERPINA5/ADA2/SULF1/PTPRC/LTBP2/THBS4/SAA1/TLR2/CCN4/JCHAIN/COL5A1/CXCL10/FSTL1/THBS1/NELL1/BGN/FGFBP3/FGFRL1/TNFAIP6/ADAMTS1/ANG/SELL/CCN1/POSTN/ECM2/SOD3/LTF/NDNF/CXCL11/COL11A1/CFH/EVA1C/PLA2G5/PCOLCE	36
MF	GO:0022839	ion gated channel activity	45/825	334/17697	1.41484565059902e-10	2.21281859753687e-08	1.81695967761138e-08	KCNK12/KCNS2/GABRA1/CHRNA1/GABRA4/GRIN3A/KCNIP2/HCN1/KCNC2/GABRB3/CHRNB2/SCN3B/SCN2B/KCNK3/SCN8A/GRIN2B/KCNA1/GABRG2/KCNT1/KCNS1/ASIC2/ANXA2/RYR2/CLIC1/CACNG3/CACNA1I/SNAP25/GABRA5/AQP1/GABRB2/GABRD/KCNJ9/KCNV1/CACNG2/KCNJ3/GRIN1/SLC17A7/CACNA1E/CLIC6/KCNN4/SCN2A/FAM155A/CACNA2D3/CACNA1B/KCNJ11	45
MF	GO:0022836	gated channel activity	45/825	343/17697	3.41483945258664e-10	4.45067408653792e-08	3.65447730890851e-08	KCNK12/KCNS2/GABRA1/CHRNA1/GABRA4/GRIN3A/KCNIP2/HCN1/KCNC2/GABRB3/CHRNB2/SCN3B/SCN2B/KCNK3/SCN8A/GRIN2B/KCNA1/GABRG2/KCNT1/KCNS1/ASIC2/ANXA2/RYR2/CLIC1/CACNG3/CACNA1I/SNAP25/GABRA5/AQP1/GABRB2/GABRD/KCNJ9/KCNV1/CACNG2/KCNJ3/GRIN1/SLC17A7/CACNA1E/CLIC6/KCNN4/SCN2A/FAM155A/CACNA2D3/CACNA1B/KCNJ11	45
MF	GO:0032395	MHC class II receptor activity	8/825	10/17697	8.9360575757173e-10	9.9828528917299e-08	8.19698514464294e-08	HLA-DPA1/HLA-DRA/HLA-DQA1/HLA-DQB1/KRT17/HLA-DQB2/HLA-DQA2/HLA-DOA	8
MF	GO:0022838	substrate-specific channel activity	50/825	428/17697	2.10700626551756e-09	1.78608999730728e-07	1.46657006105457e-07	KCNK12/KCNS2/GABRA1/CHRNA1/GABRA4/GRIN3A/KCNIP2/HCN1/KCNC2/GABRB3/CHRNB2/SCN3B/SCN2B/KCNK3/SCN8A/GRIN2B/KCNA1/GABRG2/KCNT1/KCNS1/SLC24A4/ASIC2/ANXA2/RYR2/CLIC1/CACNG3/CACNA1I/SNAP25/GABRA5/AQP1/ABCC8/GABRB2/GABRD/KCNJ9/AQP5/KCNV1/CACNG2/GJC1/KCNJ3/APOL1/GRIN1/SLC17A7/CACNA1E/CLIC6/KCNN4/SCN2A/FAM155A/CACNA2D3/CACNA1B/KCNJ11	50
MF	GO:0005216	ion channel activity	49/825	416/17697	2.32499428069819e-09	1.78608999730728e-07	1.46657006105457e-07	KCNK12/KCNS2/GABRA1/CHRNA1/GABRA4/GRIN3A/KCNIP2/HCN1/KCNC2/GABRB3/CHRNB2/SCN3B/SCN2B/KCNK3/SCN8A/GRIN2B/KCNA1/GABRG2/KCNT1/KCNS1/SLC24A4/ASIC2/ANXA2/RYR2/CLIC1/CACNG3/CACNA1I/SNAP25/GABRA5/AQP1/ABCC8/GABRB2/GABRD/KCNJ9/KCNV1/CACNG2/GJC1/KCNJ3/APOL1/GRIN1/SLC17A7/CACNA1E/CLIC6/KCNN4/SCN2A/FAM155A/CACNA2D3/CACNA1B/KCNJ11	49
MF	GO:0015267	channel activity	52/825	456/17697	2.32785858832382e-09	1.78608999730728e-07	1.46657006105457e-07	KCNK12/KCNS2/GABRA1/CHRNA1/GABRA4/GRIN3A/KCNIP2/HCN1/KCNC2/GABRB3/CHRNB2/SCN3B/SCN2B/KCNK3/SCN8A/GJA5/GRIN2B/KCNA1/GABRG2/KCNT1/KCNS1/SLC24A4/ASIC2/ANXA2/RYR2/CLIC1/CACNG3/CACNA1I/SNAP25/GABRA5/PRF1/AQP1/ABCC8/GABRB2/GABRD/KCNJ9/AQP5/KCNV1/CACNG2/GJC1/KCNJ3/APOL1/GRIN1/SLC17A7/CACNA1E/CLIC6/KCNN4/SCN2A/FAM155A/CACNA2D3/CACNA1B/KCNJ11	52
MF	GO:0022803	passive transmembrane transporter activity	52/825	457/17697	2.51240280951152e-09	1.78608999730728e-07	1.46657006105457e-07	KCNK12/KCNS2/GABRA1/CHRNA1/GABRA4/GRIN3A/KCNIP2/HCN1/KCNC2/GABRB3/CHRNB2/SCN3B/SCN2B/KCNK3/SCN8A/GJA5/GRIN2B/KCNA1/GABRG2/KCNT1/KCNS1/SLC24A4/ASIC2/ANXA2/RYR2/CLIC1/CACNG3/CACNA1I/SNAP25/GABRA5/PRF1/AQP1/ABCC8/GABRB2/GABRD/KCNJ9/AQP5/KCNV1/CACNG2/GJC1/KCNJ3/APOL1/GRIN1/SLC17A7/CACNA1E/CLIC6/KCNN4/SCN2A/FAM155A/CACNA2D3/CACNA1B/KCNJ11	52
MF	GO:0005244	voltage-gated ion channel activity	30/825	197/17697	1.01464474065387e-08	6.10347836301019e-07	5.0116056016102e-07	KCNK12/KCNS2/GRIN3A/KCNIP2/HCN1/KCNC2/SCN3B/SCN2B/KCNK3/SCN8A/GRIN2B/KCNA1/KCNT1/KCNS1/ANXA2/CLIC1/CACNG3/CACNA1I/SNAP25/KCNJ9/KCNV1/CACNG2/KCNJ3/GRIN1/CACNA1E/CLIC6/SCN2A/CACNA2D3/CACNA1B/KCNJ11	30
MF	GO:0022832	voltage-gated channel activity	30/825	197/17697	1.01464474065387e-08	6.10347836301019e-07	5.0116056016102e-07	KCNK12/KCNS2/GRIN3A/KCNIP2/HCN1/KCNC2/SCN3B/SCN2B/KCNK3/SCN8A/GRIN2B/KCNA1/KCNT1/KCNS1/ANXA2/CLIC1/CACNG3/CACNA1I/SNAP25/KCNJ9/KCNV1/CACNG2/KCNJ3/GRIN1/CACNA1E/CLIC6/SCN2A/CACNA2D3/CACNA1B/KCNJ11	30
MF	GO:0005178	integrin binding	23/825	132/17697	4.21333091103805e-08	2.35344626602268e-06	1.9324299667167e-06	FN1/GPNMB/MMP14/ESM1/THBS4/IBSP/ITGA5/SPP1/SFRP2/CCN4/FBLN5/COL5A1/COL3A1/ACTN1/THBS1/IGF2/TGFBI/S1PR3/NPNT/CCN1/LAMB1/ECM2/ADAM11	23
MF	GO:1901681	sulfur compound binding	33/825	250/17697	6.7779355820677e-08	3.53356375011796e-06	2.90143207372723e-06	FN1/GPNMB/SERPINA5/ADA2/PTPRC/LTBP2/THBS4/SAA1/PRMT8/CCN4/COL5A1/CXCL10/FSTL1/THBS1/NELL1/FGFBP3/RYR2/FGFRL1/ADAMTS1/ANG/SELL/CCN1/POSTN/ECM2/SOD3/LTF/NDNF/CXCL11/COL11A1/CFH/EVA1C/PLA2G5/PCOLCE	33
MF	GO:0022843	voltage-gated cation channel activity	23/825	142/17697	1.69012331215206e-07	8.2604776881432e-06	6.78273171324182e-06	KCNS2/GRIN3A/KCNIP2/HCN1/KCNC2/KCNK3/GRIN2B/KCNA1/KCNT1/KCNS1/ANXA2/CACNG3/CACNA1I/SNAP25/KCNJ9/KCNV1/CACNG2/KCNJ3/GRIN1/CACNA1E/CACNA2D3/CACNA1B/KCNJ11	23
MF	GO:0005261	cation channel activity	37/825	319/17697	3.18992878689061e-07	1.46736724196968e-05	1.20486474303608e-05	KCNK12/KCNS2/CHRNA1/GRIN3A/KCNIP2/HCN1/KCNC2/CHRNB2/SCN3B/SCN2B/KCNK3/SCN8A/GRIN2B/KCNA1/KCNT1/KCNS1/SLC24A4/ASIC2/ANXA2/RYR2/CACNG3/CACNA1I/SNAP25/AQP1/ABCC8/KCNJ9/KCNV1/CACNG2/KCNJ3/GRIN1/CACNA1E/KCNN4/SCN2A/FAM155A/CACNA2D3/CACNA1B/KCNJ11	37
MF	GO:0019838	growth factor binding	22/825	137/17697	3.64228712728934e-07	1.58237140752237e-05	1.29929540798041e-05	IL2RG/PDGFA/ESM1/LTBP2/CCN4/COL5A1/NGFR/COL3A1/THBS1/COL1A1/FGFBP3/FGFRL1/IGFBP2/COL4A1/OSMR/CCN1/COL1A2/SRPX2/IGFBP3/VASN/HTRA3/CD109	22
MF	GO:0046873	metal ion transmembrane transporter activity	44/825	438/17697	1.4371905260365e-06	5.91517363873972e-05	4.85698737330896e-05	KCNK12/KCNS2/SLC30A3/GRIN3A/KCNIP2/ATP2B3/SLC11A1/HCN1/KCNC2/SCN3B/SCN2B/KCNK3/SCN8A/GRIN2B/KCNA1/KCNT1/SLC8A2/KCNS1/SLC24A4/ASIC2/ANXA2/SLC6A17/RYR2/CACNG3/CACNA1I/SNAP25/AQP1/ABCC8/SLC4A10/KCNJ9/KCNV1/CACNG2/SLC6A7/KCNJ3/GRIN1/SLC17A7/CACNA1E/SLC12A5/KCNN4/SCN2A/FAM155A/CACNA2D3/CACNA1B/KCNJ11	44
MF	GO:0099529	neurotransmitter receptor activity involved in regulation of postsynaptic membrane potential	12/825	50/17697	2.29666471963942e-06	8.97995905379014e-05	7.37350252094761e-05	GABRA1/CHRNA1/GABRA4/GRIN3A/GABRB3/CHRNB2/GABRG2/CHRM1/GABRA5/GABRB2/GABRD/GRIN1	12
MF	GO:0098960	postsynaptic neurotransmitter receptor activity	12/825	52/17697	3.58295850077638e-06	0.000133422549886054	0.000109554119572611	GABRA1/CHRNA1/GABRA4/GRIN3A/GABRB3/CHRNB2/GABRG2/CHRM1/GABRA5/GABRB2/GABRD/GRIN1	12
MF	GO:0048407	platelet-derived growth factor binding	6/825	11/17697	3.80755412676288e-06	0.000135341242142208	0.000111129570206955	PDGFA/COL5A1/COL3A1/COL1A1/COL4A1/COL1A2	6
MF	GO:0015276	ligand-gated ion channel activity	20/825	138/17697	6.23856979861672e-06	0.000203273399271595	0.000166909104261237	GABRA1/CHRNA1/GABRA4/GRIN3A/HCN1/GABRB3/CHRNB2/GRIN2B/GABRG2/ASIC2/RYR2/GABRA5/AQP1/GABRB2/GABRD/KCNJ9/KCNJ3/GRIN1/SLC17A7/KCNJ11	20
MF	GO:0022834	ligand-gated channel activity	20/825	138/17697	6.23856979861672e-06	0.000203273399271595	0.000166909104261237	GABRA1/CHRNA1/GABRA4/GRIN3A/HCN1/GABRB3/CHRNB2/GRIN2B/GABRG2/ASIC2/RYR2/GABRA5/AQP1/GABRB2/GABRD/KCNJ9/KCNJ3/GRIN1/SLC17A7/KCNJ11	20
MF	GO:0030594	neurotransmitter receptor activity	18/825	117/17697	7.71104347462198e-06	0.00023713488996417	0.000194712993509414	GABRA1/CHRNA1/GABRA4/GRIN3A/HTR1A/GABRB3/CHRNB2/HRH3/GRIN2B/GABRG2/CHRM1/GABRA5/GABRB2/GABRD/GRIN1/HTR2A/HTR5A/CHRM4	18
MF	GO:1904315	transmitter-gated ion channel activity involved in regulation of postsynaptic membrane potential	11/825	47/17697	7.88428022898773e-06	0.00023713488996417	0.000194712993509414	GABRA1/CHRNA1/GABRA4/GRIN3A/GABRB3/CHRNB2/GABRG2/GABRA5/GABRB2/GABRD/GRIN1	11
MF	GO:0005543	phospholipid binding	41/825	427/17697	9.91138250742619e-06	0.000287063004474344	0.000235709291599609	IQGAP1/F3/SERPINA5/ANXA1/PLA2G2A/SYT16/UNC13A/UNC13C/JAG1/JCHAIN/NCF1/GPR12/IQGAP2/SYT1/THBS1/CARMIL2/ANXA2/CLVS2/PLEKHA4/SNAP91/CLVS1/AMER3/FRMPD4/PACSIN1/CPNE9/SYT13/PSD/SNX20/NRGN/ARAP3/DPEP1/RPE65/CPNE7/SYT4/DOC2A/PCLO/MYOF/PLA2G5/RUBCNL/RPH3A/SCIN	41
MF	GO:0005518	collagen binding	13/825	67/17697	1.09607620756807e-05	0.000306118426542225	0.000251355822036287	COL14A1/FN1/PDGFA/MRC2/NID2/THBS1/SERPINH1/TGFBI/ECM2/AEBP1/ASPN/LUM/PCOLCE	13
MF	GO:0061134	peptidase regulator activity	26/825	219/17697	1.1747171425689e-05	0.000316768553616856	0.000260100710332861	FN1/SERPINE1/SERPINA5/BIRC5/TFPI/PTTG1/CTSC/C3/SFRP2/SERPINI1/SERPINA3/SERPINA1/TIMP1/SERPINH1/SPINK8/CASP1/BST2/DPEP1/SERPINF1/COL6A3/LTF/SERPING1/PCOLCE/CSTA/CRB2/CD109	26
MF	GO:0022851	GABA-gated chloride ion channel activity	6/825	13/17697	1.3047146476268e-05	0.000340095618148054	0.000279254714053456	GABRA1/GABRA4/GABRB3/GABRG2/GABRA5/GABRB2	6
MF	GO:0004890	GABA-A receptor activity	7/825	19/17697	1.43602095125551e-05	0.000362247865768325	0.00029744406800199	GABRA1/GABRA4/GABRB3/GABRG2/GABRA5/GABRB2/GABRD	7
MF	GO:0017075	syntaxin-1 binding	8/825	26/17697	1.59154187280791e-05	0.000388933045167432	0.000319355441583166	UNC13A/UNC13C/SYT1/SNAP25/SYNPR/CPLX2/SYT4/CPLX1	8
MF	GO:0022824	transmitter-gated ion channel activity	12/825	61/17697	2.05606254437273e-05	0.000448185160077941	0.000368007736771496	GABRA1/CHRNA1/GABRA4/GRIN3A/GABRB3/CHRNB2/GRIN2B/GABRG2/GABRA5/GABRB2/GABRD/GRIN1	12
MF	GO:0022835	transmitter-gated channel activity	12/825	61/17697	2.05606254437273e-05	0.000448185160077941	0.000368007736771496	GABRA1/CHRNA1/GABRA4/GRIN3A/GABRB3/CHRNB2/GRIN2B/GABRG2/GABRA5/GABRB2/GABRD/GRIN1	12
MF	GO:0048306	calcium-dependent protein binding	12/825	61/17697	2.05606254437273e-05	0.000448185160077941	0.000368007736771496	S100A6/ANXA1/STMN2/SYT1/ANXA2/CABP1/SNAP25/S100A4/S100A11/SYN1/CPLX2/STX1A	12
MF	GO:0005516	calmodulin binding	24/825	200/17697	2.10900167848063e-05	0.000448185160077941	0.000368007736771496	IQGAP1/CAMK4/ATP2B3/CAMK2A/MYH7/UNC13A/UNC13C/ASPM/SLC8A2/NGFR/IQGAP2/MYO5C/SYT1/RYR2/IQGAP3/CAMKV/NRGN/GRIN1/RGS16/AEBP1/KCNN4/RGS4/CAMK1G/GEM	24
MF	GO:0099095	ligand-gated anion channel activity	7/825	20/17697	2.12056917172427e-05	0.000448185160077941	0.000368007736771496	GABRA1/GABRA4/GABRB3/GABRG2/GABRA5/GABRB2/SLC17A7	7
MF	GO:0005230	extracellular ligand-gated ion channel activity	13/825	75/17697	3.87662191797829e-05	0.000797767984173426	0.000655052457054503	GABRA1/CHRNA1/GABRA4/GRIN3A/GABRB3/CHRNB2/GRIN2B/GABRG2/GABRA5/GABRB2/GABRD/GRIN1/SLC17A7	13
MF	GO:0061135	endopeptidase regulator activity	22/825	182/17697	4.10886490314711e-05	0.000823880090836163	0.000676493276901413	SERPINE1/SERPINA5/BIRC5/TFPI/PTTG1/C3/SFRP2/SERPINI1/SERPINA3/SERPINA1/TIMP1/SERPINH1/SPINK8/BST2/DPEP1/SERPINF1/COL6A3/LTF/SERPING1/CSTA/CRB2/CD109	22
MF	GO:0016917	GABA receptor activity	7/825	22/17697	4.29855721537668e-05	0.00084036793560614	0.000690031552994677	GABRA1/GABRA4/GABRB3/GABRG2/GABRA5/GABRB2/GABRD	7
MF	GO:0016641	oxidoreductase activity, acting on the CH-NH2 group of donors, oxygen as acceptor	6/825	16/17697	5.39670445266204e-05	0.000992273409447259	0.00081476212109682	LOX/IL4I1/LOXL2/AOC3/LOXL1/MAOB	6
MF	GO:0023026	MHC class II protein complex binding	6/825	16/17697	5.39670445266204e-05	0.000992273409447259	0.00081476212109682	HLA-DMB/HLA-DRA/HLA-DRB1/HLA-DMA/HLA-DOA/CD74	6
MF	GO:0050840	extracellular matrix binding	11/825	57/17697	5.45623486013199e-05	0.000992273409447259	0.00081476212109682	SPP1/THBS1/BGN/ANXA2/TGFBI/SSC5D/CD248/CCN1/OLFML2A/LGALS3/COL11A1	11
MF	GO:0005267	potassium channel activity	17/825	123/17697	5.64692882688091e-05	0.00100361325968656	0.000824073345549607	KCNK12/KCNS2/KCNIP2/HCN1/KCNC2/KCNK3/KCNA1/KCNT1/KCNS1/SNAP25/AQP1/ABCC8/KCNJ9/KCNV1/KCNJ3/KCNN4/KCNJ11	17
MF	GO:0004866	endopeptidase inhibitor activity	21/825	175/17697	6.78832833164044e-05	0.00117966061229841	0.000968626966620039	SERPINE1/SERPINA5/BIRC5/TFPI/PTTG1/C3/SERPINI1/SERPINA3/SERPINA1/TIMP1/SERPINH1/SPINK8/BST2/DPEP1/SERPINF1/COL6A3/LTF/SERPING1/CSTA/CRB2/CD109	21
MF	GO:0004857	enzyme inhibitor activity	35/825	375/17697	7.76893711474698e-05	0.00131681516844496	0.0010812454606965	IQGAP1/SERPINE1/SERPINA5/PINLYP/BIRC5/ANXA1/TFPI/PTTG1/CDKN2C/SNCB/C3/SERPINI1/IQGAP2/SOCS1/SERPINA3/SERPINA1/ANXA2/CABP1/TIMP1/PKIB/SERPINH1/SPINK8/SOCS3/BST2/SLN/DPEP1/LGALS3/SERPINF1/COL6A3/LTF/SERPING1/APOC2/CSTA/CRB2/CD109	35
MF	GO:0035173	histone kinase activity	6/825	17/17697	8.01219498768833e-05	0.00131681516844496	0.0010812454606965	AURKB/AURKA/CDK1/CCNB1/PRKCB/CDK2	6
MF	GO:0050839	cell adhesion molecule binding	43/825	499/17697	8.08275295209185e-05	0.00131681516844496	0.0010812454606965	IQGAP1/FN1/GPNMB/ANXA1/H3C6/MMP14/ESM1/THBS4/IBSP/ITGAL/ITGA5/SPP1/MSN/SFRP2/EPHA2/CCN4/PDLIM1/TAGLN2/FBLN5/COL5A1/COL3A1/ACTN1/CDH18/THBS1/FLNA/ANXA2/IGF2/CLIC1/PROM1/TGFBI/CDH9/S1PR3/CCNB2/NPNT/CCN1/S100A11/CDH8/POSTN/LAMB1/ECM2/VASN/CAPG/ADAM11	43
MF	GO:0030414	peptidase inhibitor activity	21/825	182/17697	0.000119654960811425	0.00190959549703131	0.00156798122652995	SERPINE1/SERPINA5/BIRC5/TFPI/PTTG1/C3/SERPINI1/SERPINA3/SERPINA1/TIMP1/SERPINH1/SPINK8/BST2/DPEP1/SERPINF1/COL6A3/LTF/SERPING1/CSTA/CRB2/CD109	21
MF	GO:0005544	calcium-dependent phospholipid binding	10/825	53/17697	0.000144438606932607	0.00225901981242598	0.00185489579429243	ANXA1/SYT1/ANXA2/CPNE9/SYT13/CPNE7/SYT4/DOC2A/PCLO/RPH3A	10
MF	GO:0015079	potassium ion transmembrane transporter activity	19/825	159/17697	0.000156821925384994	0.00240460285590324	0.00197443497388744	KCNK12/KCNS2/KCNIP2/HCN1/KCNC2/KCNK3/KCNA1/KCNT1/KCNS1/SLC24A4/SNAP25/AQP1/ABCC8/KCNJ9/KCNV1/KCNJ3/SLC12A5/KCNN4/KCNJ11	19
MF	GO:0019905	syntaxin binding	12/825	75/17697	0.00016952213695952	0.00254269222631221	0.00208782105000734	UNC13A/UNC13C/SYT1/SNAP25/SYT13/STXBP5L/NAPB/SYNPR/CPLX2/SYT4/CPLX1/TXLNB	12
MF	GO:0030246	carbohydrate binding	27/825	271/17697	0.000173674920027772	0.00254269222631221	0.00208782105000734	CHI3L1/P3H2/MRC2/CLEC4F/CLEC5A/FBP1/CHI3L2/HLA-DRA/LOXL2/HK3/CD69/HLA-DRB1/SIGLEC1/PTX3/CLEC7A/CHODL/CD302/CD93/SIGLEC9/SELL/CD248/PYGL/LGALS3/CLEC18B/COLEC12/SUSD2/EVA1C	27
MF	GO:0008022	protein C-terminus binding	21/825	187/17697	0.000175582327648158	0.00254269222631221	0.00208782105000734	FN1/TOP2A/CITED1/RBFOX1/RAB3A/KCNK3/CENPF/FBLN5/HSPG2/HPCAL4/SYT1/MKI67/CDC20/DNM1/NEFL/SDC1/HSPB7/CIITA/RAD51/CACNA1B/KCNJ11	21
MF	GO:0005249	voltage-gated potassium channel activity	13/825	87/17697	0.000187253296779604	0.00266240141966637	0.00218611504374275	KCNS2/KCNIP2/HCN1/KCNC2/KCNK3/KCNA1/KCNT1/KCNS1/SNAP25/KCNJ9/KCNV1/KCNJ3/KCNJ11	13
MF	GO:0043394	proteoglycan binding	8/825	36/17697	0.000203741680218357	0.00284510703447777	0.00233613580701499	FN1/GPNMB/TNC/ADA2/PTPRC/COL5A1/THBS1/CFH	8
MF	GO:0016638	oxidoreductase activity, acting on the CH-NH2 group of donors	6/825	20/17697	0.000222510391680313	0.00305268642621061	0.00250658058956586	LOX/IL4I1/LOXL2/AOC3/LOXL1/MAOB	6
MF	GO:0005507	copper ion binding	10/825	59/17697	0.00036160381166852	0.00487541690904797	0.00400323639052263	LOX/SNCB/LOXL2/AOC3/LOXL1/F5/ANG/CP/MOXD1/SOD3	10
MF	GO:0044548	S100 protein binding	5/825	15/17697	0.000441687600660614	0.00585423226638306	0.00480694801789429	IQGAP1/S100A6/KCNK3/ANXA2/S100A11	5
MF	GO:0042605	peptide antigen binding	7/825	31/17697	0.000459224914656325	0.00598523138768744	0.00491451224456769	HLA-DPA1/HLA-DRA/HLA-DRB5/HLA-DRB1/HLA-DQA1/HLA-DQB1/HLA-DPB1	7
MF	GO:0000149	SNARE binding	14/825	110/17697	0.000589268432408016	0.00755422810070605	0.00620282560429491	UNC13A/UNC13C/SYT1/SNAP25/SNAP91/SYT13/STXBP5L/NAPB/SYNPR/CPLX2/SYT4/CPLX1/STX1A/TXLNB	14
MF	GO:0048018	receptor ligand activity	39/825	482/17697	0.000600984017500738	0.00758015325299318	0.00622411291469356	GPNMB/ADA2/PDGFA/TNFRSF11B/TAFA1/IL6/THBS4/SAA1/VIP/SPP1/CLCF1/SFRP2/JAG1/CXCL10/TTR/LEFTY2/TGFB2/HAMP/IGF2/STC1/SEMA3A/PDGFD/TIMP1/HGF/CXCL9/CARTPT/TAFA2/CCK/LGALS3/IL9/CCL5/CHGB/WNT10B/LIF/GDF15/CXCL11/SECTM1/TYMP/NTS	39
MF	GO:0005237	inhibitory extracellular ligand-gated ion channel activity	5/825	16/17697	0.00061792421708516	0.00767010694858088	0.00629797447655719	GABRA1/GABRA4/GABRG2/GABRA5/GABRB2	5
MF	GO:0005254	chloride channel activity	11/825	75/17697	0.000675789694229085	0.00825730532636163	0.00678012686644312	GABRA1/GABRA4/GABRB3/GABRG2/CLIC1/GABRA5/GABRB2/GABRD/APOL1/SLC17A7/CLIC6	11
MF	GO:0001871	pattern binding	6/825	25/17697	0.000832728055625395	0.00954276294433755	0.00783562443942106	HLA-DRA/HLA-DRB1/PTX3/CLEC7A/CLEC18B/SUSD2	6
MF	GO:0023023	MHC protein complex binding	6/825	25/17697	0.000832728055625395	0.00954276294433755	0.00783562443942106	HLA-DMB/HLA-DRA/HLA-DRB1/HLA-DMA/HLA-DOA/CD74	6
MF	GO:0030247	polysaccharide binding	6/825	25/17697	0.000832728055625395	0.00954276294433755	0.00783562443942106	HLA-DRA/HLA-DRB1/PTX3/CLEC7A/CLEC18B/SUSD2	6
MF	GO:0055102	lipase inhibitor activity	5/825	17/17697	0.000842008495088608	0.00954276294433755	0.00783562443942106	PINLYP/ANXA1/SNCB/ANXA2/APOC2	5
MF	GO:0098918	structural constituent of synapse	5/825	17/17697	0.000842008495088608	0.00954276294433755	0.00783562443942106	ACTN1/NEFL/BSN/PCLO/INA	5
MF	GO:0008503	benzodiazepine receptor activity	4/825	11/17697	0.00118924256891473	0.0130984181533989	0.0107551959531206	GABRA1/GABRA4/GABRG2/GABRA5	4
MF	GO:0097493	structural molecule activity conferring elasticity	4/825	11/17697	0.00118924256891473	0.0130984181533989	0.0107551959531206	EMILIN2/FBLN5/LAMC1/EMILIN3	4
MF	GO:0004867	serine-type endopeptidase inhibitor activity	12/825	94/17697	0.00138239538796046	0.0150143499081261	0.0123283799218696	SERPINE1/SERPINA5/TFPI/SERPINI1/SERPINA3/SERPINA1/SERPINH1/SPINK8/SERPINF1/COL6A3/SERPING1/CD109	12
MF	GO:1901981	phosphatidylinositol phosphate binding	17/825	161/17697	0.00140342490682691	0.0150339490018992	0.0123444728646635	IQGAP1/NCF1/IQGAP2/SYT1/ANXA2/CLVS2/PLEKHA4/SNAP91/CLVS1/AMER3/FRMPD4/SNX20/NRGN/ARAP3/RUBCNL/RPH3A/SCIN	17
MF	GO:0031681	G-protein beta-subunit binding	5/825	19/17697	0.00146406940337937	0.0154716523438199	0.0127038739126802	GNG5/GNG12/F2RL1/RGS7/GNG13	5
MF	GO:0005520	insulin-like growth factor binding	6/825	28/17697	0.00157223942022973	0.0163932163549286	0.0134605760889844	ESM1/CCN4/IGFBP2/CCN1/IGFBP3/HTRA3	6
MF	GO:0004859	phospholipase inhibitor activity	4/825	12/17697	0.00171838509579855	0.0176812782225587	0.0145182120282149	PINLYP/ANXA1/SNCB/ANXA2	4
MF	GO:1902936	phosphatidylinositol bisphosphate binding	13/825	110/17697	0.0018186030047457	0.0184694486975472	0.0151653839083373	NCF1/SYT1/ANXA2/CLVS2/PLEKHA4/SNAP91/CLVS1/AMER3/FRMPD4/SNX20/ARAP3/RPH3A/SCIN	13
MF	GO:0005248	voltage-gated sodium channel activity	5/825	20/17697	0.00187792240727907	0.0188273759293875	0.0154592802758466	HCN1/SCN3B/SCN2B/SCN8A/SCN2A	5
MF	GO:0044325	ion channel binding	14/825	124/17697	0.00191707866060952	0.0189766520581853	0.0155818518717096	KCNIP2/RIMS2/KCNC2/SCN3B/RIMS1/ACTN1/FLNA/RYR2/ABCC8/S100A10/RIMS3/STAC/STX1A/KCNJ11	14
MF	GO:0015077	monovalent inorganic cation transmembrane transporter activity	31/825	382/17697	0.0020056847195667	0.0196055681337645	0.0160982589333643	KCNK12/KCNS2/KCNIP2/SLC11A1/HCN1/KCNC2/SCN3B/SCN2B/KCNK3/SCN8A/KCNA1/KCNT1/SLC8A2/KCNS1/SLC24A4/ASIC2/SLC6A17/SNAP25/AQP1/ABCC8/SLC4A10/KCNJ9/KCNV1/SLC6A7/KCNJ3/SLC2A10/SLC17A7/SLC12A5/KCNN4/SCN2A/KCNJ11	31
MF	GO:0015085	calcium ion transmembrane transporter activity	15/825	139/17697	0.00211191930423098	0.0203891468630695	0.0167416605013762	GRIN3A/ATP2B3/GRIN2B/SLC8A2/SLC24A4/ANXA2/RYR2/CACNG3/CACNA1I/CACNG2/GRIN1/CACNA1E/FAM155A/CACNA2D3/CACNA1B	15
MF	GO:0015108	chloride transmembrane transporter activity	12/825	100/17697	0.00235939325671139	0.0225005552042476	0.0184753515608979	GABRA1/GABRA4/GABRB3/GABRG2/CLIC1/GABRA5/GABRB2/GABRD/APOL1/SLC17A7/SLC12A5/CLIC6	12
MF	GO:0005253	anion channel activity	11/825	89/17697	0.00279563751881946	0.0263396209604436	0.0216276333098271	GABRA1/GABRA4/GABRB3/GABRG2/CLIC1/GABRA5/GABRB2/GABRD/APOL1/SLC17A7/CLIC6	11
MF	GO:0030021	extracellular matrix structural constituent conferring compression resistance	5/825	22/17697	0.00295236533646199	0.0270958973875661	0.0222486167807448	HSPG2/BGN/ASPN/FMOD/LUM	5
MF	GO:0042277	peptide binding	25/825	295/17697	0.00297650456658317	0.0270958973875661	0.0222486167807448	SSTR2/PPIC/KCNIP2/HLA-DPA1/GRIN2B/HLA-DRA/TLR2/HSPG2/HLA-DRB5/NGFR/HLA-DRB1/TGFB2/GLP1R/MSR1/CABP1/HLA-DQA1/HLA-DQB1/KDELR3/ANG/ENPEP/GRIN1/HLA-DPB1/CD74/SSTR3/CACNA1B	25
MF	GO:0016247	channel regulator activity	15/825	144/17697	0.00297985572292927	0.0270958973875661	0.0222486167807448	KCNIP2/SCN3B/SCN2B/FXYD7/HPCAL4/KCNS1/FLNA/CACNG3/GRM2/KCNV1/MCUB/CACNG2/STX1A/PRKCB/GEM	15
MF	GO:0004252	serine-type endopeptidase activity	16/825	160/17697	0.00332237395361718	0.0298631773761912	0.0245208482965091	F3/CTSC/C1R/KLK7/PLAT/C1RL/HGF/PLAU/GZMA/ST14/CFI/PRSS23/C2/MMP2/LTF/HTRA3	16
MF	GO:0099094	ligand-gated cation channel activity	12/825	105/17697	0.00354995753187647	0.0315462135219022	0.0259028001727828	CHRNA1/GRIN3A/HCN1/CHRNB2/GRIN2B/ASIC2/RYR2/AQP1/KCNJ9/KCNJ3/GRIN1/KCNJ11	12
MF	GO:0015464	acetylcholine receptor activity	5/825	23/17697	0.00362967654541946	0.0318922141406519	0.0261869035210629	CHRNA1/CHRNB2/HRH3/CHRM1/CHRM4	5
MF	GO:0042165	neurotransmitter binding	8/825	55/17697	0.00375928636413049	0.0326640215194449	0.0268206395569544	CHRNA1/GRIN3A/HTR1A/CHRNB2/GRIN2B/GRIN1/HTR2A/HTR5A	8
MF	GO:0008083	growth factor activity	16/825	163/17697	0.00399098020728757	0.0342961156274602	0.0281607625962454	ADA2/PDGFA/IL6/THBS4/CLCF1/JAG1/LEFTY2/TGFB2/IGF2/PDGFD/TIMP1/HGF/IL9/LIF/GDF15/TYMP	16
MF	GO:0019865	immunoglobulin binding	5/825	24/17697	0.00441153950100301	0.0368215787374463	0.0302344367072853	FCGR3A/FCER1A/JCHAIN/FCGR2A/LGALS3	5
MF	GO:0004993	G protein-coupled serotonin receptor activity	6/825	34/17697	0.00442612327534521	0.0368215787374463	0.0302344367072853	HTR1A/HRH3/CHRM1/HTR2A/HTR5A/CHRM4	6
MF	GO:0099589	serotonin receptor activity	6/825	34/17697	0.00442612327534521	0.0368215787374463	0.0302344367072853	HTR1A/HRH3/CHRM1/HTR2A/HTR5A/CHRM4	6
MF	GO:0019887	protein kinase regulator activity	17/825	180/17697	0.00453753399022744	0.0373510692669248	0.0306692048092935	IQGAP1/FAM20A/CCNA2/CDKN2C/TOM1L1/CDK4/CXCL10/SOCS1/IGF2/PKIB/SOCS3/CCNB2/CDK5R2/CCNB1/RAC2/CCL5/LTF	17
MF	GO:0005262	calcium channel activity	13/825	123/17697	0.00485407382604389	0.0395404763746492	0.0324669411610392	GRIN3A/GRIN2B/SLC24A4/ANXA2/RYR2/CACNG3/CACNA1I/CACNG2/GRIN1/CACNA1E/FAM155A/CACNA2D3/CACNA1B	13
