# Supplementary material for: Establishment and Validation of a Ferroptosis-Related lncRNA Signature for Prognosis Prediction in Lower-Grade Glioma
Source: Front Neurol. 2022 Jun 27;13:861438. doi: 10.3389/fneur.2022.861438 (PMC9271629; doi:10.3389/fneur.2022.861438)
Supplement: Supplementary file 4 [file Data_Sheet_2.ZIP › Function_Enrichment_Analyses/GO_results/Representative_BP_results.txt]

ID	Term	GeneRatio	BgRatio	pvalue	qvalue	Count
GO:0034765	regulation of ion transmembrane transport	0.053855569	483/18670	3.71E-06	0.000197592	44
GO:0042119	neutrophil activation	0.052631579	498/18670	1.80E-05	0.000697575	43
GO:0002446	neutrophil mediated immunity	0.052631579	499/18670	1.89E-05	0.00070794	43
GO:0019882	antigen processing and presentation	0.030599755	226/18670	2.03E-05	0.000730441	25
GO:0002283	neutrophil activation involved in immune response	0.050183599	488/18670	5.23E-05	0.001523256	41
GO:0030595	leukocyte chemotaxis	0.026927785	224/18670	0.000350441	0.006221609	22
GO:0006959	humoral immune response	0.035495716	356/18670	0.001022311	0.012669433	29
GO:0042110	T cell activation	0.042839657	464/18670	0.001284411	0.014986775	35
GO:0002367	cytokine production involved in immune response	0.014687882	102/18670	0.001655031	0.017023165	12
GO:0002700	regulation of production of molecular mediator of immune response	0.017135863	139/18670	0.003133856	0.027352294	14
GO:0002697	regulation of immune effector process	0.040391677	458/18670	0.003584039	0.029865394	33
