# Supplementary material for: Establishment and Validation of a Ferroptosis-Related lncRNA Signature for Prognosis Prediction in Lower-Grade Glioma
Source: Front Neurol. 2022 Jun 27;13:861438. doi: 10.3389/fneur.2022.861438 (PMC9271629; doi:10.3389/fneur.2022.861438)
Supplement: Supplementary file 4 [file Data_Sheet_2.ZIP › Function_Enrichment_Analyses/KEGG_results/KEGG_results.txt]

ID	Description	GeneRatio	BgRatio	pvalue	p.adjust	qvalue	geneID	Count
hsa05150	Staphylococcus aureus infection	24/398	96/8112	1.90781327098061e-11	5.36095529145551e-09	4.19718919615734e-09	FPR3/FCGR3A/HLA-DMB/HLA-DPA1/C5AR1/ITGAL/HLA-DRA/C3/FPR1/HLA-DRB5/C1R/HLA-DRB1/HLA-DMA/HLA-DQA1/HLA-DQB1/C1QB/KRT17/FCGR2A/CFI/C2/HLA-DQA2/HLA-DOA/HLA-DPB1/CFH	24
hsa04512	ECM-receptor interaction	22/398	88/8112	1.3474192667363e-10	1.8931240697645e-08	1.48216119340993e-08	FN1/TNC/THBS4/IBSP/ITGA5/SPP1/HSPG2/LAMC1/THBS1/COL1A1/LAMA2/FREM2/SV2B/SDC1/COL4A1/NPNT/COL1A2/LAMB1/COL4A2/COL6A3/COL6A2/COL9A3	22
hsa05033	Nicotine addiction	15/398	40/8112	2.30904364296994e-10	2.16280421224851e-08	1.69329867151129e-08	GABRA1/GABRA4/GRIN3A/GABRB3/CHRNB2/GRIN2B/GABRG2/GABRA5/SLC17A6/GABRB2/GABRD/GRIN1/SLC17A7/SLC17A8/CACNA1B	15
hsa04610	Complement and coagulation cascades	21/398	85/8112	4.53815672965005e-10	3.18805510257916e-08	2.49598620130753e-08	F3/SERPINE1/SERPINA5/TFPI/PLAUR/C5AR1/F13A1/C3/F2RL2/C1R/SERPINA1/PLAT/F5/PLAU/C1QB/CFI/C7/C2/THBD/SERPING1/CFH	21
hsa05310	Asthma	13/398	31/8112	7.24204907933266e-10	4.07003158258496e-08	3.18650159490637e-08	HLA-DMB/HLA-DPA1/FCER1A/HLA-DRA/HLA-DRB5/HLA-DRB1/HLA-DMA/HLA-DQA1/HLA-DQB1/HLA-DQA2/IL9/HLA-DOA/HLA-DPB1	13
hsa04145	Phagosome	27/398	152/8112	4.15464365140834e-09	1.94575811007624e-07	1.52336933884972e-07	FCGR3A/MRC2/HLA-DMB/HLA-DPA1/THBS4/TUBB6/ITGA5/HLA-DRA/TLR2/C3/NCF1/HLA-DRB5/C1R/HLA-DRB1/THBS1/HLA-DMA/CLEC7A/MSR1/HLA-DQA1/HLA-DQB1/FCGR2A/HLA-DQA2/HLA-DOA/HLA-DPB1/TUBA1C/COLEC12/SEC61G	27
hsa05416	Viral myocarditis	16/398	60/8112	1.71344193984765e-08	6.87824550138844e-07	5.3851032395212e-07	HLA-DMB/HLA-DPA1/ITGAL/MYH7/HLA-DRA/HLA-DRB5/HLA-DRB1/LAMA2/HLA-DMA/HLA-DQA1/HLA-DQB1/PRF1/RAC2/HLA-DQA2/HLA-DOA/HLA-DPB1	16
hsa05140	Leishmaniasis	18/398	77/8112	2.0939142821961e-08	7.3548739162138e-07	5.75826427603928e-07	FCGR3A/HLA-DMB/HLA-DPA1/HLA-DRA/TLR2/C3/NCF1/HLA-DRB5/HLA-DRB1/HLA-DMA/TGFB2/HLA-DQA1/HLA-DQB1/FCGR2A/HLA-DQA2/HLA-DOA/HLA-DPB1/PRKCB	18
hsa05332	Graft-versus-host disease	13/398	42/8112	5.46201975366468e-08	1.70536394531086e-06	1.33516038422914e-06	HLA-DMB/HLA-DPA1/IL6/HLA-DRA/HLA-DRB5/HLA-DRB1/HLA-DMA/HLA-DQA1/HLA-DQB1/PRF1/HLA-DQA2/HLA-DOA/HLA-DPB1	13
hsa04940	Type I diabetes mellitus	13/398	43/8112	7.48474837153196e-08	2.10321429240048e-06	1.64664464173703e-06	HLA-DMB/HLA-DPA1/PTPRN/HLA-DRA/HLA-DRB5/HLA-DRB1/HLA-DMA/HLA-DQA1/HLA-DQB1/PRF1/HLA-DQA2/HLA-DOA/HLA-DPB1	13
hsa04510	Focal adhesion	29/398	201/8112	1.36649083387114e-07	3.27440267045252e-06	2.56358927935785e-06	FN1/TNC/PDGFA/THBS4/IBSP/ITGA5/SPP1/PRKCG/FLNC/LAMC1/ACTN1/THBS1/COL1A1/FLNA/LAMA2/PDGFD/HGF/COL4A1/CAV2/COL1A2/VAV3/RAC2/LAMB1/COL4A2/COL6A3/MYL9/PRKCB/COL6A2/COL9A3	29
hsa05330	Allograft rejection	12/398	38/8112	1.39832142510428e-07	3.27440267045252e-06	2.56358927935785e-06	HLA-DMB/HLA-DPA1/HLA-DRA/HLA-DRB5/HLA-DRB1/HLA-DMA/HLA-DQA1/HLA-DQB1/PRF1/HLA-DQA2/HLA-DOA/HLA-DPB1	12
hsa05205	Proteoglycans in cancer	29/398	205/8112	2.10663021294702e-07	4.55356222952395e-06	3.56506651421804e-06	IQGAP1/FN1/PLAUR/CAMK2A/ITGA5/MSN/TLR2/TWIST1/PRKCG/HSPG2/FLNC/HOXD10/THBS1/COL1A1/FLNA/TGFB2/IGF2/FZD6/HGF/PLAU/SDC1/CAV2/COL1A2/VAV3/WNT10B/MMP2/FZD2/PRKCB/LUM	29
hsa05321	Inflammatory bowel disease	15/398	65/8112	3.84428794322304e-07	7.65053837355128e-06	5.98974534584086e-06	IL2RG/HLA-DMB/HLA-DPA1/IL6/HLA-DRA/TLR2/HLA-DRB5/HLA-DRB1/HLA-DMA/TGFB2/HLA-DQA1/HLA-DQB1/HLA-DQA2/HLA-DOA/HLA-DPB1	15
hsa05145	Toxoplasmosis	20/398	112/8112	4.08391728125513e-07	7.65053837355128e-06	5.98974534584086e-06	CCR5/HLA-DMB/HLA-DPA1/HLA-DRA/TLR2/HLA-DRB5/LAMC1/HLA-DRB1/SOCS1/LAMA2/HLA-DMA/TGFB2/HLA-DQA1/HLA-DQB1/HSPA6/HLA-DQA2/LAMB1/HLA-DOA/HLA-DPB1/CIITA	20
hsa04110	Cell cycle	21/398	126/8112	6.94102062402638e-07	1.21901674709463e-05	9.54390335803627e-06	CCNA2/PTTG1/CDKN2C/CDK4/CDC6/ORC1/CDK6/CDC45/TGFB2/CDC20/TTK/BUB1B/CDK1/CCNB2/CCNB1/BUB1/CDC25C/WEE1/ESPL1/E2F2/CDK2	21
hsa04974	Protein digestion and absorption	18/398	103/8112	2.16118627010479e-06	3.40193121281327e-05	2.66343368974704e-05	COL14A1/COL12A1/COL5A1/SLC8A2/COL8A1/COL3A1/COL1A1/COL8A2/COL4A1/COL1A2/COL15A1/COL5A2/COL4A2/COL6A3/KCNN4/COL11A1/COL6A2/COL9A3	18
hsa05323	Rheumatoid arthritis	17/398	93/8112	2.17917301888394e-06	3.40193121281327e-05	2.66343368974704e-05	HLA-DMB/HLA-DPA1/IL6/ITGAL/HLA-DRA/TLR2/HLA-DRB5/HLA-DRB1/HLA-DMA/TGFB2/ANGPT1/HLA-DQA1/HLA-DQB1/HLA-DQA2/HLA-DOA/CCL5/HLA-DPB1	17
hsa05322	Systemic lupus erythematosus	21/398	136/8112	2.51197987366574e-06	3.71508602368459e-05	2.90860827477085e-05	FCGR3A/H3C6/HLA-DMB/HLA-DPA1/GRIN2B/HLA-DRA/C3/HLA-DRB5/C1R/HLA-DRB1/ACTN1/HLA-DMA/HLA-DQA1/HLA-DQB1/C1QB/FCGR2A/C7/C2/HLA-DQA2/HLA-DOA/HLA-DPB1	21
hsa04672	Intestinal immune network for IgA production	12/398	49/8112	2.91368995206992e-06	4.09373438265824e-05	3.20505894727691e-05	HLA-DMB/HLA-DPA1/IL6/HLA-DRA/HLA-DRB5/HLA-DRB1/HLA-DMA/HLA-DQA1/HLA-DQB1/HLA-DQA2/HLA-DOA/HLA-DPB1	12
hsa04721	Synaptic vesicle cycle	15/398	78/8112	4.50468525247101e-06	6.0276978854493e-05	4.71919407401725e-05	RAB3A/RIMS1/UNC13A/UNC13C/SYT1/SNAP25/SLC17A6/DNM1/SLC6A7/SLC17A7/SLC17A8/CPLX2/CPLX1/STX1A/CACNA1B	15
hsa05152	Tuberculosis	24/398	180/8112	6.91246049728164e-06	8.60993347579631e-05	6.74087318389747e-05	FCGR3A/MRC2/HLA-DMB/HLA-DPA1/IL6/CAMK2A/HLA-DRA/TLR2/C3/HLA-DRB5/HLA-DRB1/HLA-DMA/TGFB2/CLEC7A/HLA-DQA1/HLA-DQB1/CYP27B1/LSP1/FCGR2A/HLA-DQA2/HLA-DOA/HLA-DPB1/CIITA/CD74	24
hsa05320	Autoimmune thyroid disease	12/398	53/8112	7.04727651043826e-06	8.60993347579631e-05	6.74087318389747e-05	HLA-DMB/HLA-DPA1/HLA-DRA/HLA-DRB5/HLA-DRB1/HLA-DMA/HLA-DQA1/HLA-DQB1/PRF1/HLA-DQA2/HLA-DOA/HLA-DPB1	12
hsa04080	Neuroactive ligand-receptor interaction	37/398	353/8112	8.67410566024594e-06	0.000101559320438713	7.95126352189211e-05	SSTR2/FPR3/GABRA1/CHRNA1/GABRA4/GRIN3A/HTR1A/PTGER4/GABRB3/CHRNB2/C5AR1/VIP/HRH3/GRIN2B/C3/FPR1/GABRG2/F2RL2/CHRM1/GLP1R/GABRA5/GABRB2/GABRD/GRM2/S1PR3/GZMA/PRLHR/CCK/GRIN1/RXFP1/F2RL1/GPR83/HTR2A/HTR5A/SSTR3/NTS/CHRM4	37
hsa05166	Human T-cell leukemia virus 1 infection	27/398	222/8112	1.06343175093706e-05	0.000118735069860781	9.29598411721418e-05	IL2RG/CCNA2/PTTG1/HLA-DMB/HLA-DPA1/IL6/FOSL1/CDKN2C/ITGAL/HLA-DRA/CDK4/HLA-DRB5/HLA-DRB1/HLA-DMA/TGFB2/HLA-DQA1/HLA-DQB1/CDC20/BUB1B/CCNB2/MSX2/HLA-DQA2/HLA-DOA/ESPL1/HLA-DPB1/E2F2/CDK2	27
hsa04514	Cell adhesion molecules	21/398	149/8112	1.09861630476168e-05	0.000118735069860781	9.29598411721418e-05	HLA-DMB/PDCD1LG2/HLA-DPA1/PTPRC/ITGAL/HLA-DRA/CNTNAP2/HLA-DRB5/CD58/HLA-DRB1/SIGLEC1/HLA-DMA/HLA-DQA1/HLA-DQB1/SDC1/SELL/CD2/L1CAM/HLA-DQA2/HLA-DOA/HLA-DPB1	21
hsa05169	Epstein-Barr virus infection	25/398	202/8112	1.67452723017673e-05	0.000174274870992467	0.000136442959495882	RUNX3/VIM/CCNA2/HLA-DMB/HLA-DPA1/IL6/ITGAL/OAS2/HLA-DRA/TLR2/CDK4/CDK6/HLA-DRB5/CXCL10/CD58/HLA-DRB1/HLA-DMA/HLA-DQA1/HLA-DQB1/ENTPD3/HLA-DQA2/HLA-DOA/HLA-DPB1/E2F2/CDK2	25
hsa04612	Antigen processing and presentation	14/398	78/8112	2.14675538278676e-05	0.000215442236629671	0.00016867363721896	HLA-DMB/HLA-DPA1/HLA-DRA/HLA-DRB5/HLA-DRB1/HLA-DMA/HLA-DQA1/HLA-DQB1/HSPA6/HLA-DQA2/HLA-DOA/HLA-DPB1/CIITA/CD74	14
hsa05164	Influenza A	22/398	171/8112	2.95001405545905e-05	0.000285846189511721	0.000223794169724479	HLA-DMB/HLA-DPA1/IL6/OAS2/HLA-DRA/CDK4/CDK6/HLA-DRB5/CXCL10/HLA-DRB1/HLA-DMA/HLA-DQA1/HLA-DQB1/SOCS3/MX1/CASP1/HLA-DQA2/HLA-DOA/CCL5/HLA-DPB1/CIITA/PRKCB	22
hsa05032	Morphine addiction	15/398	91/8112	3.1495801360997e-05	0.000295010672748006	0.000230969209980645	GNG5/GABRA1/GABRA4/GABRB3/GABRG2/PRKCG/GABRA5/GABRB2/GABRD/KCNJ9/KCNJ3/GNG12/PRKCB/GNG13/CACNA1B	15
hsa04115	p53 signaling pathway	13/398	73/8112	4.60100982856573e-05	0.0004170592780087	0.000326523278156278	SERPINE1/STEAP3/CDK4/CDK6/RRM2/THBS1/GTSE1/TP73/CDK1/CCNB2/CCNB1/IGFBP3/CDK2	13
hsa04151	PI3K-Akt signaling pathway	35/398	354/8112	5.28857982136846e-05	0.000464403415563918	0.000363589862719082	IL2RG/FN1/GNG5/TNC/PDGFA/IL6/THBS4/IBSP/ITGA5/SPP1/TLR2/CDK4/EPHA2/CDK6/NGFR/LAMC1/THBS1/COL1A1/CHRM1/LAMA2/ANGPT1/IGF2/PDGFD/HGF/COL4A1/OSMR/COL1A2/LAMB1/GNG12/COL4A2/COL6A3/GNG13/COL6A2/CDK2/COL9A3	35
hsa04911	Insulin secretion	14/398	86/8112	6.64817165417161e-05	0.000566101889340067	0.000443211443611441	RIMS2/RAB3A/CAMK2A/PRKCG/GLP1R/RYR2/SNAP25/ABCC8/CCK/PCLO/KCNN4/STX1A/PRKCB/KCNJ11	14
hsa04727	GABAergic synapse	14/398	89/8112	9.77509017363191e-05	0.000807882452585461	0.000632505834764418	GNG5/GABRA1/GABRA4/GABRB3/GABRG2/PRKCG/GABRA5/GABRB2/GABRD/SLC12A5/GNG12/PRKCB/GNG13/CACNA1B	14
hsa04723	Retrograde endocannabinoid signaling	19/398	148/8112	0.000105810887208127	0.000849510265870963	0.000665097005308227	GNG5/GABRA1/GABRA4/GABRB3/RIMS1/GABRG2/PRKCG/GABRA5/SLC17A6/GABRB2/GABRD/KCNJ9/KCNJ3/SLC17A7/SLC17A8/GNG12/PRKCB/GNG13/CACNA1B	19
hsa05146	Amoebiasis	15/398	102/8112	0.000122221371695271	0.000954005706843639	0.000746908382582209	FN1/IL6/TLR2/PRKCG/LAMC1/COL3A1/ACTN1/COL1A1/LAMA2/TGFB2/COL4A1/COL1A2/LAMB1/COL4A2/PRKCB	15
hsa04658	Th1 and Th2 cell differentiation	14/398	92/8112	0.000141082395136456	0.00105857792819947	0.000828779872611681	IL2RG/RUNX3/HLA-DMB/HLA-DPA1/HLA-DRA/JAG1/HLA-DRB5/HLA-DRB1/HLA-DMA/HLA-DQA1/HLA-DQB1/HLA-DQA2/HLA-DOA/HLA-DPB1	14
hsa04726	Serotonergic synapse	16/398	115/8112	0.000143152887087472	0.00105857792819947	0.000828779872611681	GNG5/HTR1A/CYP4X1/GABRB3/PRKCG/GABRB2/KCNJ9/KCNJ3/MAOB/GNG12/PTGS1/HTR2A/HTR5A/PRKCB/GNG13/CACNA1B	16
hsa04659	Th17 cell differentiation	15/398	108/8112	0.000234416560032105	0.00168900136843645	0.00132234982582213	IL2RG/HLA-DMB/HLA-DPA1/IL1RAP/IL6/HLA-DRA/HLA-DRB5/HLA-DRB1/HLA-DMA/HLA-DQA1/HLA-DQB1/HLA-DQA2/HLA-DOA/RUNX1/HLA-DPB1	15
hsa04640	Hematopoietic cell lineage	14/398	99/8112	0.000311161982822127	0.00218591292932544	0.0017113909055217	HLA-DMB/HLA-DPA1/IL6/ITGA5/HLA-DRA/HLA-DRB5/HLA-DRB1/HLA-DMA/HLA-DQA1/HLA-DQB1/CD2/HLA-DQA2/HLA-DOA/HLA-DPB1	14
hsa04933	AGE-RAGE signaling pathway in diabetic complications	14/398	100/8112	0.000346008494226683	0.00237142407018775	0.00185663094463098	F3/FN1/SERPINE1/IL6/CDK4/COL3A1/COL1A1/TGFB2/COL4A1/COL1A2/THBD/COL4A2/MMP2/PRKCB	14
hsa04930	Type II diabetes mellitus	8/398	46/8112	0.00158008829942173	0.0105715431461311	0.00827665299697098	HK3/SOCS1/ABCC8/SOCS3/SOCS2/CACNA1E/CACNA1B/KCNJ11	8
hsa05165	Human papillomavirus infection	29/398	331/8112	0.00165647802159872	0.0108248912574242	0.00847500383143532	FN1/TNC/OASL/CCNA2/PTGER4/THBS4/IBSP/ITGA5/SPP1/CDK4/JAG1/CDK6/LAMC1/THBS1/COL1A1/LAMA2/FZD6/MX1/COL4A1/COL1A2/LAMB1/WNT10B/COL4A2/COL6A3/TCF7/FZD2/COL6A2/CDK2/COL9A3	29
hsa05031	Amphetamine addiction	10/398	69/8112	0.00182946605925985	0.0116836355148186	0.00914733029629924	CAMK4/GRIN3A/CAMK2A/GRIN2B/PRKCG/ARC/MAOB/GRIN1/STX1A/PRKCB	10
hsa04713	Circadian entrainment	12/398	97/8112	0.00267633286075015	0.0167122118637954	0.0130842939858896	GNG5/CAMK2A/GRIN2B/PRKCG/RYR2/CACNA1I/KCNJ9/KCNJ3/GRIN1/GNG12/PRKCB/GNG13	12
hsa05144	Malaria	8/398	50/8112	0.002739897118592	0.0167371976157468	0.0131038557845704	IL6/THBS4/ITGAL/TLR2/THBS1/TGFB2/HGF/SDC1	8
hsa04724	Glutamatergic synapse	13/398	114/8112	0.00373708773777401	0.022055898061612	0.0172679628952122	GNG5/GRIN3A/GRIN2B/PRKCG/SLC17A6/GRM2/KCNJ3/GRIN1/SLC17A7/SLC17A8/GNG12/PRKCB/GNG13	13
hsa04929	GnRH secretion	9/398	64/8112	0.00376755554077357	0.022055898061612	0.0172679628952122	HCN1/SPP1/PRKCG/CACNA1I/KCNJ9/KCNJ3/KCNN4/PRKCB/KCNJ11	9
hsa05410	Hypertrophic cardiomyopathy	11/398	90/8112	0.00436513380222763	0.0250327060903258	0.019598559928369	IL6/ITGA5/MYH7/SLC8A2/LAMA2/DES/TGFB2/RYR2/CACNG3/CACNG2/CACNA2D3	11
hsa00360	Phenylalanine metabolism	4/398	16/8112	0.00648782879628495	0.0364615978351214	0.0285464467036538	IL4I1/AOC3/HPD/MAOB	4
hsa04725	Cholinergic synapse	12/398	113/8112	0.00919291852272613	0.0506511785271773	0.0396557269607794	GNG5/CAMK4/CHRNB2/CAMK2A/PRKCG/CHRM1/KCNJ3/GNG12/PRKCB/GNG13/CACNA1B/CHRM4	12
hsa04218	Cellular senescence	15/398	156/8112	0.00947650144237664	0.0511426074338684	0.0400404755710002	SERPINE1/CCNA2/IL6/CDK4/CDK6/MYBL2/TGFB2/CDK1/CCNB2/FOXM1/CCNB1/IGFBP3/HIPK4/E2F2/CDK2	15
hsa04010	MAPK signaling pathway	24/398	294/8112	0.00964611456937731	0.0511426074338684	0.0400404755710002	PDGFA/DUSP9/PTPRR/IL1RAP/EPHA2/PRKCG/FLNC/NGFR/FLNA/TGFB2/ANGPT1/IGF2/CACNG3/CACNA1I/PDGFD/HGF/CACNG2/RAC2/HSPA6/CACNA1E/GNG12/PRKCB/CACNA2D3/CACNA1B	24
hsa05214	Glioma	9/398	75/8112	0.010715254878356	0.0557590114966305	0.0436547420970061	PDGFA/CAMK4/CAMK2A/CDK4/PRKCG/CDK6/PRKCB/E2F2/CAMK1G	9
hsa04613	Neutrophil extracellular trap formation	17/398	190/8112	0.0118931251114575	0.0607630573876285	0.0475725004458301	FPR3/FCGR3A/H3C6/C5AR1/ITGAL/TLR2/C3/FPR1/PRKCG/NCF1/CLEC7A/SIGLEC9/FCGR2A/CASP1/RAC2/CASP4/PRKCB	17
hsa05412	Arrhythmogenic right ventricular cardiomyopathy	9/398	77/8112	0.0126355567208705	0.0634034185457965	0.0496396871177055	ITGA5/SLC8A2/LAMA2/DES/RYR2/CACNG3/CACNG2/TCF7/CACNA2D3	9
hsa05222	Small cell lung cancer	10/398	92/8112	0.0143258141533099	0.0706237504750893	0.055292616030319	FN1/CDK4/CDK6/LAMC1/LAMA2/COL4A1/LAMB1/COL4A2/E2F2/CDK2	10
hsa04310	Wnt signaling pathway	15/398	167/8112	0.0169719682755257	0.0822262600934951	0.064376431389925	FOSL1/CAMK2A/SFRP2/PRKCG/CCN4/FZD6/RAC2/SERPINF1/SFRP4/WNT10B/TCF7/PRICKLE3/FRZB/FZD2/PRKCB	15
hsa05414	Dilated cardiomyopathy	10/398	96/8112	0.018869869467284	0.0898717511916407	0.0703622251322454	ITGA5/MYH7/SLC8A2/LAMA2/DES/TGFB2/RYR2/CACNG3/CACNG2/CACNA2D3	10
hsa04114	Oocyte meiosis	12/398	131/8112	0.0269421218025506	0.126178937108612	0.0987877799426855	PTTG1/CAMK2A/CDC20/AURKA/CDK1/CCNB2/CCNB1/BUB1/CDC25C/ESPL1/SGO1/CDK2	12
hsa04540	Gap junction	9/398	88/8112	0.0280223859293425	0.12861902712478	0.100698170702675	PDGFA/TUBB6/PRKCG/PDGFD/GJD2/CDK1/HTR2A/TUBA1C/PRKCB	9
hsa04728	Dopaminergic synapse	12/398	132/8112	0.0283785753798447	0.12861902712478	0.100698170702675	GNG5/CAMK2A/GRIN2B/PRKCG/CALY/KCNJ9/KCNJ3/MAOB/GNG12/PRKCB/GNG13/CACNA1B	12
hsa05133	Pertussis	8/398	76/8112	0.0320391024117185	0.142904567899887	0.111882579850445	IL6/ITGA5/C3/C1R/C1QB/CASP1/C2/SERPING1	8
hsa05143	African trypanosomiasis	5/398	37/8112	0.0331617775365576	0.145600929496448	0.113993610281917	IL6/PRKCG/APOL1/F2RL1/PRKCB	5
hsa04014	Ras signaling pathway	18/398	232/8112	0.0360246347377366	0.155737267096984	0.121929532958493	GNG5/PDGFA/PLA2G2A/GRIN2B/EPHA2/PRKCG/NGFR/KSR2/ANGPT1/IGF2/PDGFD/HGF/RAC2/GRIN1/GNG12/PRKCB/GNG13/PLA2G5	18
hsa04810	Regulation of actin cytoskeleton	17/398	218/8112	0.039192725561886	0.166865998225606	0.13064241853962	IQGAP1/FN1/PDGFA/ITGAL/ITGA5/MSN/IQGAP2/ACTN1/CHRM1/IQGAP3/PDGFD/VAV3/RAC2/GNG12/MYL9/CHRM4/SCIN	17
hsa04371	Apelin signaling pathway	12/398	139/8112	0.0400233538710509	0.167859140862169	0.131419967934794	SERPINE1/GNG5/CAMK4/MAP1LC3C/SPP1/JAG1/SLC8A2/PLAT/RYR2/ACTA2/GNG12/GNG13	12
hsa04934	Cushing syndrome	13/398	155/8112	0.0408149803446858	0.168661904071422	0.132048465821042	CAMK2A/CDKN2C/KCNK3/STAR/CDK4/CDK6/CACNA1I/FZD6/WNT10B/TCF7/FZD2/E2F2/CDK2	13
hsa04390	Hippo signaling pathway	13/398	157/8112	0.0445083986978148	0.18125884107371	0.141910836427815	SERPINE1/BIRC5/TEAD2/TEAD3/TGFB2/TP73/FZD6/WNT10B/LATS2/TCF7/FZD2/TEAD4/CRB2	13
hsa04020	Calcium signaling pathway	18/398	240/8112	0.0476292164746779	0.189676792879839	0.148501403678166	PDGFA/CAMK4/ATP2B3/CAMK2A/PRKCG/SLC8A2/CHRM1/RYR2/CACNA1I/PDGFD/HGF/GRIN1/CACNA1E/HTR2A/HTR5A/PRKCB/CACNA1B/CAMK1G	18
hsa04666	Fc gamma R-mediated phagocytosis	9/398	97/8112	0.0479254530052262	0.189676792879839	0.148501403678166	FCGR3A/PTPRC/PRKCG/NCF1/FCGR2A/VAV3/RAC2/PRKCB/SCIN	9
hsa05219	Bladder cancer	5/398	41/8112	0.0486940586232953	0.190042089904805	0.148787401348958	CDK4/THBS1/MMP2/E2F2/TYMP	5
