# Supplementary material for: Establishment and Validation of a Ferroptosis-Related lncRNA Signature for Prognosis Prediction in Lower-Grade Glioma
Source: Front Neurol. 2022 Jun 27;13:861438. doi: 10.3389/fneur.2022.861438 (PMC9271629; doi:10.3389/fneur.2022.861438)
Supplement: Supplementary file 4 [file Data_Sheet_2.ZIP › Function_Enrichment_Analyses/KEGG_results/Representative_results.txt]

ID	Term	GeneRatio	BgRatio	pvalue	qvalue	geneID	Count
hsa04512	ECM-receptor interaction	0.055276382	88/8112	1.35E-10	1.48E-08	FN1/TNC/THBS4/IBSP/ITGA5/SPP1/HSPG2/LAMC1/THBS1/COL1A1/LAMA2/FREM2/SV2B/SDC1/COL4A1/NPNT/COL1A2/LAMB1/COL4A2/COL6A3/COL6A2/COL9A3	22
hsa04145	Phagosome	0.067839196	152/8112	4.15E-09	1.52E-07	FCGR3A/MRC2/HLA-DMB/HLA-DPA1/THBS4/TUBB6/ITGA5/HLA-DRA/TLR2/C3/NCF1/HLA-DRB5/C1R/HLA-DRB1/THBS1/HLA-DMA/CLEC7A/MSR1/HLA-DQA1/HLA-DQB1/FCGR2A/HLA-DQA2/HLA-DOA/HLA-DPB1/TUBA1C/COLEC12/SEC61G	27
hsa04510	Focal adhesion	0.072864322	201/8112	1.37E-07	2.56E-06	FN1/TNC/PDGFA/THBS4/IBSP/ITGA5/SPP1/PRKCG/FLNC/LAMC1/ACTN1/THBS1/COL1A1/FLNA/LAMA2/PDGFD/HGF/COL4A1/CAV2/COL1A2/VAV3/RAC2/LAMB1/COL4A2/COL6A3/MYL9/PRKCB/COL6A2/COL9A3	29
hsa04110	Cell cycle	0.052763819	126/8112	6.94E-07	9.54E-06	CCNA2/PTTG1/CDKN2C/CDK4/CDC6/ORC1/CDK6/CDC45/TGFB2/CDC20/TTK/BUB1B/CDK1/CCNB2/CCNB1/BUB1/CDC25C/WEE1/ESPL1/E2F2/CDK2	21
hsa04612	Antigen processing and presentation	0.035175879	78/8112	2.15E-05	0.000168674	HLA-DMB/HLA-DPA1/HLA-DRA/HLA-DRB5/HLA-DRB1/HLA-DMA/HLA-DQA1/HLA-DQB1/HSPA6/HLA-DQA2/HLA-DOA/HLA-DPB1/CIITA/CD74	14
hsa04115	p53 signaling pathway	0.032663317	73/8112	4.60E-05	0.000326523	SERPINE1/STEAP3/CDK4/CDK6/RRM2/THBS1/GTSE1/TP73/CDK1/CCNB2/CCNB1/IGFBP3/CDK2	13
hsa04658	Th1 and Th2 cell differentiation	0.035175879	92/8112	0.000141082	0.00082878	IL2RG/RUNX3/HLA-DMB/HLA-DPA1/HLA-DRA/JAG1/HLA-DRB5/HLA-DRB1/HLA-DMA/HLA-DQA1/HLA-DQB1/HLA-DQA2/HLA-DOA/HLA-DPB1	14
hsa04010	MAPK signaling pathway	0.060301508	294/8112	0.009646115	0.040040476	PDGFA/DUSP9/PTPRR/IL1RAP/EPHA2/PRKCG/FLNC/NGFR/FLNA/TGFB2/ANGPT1/IGF2/CACNG3/CACNA1I/PDGFD/HGF/CACNG2/RAC2/HSPA6/CACNA1E/GNG12/PRKCB/CACNA2D3/CACNA1B	24
hsa05214	Glioma	0.022613065	75/8112	0.010715255	0.043654742	PDGFA/CAMK4/CAMK2A/CDK4/PRKCG/CDK6/PRKCB/E2F2/CAMK1G	9
hsa04613	Neutrophil extracellular trap formation	0.042713568	190/8112	0.011893125	0.0475725	FPR3/FCGR3A/H3C6/C5AR1/ITGAL/TLR2/C3/FPR1/PRKCG/NCF1/CLEC7A/SIGLEC9/FCGR2A/CASP1/RAC2/CASP4/PRKCB	17
hsa04310	Wnt signaling pathway	0.037688442	167/8112	0.016971968	0.064376431	FOSL1/CAMK2A/SFRP2/PRKCG/CCN4/FZD6/RAC2/SERPINF1/SFRP4/WNT10B/TCF7/PRICKLE3/FRZB/FZD2/PRKCB	15
hsa04014	Ras signaling pathway	0.045226131	232/8112	0.036024635	0.121929533	GNG5/PDGFA/PLA2G2A/GRIN2B/EPHA2/PRKCG/NGFR/KSR2/ANGPT1/IGF2/PDGFD/HGF/RAC2/GRIN1/GNG12/PRKCB/GNG13/PLA2G5	18
hsa04666	Fc gamma R-mediated phagocytosis	0.022613065	97/8112	0.047925453	0.148501404	FCGR3A/PTPRC/PRKCG/NCF1/FCGR2A/VAV3/RAC2/PRKCB/SCIN	9
