# Supplementary material for: Establishment and Validation of a Ferroptosis-Related lncRNA Signature for Prognosis Prediction in Lower-Grade Glioma
Source: Front Neurol. 2022 Jun 27;13:861438. doi: 10.3389/fneur.2022.861438 (PMC9271629; doi:10.3389/fneur.2022.861438)
Supplement: Supplementary file 4 [file Data_Sheet_2.ZIP › Function_Enrichment_Analyses/TCGA_DEGs.txt]

gene	lowMean	highMean	logFC	pValue	fdr
ABCC3	0.371415453686274	1.96055530166667	2.40015658809812	1.73437149463443e-12	1.30458929468731e-11
IQGAP1	4.25042709852941	9.29307675980392	1.12854850857202	2.21075300697263e-26	5.1858533961708e-24
IL2RG	0.509550684117647	1.12838531544118	1.14696223524156	3.73587979140912e-14	3.66272363140707e-13
F3	15.6341883426471	38.870636504902	1.31397640902322	1.65912409790934e-07	5.46583223620744e-07
PNMA3	7.38475038333333	3.4825038745098	-1.08442419843869	1.82280949653177e-16	2.87899350281396e-15
COL14A1	0.699331948529412	2.12743674465686	1.60506691631726	2.86535508840881e-19	8.93976672533852e-18
FN1	15.5923688431373	34.5380015392157	1.14734448351695	1.7723824802949e-16	2.80634610973694e-15
TOP2A	3.71922271843137	10.8394480681373	1.5432182495977	3.38828825035295e-11	1.99904272320544e-10
MPPED1	4.08177909879902	1.38141439942647	-1.56305194044611	3.49956223780448e-08	1.2756533774466e-07
KCNK12	1.66778578313725	0.771624903627451	-1.11196238417118	1.46861552321301e-17	2.92499258373258e-16
LRRC25	1.43879429411765	2.98129491764706	1.05107875438527	2.02482559672956e-16	3.17039132679522e-15
EPSTI1	0.780657264215686	1.77190160098039	1.18253728992079	1.19275030205538e-14	1.27606149291685e-13
SSTR2	7.60462709803922	3.7246258420098	-1.02978199876035	2.19803489466548e-21	1.18478757492458e-19
FPR3	1.11409118032843	2.50237049622549	1.16742809631268	8.1902788179317e-12	5.46896477526309e-11
SPC24	1.15158624019608	2.91119297098039	1.33798801695651	3.96110942902047e-08	1.43522234374721e-07
KCNS2	0.922021715813725	0.344183045053922	-1.42162470004902	1.09018305383213e-06	3.18041196289535e-06
SERPINE1	5.76384684901961	17.2122428058824	1.57833118970235	4.08014779329704e-18	9.34597325455581e-17
SCRT1	11.4517065058824	4.20404115328431	-1.44571390430466	3.65362500904461e-28	1.92835283289867e-25
PPIC	2.04835436470588	4.67950711617647	1.19189125866272	1.83964373208582e-13	1.61824771905077e-12
FCGR3A	10.6430976818627	30.0456880318627	1.49723984980431	4.6615251008127e-19	1.37639949771549e-17
GPNMB	4.50803437794118	11.4688873901961	1.34715501810418	3.98791300224892e-09	1.6682593791112e-08
GNG5	22.5420351421569	49.965718877451	1.14832084061189	2.68912370143814e-36	3.40631299261169e-32
TMEM132D	1.76159267279412	0.829105496397059	-1.08725278445668	8.98241126470331e-10	4.1450687723938e-09
GABRA1	8.83713136977941	3.28063412528922	-1.42960342551451	3.58410184122201e-09	1.51030665411707e-08
CNNM1	2.25825477906863	0.845314714745098	-1.41764779307349	7.44888000964557e-19	2.10613756879867e-17
RARRES2	1.56005474852941	9.89017605	2.66439954200836	0.000222178105857951	0.000452682976822047
CDCA8	0.934490238235294	3.14627461715686	1.75139310075297	4.48808400107636e-19	1.33139484875022e-17
ATP8A2	2.99127185769608	1.46321609073529	-1.03161618844755	3.57056033555005e-14	3.51424147400252e-13
SERPINA5	0.147531681598039	0.945345695166667	2.67981719391761	2.15744361899269e-20	8.48706159061503e-19
S100A6	119.377467794118	249.594805147059	1.06405735036341	8.29480757814176e-15	9.12861230167869e-14
TNC	14.8350938088235	40.0874680269608	1.43413724835757	5.08964658444098e-18	1.13305014560833e-16
PINLYP	0.482996077107843	1.30028622387255	1.4287458529879	0.00010718223656919	0.000229608894067636
ADA2	3.48642030784314	7.16181336862745	1.03857841856038	1.71014840311343e-17	3.34297065157991e-16
DDIAS	0.37512546877451	0.785638115637255	1.06649170775788	9.26086472098288e-12	6.12571140578016e-11
DPYD	1.11439018333333	2.99940043872549	1.4284196894772	6.32531623766591e-12	4.30304945126284e-11
CCDC40	0.803165246078431	1.61377553235294	1.00667117270499	1.93603537938399e-09	8.48573015593668e-09
CHRNA1	0.201644709284314	1.51457544607843	2.90902598720404	3.90492878154671e-05	8.92042071701572e-05
COL12A1	0.501775429803922	1.3418183122549	1.41907560405598	1.8524833244129e-08	7.04455306824923e-08
VWC2L	1.65284459544118	0.607228592009804	-1.4446394569222	1.67765874048509e-20	6.81118694414251e-19
ELF4	0.707885315392157	1.59918005882353	1.17574483433163	4.76533241812449e-23	4.02416438269219e-21
BIRC5	1.86655116892157	5.55705990598039	1.57394673417735	1.95652475769249e-11	1.21725437650741e-10
STEAP3	1.9762770245098	6.76808456862745	1.77596240455984	1.21196079026744e-09	5.47110026027002e-09
PDGFA	4.94063227941176	11.7111399740196	1.24511392782728	1.64864481350682e-05	3.98918507214726e-05
ANXA1	4.72363858529412	33.0317702102941	2.8058837966823	1.66172266867853e-23	1.55918822549266e-21
CITED1	3.64833073676471	8.29016284607843	1.18416391937845	5.39644254058647e-10	2.57464171983461e-09
CENPU	1.26840877465686	3.28919655808824	1.3747154613885	6.03602411841685e-10	2.86468031127712e-09
FAM20A	0.314172911813725	0.755243149558824	1.26538239711207	8.28222385707128e-14	7.74822227455849e-13
CFAP43	0.331621629754902	0.756145516421569	1.1891257920778	0.00042304392401434	0.000823401565072164
H3C6	0.6159745575	1.23302351852941	1.00125765026424	5.39531328632784e-10	2.57464171983461e-09
CRISPLD1	8.52501844411765	17.0602305637255	1.00086228379984	2.01360943016409e-11	1.24970066888234e-10
TEAD2	1.69297715392157	4.0538699127451	1.2597372892251	2.64071113357998e-16	4.00118276663369e-15
NMNAT2	18.0904922892157	8.34933596911765	-1.11549829965776	1.0662668909787e-25	2.04642465273139e-23
OASL	0.51039616245098	1.22611618612745	1.264406307562	6.47601384758953e-12	4.3961236552742e-11
NNMT	0.811258180196078	5.37971659406863	2.72929714745944	3.91803121727168e-13	3.24377133524055e-12
EN1	0.182591233588235	1.15929827816176	2.66656240130833	1.36470639755191e-09	6.11703324054849e-09
KLHDC8A	8.56825474509804	18.8987574833333	1.141218107221	3.7108048972232e-05	8.50303285693312e-05
ZMYND10	0.832529234313725	3.23452135245098	1.9579793981185	0.0342445777103029	0.0474331400608427
HFE	0.41346756122549	0.948976568137255	1.19859831848625	5.68021054425312e-15	6.49965916567789e-14
TK1	1.98695003970588	4.81588254558824	1.27724460906867	1.45767209091846e-11	9.26924316047396e-11
TESPA1	5.05048189381863	1.13030293145098	-2.15971156993932	6.01370475626774e-05	0.000133688408833656
LYZ	3.62288933186275	8.78335042401961	1.27763062667083	1.16832898603251e-09	5.28732521117321e-09
CHI3L1	9.0295236745098	210.835631340245	4.54532500897237	5.28622874784714e-16	7.5661762202237e-15
TFPI	0.719730369117647	1.95077386014706	1.43851810642797	7.85383193268764e-22	4.73735662339783e-20
GABRA4	1.36249196347059	0.60718105297549	-1.1660490429022	2.71981241500391e-09	1.16710601154133e-08
CAMK4	2.94169036343137	1.38379880318627	-1.08801120111254	4.57081692252147e-12	3.19176063713227e-11
ADGRV1	8.23455670833333	3.88205242401961	-1.08487138667584	1.71249536680054e-18	4.37342314743194e-17
SLC30A3	2.72076877857843	1.21150290578431	-1.16721649091869	4.36268745312533e-06	1.1617019543565e-05
PLAUR	0.853632425	2.30651163284314	1.434025685922	1.26265758417711e-20	5.29605417840114e-19
ASF1B	1.31887349171569	3.75330541715686	1.50885550541128	1.62195629738479e-13	1.44177687150689e-12
RAD54L	0.471296154264706	1.29202480558824	1.45492795435538	3.27706907732595e-16	4.87786533519246e-15
PLA2G2A	0.232129378289216	1.80291863434804	2.95733326266095	5.2986163131553e-06	1.39190321108955e-05
RUNX3	0.462882952598039	0.980945821568627	1.08352602648175	3.44047264303094e-16	5.07339545625994e-15
P3H2	0.807522320098039	2.38339982401961	1.56144694730407	3.73417782597729e-18	8.66315577319676e-17
TNFRSF19	3.38751650196078	7.0554939872549	1.05851912157286	8.49617017523056e-14	7.93665100366117e-13
MMP14	8.99710373676471	22.4563833137255	1.31959303246669	9.91472095442626e-19	2.7008552759079e-17
LOX	0.439176307843137	1.39469219411765	1.66707462439343	3.46812158201614e-18	8.15040743588097e-17
DUSP9	2.88125220617647	1.43711218215686	-1.00352326606442	4.4163745598969e-16	6.3860977797048e-15
FGL2	2.41008095833333	5.36908357892157	1.15559425345751	1.59060375449232e-17	3.13346465912196e-16
SKAP2	3.04419590637255	6.48170838627451	1.09031290977995	5.28758709549963e-08	1.876656367013e-07
NCAPG	0.568435808480392	1.83867506227451	1.69359719887037	3.73526080173154e-12	2.64032079104539e-11
GRIN3A	3.31491484568627	0.861531529656863	-1.9439963093703	7.13821553958159e-30	1.00466418044311e-26
KCNIP2	26.0890796901961	11.1151374617647	-1.2309202626203	4.94519974728381e-25	7.61346533136245e-23
ATP2B3	3.5973926272549	1.34853750713235	-1.4155559788555	8.86246932736493e-15	9.7027570414634e-14
TEX26	0.489027230622549	1.5480811235	1.66249436799019	0.00046926073903325	0.000905978628461237
VIM	88.1222792647059	263.075296637255	1.57789706690521	1.81413128119222e-25	3.17582876586218e-23
EPHB6	9.45790906568627	4.46685037794118	-1.08226334008495	7.43578113350644e-05	0.000163210950646554
EVC	0.6847370625	1.37811803014706	1.00907744637997	0.00507341357688456	0.00828156311577277
SLC11A1	1.37803578627451	3.48616225132353	1.33902636231774	2.2965374542579e-16	3.53895862932905e-15
HCN1	2.22920436639706	0.868012152607843	-1.36074173799159	1.00126869205443e-06	2.9379684438762e-06
MCM10	0.455158354588235	1.13190256289706	1.31430930539072	1.04471580797387e-07	3.55641363601317e-07
CCNA2	1.29481183284314	3.24910848186274	1.32730145843552	2.92453338504097e-13	2.46802560881505e-12
CEP55	0.418633065848039	1.28854157053922	1.62198090886827	1.62920956627643e-16	2.60242087970032e-15
ST8SIA3	7.17138631862745	3.02924033872549	-1.2432959913484	2.16666928293665e-22	1.50797801137135e-20
PTTG1	2.49146924558824	6.44324109264706	1.37078981274106	3.16125025034131e-12	2.26107040773989e-11
LPIN3	0.314561496470588	0.902854876029412	1.52115201884081	7.19444343846937e-07	2.16003828004483e-06
PTPRR	1.28108722872549	0.57092253497549	-1.16600179814355	3.54779468848246e-09	1.49550466951771e-08
METTL7B	5.99672122696078	26.2576673215686	2.13049294371489	2.77405556582489e-17	5.15234044755189e-16
RIMS2	3.09480037411765	1.22505581162255	-1.33699887571259	6.6287658670406e-24	6.82655099494336e-22
HTR1A	1.58458608671569	0.49311147897549	-1.68412029761594	2.93987166074091e-25	4.7742761957186e-23
CCR5	0.408233846764706	1.12145980480392	1.45791020586011	4.66780031358282e-16	6.73428548657786e-15
CENPE	0.25428167004902	0.798533389509804	1.6509252643062	1.30568656195862e-11	8.40403032537085e-11
MAP1LC3C	0.121955461911765	1.30356607509804	3.41803743458294	1.59241325843707e-07	5.26248336671598e-07
MGP	11.2224233186275	22.7083944387255	1.01684146763147	7.32677618315002e-12	4.93398585390544e-11
ESM1	0.310402528642157	1.11635247388725	1.84658039607588	9.45784863777788e-10	4.35804178591242e-09
MRC2	5.69895651470588	15.9592079411765	1.48561936258088	7.12077814219226e-23	5.81928365981609e-21
HLA-DMB	4.11698037696078	9.24275287107843	1.16673603716637	1.83138636530784e-18	4.64893208203495e-17
PDCD1LG2	0.445269944705882	1.28286644039216	1.526618839186	6.80038086185581e-21	3.12102986873651e-19
BATF	0.370544632941176	0.890169162058824	1.26443219379154	3.34679338050671e-14	3.3094326113098e-13
PTGER4	0.405206355784314	0.930624559264706	1.19954245702287	1.20512695485457e-13	1.09507483049805e-12
TEAD3	0.809225053431373	1.80094219602941	1.15413898527791	5.33909893817561e-10	2.55112660316373e-09
TNFRSF11B	0.302799212112745	1.45724518348039	2.26681027669313	5.73264853288548e-20	2.12948560017772e-18
CTSC	1.88817579803922	4.34558582696078	1.20255758674204	1.16978788729588e-21	6.76607450610818e-20
CYP4X1	1.60717380882353	0.788446979019608	-1.02744031266082	1.16700248671883e-06	3.38580405388626e-06
IL4I1	0.430881118333333	0.976007947892157	1.17960301667545	4.32423765779023e-11	2.50572362356948e-10
SULF1	2.98107168754902	7.88271494044118	1.40286153479417	7.84248558210884e-07	2.34128599737386e-06
HLA-DPA1	12.3974472205882	36.3435392598039	1.55165583764941	9.87857764436404e-21	4.32982501803319e-19
TROAP	0.554308871843137	1.77442829921569	1.67859227581718	8.88959492904491e-12	5.8986117845056e-11
KCNC2	3.0374008582598	1.29344686379412	-1.23161653170066	2.68196281221099e-11	1.62085417762678e-10
CLEC4F	1.2388734847549	0.602434332504902	-1.0401529691436	1.24273582006775e-11	8.03559705604808e-11
C11orf87	3.05421859078431	1.17928446720588	-1.37289155223567	3.82061549764624e-05	8.73253996908786e-05
KIAA0040	1.56122740245098	4.92788730294118	1.65828857296585	6.19573789972889e-20	2.27482353553234e-18
OLFML3	8.93525298039216	18.6944470833333	1.06502932050074	1.20836887280951e-21	6.92597670220727e-20
IL1RAP	1.25715656715686	3.02459135	1.26657589904147	2.0629800826767e-10	1.06834704445077e-09
RASSF9	0.113545201009804	1.40449801803922	3.62871595169199	2.80926264798932e-14	2.81303794166646e-13
ANXA2R	0.784424741323529	1.63059669754902	1.05569305323426	2.23484959691046e-15	2.79179880118982e-14
ADAMTSL4	0.411769552843137	0.83616198504902	1.02194529690067	1.32464264405761e-09	5.94587114538545e-09
ARHGAP11A	0.905985911666667	1.83998886176471	1.02213651181317	1.79133703543977e-09	7.88698860893833e-09
PTPRC	1.71530141323529	3.64849843627451	1.08884072598635	5.78461335577489e-13	4.70004473236694e-12
GABRB3	8.84925072843137	4.06257430808824	-1.12316110503746	1.50024393441406e-26	3.95908123275477e-24
TAFA1	2.52775719448529	1.18172581588235	-1.09696255094824	7.63399503856118e-12	5.11910085513258e-11
LTBP2	0.956472175980392	2.01320115882353	1.07369642745317	2.53363490712795e-12	1.84445709014884e-11
CHRNB2	7.5869974995098	3.68479233906863	-1.04194574545874	6.80038086185581e-21	3.12102986873651e-19
C5AR1	2.22297697892157	4.52548250490196	1.02557861195196	4.86901196968483e-11	2.79708728435364e-10
SCN3B	15.3203183647059	6.3360136672549	-1.27379892504232	4.17390914553878e-24	4.63779887250349e-22
SRRM3	6.7863215995098	2.8202462779902	-1.26680864861759	1.64198706266294e-26	4.15981002455029e-24
IL6	0.305501674357843	1.38618736267157	2.18187007899943	2.36416078011735e-10	1.20668287530443e-09
C1orf189	0.13791053377451	2.53819613132353	4.20199899234491	0.000104004807537238	0.000223293033402406
DNALI1	5.49466092647059	11.5638777009804	1.07352289528709	4.52392335381567e-18	1.01965368545877e-16
CLEC5A	0.212802428245098	0.959522633946078	2.17280222497269	9.41758366285879e-16	1.27313268150942e-14
C7orf31	0.750977803823529	1.5553778754902	1.05042294973656	3.39298357925372e-16	5.02090221944006e-15
RBFOX1	5.39437600318627	2.02153568183824	-1.41600441634326	1.37046442199721e-06	3.94717435958132e-06
GDA	5.65904104980392	2.64081128771569	-1.09957639229403	1.03243338081323e-05	2.57945436583061e-05
RAB3A	47.4280642107843	21.4201759215686	-1.14677065679855	4.37945077963786e-10	2.1295394635575e-09
THBS4	4.97339307843137	13.9492877602941	1.48788909506391	0.000828568780112288	0.0015407341071172
FOSL1	0.80507433372549	2.20163371519608	1.45138056765034	1.76041092019224e-17	3.43592066657552e-16
SHISAL2B	1.45902687648039	0.271054062220588	-2.42835392562087	3.01490192798964e-17	5.58403410402711e-16
CAMK2A	51.3636576558823	16.6692638366667	-1.62355754972329	3.72340633569105e-08	1.35335403311904e-07
SAA1	0.109101015490196	1.70016678073529	3.96193984176409	0.00230623309475151	0.00398269319852998
FANCI	1.53895826715686	3.145661725	1.03140942622926	2.34958255834854e-07	7.57885466427322e-07
GBP2	4.01343188382353	11.2362849872549	1.48525680386069	2.60412361504293e-16	3.95520789349506e-15
SCN2B	8.88332443088235	4.00115133887255	-1.15068448338097	1.61307325571252e-12	1.21768765972053e-11
PDPN	2.22211651039216	19.6537243160294	3.14479635689341	1.24695784050208e-16	2.04336545480464e-15
TCEA3	0.606721281764706	2.04713981367647	1.75450381527336	1.23063501300224e-10	6.59131235082426e-10
IBSP	0.500665313911765	1.62916505484314	1.7022143602636	3.79848032196269e-07	1.18803333921732e-06
TRIM67	9.24909288147059	3.45456336589706	-1.42080850314118	5.80614316530322e-19	1.67531698120492e-17
SMIM10L2B	6.25976573088235	3.07303906323529	-1.02644255990299	2.8135681860201e-10	1.42273326196873e-09
CHGA	33.4705100323529	13.7122395218627	-1.28742631994692	5.77737357485187e-20	2.13982430036984e-18
FCER1A	0.296731754068627	0.714019939754902	1.26680504180453	1.08803072277817e-07	3.69492899877509e-07
CDKN2C	5.06043062745098	14.0649942156863	1.47477689506367	3.19451213674005e-15	3.83917317230419e-14
F13A1	1.38015159745098	6.59881414651961	2.25738004227923	8.22250894121744e-07	2.44322122351399e-06
MTTP	0.566057233578431	1.25467020022059	1.14828835519691	0.00106269742757228	0.00194553957436885
SYT16	2.61703875852941	1.08884537106373	-1.26513620213832	4.47795065312145e-16	6.46775381107063e-15
GBP3	2.86680635421569	7.17078772892157	1.32268715394753	3.63665980040188e-13	3.02465986156865e-12
PWWP3B	1.03933455723039	0.496735051637255	-1.06511166831542	3.19920854915016e-12	2.28563873051805e-11
EMILIN2	0.53669575254902	2.02622712892157	1.91661952571559	2.4564918845866e-15	3.04465584168869e-14
MS4A6A	2.74106982303922	6.64467484117647	1.27745952430627	5.75257063564787e-21	2.68884916021224e-19
FBP1	1.41152796813726	3.34409829754902	1.24435954034973	2.15546225817219e-17	4.12435655955697e-16
VIP	2.12418234622549	0.968895527990196	-1.13249459747441	1.00127968518304e-06	2.9379684438762e-06
SPEF1	1.31357867745098	3.26405848382353	1.31316429305446	0.00127975518529959	0.00231283477417462
LHX5	2.37202283233333	0.592647916102941	-2.00087071758719	7.60370689464271e-25	1.07017950260488e-22
KCNK3	5.4768474377451	2.16881620313726	-1.33643789678153	2.88365050159084e-24	3.26135722354028e-22
AURKB	1.02059254929902	3.21417923441176	1.65504336654898	6.14177040173903e-12	4.19395178861608e-11
WSCD2	2.57091240887255	1.13668991826471	-1.17744170838329	4.14080847966706e-18	9.46780162670445e-17
CA7	1.09117091464216	0.540738488034314	-1.01287414308915	0.000195875222352522	0.000402392384291177
SCN8A	4.11122349166667	1.87770174460784	-1.13059987833514	3.32013813331062e-17	6.08627926695306e-16
SLC7A4	1.02481725882353	0.479904362970588	-1.09454784300146	3.6578217858652e-09	1.53881197481084e-08
C7orf57	0.201213232122549	2.23727713297549	3.47494688759819	3.49326168443326e-10	1.73736640790293e-09
CENPF	1.28651774705882	3.86861134852941	1.58834444022064	6.40023037723248e-12	4.3493411045281e-11
FAM110C	0.433532785377451	1.01906432855392	1.23303211996739	0.00218788613938969	0.00379851339468876
SHISA6	6.75888095401961	3.32468094181373	-1.02356850716468	5.08473430986145e-12	3.51765862932905e-11
DNAJC22	0.405451663186275	0.931409135098039	1.19988510130373	7.15669702649403e-12	4.83229644107675e-11
PTPRN	16.3580728647059	7.23951196191176	-1.17603844607999	1.02954120835522e-15	1.37856220784731e-14
TUBB6	2.7318478	8.38076086127451	1.61720411863198	1.83023209842851e-25	3.17582876586218e-23
HRH3	5.9867771775	2.21348806692647	-1.43545797963502	5.57191735062216e-21	2.61405470667892e-19
CHI3L2	5.53728673186275	18.19093775	1.71596878183255	3.9323075667101e-18	9.07295809608686e-17
DTL	0.98478830004902	2.09820534485294	1.09127035007204	2.89976706467904e-07	9.21509016765916e-07
ADAMTS7	0.277625906519608	0.870135003235294	1.6480970568819	1.34744736417984e-16	2.18821996949565e-15
PNMA5	1.26689460362745	0.527234402058824	-1.26478009336684	1.73436760845171e-12	1.30458929468731e-11
HSPB6	5.93299657745098	18.4201606357843	1.63445278705559	4.11676456105741e-17	7.40725237143668e-16
EEF1AKMT3	1.83184507205882	5.77709861323529	1.65704762829215	1.66130245985031e-17	3.25250668607788e-16
ARSI	0.535270505441176	1.20445062862745	1.17003519324256	1.55138068844064e-05	3.76678918544711e-05
RIMS1	2.18708716705882	0.954609534078431	-1.19602807024028	3.80901423178517e-14	3.73153776287879e-13
FAM83D	0.645756262009804	1.78846018240196	1.46965636549011	1.75456590367077e-09	7.73584625889232e-09
TOM1L1	0.319458156176471	0.752180904558824	1.23545270752315	0.00450966430531969	0.00743897874143567
RHOD	0.288205047107843	1.10615272176471	1.94038308041669	1.7319241571565e-05	4.17474468100883e-05
ITGAL	0.927469050539216	1.99237726	1.10311980481769	5.00199275252699e-16	7.19185495984783e-15
CDCA2	0.249705614362745	0.803851356176471	1.68670049166072	5.07143267403215e-15	5.86129905857347e-14
SYNGR3	9.66687109362745	4.4753533770098	-1.11104740056881	2.38343487057643e-08	8.91904564419251e-08
NGEF	14.6884147887255	7.01811115647059	-1.06552400177516	7.77523285218598e-07	2.32339878600235e-06
SNCB	54.0317839504902	23.3038860565686	-1.21323776315441	1.94673570237472e-13	1.70181512367016e-12
ITGA5	2.03326393529412	4.24575351911765	1.0622231184994	9.75646648155693e-26	1.9310181394044e-23
ADAM19	1.04669325784314	2.18817659656863	1.0638904649467	8.2033795005844e-06	2.08784826469565e-05
GBP1	2.99012318480392	11.1393484877451	1.89738802976447	2.11167525742445e-16	3.30229512170315e-15
NEUROD2	2.09765751759804	0.965737984803922	-1.11907542135447	1.62815320049159e-06	4.63352428457133e-06
OAS2	1.68122266421569	4.41259108382353	1.39211524810631	1.65880552423848e-15	2.12672971412235e-14
PLBD1	0.652663003431373	1.70872715637255	1.38851188410798	4.6615251008127e-19	1.37639949771549e-17
SPP1	172.755570593137	411.626927509804	1.252605130675	1.41026569735104e-09	6.30785154955707e-09
PRRG3	0.741501751926471	0.358015261720588	-1.05042901230518	0.000403368526970106	0.000787892247775719
GJA5	0.35199178877451	0.971673075833333	1.46492921943139	6.53692120443206e-09	2.64631450612147e-08
PBK	2.30869880095588	5.60382999764706	1.2793332221401	1.00313387438004e-08	3.96712356752169e-08
MYH7	10.775335897549	4.15547080833333	-1.37464899642369	6.35729692700349e-19	1.81369099491787e-17
FAM111B	0.532528575946078	1.31819137840686	1.30762899092235	3.84862347568414e-09	1.61372107138335e-08
UNC13A	14.4912893318627	6.67683356323529	-1.11794997833782	9.98294602116665e-24	9.80263389535798e-22
PTGFRN	5.53230937745098	11.6790352	1.07796735657606	1.29006252727125e-08	5.03116441901014e-08
GRIN2B	1.52819724965686	0.613938445338235	-1.31566484843589	2.05326895325301e-12	1.52365306566232e-11
HLA-DRA	113.241573642157	340.734153877451	1.58924286220864	5.95107558156219e-22	3.71341253160829e-20
TYMS	4.42613201813726	9.21362311666667	1.05772210268365	4.98062401224399e-06	1.3138184998562e-05
MATK	3.46600485784314	1.69613754480392	-1.03102050948778	1.09109448266069e-08	4.29220304716241e-08
BCAT1	1.472441175	4.12141370588235	1.48492928946169	5.3455597288338e-05	0.000119632871175155
SYNC	0.668365809754902	1.50380989289216	1.16991235803835	9.89950909325219e-05	0.000213079153244223
MSN	15.4867400588235	45.577250745098	1.55728041233096	5.56650154319643e-26	1.1662834043984e-23
CDCA7L	2.74583164705882	5.52432343382353	1.00855461445452	9.40504223300902e-06	2.36752126322586e-05
EGR4	0.945643877348039	0.409419158431373	-1.20771836364926	0.000147559013213098	0.00030904927585488
CHD5	6.3963393352451	2.98952620220588	-1.09732962225319	1.40165323201122e-07	4.6673873527566e-07
STMN2	69.3825569343137	34.0909066056863	-1.02518604212019	4.62079133989356e-10	2.23830072284634e-09
PIPOX	4.02463836078431	9.63479115833333	1.25939424153605	7.07327078131252e-08	2.47028180278152e-07
STAR	0.823076641715686	0.343360711470588	-1.26130180449945	1.44417929478778e-21	8.20332696281471e-20
TLR2	2.41170442156863	5.26790844117647	1.12717716966173	1.58406787813946e-16	2.53350856217078e-15
CDK4	21.1486601862745	50.6323140637255	1.25949215331112	6.76042075793897e-05	0.000149214583970749
USH1C	14.6734271665196	6.77743057029412	-1.11439553632029	1.6929352959912e-15	2.16610216104248e-14
CLCF1	0.531225863235294	1.75682942303922	1.72557682915089	3.46812158201614e-18	8.15040743588097e-17
ADPRH	0.887790017647059	1.78133645784314	1.00466964548153	1.46716419357262e-25	2.61754490704005e-23
KCNA1	1.64096121191667	0.792537143323529	-1.04999068187078	9.84330709691656e-07	2.8929274013142e-06
FAM81B	0.124998491279412	1.07916404228431	3.10993159673604	9.83399082400701e-06	2.46569995581348e-05
CDC6	0.569048374509804	1.28751218308824	1.17796287824547	1.18063647042802e-09	5.33730270196707e-09
C3	38.7695756416667	90.529271220098	1.22345939650565	2.0197807035543e-17	3.89414949344328e-16
SLC43A3	1.24243013480392	2.98095124068627	1.26260804997366	8.26030182983043e-13	6.53957770490388e-12
FPR1	4.7397177620098	9.58094684901961	1.01536708623765	1.13890252327384e-10	6.12589310501475e-10
ZFR2	2.15419915470588	0.661699805387255	-1.70290287217472	3.72394507206972e-17	6.73874460398673e-16
UNC13C	1.23770074888235	0.523701106862745	-1.2408469830086	4.48099974265919e-09	1.85735679778351e-08
SFRP2	75.6842008733333	36.7296659248039	-1.04304639402676	9.71168052159758e-14	8.95326471376103e-13
B3GNT7	0.401799947892157	1.99886025441176	2.31462833090928	6.58199197860015e-18	1.4203422894877e-16
OCIAD2	1.97507895294118	5.47602750441177	1.47121936726691	1.51610582195928e-06	4.3311936054935e-06
CYTL1	3.07411706911765	6.90043469068627	1.16651513980327	6.11631030363881e-18	1.32436414728535e-16
CCDC18	0.317042003088235	0.692056138529412	1.12621508434006	2.79833970061161e-21	1.45870654270153e-19
GABRG2	12.493446459951	4.40182994373039	-1.50499620010204	2.31624766180573e-20	9.0555275099053e-19
C1QL3	3.04720885811275	1.38689618604902	-1.13562858586023	7.39263198791265e-06	1.89828642592519e-05
TWIST1	0.526196825245098	1.50444753166667	1.51555934357393	1.30629409702385e-05	3.20674948197696e-05
PDIA5	0.797803304411765	1.78673057205882	1.16321709724252	6.11456953414681e-27	1.88910371436677e-24
EPHA2	1.21367395245098	2.79999038676471	1.20604097325531	2.66359738892413e-15	3.26619439743485e-14
MORN5	1.51062776666667	3.23661732039216	1.09933858915943	0.000566456107116959	0.00107834377950864
EPHA10	1.60319639651961	0.664734454362745	-1.27010113254303	9.2865276952799e-27	2.55722709382849e-24
PDLIM4	1.09881780313725	5.37339123387255	2.28988069337808	1.34182692550086e-05	3.28951454718781e-05
PRKCG	9.62718722352941	3.47549349691176	-1.46989650178517	1.71362430473788e-08	6.54598283115643e-08
KIF6	1.47268675830882	0.713068057107843	-1.04633891757921	4.46372465756654e-12	3.12041943914985e-11
STIL	0.387945117401961	0.872717899607843	1.16966281863676	3.08889655622094e-15	3.72638596930006e-14
C21orf62	2.41058655352941	4.97047164696078	1.04399852381902	0.00375484289348034	0.00626978578061106
PRMT8	1.32561873838235	0.621542478161765	-1.0927410030769	1.50127199906165e-09	6.67719238015743e-09
LRRC46	0.473015999019608	1.09832523872549	1.21534444556816	1.57326262327375e-09	6.98021633940756e-09
F2RL2	0.176647160857843	0.991575745102941	2.48885242029025	3.94762297770058e-09	1.65413629700739e-08
KCNT1	1.61961837892157	0.543652804980392	-1.57489642252177	1.28968968560251e-15	1.69465759829118e-14
CA3	0.323081630392157	4.2963405420098	3.73313772054417	6.07157080320584e-18	1.31692786582549e-16
ORC1	0.376518928627451	1.06579325490196	1.50113330781428	7.59967681282786e-17	1.28696666026859e-15
SH2D5	2.84833564289216	1.0741257052451	-1.40695631875698	1.34513040640288e-07	4.49334569037587e-07
TPX2	3.63360274313726	9.05669117254902	1.31758336312123	2.13271342659503e-11	1.31460248051967e-10
CCN4	0.185631310343137	1.0315535862402	2.47430679225101	8.18724139555576e-07	2.43445508820434e-06
ASPM	0.26986031777451	1.09406222416667	2.01941003979067	6.57581122718933e-15	7.39093174931741e-14
HOXD9	0.306482339318627	1.8138649217402	2.56519117474161	3.60447882567981e-10	1.78820197180154e-09
TMEM271	6.3358569245098	2.73932293122549	-1.20972040562669	1.07335726921878e-19	3.74551419537033e-18
JAG1	4.72845308333333	9.58329346568627	1.01915326637119	1.57732113691475e-19	5.24407528643022e-18
CDK6	3.09157327843137	6.77165005882353	1.13116621877403	1.38956130236331e-10	7.3925128168988e-10
B3GNT5	0.615284962647059	1.40079083627451	1.18691491194797	1.22797156883243e-12	9.45000963693827e-12
JCHAIN	0.406384264803922	1.05354040453922	1.37432919714129	3.92635555255676e-05	8.96613408765756e-05
NCF1	0.342551686176471	0.710067596519608	1.05163468517486	2.43673711509206e-17	4.58635201142216e-16
PDLIM1	1.7802736622549	6.24652672205882	1.81095519780518	4.72839724725984e-18	1.05820862068976e-16
FBN3	0.392082357661765	0.903673452034314	1.20464481300333	0.00260759033271827	0.00446537065628529
TAGLN2	17.453312377451	57.0749856470588	1.70935772730334	1.85667510126998e-24	2.19799098203615e-22
SERPINI1	30.4977517583333	15.0983961534314	-1.01430758805343	7.30608472616585e-05	0.000160503252213567
FBLN5	2.1947938627451	6.32229245980392	1.52636232695436	6.29177270089738e-14	5.99683106111867e-13
SMIM3	4.72180768627451	10.2322713382353	1.11571523847868	8.25390302056398e-20	2.9702326579967e-18
LOXL2	1.73134902254902	4.12762873823529	1.25341662579044	1.53396259555213e-17	3.03131110731027e-16
HSPG2	1.17115736911765	3.08531008823529	1.39748054966497	3.98300119729323e-21	1.94048754485051e-19
SNORC	11.1227134313725	4.20233521156863	-1.40424562983983	5.62189224037458e-12	3.86184972932889e-11
SHCBP1	0.607818887401961	1.49934768372549	1.30262155756031	1.10992615094437e-15	1.4783842853851e-14
COL5A1	0.498229792598039	2.16828161446078	2.12166894682723	1.84706874295204e-11	1.15425849861734e-10
HK3	0.407123865	0.823146387352941	1.01568122798542	6.35151272420229e-08	2.23113177142181e-07
DDN	19.697300925	7.24199771078431	-1.44353832821639	3.80970402725317e-09	1.59846044760569e-08
CORO6	3.26253576504902	1.30781194137255	-1.318838615672	5.67735326125116e-17	9.851374487708e-16
SLC8A2	8.89640175294118	4.20329968669608	-1.08169961888076	2.79225178921143e-15	3.39764201863028e-14
NID2	0.768261380833333	1.75403353333333	1.1910071904447	3.01717733325229e-08	1.11197513180991e-07
BATF3	0.864832641078431	1.87512216166667	1.11649170794494	6.30749227204419e-11	3.5259048812879e-10
DIRAS3	1.71663935098039	6.41743065735294	1.9024088268899	3.36948191220837e-16	4.99780180116434e-15
PLSCR1	3.06078494754902	7.01812252352941	1.19718345089505	1.8531116552414e-19	6.00341824474241e-18
SMIM18	7.24041446617647	3.61768617333333	-1.00100502186176	9.09336798608961e-22	5.43328737168854e-20
AOC3	0.40322453872549	0.923338775637255	1.19527663544569	6.37532552679738e-06	1.65348584045746e-05
FLNC	2.74568725196078	12.4421581266667	2.17999753711257	1.05481586757596e-13	9.67512859854069e-13
CNTNAP2	7.57834354034314	3.76201125588235	-1.0103783759763	2.77300839661039e-14	2.77893175315378e-13
ARSJ	0.515532301911765	1.26865533637255	1.29916544526166	0.0135493596200734	0.0203981148451949
CCDC8	0.656246132352941	2.44428571593137	1.89710401348077	0.00714901552627392	0.0113550570120767
COL8A1	0.137787786196078	1.66218546191176	3.59256144763616	9.95720356578726e-21	4.33429201264011e-19
CCDC89	0.596835010147059	1.23262459078431	1.04632940697443	6.411328594815e-08	2.24902518168157e-07
SHOX2	0.0830373629705882	1.22549523791176	3.88346043934619	7.65607412353111e-14	7.21573593175361e-13
HLA-DRB5	20.444983497549	60.9648792431373	1.57623147325991	2.51669367651033e-19	7.94986503749535e-18
SLC7A14	6.68033750539216	2.93010851627451	-1.18896689697483	1.14254800378373e-24	1.50756828790922e-22
CXCL10	1.04429347352941	5.19729523127451	2.31523380974333	2.99582547632776e-12	2.15614325617294e-11
NGFR	3.15278282892157	8.65115329509804	1.45626667566468	2.78071295334996e-08	1.03022202340111e-07
SEZ6L	76.6759913441176	35.6279161495098	-1.1057668104494	3.32554105097209e-22	2.24067172833316e-20
FXYD7	13.7151577073039	6.49699463205882	-1.07792679317006	3.41699149776914e-08	1.24699024206977e-07
SPATA18	0.195345245588235	0.854639998661765	2.12929069637122	0.00277831895603589	0.00473660379759174
HPCAL4	26.7031806568627	12.4866717818627	-1.0966226039065	4.58792928640136e-15	5.35131678368748e-14
HOXD10	0.0682653554166667	0.997160920009804	3.86860083949955	1.47801397181596e-07	4.90618526755576e-07
LAMC1	4.55460615686274	9.87115226960784	1.11589219419434	4.38709577250796e-19	1.31064486203675e-17
DRAXIN	1.23464472745098	3.35875656808824	1.44383127554246	1.29075860826889e-14	1.37049784500771e-13
DACH2	2.2404310672598	1.00492144090686	-1.15669361482801	1.26358402479586e-15	1.6638065324417e-14
PHYHIP	38.1896028284314	16.0799561132353	-1.24791644702346	7.38647021151994e-10	3.45894337040011e-09
INSM2	1.12608327666176	0.296257587813725	-1.92638951203765	1.30027074781134e-27	4.57514710070173e-25
GPR12	1.26675118872549	0.632793763553922	-1.00132589606021	7.26285313260474e-06	1.86761881166994e-05
C1R	10.0672389259804	23.5523472352941	1.22620278718999	1.64253270437439e-13	1.45904360212555e-12
IQGAP2	1.02698354715686	2.72018295686274	1.40529061993512	6.30945863482449e-19	1.81369099491787e-17
CD69	0.419124413088235	0.928334429411765	1.14726606733936	3.82931049196533e-15	4.53750009370672e-14
MYO5C	0.652513318137255	1.40610119470588	1.10762117319527	0.00512648591829973	0.00836065367929737
LOXL1	0.429776284411765	1.42645351803922	1.73077495611004	7.9786759544371e-07	2.37858056754189e-06
CD58	1.52607507941176	4.02278863921569	1.39836999829059	3.08827950229303e-22	2.09193777837143e-20
APOBEC3C	2.99905620196078	6.53681114852941	1.12407845926047	2.15546225817219e-17	4.12435655955697e-16
ECHDC2	0.764963790196078	1.6502904877451	1.10925662905754	4.04096788178994e-06	1.08469888024228e-05
GRB14	0.318425501382353	0.8374055875	1.39497066434852	4.54706891968033e-05	0.00010287144491086
COL3A1	2.40254238558824	19.5898176946078	3.02747018343688	4.65924548368933e-18	1.04643018691299e-16
DMRTA2	0.154481375691176	2.08332342127451	3.75338200290693	1.68627736422417e-05	4.07556436319555e-05
MELK	0.712221233676471	2.24049997823529	1.6534233594983	8.14244381842786e-12	5.4427617861755e-11
HOXA5	0.144699890191176	1.90215588020588	3.71649974662735	4.86941170561379e-17	8.61464218924719e-16
TSTD1	1.84122070166667	4.69640923220588	1.35089555777986	0.00753581331887978	0.0119171220112672
MYBL2	1.65616257901961	6.10179615839706	1.88138968133559	1.63898009610056e-10	8.61093358660547e-10
CAVIN3	0.848712689705882	1.71117641911765	1.01164035319345	1.06417112144816e-07	3.61875317996882e-07
KCNS1	2.77796082708824	0.864776654759804	-1.68362677339314	0.000794142092330207	0.00148064551852165
SYT1	40.9880640745098	15.8730160534314	-1.36862756833775	5.5694265073043e-07	1.69913115529922e-06
HLA-DRB1	55.0478303872549	170.069265382353	1.62736483450128	3.64263427562289e-23	3.22666072512693e-21
ACTN1	6.39670516666667	12.8058275441176	1.00139959243404	1.13573930149675e-11	7.40422528670063e-11
MKI67	1.46412478373039	2.95374310254902	1.01250583909666	2.67575811530742e-07	8.55256826812998e-07
SLC24A4	2.99303485151961	1.49218340176471	-1.00418421225045	1.79906175431365e-17	3.49520172421641e-16
CDC45	0.843004938039216	1.93424571921569	1.19815809381826	2.96736177515888e-09	1.26429773312942e-08
RRM2	1.34414343198039	3.88876633210784	1.53262545418897	3.22149012883135e-10	1.61163568174987e-09
CDH18	2.82611445735294	1.33938680043627	-1.07724724028646	2.00264205990497e-18	5.00351382005599e-17
CTXN3	1.13082912609314	0.249532018254902	-2.18008409801015	6.80426847203195e-07	2.0477469407277e-06
SCGN	1.59500030873529	0.744792971676471	-1.09864533932674	7.42336488647258e-13	5.94761309405112e-12
ASIC2	1.41368373176471	0.701449872058823	-1.01104748476764	8.14237520565878e-12	5.4427617861755e-11
SIGLEC1	0.813229319460784	1.86235864171569	1.19539679019752	9.13607216290137e-08	3.13197905514132e-07
NPTX1	16.4160525338235	8.00038778142157	-1.03696541819537	4.30123046102016e-07	1.33505724699197e-06
SPATA6	2.48351345137255	5.4076635995098	1.12262284627265	7.72346466194724e-21	3.48160593853686e-19
KLK7	1.14866509629902	0.378402122681373	-1.60196614175736	1.09367316351342e-09	4.98150232370532e-09
TNFRSF12A	3.02899866813725	14.2699172877451	2.2360641237045	7.20210161988194e-27	2.07338684588738e-24
FSTL1	5.41229148039216	16.0279622303922	1.56627957195701	5.07681691510468e-25	7.65571903138464e-23
SCIMP	0.552427480735294	1.14443580088235	1.05077954071491	8.97813015709908e-16	1.2241762615713e-14
TTR	0.0204927476323529	259.108044030348	13.6261527529604	0.0118652940074164	0.0180659866639062
RTN1	86.213090245098	39.8298489411765	-1.11405693075317	1.18280997620771e-35	7.49132698431153e-32
THBS1	1.02342134612745	3.64436973970588	1.83226910530885	7.00348824093904e-05	0.000154337483555976
COL1A1	1.76030000455882	14.1759514583333	3.00955233821691	3.51959515445822e-19	1.07948454773662e-17
DENND2D	0.334270665	0.805413421372549	1.26871276133295	4.2883530296304e-19	1.28721724706939e-17
FLNA	23.2890836029412	49.6883613284314	1.09325409168502	3.22448866710594e-26	7.04217205969499e-24
PIFO	1.87667496568627	5.72467781127451	1.60901569817022	7.87009601823078e-14	7.38448194540217e-13
SOCS1	0.546877982990196	1.34953519539216	1.30317171599956	6.29864421996117e-10	2.97816074409288e-09
CHRM1	9.21553611911765	3.47340344551471	-1.40771810439913	9.0734196438992e-17	1.51227640301673e-15
SERPINA3	0.291758868083333	0.926118738078431	1.666420666217	3.09339848798266e-10	1.55554103403241e-09
AK5	12.6775814765196	6.16764804676471	-1.03948720020988	4.05731788592926e-06	1.08793492085237e-05
CARMIL2	1.45364642818627	0.638962223823529	-1.18587385880161	5.99105223254688e-15	6.79397122915589e-14
SLC47A2	0.564426809946078	1.30755976568627	1.21201846854935	0.0120397790173648	0.0182994817390161
FAM163B	20.3966701240196	9.21850790264706	-1.14572848133506	5.78241750526457e-16	8.19305173816402e-15
KSR2	1.55785244343137	0.571564774779412	-1.4465696789841	5.79328671841224e-31	1.46767125724256e-27
LAMA2	1.44079869656863	2.88783940490196	1.00312173380072	2.46533130335053e-08	9.20375821383471e-08
CD163	3.47153578264706	9.90395081970588	1.51243010853555	1.44089111442508e-11	9.17174258614195e-11
LEFTY2	1.05165236905882	3.02517815941176	1.52436221774044	2.61545059166558e-14	2.63566092666304e-13
MMD2	21.5475124921569	10.5939367029412	-1.02428253608929	8.61638315351244e-16	1.1799321665464e-14
CUX2	4.02675345490196	1.86074551927941	-1.11373638152283	3.54590988254537e-18	8.31778527448189e-17
DES	0.493242276828431	2.3893818987598	2.27626909393123	1.98360812274371e-05	4.74259905100002e-05
HLA-DMA	9.42191059803922	21.9166013284314	1.21793254485677	5.39494843889662e-22	3.43406089826651e-20
OIP5	0.704117178872549	1.5071618127451	1.09794687004639	1.25369930401897e-11	8.08996896791049e-11
TGFB2	2.54593844215686	9.22497966813726	1.85734819450985	4.15311312832005e-09	1.73050934198783e-08
SMC4	1.15236710833333	2.71174754068627	1.23462248436033	4.25082292093039e-14	4.13557403528612e-13
NELL1	2.11998489294118	1.02319544881373	-1.05097223192791	2.22681396200401e-10	1.14476673931432e-09
SERPINA1	2.15040799803922	6.3428095577451	1.5605116169665	1.15204097749257e-18	3.07867153204607e-17
ACTL6B	17.7831455833333	6.54146917308824	-1.44282394127941	1.1978939526723e-29	1.37942933622727e-26
ANKRD45	0.612651767009804	1.30551963186275	1.09148497239416	0.000353866313607422	0.000697870869448111
NSG2	80.7368888970588	34.9181189088235	-1.20925215437338	8.64878251369529e-25	1.20389151759317e-22
SEZ6L2	44.8659462990196	22.1559363882353	-1.01792753888091	4.84158446061488e-19	1.42293156293756e-17
CEP112	0.537759080392157	1.09170273088235	1.02154818014567	4.76432094026429e-12	3.32321879682422e-11
GAS2L3	0.252836729901961	0.906215349215686	1.84164786619483	3.31170943989834e-19	1.02315667012664e-17
ARC	11.8960506303922	25.1072936573529	1.0776238345903	9.75960126585928e-07	2.86899209177627e-06
EFEMP2	3.12331939068627	7.64135991764706	1.29074930776355	2.72258330577363e-06	7.48414989892243e-06
BGN	26.3258276568627	56.9181831617647	1.11241072271679	1.57749377964233e-18	4.07798238912845e-17
ABCA4	0.0611402355980392	0.995867975132353	4.02576047641412	4.86933600593108e-05	0.000109711631424989
IGF2BP2	0.215448464754902	1.62399567872549	2.91413307044983	4.09732337554612e-23	3.55484898616731e-21
LRIT2	0.694011039372549	0.314747390686274	-1.14076419360661	5.5386780232398e-24	5.99644739490415e-22
MARCHF11	0.735536650808824	0.278848042392157	-1.39931808803246	3.02074245163255e-17	5.58403410402711e-16
WDR38	0.293738390098039	2.22468649117647	2.92099830599926	1.11364885743695e-06	3.24438594230769e-06
SEL1L3	1.2163726775	4.91871677401961	2.0156966696041	1.73041241337671e-08	6.60612840272537e-08
ANGPT1	0.634020715441176	1.47289236083333	1.21605011827367	0.000222178105857951	0.000452682976822047
RAB3C	7.40708275343137	2.9183030835049	-1.34377573169188	5.16509997748431e-18	1.1458199897512e-16
TACC3	1.79123800245098	4.63154782009804	1.37053736781756	1.76845040554859e-14	1.83614436779377e-13
FGFBP3	16.2652203333333	7.86489877794118	-1.04829026243262	6.9381093967049e-11	3.84617206687357e-10
CDKN3	1.04691434460784	2.14347930343137	1.03381107702739	5.59375687160531e-07	1.7061429880237e-06
CFAP45	0.0746727663970588	1.33865885383333	4.16406235888732	1.03749578784298e-07	3.53468508461727e-07
NR4A3	0.925849621470588	2.07578473588235	1.1648070484067	4.76587727701207e-06	1.26084727376591e-05
HAMP	1.08557268715686	2.39301711759804	1.14037438838094	2.54747131581875e-11	1.54470173085094e-10
ANXA2	3.88486627254902	12.0425970539216	1.63220970777439	8.63212288187873e-21	3.80986413047937e-19
FAM183A	0.103175364215686	3.35694624254902	5.02397899792388	5.81267918343047e-12	3.98642161432127e-11
SLC6A17	10.2255550495098	4.71539389843137	-1.11672895971383	7.83761446335062e-08	2.71551045971724e-07
PTX3	0.810385262254902	2.85600429857843	1.81731830827406	1.42943424752983e-06	4.10488406562239e-06
CKAP2L	0.495257050784314	1.37130664171569	1.46930179279873	6.64263344766228e-10	3.12912747793001e-09
SPRY1	1.93416208578431	5.05419844803922	1.38577361140629	2.51734826544242e-13	2.15600070847594e-12
PLAT	2.18465736764706	8.77143418872549	2.00540572101471	9.69375286821514e-19	2.65780882211431e-17
GLP1R	1.01231293053431	0.310638044460784	-1.70434889568606	3.18725286849635e-15	3.83408661778189e-14
CLEC7A	1.03134801936275	2.08899894841176	1.01828052648515	1.34205853226576e-13	1.20480903105672e-12
NGB	2.65398764811275	0.804070703029412	-1.72276738606695	4.67723214870826e-09	1.93489548098261e-08
RAD51AP1	1.21652670490196	2.6584274745098	1.12780511797048	2.80743445046384e-11	1.68859317113131e-10
MSR1	1.23493441421569	3.39461051053922	1.45881162844051	1.24271112093797e-19	4.27756026329382e-18
RYR2	1.38344982765196	0.540190351328431	-1.35673054762729	2.31812140953087e-07	7.48308967750447e-07
KIF20A	0.574328730112745	1.89658116558824	1.72345247640242	1.51323296790487e-13	1.35081902779781e-12
IQGAP3	0.602656934166667	1.42911437318627	1.24571250243689	5.29868281507366e-11	3.02199077976308e-10
IGF2	4.71562192990196	18.8913537343137	2.00220612593462	6.44144082836133e-08	2.25896265151863e-07
MMP19	0.200732851715686	0.928845442401961	2.21016180977827	5.83359376243952e-15	6.64515577237603e-14
FGFRL1	4.32285941470588	9.50125376372549	1.13613198216183	9.88541875082926e-07	2.9039563848969e-06
F5	5.81820199352941	2.60586551333333	-1.15881075462543	1.14154908417206e-12	8.84403807290978e-12
STC1	0.257697659647059	0.833219412607843	1.69301701711186	5.80957862296359e-08	2.05157324831558e-07
SNAI1	0.425070291078431	1.00554665980392	1.24220669266456	1.59799795181592e-09	7.08499826939176e-09
GTSE1	0.7855770375	1.97757370328431	1.33190679904398	6.43410216085986e-10	3.0388058192249e-09
C1orf115	12.1663585593137	6.00194704705882	-1.01939493241095	0.00214529287292119	0.00373018871946365
CABP1	6.17116785686274	2.17957440892157	-1.50149707969546	9.78635240874317e-15	1.05861422682792e-13
HLA-DQA1	1.92062042138235	7.31281306220588	1.92885406027045	9.61379141752202e-23	7.61111849285946e-21
HLA-DQB1	3.86729222828431	11.6621176642157	1.59243409438917	1.62532344226944e-18	4.17605923797708e-17
CLIC1	13.2016901862745	36.2457217254902	1.45708806943983	8.15806619901437e-29	5.43885392331132e-26
CLVS2	3.42722458460784	1.30216462719608	-1.39612888026412	1.60435803837966e-21	9.03217923206896e-20
CHODL	0.308791225735294	1.45367204318627	2.23499816132967	0.000208640066103766	0.000427160775389753
CACNG3	6.34448888029412	2.32027691405392	-1.45120694904425	2.43543512451352e-09	1.05253008264117e-08
PLEKHA4	4.43640571862745	14.5338976745098	1.71195844007812	5.8727936244136e-26	1.19984962645882e-23
CACNA1I	1.55116478279412	0.550975246431373	-1.4932925447326	8.44775226491206e-20	3.01430078703214e-18
SNAP25	162.771675181373	60.1158736260294	-1.43703177924373	1.85130191543529e-14	1.91120141506266e-13
G0S2	0.684219116323529	3.21629142269608	2.23286781550204	0.00020588993873106	0.000421735868752542
SP140L	0.538603634803922	1.16840502352941	1.11724459501339	1.96337774526852e-21	1.06738651928396e-19
ITPRIPL1	0.5591209725	1.34049637593137	1.26153495270393	9.91421862443891e-18	2.07233345405557e-16
GNLY	0.353483498676471	1.23343173573529	1.80296309810626	5.82036906462632e-13	4.72606506036036e-12
GABRA5	4.690444275	2.32601530969118	-1.01186398751979	4.27570566710497e-06	1.14142412603865e-05
CDC20	1.56045840588235	5.96640264460784	1.93489143905695	1.31835737350069e-18	3.47185714139984e-17
SNAP91	20.7805045	10.1704174321569	-1.03085178574908	2.09626229418862e-22	1.47518636002707e-20
SLC17A6	1.12880457810784	0.473468113813725	-1.25345656988786	4.13463904342494e-15	4.8719509547036e-14
PRF1	0.360934420245098	0.782720796568627	1.11676104585223	1.10166681534732e-10	5.9306474925646e-10
CENPA	0.379796138004902	1.30807250509804	1.78414536965196	1.39394833023939e-13	1.24962091289047e-12
TP73	0.321472642710784	0.70882494877451	1.14073341428322	0.000152841805454735	0.000319321647648875
FZD6	0.938250367156863	2.26623824509804	1.27225468199638	2.0470546006561e-13	1.77724747268751e-12
SEMA3A	0.491386613289216	1.19522043769608	1.28234626244117	0.0229038697413694	0.0329311371184933
CALY	8.25102937980392	3.82834992167647	-1.10785141583214	8.06267388298095e-09	3.22481496923649e-08
CELF4	8.97781548083333	3.81418564877451	-1.23498937914626	3.03562043352727e-16	4.53981157396575e-15
SKA3	0.739022178676471	1.70921392323529	1.20964340773132	1.29674398856158e-07	4.3454645775422e-07
MEDAG	0.158721237156863	1.37076351544118	3.11041261725741	0.000694422877539632	0.00130546966307428
AQP1	59.035602202451	241.364369085784	2.03155555854511	2.10854946973132e-10	1.08927390428575e-09
PDGFD	0.698701541098039	1.71455418602941	1.29508527182371	2.6239517169821e-09	1.12746256441697e-08
C1RL	1.64746542696078	3.64322553529412	1.14496811870318	1.02835100740778e-13	9.47354342606135e-13
MAN1C1	3.4724778372549	7.65886726127451	1.14116554841124	3.41742157649957e-13	2.84792625720527e-12
FAM181A	2.01656973498039	4.86001238132353	1.26905669280152	2.69477853683561e-05	6.32828322693672e-05
ABCC8	9.08961032892157	3.25619241702941	-1.48103249269852	5.92473529446822e-28	2.68030792767961e-25
ARL9	0.304313948872549	0.71833948627451	1.23910535660426	0.00295111247479224	0.00501028571480945
CD302	0.993277306372549	2.07135907205882	1.06030921241997	7.96291761702589e-18	1.69808547903816e-16
MXRA5	0.621717552303922	1.62183657754902	1.3832972407446	1.32464264405761e-09	5.94587114538545e-09
FREM2	0.492442936176471	1.59273381263235	1.6934767138091	8.60517118540013e-14	8.02663500776609e-13
CYP27B1	0.168191936666667	1.09878375171569	2.70772703405973	1.25579072325785e-07	4.21715299350668e-07
CD93	2.32240720294118	5.56517314166667	1.26080562127521	4.56338134253326e-21	2.19788408615471e-19
TIMP1	8.71052425980392	61.6118556813725	2.82237653074558	4.07982967817384e-21	1.9800460740777e-19
NOG	12.2646466710784	5.93388797745098	-1.04745607592317	3.01314270559184e-18	7.22868913858558e-17
NUSAP1	3.88027786372549	9.73317729460784	1.32675086830126	1.6940387667994e-11	1.06387650267962e-10
SLC16A4	2.67804854313725	5.55783166127451	1.05334002640657	1.75543973145026e-12	1.31887040796444e-11
GABRB2	4.82360845426471	1.57458828647549	-1.61513815339519	3.06839025305765e-10	1.54357821030505e-09
CLVS1	1.15087858671569	0.481698981519608	-1.25653186401684	1.12424106452568e-19	3.90157851077994e-18
SMIM43	3.20890134011275	1.2375583124951	-1.37458292852252	2.55862948304571e-07	8.20510371183291e-07
AMER3	3.1858870977451	1.10997749516176	-1.52116471501337	7.00233939781558e-30	1.00466418044311e-26
NEFM	20.2800050441176	6.26186327444118	-1.69539409797402	7.22558211544063e-07	2.16835936167464e-06
TTK	0.447342793504902	1.20077629661765	1.42451472298206	2.00736961340014e-10	1.04082484211787e-09
MT1M	6.77315638137255	15.6031682622549	1.20393879088038	0.000101773408128957	0.000218761880327422
GJD2	1.25602798723529	0.464584536877451	-1.43485556946491	5.16556016855932e-17	9.05008999379542e-16
FRMPD4	1.65856408867647	0.637177040897059	-1.38016857151511	5.1357956222935e-09	2.11217932297376e-08
C9orf64	1.80650544117647	4.04433642745098	1.16270141241896	1.80036819447214e-07	5.90656926168832e-07
TNFAIP6	0.511730897696078	2.40389601029412	2.23191723883151	2.68201654401653e-11	1.62085417762678e-10
DNM1	25.5346032696078	12.3929189738235	-1.04293761054297	1.85387408302422e-05	4.44754223667951e-05
PKIB	0.800366681813726	2.39138529117647	1.57911357432348	5.33909893817561e-10	2.55112660316373e-09
SV2B	6.42136612392157	2.22363891271078	-1.52995772453738	5.99726232154436e-07	1.82132154943664e-06
HGF	0.365298442303922	0.933593383676471	1.35371873497277	1.0422353783479e-10	5.63225065594405e-10
PLAU	1.50622096715686	6.0404042372549	2.00371166788652	6.55004971421968e-23	5.38762855389745e-21
BCL2L12	0.925639884313725	2.04989011519608	1.14702364154819	4.48380884814538e-28	2.18447717997914e-25
CXCL9	0.266458332495098	1.21477269629412	2.18870453355758	1.25060149036532e-15	1.65014261233932e-14
S100A10	28.6669785980392	57.7112980735294	1.00946392380162	3.30344583132203e-09	1.39995812463554e-08
PACSIN1	27.2464888317157	10.4100856427255	-1.38808838875733	4.7884836310436e-08	1.71102178150717e-07
SPON2	0.481318274754902	0.991245278431373	1.04225088811159	3.09127149948149e-09	1.31443894205881e-08
FAM114A1	1.66052620784314	3.51644948823529	1.08247900110826	4.45772472871917e-18	1.00832141319082e-16
PROM1	1.11557357058824	2.41378089264706	1.11350906301809	3.06088382392386e-08	1.12742702522953e-07
CNTN4	1.05678772745098	0.49304278745098	-1.09990085994777	2.61069761457169e-12	1.89619877773966e-11
ADAMTS1	2.22303052303922	4.67762578284314	1.07324869127304	1.51666589729101e-08	5.84650241052502e-08
KIF14	0.27762149877451	0.807657694901961	1.54062467971837	3.37562513470969e-12	2.40084467048667e-11
KDELR3	0.480913048676471	1.19709776176471	1.31569299902823	3.15172420814991e-13	2.64740653479011e-12
SERPINH1	4.28625770686275	11.8712705294118	1.46968385019278	1.06151228864565e-27	4.0658338065629e-25
AURKA	1.05489588578431	2.28356966519608	1.1141901854579	4.92965077295928e-14	4.75944255648439e-13
TGFBI	3.71485873431373	7.6668079970098	1.04531870014735	1.08036948162664e-08	4.25397582336483e-08
IL13RA2	0.856014970343137	5.57226932176471	2.70255705629126	2.46034703146304e-05	5.80357837011961e-05
CDH9	0.767653632740196	0.307688181828431	-1.31898647867148	1.17675435914699e-12	9.10564903317955e-12
CARTPT	3.08381085504412	0.385367620406863	-3.00040701770258	9.21604460922852e-06	2.32317685701687e-05
GABRD	21.7626301352941	9.27409975490196	-1.23057377491746	2.69570643699092e-19	8.45210728647623e-18
BUB1B	0.781168177745098	2.74962461970588	1.81552958972169	1.96781345532248e-11	1.22367663419587e-10
ADGRE5	2.35559290147059	5.43167983578431	1.20530821295025	4.5269920105574e-15	5.28510670946826e-14
CTHRC1	0.79813929254902	2.44710598382353	1.61636413070904	9.40504223300902e-06	2.36752126322586e-05
GRM2	1.02048423813725	0.421386359509804	-1.27603838018055	3.14243706369409e-12	2.25142818358671e-11
HPD	0.224546244230392	1.24244800043627	2.46810097579063	1.21781245989076e-11	7.89055264932801e-11
SLC4A10	5.51861027205882	2.14210241578431	-1.36527754679519	1.94495536081097e-12	1.45007354652105e-11
CPNE9	1.72334689088235	0.618320932892157	-1.47878537639672	4.7884836310436e-08	1.71102178150717e-07
S1PR3	2.95749120098039	6.53482794852941	1.14377537637132	3.36701905094944e-18	7.9868970633664e-17
IGFBP2	2.72260699166667	24.3196934132353	3.15906439204155	5.13649474337624e-22	3.28605954112863e-20
BCL2A1	1.11589909622549	2.35266984411765	1.07609229868454	1.05747616385312e-09	4.82878535238914e-09
SSC5D	0.420801279411765	0.902913457598039	1.10144862394083	3.22149012883135e-10	1.61163568174987e-09
ANG	0.659390337156863	1.33308105686275	1.0155598542193	2.94690652589563e-18	7.08320018283111e-17
CLSPN	0.300846611519608	0.854716504392157	1.50641787321412	2.52549408400277e-08	9.40618452280597e-08
S100A4	2.30442654019608	7.89143129803922	1.77587921228246	7.54142248954468e-21	3.41168566696652e-19
PVALB	3.55692558676471	1.68227451348039	-1.08021764886557	2.08914261951925e-08	7.89003266590648e-08
BVES	1.24615691137255	2.57356331568627	1.04628153814725	8.67509892071329e-11	4.7426619779316e-10
C1QB	78.8119381911765	163.293125882353	1.05097797296038	2.32886173397904e-16	3.58005965829035e-15
SYT13	9.73368469892157	4.19222928180392	-1.21526841942648	5.03662680343202e-11	2.88683039452821e-10
PSD	26.651031872549	12.5968286431373	-1.08113082331129	1.56273706809338e-20	6.42700988361651e-19
CDK1	1.66094082009804	3.73061770019608	1.16741385522866	6.26521690637042e-10	2.96456864224857e-09
CELSR3	6.58929210196078	3.18090560083333	-1.05068592464541	9.8569123618982e-23	7.70725363507188e-21
SIGLEC9	1.06342692892157	2.17708312401961	1.03367558761425	2.68161271783991e-15	3.28510525114876e-14
KCNJ9	19.9792376372549	9.72216142528922	-1.03915254045764	3.33909483239977e-21	1.69864715831357e-19
CAMKV	15.8083332254902	6.50982024284314	-1.27999565148858	2.15734873697576e-11	1.32656002190641e-10
SPINK8	1.17356977205882	2.71622319656863	1.21069841636784	4.26606144318689e-16	6.18994276069282e-15
MCF2	1.83494329852941	0.864244954558824	-1.08622330192	1.50229203127475e-20	6.19854500330855e-19
NEFL	38.9499179841176	14.872447073598	-1.38897824624752	3.56431800131628e-06	9.63491594593967e-06
NKG7	0.676440750686275	1.51958302897059	1.1676400254073	2.92506610710539e-12	2.10761162563731e-11
XKR7	2.42406759333333	0.770657571245098	-1.65326805755205	1.93177906061905e-27	6.4394329897004e-25
TAFA2	2.47322116862745	0.930086405539216	-1.41095460425869	3.58082811887629e-22	2.38728156746347e-20
SDC1	1.1341576495098	2.47976336343137	1.12858126414987	5.28843881285611e-05	0.00011848011043942
GAPT	0.326716172529412	0.854923590245098	1.3877576129764	2.36694238741077e-15	2.94230218069992e-14
CDHR1	11.1419607647059	5.09271148235294	-1.12949724922417	2.22255954896828e-25	3.8044813252407e-23
XAF1	0.518868972941177	1.25665734921569	1.27614915195445	5.01518554912319e-07	1.53931076691891e-06
COL8A2	1.29654701745098	3.30848725946078	1.35149719949795	2.22100627710164e-13	1.91514543989425e-12
NEUROD6	2.66455689968627	0.710603101073529	-1.90677975141659	2.27377248056858e-07	7.34929216926823e-07
SOCS3	4.34474102941176	13.6824692294118	1.65498651994974	1.13573930149675e-11	7.40422528670063e-11
KRT17	1.31079560123529	0.524297321583333	-1.32198565575131	1.43199463509387e-05	3.49298595084422e-05
GZMA	0.316653318627451	1.02459125151961	1.69407237399406	3.48516200615972e-11	2.05190713900202e-10
RIMS3	14.0482253887255	6.57875249607843	-1.0945019544567	0.000269661343518151	0.000542534980677322
SELL	49.1171838764706	22.5696125338235	-1.12184619533414	9.53604595712041e-11	5.18425296733237e-10
MX1	3.31350321323529	8.49815354019608	1.35879209129302	3.88657788084712e-07	1.21378900435627e-06
AQP5	0.153073572441176	1.40842121951471	3.20178173462409	0.00478545823294179	0.00786319878540325
UNC79	5.80374062843137	2.48375867622549	-1.22445803912471	7.19816163104894e-28	2.94126172195151e-25
LSP1	0.852551797598039	2.57140952647059	1.59269999998199	9.69375286821514e-19	2.65780882211431e-17
CD2	0.234863351926471	0.798168498171569	1.7648717273998	3.50189526736957e-14	3.44937519843409e-13
FOXD1	1.63191050882353	3.57146287833333	1.12995318152873	1.57107106795412e-15	2.02861949212791e-14
CCNB2	1.10818031808824	3.3751064547549	1.60674035785014	1.42062750893795e-13	1.27263710436471e-12
COL4A1	5.55004208382353	19.9681415073529	1.8471294472171	1.37892947752432e-23	1.32324997665156e-21
SNX20	0.31586837504902	0.689174708578431	1.12554625759537	1.37643637438164e-13	1.23479600242863e-12
CD248	1.47363754019608	4.96088915735294	1.75121700405796	2.38243008821665e-21	1.26799335829581e-19
OSMR	1.56303939509804	4.49759205098039	1.52479866830655	2.12554990045349e-18	5.25866027129773e-17
PRLHR	6.11721842637255	1.89546759620098	-1.69032199778337	1.36947079628633e-29	1.44373019106322e-26
FOXM1	2.50788821323529	6.43246961813726	1.35889969503804	3.25748124115126e-08	1.19462984602383e-07
CRYM	7.65555901530882	3.74911400540196	-1.02995803170194	0.000130311200873387	0.000274833829747451
NPNT	1.24291090196078	6.42242845098039	2.36939603234507	1.90111318086303e-16	2.9914783431046e-15
RBP4	3.94298577294118	1.81836726114216	-1.11664489048289	1.26678446397326e-05	3.11640295302958e-05
GPR179	0.736961416862745	0.346020136083333	-1.09073309431954	1.35253031500934e-19	4.56866706672622e-18
KCNV1	1.38620070178431	0.489546681691176	-1.50161781140686	9.77094093509365e-06	2.45231838368994e-05
MCUB	1.07914624166667	3.24794263480392	1.58963576540489	4.53385761007325e-14	4.39742529454807e-13
CCN1	13.5031044352941	33.5656117892157	1.3136928095269	1.68445792306568e-13	1.4920998959072e-12
CDK5R2	14.9246340970588	6.53831584828431	-1.19070458520516	7.76322544338962e-17	1.31115702255222e-15
EMX1	1.00837064068627	0.439975416122549	-1.19653119928652	1.42653792696509e-05	3.4803489374329e-05
EMP3	2.33316234607843	17.2100374294118	2.88289163352144	5.09076093294406e-14	4.90377709031197e-13
CACNG2	4.89680135882353	1.64773587359314	-1.57135467160434	4.01481207707548e-29	3.39037497202101e-26
FCGR2A	2.58038123431373	5.77393428480392	1.16197045776718	2.46637203727219e-20	9.5832928208978e-19
PHLDA2	0.235695483529412	0.782160174362745	1.73053996604326	1.82247877693226e-06	5.15297738111628e-06
CASP1	1.54820254754902	3.49388587303922	1.17423825563983	2.46637203727219e-20	9.5832928208978e-19
CHN1	47.4145561519608	23.0818954803922	-1.03856832828608	0.000130311200873387	0.000274833829747451
GJC1	0.709814828431373	1.85285661519608	1.38423662302728	1.05060107366164e-23	1.02368952308246e-21
TTC12	0.373239520588235	0.89264205877451	1.25798002939765	4.14002342731242e-06	1.10823492717173e-05
CREG2	8.24206343122549	3.61680847312745	-1.18828836410839	2.70032356357056e-06	7.42940890090102e-06
TENT5B	0.313440691411765	1.10589969323529	1.81895614665477	9.59397628813627e-09	3.8000906079369e-08
HECW1	1.82947622205882	0.814319378960784	-1.16776402417621	6.35729692700349e-19	1.81369099491787e-17
S100A11	29.4427669215686	78.4627142205882	1.41409398581852	3.28593910716709e-21	1.67834639800345e-19
NDC80	0.707167164558824	2.16908746916667	1.61696503767599	4.2733900913356e-13	3.51728604853464e-12
NRGN	197.510317547059	78.8096047372549	-1.32548464817286	3.31280642550174e-06	8.98572141152688e-06
RBM47	0.545962071960784	1.32415888862745	1.27820360899172	5.8098381372557e-18	1.26448831073227e-16
RDH10	2.29478835980392	6.28325547107843	1.45315113473422	8.49617017523056e-14	7.93665100366117e-13
SRRM4	3.09295119887255	1.14244548189216	-1.43685874976191	5.79863171173742e-21	2.70041426075654e-19
PRR29	0.430212129117647	1.24414218598039	1.5320312675134	0.000124230089327018	0.000263059602391397
OLFML2A	1.0988840254902	2.27436111323529	1.04942220277316	1.66420351484499e-08	6.37449831343861e-08
SOD2	13.0118045098039	27.1804089411765	1.06274610973788	4.84906274530137e-10	2.34171093384417e-09
RAB42	0.461834380343137	1.1310439527451	1.29220751323817	1.80350173529689e-14	1.86641801315406e-13
PHF24	8.64191942039216	3.97676657426471	-1.11975589668421	5.10163316397942e-06	1.34461896146748e-05
MBNL3	0.330940619117647	0.724704307254902	1.13082009237616	1.1694155860561e-14	1.25215445719126e-13
CAV2	1.01132588137255	2.45875711176471	1.28168127099767	6.19507610812125e-16	8.71922545128576e-15
RNASE2	1.60639007901961	3.88803684088235	1.27521962476676	2.74402421318472e-11	1.65516927182909e-10
CDH8	1.02034689352941	0.497598584705882	-1.03600543018195	3.12904582981827e-06	8.51646401510701e-06
MGARP	0.5830846225	1.33909742916667	1.19948375048321	0.000341586237106308	0.000675229847912859
COL1A2	2.66498349460784	12.9852262593137	2.28467264938724	6.35729692700349e-19	1.81369099491787e-17
SVOP	8.64215669191177	2.75135970568627	-1.65124662260929	1.5346557111692e-24	1.86918114359426e-22
NCR3LG1	1.57581209210784	0.752030712303922	-1.06723202404151	1.22457726074441e-14	1.3079022058895e-13
SLC6A7	2.51605143654902	0.770952561588235	-1.70644742027921	1.31465480444754e-07	4.40199112025826e-07
TENT5C	0.399811258823529	0.896865296568627	1.16557221840056	7.5008142715409e-12	5.03779503592834e-11
ENPEP	0.377695675196078	0.937659018872549	1.31183911557112	5.72509376358134e-18	1.24818868680353e-16
KCNJ3	3.77454649303922	1.72960690264216	-1.12585913106573	4.37945077963786e-10	2.1295394635575e-09
CENPK	0.374600444558824	0.949408044607843	1.34167566248275	1.12914978507141e-11	7.37264965335028e-11
STXBP5L	2.24851703397059	1.00092109784314	-1.16764556173675	1.18026857264632e-15	1.56549340415821e-14
MAL2	4.72030621348039	1.80283633027451	-1.38861202419315	9.52488556856152e-08	3.25821564939154e-07
OTOS	0.445914789509804	3.23434919348039	2.85863549148683	1.2140090378674e-05	3.0023140341012e-05
FBXO17	0.746297274754902	2.34936699931373	1.65444977425656	1.42653917132325e-05	3.4803489374329e-05
COL15A1	0.261368386715686	0.909541120588235	1.79905421053917	1.92242043753496e-13	1.68171959131598e-12
AMIGO2	0.854202657009804	2.00185255980392	1.22868543026718	1.17293756400836e-05	2.90698495857834e-05
XKR8	1.15952314313725	2.91919626323529	1.33203959400203	1.39562978798281e-09	6.2445929086465e-09
ST14	1.02357053357843	2.19700124039216	1.10192516332233	2.97826026956461e-14	2.95655351368142e-13
VSNL1	45.9020361465686	15.7965210032941	-1.53895129399484	6.08896621854222e-08	2.14724206821476e-07
CCNB1	3.04442651372549	6.59816651127451	1.11589469656836	3.21105338162558e-08	1.17862686714144e-07
EMILIN3	0.995441078460784	6.63035109220588	2.7356774378884	2.1864278367018e-07	7.09412945888876e-07
IQSEC3	6.25097283529412	2.66913614696078	-1.22770783688051	1.16071105821833e-18	3.09531094198981e-17
MSX2	2.68513573882353	1.2031943870098	-1.15812527922324	1.3676887109642e-11	8.75860106258014e-11
CFI	2.86508456911765	7.80173010490196	1.44521636640512	7.07966399368694e-10	3.32141125214935e-09
HOXA10	0.173873559107843	1.24523433558333	2.84030679845289	1.70993537265767e-21	9.46727537529921e-20
RAB32	3.66026788235294	7.46941749803922	1.02904650070125	2.62399419352573e-21	1.37917570329421e-19
SULT4A1	22.4493368023529	8.52778997777451	-1.39642901255626	6.10065954921219e-10	2.89210533345325e-09
FBLIM1	1.01376242107843	2.38615989509804	1.2349711292674	1.04813756653176e-13	9.63480301542656e-13
BST2	23.8837719362745	53.3235929264706	1.15874329428489	2.63772689947372e-17	4.92803637693711e-16
APOL1	2.30154197205882	6.10444632205882	1.4072596951024	3.45690119352472e-14	3.41032456529421e-13
VAV3	0.261557413088235	1.49520190960784	2.51514075201973	4.46026709824097e-08	1.60187704376009e-07
RAC2	1.54784184460784	3.25821213480392	1.07382247021265	4.55039990920251e-17	8.11829797885467e-16
APOL4	1.30486761171569	3.77519413745098	1.53264739386574	4.96584853935517e-12	3.44481946593713e-11
SPRY4	3.44044129558824	8.50447969068627	1.30562934644331	0.00229457362334174	0.00396472024101348
KRT222	1.06937881791176	0.368379764328431	-1.53750728621145	1.15279324186677e-13	1.05131703065889e-12
CCK	14.7726647117157	6.11059619994608	-1.27354503151034	2.25641565013154e-07	7.30250818605422e-07
PCLAF	0.718403361029412	1.76067888372549	1.29326580662561	4.39117938036913e-09	1.82370718725035e-08
FILIP1L	1.80178464852941	3.67475511862745	1.02822152483919	1.95067156618653e-14	2.00724262622947e-13
CAPS	4.07266310833333	8.78186947058824	1.10855561191245	0.000271426628317798	0.000545826496412375
SLN	3.91623949583333	11.9093519273039	1.60455400791441	0.00113428337833026	0.00206794948530962
HOXC4	0.467946836612745	1.28425385073529	1.45651385968969	2.18681382121723e-17	4.17803479236179e-16
C20orf204	0.888937422647059	0.427318533676471	-1.05676997213058	2.20745803779214e-11	1.35605581788133e-10
TNNT1	2.68687249808824	1.04772851029412	-1.35866293082417	4.86471151971575e-21	2.31659025639998e-19
C7	1.01971510318627	2.1922597277451	1.10425259567958	0.00303285817337844	0.00513873922982674
SRPX2	1.0913906572549	3.8269741279902	1.81003654896988	1.2839161680493e-13	1.15918503925021e-12
HSPA6	2.33174507142157	5.23232483240196	1.16604204079437	4.82106752592925e-12	3.3572546647029e-11
OLFML2B	2.91985437352941	7.31568859313725	1.32509724809433	4.17147182966222e-18	9.52072678672637e-17
PRSS23	1.47110148921569	3.03832588088235	1.0463798373627	2.19317020977484e-19	6.98012237367284e-18
ELAVL2	5.51539688039216	2.51778386965686	-1.13131025864148	1.52959053029193e-19	5.12574689079573e-18
SPOCD1	1.01286632514706	5.69572161539216	2.49143485030102	1.09503847766482e-20	4.71797700563955e-19
MSLN	0.414772945980392	0.934089251911765	1.17123860968773	4.49454014602402e-07	1.39164849742572e-06
SEPTIN14	0.00595251796568627	2.46751532879412	8.69534326194246	0.0207096556299497	0.0300319642661217
SOCS2	1.07411555098039	3.69390612696078	1.78199800003362	1.50093817067974e-17	2.97999746206901e-16
TCTEX1D1	0.298719330946078	3.15162287040196	3.39923240277188	1.27166007357319e-05	3.12718271247362e-05
CD48	0.354700092240196	0.838338467696078	1.24093312449117	3.43651630108857e-12	2.441410655406e-11
NPM2	4.69498390612745	2.09600505387255	-1.16347801699686	1.02286121710427e-06	2.99643455991207e-06
NAPB	30.271541254902	14.3605756323529	-1.07584855125729	9.4523512982044e-09	3.74868296475752e-08
SLC2A10	1.27325272843137	3.4575021627451	1.44121134504899	1.19847381483442e-12	9.25110774680536e-12
MARCHF4	5.33905324279412	1.78591871246569	-1.57991751958125	1.27911396870696e-24	1.65088796043497e-22
HLA-DQB2	0.696259197632353	2.92435738219118	2.07042324629386	1.51241675037583e-13	1.35081902779781e-12
TKTL1	0.511242783387255	1.55767226916667	1.60731124696818	4.58001439664981e-05	0.00010356130375288
CP	2.1613680372549	4.79061452323529	1.14826597679703	3.10520428149871e-08	1.14308696988504e-07
C2	0.846201750980392	2.05414372990196	1.27946355552077	5.10133615626936e-17	8.97480904048111e-16
CALN1	8.79135179936275	4.27498144279412	-1.04016686052364	1.92794417109054e-16	3.02993409617914e-15
MFAP2	0.266713822102941	1.07118058196078	2.00583721550495	6.01032339332795e-17	1.03300904237836e-15
EN2	0.280278654877451	1.26258722096569	2.17144927168252	2.48466011054654e-18	6.0759053321029e-17
HOXB7	0.236933786455882	1.24184513759804	2.38992943085871	8.18555838743257e-15	9.03192230780561e-14
CASP4	0.552006260784314	1.31633402598039	1.25376909114351	1.50828436046373e-24	1.85489689262078e-22
OLFM3	2.07184233642157	0.763944418867647	-1.43937463739047	3.02847229607751e-06	8.26938102487903e-06
BUB1	0.690770820637255	1.78172846622549	1.36699844090354	4.90743175364653e-12	3.40802840040793e-11
ARAP3	1.53350965784314	3.87120950882353	1.33594713547484	3.13072369850867e-15	3.77325186384485e-14
FOLR1	0.770926856127451	2.64980123645098	1.78121825415205	0.0135176000697367	0.0203527207991626
UBE2C	3.34161996803922	10.6575978673039	1.67326272878179	1.83117453768051e-12	1.37170241684205e-11
MAOB	26.9508255415196	60.1566729911275	1.15839531449206	0.00145910189910929	0.00261679792666252
SYN1	49.902496604902	23.6163040083333	-1.07932879673132	2.23484959691046e-15	2.79179880118982e-14
DPEP1	0.342226139705882	1.25625726287255	1.87611007286049	1.92122788952226e-10	9.99535609645227e-10
TMEM151B	14.110484902451	5.91201138647059	-1.25504661334152	9.86375833308962e-22	5.83851527127319e-20
CAVIN1	11.3939814607843	27.8409477843137	1.28893636152176	3.6523128111932e-18	8.52004537373559e-17
L1CAM	20.6830166387255	6.8687204677451	-1.59033334123787	5.31379497753166e-23	4.428279011868e-21
OLFML1	0.355914921617647	0.787797061715686	1.14629161743614	1.22730747192255e-07	4.12697205915661e-07
ENTPD3	1.64596279215686	0.727214739411765	-1.17847837733069	5.18386459319675e-06	1.36373858363496e-05
GRIN1	23.2203117880882	7.94745350069118	-1.54682276843937	3.76186668365513e-18	8.71143789430704e-17
IGFBP3	9.28942585588235	21.5342896553922	1.21297439767571	3.13530455976232e-05	7.28713813917602e-05
RPE65	3.63453043018137	7.44967897980392	1.03540927400983	3.2191329985643e-11	1.90545596695392e-10
THBD	0.827410074019608	1.94552634803922	1.23348609056458	4.21787926809003e-10	2.05967142208544e-09
PYGL	3.32065301862745	7.6137925754902	1.19714828596597	2.66287948660944e-22	1.83318991613488e-20
SLC17A7	38.01802095	18.5017588843627	-1.03902100541101	9.03645695500471e-07	2.67066729465806e-06
SYNPR	6.25204705656863	2.62874069962255	-1.24995679617663	1.14555815059263e-07	3.87057484490713e-07
CACNA1E	2.40795125343137	1.16842103848039	-1.04324594592662	3.15005557281184e-18	7.51445460278862e-17
CDC25C	0.299591326568627	0.798790122009804	1.41482063513572	1.93196831442553e-10	1.00378353727761e-09
SLC17A8	3.8005017875	0.77055935845098	-2.30221191173967	4.68221883453555e-17	8.33000926644127e-16
CHAF1B	0.701359682990196	1.42673564607843	1.02449164250078	3.4497904900164e-08	1.2582348441416e-07
RSPH4A	0.447371306372549	1.77568491411765	1.9888309733108	1.31328361603072e-11	8.44434698693458e-11
WEE1	1.19160449705882	2.82357625196078	1.244618119108	2.97287180507142e-16	4.4564931544189e-15
TBR1	1.62518286923529	0.577646244627451	-1.49234391276578	2.26658855176513e-07	7.32794210954796e-07
PLP2	6.05432816372549	16.3375160710784	1.43214987415917	8.68403021270679e-12	5.77734299917841e-11
CPLX2	48.0929698044118	18.8869808557843	-1.34843391654221	6.96007119094413e-19	1.97675385147285e-17
LGALS3	8.00512146078431	18.9849367352941	1.24585999351541	4.16885366070683e-05	9.4856959439866e-05
POSTN	0.164041495529412	9.28647502368628	5.82299837314995	1.27584021239696e-07	4.27881068849147e-07
TFCP2L1	0.546426236813725	1.89509770127451	1.79417356626223	0.00327283858782285	0.00551583906226078
CPNE7	1.8143878047549	0.874933098529412	-1.052238237405	1.76800974076584e-07	5.80793033876579e-07
KIF4A	0.937978481617647	2.817712625	1.58689774944985	7.35229157846031e-13	5.89439730533903e-12
SYN2	21.8724132220588	10.5516794676471	-1.0516397591892	6.53755667076155e-10	3.08421714519689e-09
TUNAR	2.04098370348039	0.911904073735294	-1.16231068748869	1.44421180652892e-10	7.65112126863314e-10
HLA-DQA2	1.9666037852402	8.22935338728431	2.06507275201515	2.30594281818055e-10	1.18017687587447e-09
SHISAL1	7.09032830490196	3.43563365798529	-1.04527622047267	1.28912016104429e-12	9.89653641208971e-12
NEURL1	5.24974913186275	2.40456664955882	-1.12647156754724	1.90050711766302e-10	9.89873505733449e-10
ALPK3	0.661879708235294	1.50986618872549	1.18977975019176	1.34269229632446e-14	1.42087579929339e-13
SLC12A5	9.56025567892157	3.48281878465686	-1.45679379239338	3.04086904059066e-11	1.8152067925147e-10
COL5A2	1.94055349313726	6.23025485294118	1.68282297602427	4.1281806977389e-10	2.0228883906483e-09
LAMB1	2.55161002205882	6.11213603676471	1.26026880337635	3.09330845272377e-11	1.8404386176915e-10
PSRC1	9.84411468627451	19.9061232558824	1.01587891087961	4.98013744264511e-11	2.85703808813341e-10
IL9	0.816680426568627	0.366705535833333	-1.15514960563388	3.23958484852296e-13	2.71042412656805e-12
SOHLH1	1.63256609982353	0.605588015078431	-1.4307328462352	1.71750248019474e-09	7.5829919542094e-09
MAP3K9	1.60153746710784	0.765070422598039	-1.06579309449829	9.88344072195032e-09	3.91107602702108e-08
HLA-DOA	3.03410285196078	8.83506313676471	1.54197045272775	2.58524117687592e-20	1.00144495374579e-18
KIFC1	2.10036895612745	4.92650064985294	1.2299204698636	7.94308092067719e-09	3.18301189567282e-08
NRSN1	15.6843902857843	6.57171777058824	-1.25498701835809	1.07197051455726e-28	6.46602405137943e-26
DLGAP2	0.962704953906863	0.412591273941176	-1.22238040480037	5.29868281507366e-11	3.02199077976308e-10
ACTA2	7.47941424264706	15.3789379117647	1.03995867882629	6.15569433476983e-07	1.86541100809879e-06
HIPK4	1.23379742147059	0.50718438277451	-1.28252330848006	4.84292014062694e-06	1.28042724736634e-05
ZDHHC22	53.114047377451	25.7778897858333	-1.0429593018496	2.15184564130238e-26	5.14291108271269e-24
TGIF1	1.24919143039216	3.17907085392157	1.34761059363384	6.44383695003784e-29	5.10150516538308e-26
PIMREG	1.60018117397059	4.73650950387255	1.56558902166479	5.29868281507366e-11	3.02199077976308e-10
LGI2	0.923469518235294	2.42512804720588	1.39292467706236	0.0106812124347832	0.0164058345957801
RBP1	2.16169668382353	11.7760065686275	2.44561436907762	2.48712249388487e-06	6.88018795152646e-06
RUNX1	0.636672892990196	1.49506975102941	1.23158854712972	3.6523128111932e-18	8.52004537373559e-17
PHETA2	0.742374472058824	1.56527923676471	1.07620104191895	1.83895949551847e-19	5.97284613582884e-18
SERPINF1	6.59242327303922	14.0954674259804	1.0963505402791	0.000234986000723408	0.000476555823112938
C6orf118	0.377790889019608	1.10820548720588	1.55256560102516	0.0112882432155582	0.0172545163281617
BSN	7.45223883578431	3.68810295946078	-1.01479498022211	2.54441756212694e-17	4.76777178394407e-16
SYT4	12.4968223442157	3.79088560710784	-1.72095446935948	3.8574242027474e-21	1.89387567349617e-19
CCL5	1.03429447392157	2.80879115294118	1.44130236341413	9.76059976824057e-12	6.43275323955792e-11
RGS16	3.08934564705882	6.96678765196078	1.17319229665861	2.69005770410551e-12	1.9493684747085e-11
FRRS1L	8.31936551029412	3.8544060982598	-1.10996492186409	8.03657358784159e-21	3.55941530199963e-19
HSPB7	0.351874442352941	0.843803087401961	1.26184563543618	1.25873434522285e-08	4.91352479227669e-08
CHGB	44.3420897696078	17.7030078867647	-1.32468225674866	6.65397534823054e-26	1.33787151961962e-23
SFRP4	1.64493776259804	7.06293005495098	2.10223380979962	7.46012503116954e-15	8.27472887651704e-14
DLGAP5	0.386394869544118	1.44914197152451	1.90705109807739	3.17236527413378e-15	3.81980522124074e-14
DOC2A	3.66908530147059	1.69734406196078	-1.11214140818277	8.02261633119369e-09	3.21082088680033e-08
RXFP1	0.933753533960784	0.326142651872549	-1.51753867367752	3.17822407533487e-10	1.59250650167195e-09
CLIC6	0.104675744509804	1.32137383396078	3.65803959720602	9.68872532108255e-09	3.83642024514388e-08
KLHL35	0.920220985	0.452957219901961	-1.02260555686419	1.08015716184483e-22	8.29233379944755e-21
WNT10B	1.89207418127451	0.866165658102941	-1.1272537741454	1.58108422458234e-06	4.50463200017645e-06
ESPL1	0.328640410544118	0.902883776240196	1.45803039965264	4.76031352027107e-11	2.73588436303419e-10
GNG12	6.34994298921569	16.6909780818627	1.39425295397679	1.16978788729588e-21	6.76607450610818e-20
CD180	0.536753460882353	1.08040459098039	1.00924018199463	9.20691071317999e-12	6.09638985906173e-11
F2RL1	1.2065344220098	2.96250348534314	1.29594777559065	1.57452099838939e-12	1.18929382746562e-11
LATS2	0.835614724019608	1.8546874622549	1.1502662765229	2.77925210779547e-19	8.69253986406055e-18
ACTG2	0.292393220710784	1.12875818671569	1.94875468424289	4.87847650489674e-12	3.3916389619938e-11
RGS7	8.02139510838235	3.79090607823529	-1.0813104635475	5.1378748663802e-17	9.01405276072548e-16
COL4A2	6.46727375490196	22.1545600044118	1.77637408979028	5.78880407786382e-25	8.62668014756482e-23
ECM2	2.58996972303922	6.71593431127451	1.37465288652104	7.44888000964557e-19	2.10613756879867e-17
HOXB2	0.138463354004902	1.31807448988725	3.25085580008544	7.53457299207946e-13	6.01796035889499e-12
FABP5	1.5170587254902	6.04441959362745	1.99432687995587	1.24267278015415e-05	3.06243893116977e-05
COL6A3	0.218299441411765	1.0450290825	2.25916274830351	3.38877103942921e-09	1.43324082659265e-08
GPR83	0.984595275617647	0.481775013205882	-1.03117124557084	6.34563236243475e-07	1.92021321392645e-06
METTL1	3.62808024509804	9.25706343627451	1.35134824296965	0.00077744357350755	0.00145163292240863
PCLO	1.31024418818627	0.643977461803922	-1.024753607384	3.00381772500755e-06	8.21268273746398e-06
CLEC18B	0.257415160833333	0.819518596098039	1.67067966095162	6.29269885453477e-20	2.30374613845063e-18
BST1	0.441085013137255	0.923951368627451	1.06676017621745	4.94519974728381e-25	7.61346533136245e-23
TC2N	0.415461843720588	0.858381604362745	1.04690317354651	2.26658855176513e-07	7.32794210954796e-07
AEBP1	15.5459210661765	47.8177744759804	1.62101088988534	4.41346880634935e-09	1.83176308551859e-08
CBLN2	2.5558397572549	0.903818545014706	-1.49969232250152	2.28794295022057e-12	1.67910621960857e-11
MOXD1	0.915440562480392	6.44989138102941	2.81673674193387	0.000836121893343102	0.00155409479427397
HLA-DPB1	18.3032391666667	53.8353422401961	1.55645460716595	1.71153869183194e-21	9.46727537529921e-20
SQOR	1.33550159166667	2.75035766666667	1.04223754883245	2.73593229961414e-23	2.45787620136258e-21
SLAMF8	0.673924614068627	1.62452995289216	1.26936322002608	2.05326895325301e-12	1.52365306566232e-11
GINS2	1.34380191127451	2.70336043039216	1.00843338729798	2.67943890770963e-10	1.35761810575832e-09
NUF2	0.909729067598039	2.19952724411765	1.27368461520239	4.87509557825774e-10	2.35338550647069e-09
ZMAT4	1.50310915897059	0.655439014960784	-1.19741632775913	2.90524760238134e-11	1.74328618566388e-10
WDR62	0.366352874264706	1.01870781872549	1.47543448374834	4.28220129253185e-12	3.01013561445621e-11
MARVELD1	1.83121558039216	4.36148731568627	1.25201855113053	1.60300099532891e-14	1.67121099652933e-13
IFI6	95.1617826470588	191.724609754902	1.0105813302544	2.57945308859964e-10	1.31115298046917e-09
VASN	1.1864192322549	4.43243806372549	1.90148658222874	4.09039706771391e-09	1.70606057480185e-08
SGO1	0.269964489220588	0.739968183205882	1.4546935902533	3.02358335950386e-11	1.80659105730356e-10
CIITA	0.586754487401961	1.6422634020098	1.48485666359159	3.9323075667101e-18	9.07295809608686e-17
TCF7	0.382875061911765	0.808583320098039	1.07852274809756	8.19935040601923e-18	1.73971811713644e-16
C1QL4	2.4005774902451	6.35534791058824	1.40458959809025	0.000515872021916131	0.000989333974505925
SP100	0.79289493872549	1.77422971862745	1.16199119315496	1.37106803938392e-24	1.7026783191055e-22
STAC	0.0925842897745098	1.11818615319608	3.59424916507346	9.55262486824382e-06	2.40133159765915e-05
CCER2	0.968975057794118	2.75539538661765	1.50772791869407	4.61318615822906e-05	0.000104255538030843
NEK2	0.545642214852941	1.51560585851471	1.4738674504698	2.07139913541084e-08	7.82535426431527e-08
KCNN4	0.348338450343137	0.733255797990196	1.07382684420736	1.45369894228089e-06	4.17078244663013e-06
MYOF	1.99460183578431	4.38979611127451	1.13805315071451	3.10374896030263e-18	7.43198262384753e-17
SOD3	1.92467153823529	5.65767927416667	1.55559813622438	1.13215228121925e-09	5.14197667486706e-09
PTGS1	2.33163745147059	5.19856316029412	1.15676944946496	1.25577919639128e-16	2.05516215512769e-15
TMEM196	2.51557013747549	0.966280170210784	-1.38037195427255	7.56299504999243e-16	1.05044362169138e-14
RAD51	0.519602633235294	1.25596535421569	1.27331602087103	1.3883674586057e-09	6.21868833032475e-09
SOWAHB	0.848322179098039	0.246051368259804	-1.78565274206448	0.000135277102754109	0.000284849296710461
RGS4	16.6744488372549	6.23327312558824	-1.41957724054104	2.19554783574079e-05	5.214889262203e-05
STYK1	0.976076928171569	0.368885277990196	-1.40382264329953	7.16989129049052e-09	2.89146809858782e-08
MYL9	6.50878086764706	14.074035495098	1.11257680797778	4.37945077963786e-10	2.1295394635575e-09
GDPD2	3.15579891313726	6.59853845465686	1.06414122961857	1.24358027935725e-06	3.5989105320124e-06
HOXC10	0.154957651642157	1.26815072741176	3.03278032820641	6.60853278750013e-18	1.42364429964735e-16
ANKRD22	1.36482167387255	3.49779378983824	1.35773277613605	1.01555191506882e-15	1.36126942943669e-14
HS3ST3B1	0.171089248431373	1.07267227128431	2.64838835718214	2.02247913547013e-06	5.67665482140486e-06
SCGB1D2	0.526177756421569	1.35332733416667	1.36288866479859	4.32294278936656e-05	9.81163166330518e-05
CPLX1	26.4603083960784	13.1224708240196	-1.01179048646843	1.26466207760198e-16	2.0670289725141e-15
MMP2	7.44624633284314	16.2698738529412	1.12761781666517	1.56196174512915e-16	2.5044771424748e-15
FOXJ1	2.76319378823529	12.2447495612745	2.14775461726916	2.90660729471711e-10	1.46626820398971e-09
TCIM	4.43305316862745	12.5553744333333	1.5019324831576	8.38120937731342e-18	1.77533075555901e-16
CNTN6	0.988204100980392	0.386123782931373	-1.35574562442384	3.72394507206972e-17	6.73874460398673e-16
S100A3	0.840659139019608	3.26793304465686	1.95878556854748	1.25103492464033e-18	3.30832137587037e-17
HTR2A	2.7803100202451	1.14072344328431	-1.28529669316894	2.06291693831483e-19	6.58210802459293e-18
TUBA1C	2.05647001666667	4.70704672892157	1.19465213786838	1.94529947516057e-11	1.2120564904997e-10
MT1A	0.7395333225	1.65551008563725	1.16258873985505	0.00036480068355646	0.000717762537951921
CNTNAP5	1.50048268397059	0.682168225019608	-1.13722720811719	1.22122660597014e-15	1.61306333866775e-14
PRICKLE3	0.298192266568627	0.70643837	1.24432086198108	2.88210831424646e-18	6.9406209156958e-17
LTF	0.649786027696078	20.3350705332255	4.96786146281507	1.18293242174147e-11	7.6881503264234e-11
SERINC2	0.913252273578431	1.99155515245098	1.12481008768466	5.20874514184086e-13	4.25123548400117e-12
NDNF	1.17583967968137	2.44062149213726	1.05355720092939	1.26192669426964e-05	3.10746995262705e-05
CD74	143.010545637255	396.692795132353	1.47190065935147	2.39048000463311e-23	2.16287215847769e-21
SERPING1	9.86699998039216	30.9481906862745	1.64917165696691	1.0250254048752e-10	5.54397813986087e-10
LIF	0.351285012480392	1.89790306881373	2.43369238116407	1.37432166009634e-10	7.31758405567059e-10
FRZB	2.81557184803922	5.92209200196078	1.0726789373144	5.23931943621107e-11	2.99217580245652e-10
COLEC12	2.29281869558824	4.84390620882353	1.0790486523483	1.85125094219908e-13	1.62732794481858e-12
APOC2	0.541476747745098	1.15056880044118	1.08737596318598	3.17142091838558e-13	2.65866239399008e-12
STX1A	14.2711606563725	6.59025862058824	-1.11469568530722	3.96016054881636e-06	1.06481328108378e-05
NIBAN1	1.03303110980392	2.97717201470588	1.52705887813504	7.23903826709588e-22	4.40850469852421e-20
HTR5A	1.22720008955882	0.42432639679902	-1.53212415850409	8.87438061203122e-12	5.89469214539064e-11
HERC5	1.57255153294118	3.54255486470588	1.17168290141842	1.32166259108465e-19	4.47633690943028e-18
ALOX5AP	6.71803976421569	15.4957456259804	1.20575993629992	1.00647892238701e-18	2.72999325693282e-17
MICB	0.476655555882353	1.02467777166667	1.10415128205206	1.0651466221764e-19	3.72713045942223e-18
MAP3K7CL	0.533286771960784	1.60630539142157	1.59076275678532	1.58178277665067e-15	2.0403709197387e-14
ECRG4	1.30523443367647	2.63727376372549	1.0147383856681	0.00408934127110949	0.00679429248178698
CD101	0.353306319705882	0.956471513529412	1.43680244618839	4.72102103096806e-08	1.68977602145443e-07
HTRA3	0.308161987446078	1.05298363328431	1.77272219457785	2.8524392924975e-13	2.41361713547534e-12
CKMT1A	1.41532455215686	0.694952711602941	-1.02614620215805	5.92531813226049e-17	1.02117013307951e-15
FZD2	1.22448702794118	2.63923716127451	1.10794350649406	9.16457372784925e-16	1.24424067964273e-14
PRKCB	13.3150477696078	6.47229451813725	-1.04070844102522	1.17446701106221e-09	5.31320486754465e-09
GDF15	0.346940560230392	1.74036094151961	2.32662612569605	1.77404077348298e-11	1.11081435875971e-10
SCN2A	5.87310128529412	2.67773652696078	-1.13310850302513	1.04150082522222e-13	9.58074869505437e-13
FKBP9	5.21020059803922	11.9261381911765	1.19471613492668	1.30486825435707e-12	1.0005306403112e-11
DNAI4	0.455511030784314	1.30857798142157	1.5224420044637	1.03576944103102e-17	2.15436642192774e-16
GPR65	0.40703281627451	1.17758951215686	1.53261970870411	1.6909326095498e-20	6.84314484510138e-19
OTX1	0.300913075348039	1.12322726959804	1.90023116530333	0.00389800082386951	0.00649940455916218
CXCL11	0.222646195887255	0.942360954558824	2.08152680207036	5.90988756447453e-12	4.04870447697128e-11
GNG13	1.2877754722549	0.537393244754902	-1.26083098558228	4.49800205994726e-05	0.000101890335632591
HJURP	0.643518354117647	1.94405262906863	1.59501407387995	2.98930002196897e-11	1.78779336063649e-10
COL11A1	1.82581381980882	4.41278164705882	1.27314870208532	6.41454943279782e-11	3.57628070709727e-10
RBFOX3	3.29182888401961	1.37429434202941	-1.26019831435183	2.95539724357702e-11	1.77169980522433e-10
E2F2	0.41106706827451	1.20853641666667	1.55581524296187	6.58280662445703e-13	5.30435187735351e-12
SECTM1	0.74533634872549	1.71113478627451	1.19898988139586	1.83645875618957e-11	1.14819462313195e-10
GPR22	1.24761577519608	0.51533030672549	-1.27560435435758	5.17108657802011e-07	1.58447579323224e-06
FAM155A	7.26025473039216	3.44691999705882	-1.07471235275792	7.19816163104894e-28	2.94126172195151e-25
KNL1	0.365106585553922	0.858273025421569	1.23311896537679	1.06304571083119e-09	4.85246847535088e-09
LRAT	0.39890187952451	1.24593456589216	1.64312247659165	3.15560073028251e-11	1.87134805479815e-10
KIF23	0.363100180882353	1.24057928401961	1.77257438524049	1.74487441914458e-12	1.31171063900916e-11
CALHM6	1.10200080735294	2.39301827058824	1.11870613096765	2.82756419025718e-14	2.82912761437502e-13
EXO1	0.390745794362745	1.15721382401471	1.56635321229548	1.34837284927401e-08	5.2392143809061e-08
MAP7D2	5.10511369328431	2.20442935226471	-1.21153784887449	1.16842386501747e-05	2.89749904036341e-05
DGKK	1.62578729547549	0.454206720593137	-1.83971756159731	9.40664570570048e-19	2.59594730183242e-17
NCAPH	1.06164702730392	2.50929345372549	1.24097701546246	5.03418109846338e-10	2.41820144005444e-09
DEPDC1B	0.405506146519608	0.922303695637255	1.1855180962153	4.06213143707719e-10	1.99515389350356e-09
KIF2C	0.972517810490196	3.47157480490196	1.83579368204801	2.09133722125282e-20	8.27842768175296e-19
TM4SF1	3.62976486029412	8.20011771029412	1.17576852728818	4.26248980754871e-15	5.01793293607988e-14
RTP5	19.667117579902	7.68869092196078	-1.35497564052064	5.05309666742845e-22	3.2491155069196e-20
C10orf105	0.370266658720588	1.10891184194118	1.58250812577811	0.00442725403414437	0.00731065400215184
DRC1	0.258666968696078	1.39787511868627	2.43406773974942	0.0159053054595326	0.0236208028183966
PNMA6F	1.48246562604412	0.519837430710784	-1.51186622995418	1.28890166739732e-09	5.79982856871114e-09
CFH	1.01370776715686	2.95020747205882	1.54117460445475	2.66359738892413e-15	3.26619439743485e-14
ASPN	0.290772876764706	0.750664345480392	1.36827525929303	7.93448387737789e-11	4.36224423935528e-10
TEAD4	1.38140455784314	2.99710699558824	1.1174346996025	5.62504644292161e-16	8.01490025787267e-15
C3orf80	1.53047842323529	0.601929262843137	-1.34631684551739	0.00152826226918477	0.00273463740129446
SSTR3	0.767754719544118	0.275282689509804	-1.47973158339162	3.25240566553417e-09	1.38099954472231e-08
CAPG	10.579747977451	25.1729344901961	1.25056814481899	9.65789819705474e-15	1.04650638547556e-13
FMOD	1.08410536715686	12.5098046320098	3.52848237075364	2.71344870292382e-13	2.30989615053334e-12
LUM	0.718364211519608	3.17073573338235	2.14203025751645	5.46364655365438e-14	5.23509915999546e-13
SUSD2	0.495791249019608	1.11059443529412	1.1635273599189	1.37571263741296e-17	2.78818431649759e-16
ADAM12	0.227822025882353	1.18004030818627	2.37285700148992	3.98771125151444e-12	2.80780091289235e-11
EVA1C	1.55353925441176	3.51268421078431	1.17701518900501	5.36259079307097e-17	9.35646523083058e-16
CDCP1	0.326546277696078	0.729810396666667	1.16023424023536	2.54441756212694e-17	4.76777178394407e-16
SAMD9L	1.96078936470588	4.76676354117647	1.28157549704943	2.00885352889381e-13	1.74647547361001e-12
PODNL1	0.174502386862745	1.0448538897549	2.58198253784399	1.20419627364259e-08	4.71808048197671e-08
CHST6	1.65744132509804	3.63206497112745	1.13183221153617	2.53580556040804e-07	8.13809197711899e-07
PLA2G5	1.09623340289216	4.60349352321078	2.07017411650135	0.00561271068358444	0.00908577715386123
APOBEC3G	0.492716279754902	1.15060672205882	1.22356575846059	1.04498453128084e-18	2.82234947926107e-17
RNF135	1.68775509117647	3.49501863578431	1.05019457733172	1.10744053492798e-22	8.39996961433097e-21
PCOLCE	1.66899327156863	4.88301579656863	1.5487943065185	1.9151380242333e-18	4.82287343001257e-17
MND1	0.544002213578431	1.15574567377451	1.08713953522514	4.94955051920794e-08	1.76310338658062e-07
CSTA	0.338372242598039	0.926482376911765	1.45315230834575	3.02060208945149e-17	5.58403410402711e-16
ADAM11	5.34924432696078	2.55676199098039	-1.06501723402302	5.51659947495561e-08	1.95246620702047e-07
CACNA2D3	3.41650365882353	1.36405421098039	-1.32461968996514	1.71630207719694e-19	5.63222756783773e-18
CACNA1B	2.22386086191176	1.07861879533824	-1.04388144853699	2.95984285963949e-08	1.09179759764279e-07
SKA1	0.354251600441176	1.04309490230392	1.5580241462479	5.20988222011622e-11	2.9780495524464e-10
CRB2	3.33635915877451	7.39777648632353	1.14881710892849	5.64004107780021e-05	0.000125778873824816
CAMK1G	6.30256718979412	2.68438785107843	-1.2313464603686	5.56987221020987e-06	1.45832102700968e-05
TXLNB	0.369922055833333	1.0086521877451	1.44713555166543	0.00303285817337844	0.00513873922982674
COL6A2	3.07917328431373	14.3766730240196	2.22311488906872	9.2163714245763e-18	1.93284398733623e-16
MYT1L	4.17144952614216	1.48737594904902	-1.48777944014824	3.09002803808244e-17	5.69743597647602e-16
CD109	0.726782770098039	1.67587062009804	1.20531465196936	5.73304895291095e-11	3.24343595741505e-10
GEM	5.25624337156863	10.5359418647059	1.00321530905773	2.15646696076772e-16	3.34754497451528e-15
TYMP	2.13840799362745	6.17663841519608	1.53028474109788	2.93175145072778e-16	4.40005872350341e-15
INA	42.8870566593137	16.0264481230392	-1.42008758489931	3.87586026010562e-27	1.22738804786895e-24
C1orf194	1.92668273970588	5.28239512009804	1.45507319079018	1.07750695417098e-10	5.80305297129413e-10
RUBCNL	0.75919240754902	1.96730480308824	1.37368302835825	1.65537355876262e-11	1.04166005309717e-10
NTS	0.0765591632254902	3.64785198185784	5.57432831894769	0.0151071351873262	0.0225476707220291
LRRN4CL	0.926519368284314	2.46265493647059	1.41032145344363	8.9440879195823e-13	7.0456941341635e-12
RGR	6.34151053877451	2.29996978808824	-1.46321161884221	1.06932684639432e-20	4.62292258132316e-19
CDK2	2.39688031176471	5.31604182843137	1.14919458647708	1.05429256334498e-26	2.84143061699806e-24
TMEM71	0.205572272058824	0.820184620245098	1.99630300664306	4.25592922403866e-19	1.28051913256289e-17
SEC61G	14.401383254902	57.7053354019608	2.00249732640147	2.41639409219555e-06	6.70356197236991e-06
RPH3A	10.1068125657843	4.74349069823529	-1.09130705605714	1.08067692382388e-12	8.42395975020129e-12
MFSD4A	6.31253998039216	2.98227860392157	-1.08180557984762	5.60191725981532e-10	2.66564560218184e-09
RAB34	2.30041570980392	7.52333917990196	1.70947853864541	4.22349388956842e-14	4.1153074691664e-13
GPX8	0.200473948088235	1.31473746882353	2.71328807266964	4.90574049655736e-18	1.09596146155012e-16
ADAMTS14	0.535564458480392	1.1226504970098	1.06777673076972	0.00832483531181106	0.0130848354503922
FCGBP	4.07066086843137	13.4214896745098	1.72120986869211	5.5743581722704e-22	3.53051974840746e-20
CHRM4	2.61326688093137	1.27151075289216	-1.03931080535281	9.68060830506297e-16	1.30729494030099e-14
HMGCLL1	1.82046774240196	0.907244499593137	-1.00474586718881	4.46685169941701e-15	5.22935401816222e-14
COL9A3	4.14261587362745	8.73920309348039	1.07695967808258	0.00654381048666005	0.0104593624523057
DDIT4L	0.499933733313725	2.71512063430392	2.44120751709924	7.87631291460039e-07	2.35027955875515e-06
KCNJ11	11.8633405088235	5.00078240181373	-1.24628456895248	9.6853649270792e-25	1.31918836055174e-22
TMEM130	22.1916186367647	9.24990449813725	-1.26250452473275	4.28639890695077e-10	2.08910407673511e-09
SCIN	1.55771852406863	3.72019207128922	1.25594254325645	2.13271342659503e-11	1.31460248051967e-10
